# Supplementary material for: De Novo Assembly and Comparative Transcriptome Profiling of Anser anser and Anser cygnoides Geese Species’ Embryonic Skin Feather Follicles
Source: Genes (Basel). 2019 May 8;10(5):351. doi: 10.3390/genes10050351 (PMC6562822; doi:10.3390/genes10050351)
Supplement: Supplementary file 1 [file genes-10-00351-s001.zip]

Archive with 6 entries (5 files):
- supplementary files/
- supplementary files/Table S1; Detailed information of the 25 KOG categories.xls
- supplementary files/Table S2; Pathway Enrichment in anser anser.xls
- supplementary files/Table S3; Pathway Enrichment in anser cygnoides.xls
- supplementary files/Table S4; Annotations of specific genes in anser anser.xls
- supplementary files/Table S5; Annotations of specific genes in anser cygnoides.xls
