# Supplementary material for: De Novo Assembly and Comparative Transcriptome Profiling of Anser anser and Anser cygnoides Geese Species’ Embryonic Skin Feather Follicles
Source: Genes (Basel). 2019 May 8;10(5):351. doi: 10.3390/genes10050351 (PMC6562822; doi:10.3390/genes10050351)
Supplement: Supplementary file 1 [file genes-10-00351-s001.zip › supplementary files/Table S1; Detailed information of the 25 KOG categories.xls]

Code	Functional-Categories	Gene-Number	Genes
A	RNA processing and modification 	1287	Unigene0000001,KOG0265	Unigene0000001,KOG0319	Unigene0000075,KOG4298	Unigene0000216,KOG1804	Unigene0000216,KOG1802	Unigene0000216,KOG1801	Unigene0000256,KOG1609	Unigene0000305,KOG3674	Unigene0000305,KOG3673	Unigene0000393,KOG0272	Unigene0000393,KOG0265	Unigene0000423,KOG2047	Unigene0000423,KOG1070	Unigene0000467,KOG4212	Unigene0000467,KOG0123	Unigene0000467,KOG0533	Unigene0000467,KOG0108	Unigene0000591,KOG0947	Unigene0000591,KOG0948	Unigene0000621,KOG1795	Unigene0000827,KOG0148	Unigene0000853,KOG0272	Unigene0000853,KOG0265	Unigene0000971,KOG0145	Unigene0000971,KOG0123	Unigene0000985,KOG2600	Unigene0001124,KOG0106	Unigene0001124,KOG0105	Unigene0001139,KOG4212	Unigene0001243,KOG2777	Unigene0001380,KOG1122	Unigene0001628,KOG0947	Unigene0001989,KOG4211	Unigene0001989,KOG1365	Unigene0002165,KOG2777	Unigene0002257,KOG3934	Unigene0002363,KOG1644	Unigene0002458,KOG1919	Unigene0002545,KOG2191	Unigene0002675,KOG1902	Unigene0002675,KOG3387	Unigene0002741,KOG1190	Unigene0002744,KOG0265	Unigene0003003,KOG4205	Unigene0003053,KOG0148	Unigene0003053,KOG0109	Unigene0003053,KOG0106	Unigene0003057,KOG2386	Unigene0003132,KOG4209	Unigene0003132,KOG0107	Unigene0003132,KOG0106	Unigene0003132,KOG0128	Unigene0003132,KOG4207	Unigene0003132,KOG0123	Unigene0003132,KOG0113	Unigene0003252,KOG4206	Unigene0003662,KOG1588	Unigene0003818,KOG0326	Unigene0003865,KOG0701	Unigene0003922,KOG1040	Unigene0004223,KOG3293	Unigene0004248,KOG0701	Unigene0004368,KOG0123	Unigene0004426,KOG1802	Unigene0004426,KOG1801	Unigene0004426,KOG1804	Unigene0004434,KOG0108	Unigene0004437,KOG0109	Unigene0004437,KOG0123	Unigene0004437,KOG0148	Unigene0004437,KOG0131	Unigene0004460,KOG0331	Unigene0004460,KOG0336	Unigene0004460,KOG0334	Unigene0004460,KOG0335	Unigene0004520,KOG2193	Unigene0004520,KOG1676	Unigene0004520,KOG2191	Unigene0004520,KOG2190	Unigene0004520,KOG2192	Unigene0004604,KOG2636	Unigene0004622,KOG0265	Unigene0004622,KOG0272	Unigene0004622,KOG0285	Unigene0004635,KOG0272	Unigene0004635,KOG0265	Unigene0004679,KOG1898	Unigene0004679,KOG1896	Unigene0004736,KOG4211	Unigene0004736,KOG1365	Unigene0004794,KOG0821	Unigene0004794,KOG0820	Unigene0004903,KOG0291	Unigene0004928,KOG0347	Unigene0004928,KOG0330	Unigene0004928,KOG0338	Unigene0004928,KOG0340	Unigene0004930,KOG2375	Unigene0004978,KOG1040	Unigene0005037,KOG1909	Unigene0005180,KOG4211	Unigene0005180,KOG1365	Unigene0005189,KOG0284	Unigene0005217,KOG0150	Unigene0005217,KOG0152	Unigene0005239,KOG0119	Unigene0005290,KOG0272	Unigene0005389,KOG1784	Unigene0005389,KOG1782	Unigene0005389,KOG1781	Unigene0005389,KOG1780	Unigene0005408,KOG1127	Unigene0005456,KOG1774	Unigene0005458,KOG1774	Unigene0005471,KOG0272	Unigene0005508,KOG0265	Unigene0005644,KOG0647	Unigene0005726,KOG4822	Unigene0005790,KOG3503	Unigene0005791,KOG2991	Unigene0005803,KOG0285	Unigene0005814,KOG2162	Unigene0005974,KOG3117	Unigene0006113,KOG1902	Unigene0006118,KOG0285	Unigene0006176,KOG0265	Unigene0006176,KOG0272	Unigene0006311,KOG0152	Unigene0006388,KOG0304	Unigene0006442,KOG0796	Unigene0006481,KOG1098	Unigene0006583,KOG0265	Unigene0006641,KOG2636	Unigene0006790,KOG1994	Unigene0006790,KOG2184	Unigene0006843,KOG0291	Unigene0006861,KOG1676	Unigene0006861,KOG2191	Unigene0006937,KOG0285	Unigene0007297,KOG0272	Unigene0007300,KOG0127	Unigene0007300,KOG0123	Unigene0007300,KOG4205	Unigene0007300,KOG0144	Unigene0007360,KOG2793	Unigene0007557,KOG2242	Unigene0007738,KOG1856	Unigene0007767,KOG2651	Unigene0007945,KOG0926	Unigene0007945,KOG0923	Unigene0007945,KOG0922	Unigene0007966,KOG0272	Unigene0007972,KOG0152	Unigene0007972,KOG0150	Unigene0007972,KOG0144	Unigene0008038,KOG2636	Unigene0008127,KOG3045	Unigene0008127,KOG0272	Unigene0008169,KOG2991	Unigene0008173,KOG3322	Unigene0008481,KOG2868	Unigene0008489,KOG1817	Unigene0008489,KOG0701	Unigene0008598,KOG1919	Unigene0008726,KOG2749	Unigene0008949,KOG2562	Unigene0008974,KOG1098	Unigene0008991,KOG3948	Unigene0009607,KOG0145	Unigene0009607,KOG0123	Unigene0009607,KOG0144	Unigene0009608,KOG0145	Unigene0010570,KOG3459	Unigene0010570,KOG3460	Unigene0011642,KOG0146	Unigene0011642,KOG0144	Unigene0011642,KOG0117	Unigene0011642,KOG0145	Unigene0011643,KOG0146	Unigene0011643,KOG0144	Unigene0011643,KOG0123	Unigene0012287,KOG1609	Unigene0012918,KOG0117	Unigene0012918,KOG0146	Unigene0013785,KOG3460	Unigene0013785,KOG1775	Unigene0013914,KOG2562	Unigene0013926,KOG1908	Unigene0014162,KOG0272	Unigene0014162,KOG0319	Unigene0014162,KOG0291	Unigene0014163,KOG0272	Unigene0014163,KOG0306	Unigene0014163,KOG0285	Unigene0014511,KOG0145	Unigene0014511,KOG0123	Unigene0014511,KOG0144	Unigene0014574,KOG0121	Unigene0014580,KOG1040	Unigene0015280,KOG1040	Unigene0015574,KOG2562	Unigene0015575,KOG2562	Unigene0016052,KOG2184	Unigene0016053,KOG2184	Unigene0017716,KOG0268	Unigene0017716,KOG0285	Unigene0017916,KOG0284	Unigene0018054,KOG1040	Unigene0018620,KOG1689	Unigene0018621,KOG1689	Unigene0018895,KOG3482	Unigene0018895,KOG1783	Unigene0018895,KOG3293	Unigene0019727,KOG3408	Unigene0020244,KOG0063	Unigene0020725,KOG0146	Unigene0020725,KOG0144	Unigene0020725,KOG0117	Unigene0021007,KOG1869	Unigene0021926,KOG3934	Unigene0021985,KOG0265	Unigene0021985,KOG0272	Unigene0021985,KOG0319	Unigene0021985,KOG0285	Unigene0023862,KOG1802	Unigene0023862,KOG1804	Unigene0023862,KOG1801	Unigene0024524,KOG2953	Unigene0024526,KOG2953	Unigene0024538,KOG2242	Unigene0024560,KOG1644	Unigene0025461,KOG4205	Unigene0025462,KOG4205	Unigene0025957,KOG3392	Unigene0026056,KOG1040	Unigene0026232,KOG4205	Unigene0026598,KOG3937	Unigene0027319,KOG1802	Unigene0027319,KOG1801	Unigene0027364,KOG0330	Unigene0027364,KOG0334	Unigene0027364,KOG0346	Unigene0027364,KOG0348	Unigene0027364,KOG0339	Unigene0027364,KOG0331	Unigene0027364,KOG0338	Unigene0027364,KOG0341	Unigene0027364,KOG0347	Unigene0027364,KOG0333	Unigene0027428,KOG3080	Unigene0027692,KOG0920	Unigene0028077,KOG0272	Unigene0028165,KOG0272	Unigene0028507,KOG3801	Unigene0028614,KOG1040	Unigene0029026,KOG1780	Unigene0029026,KOG1781	Unigene0029026,KOG1784	Unigene0029026,KOG1782	Unigene0029026,KOG1774	Unigene0029343,KOG0925	Unigene0029345,KOG0925	Unigene0029345,KOG0922	Unigene0029559,KOG2781	Unigene0029559,KOG2780	Unigene0030220,KOG3448	Unigene0030220,KOG3293	Unigene0030221,KOG3448	Unigene0030221,KOG3293	Unigene0030634,KOG4205	Unigene0030990,KOG0272	Unigene0031014,KOG0108	Unigene0031426,KOG0109	Unigene0031426,KOG0148	Unigene0031426,KOG0123	Unigene0031426,KOG0115	Unigene0031426,KOG0131	Unigene0031462,KOG1774	Unigene0031463,KOG1774	Unigene0031665,KOG0647	Unigene0031665,KOG0265	Unigene0032023,KOG2190	Unigene0032023,KOG2192	Unigene0032023,KOG2191	Unigene0032023,KOG2193	Unigene0032024,KOG2190	Unigene0032024,KOG2192	Unigene0032024,KOG2191	Unigene0032024,KOG2193	Unigene0032086,KOG4206	Unigene0032086,KOG0108	Unigene0032114,KOG1782	Unigene0032333,KOG1122	Unigene0032867,KOG3387	Unigene0032867,KOG1902	Unigene0032892,KOG4209	Unigene0032892,KOG3702	Unigene0032892,KOG0108	Unigene0032892,KOG0123	Unigene0033008,KOG3242	Unigene0033059,KOG2777	Unigene0033103,KOG0124	Unigene0033103,KOG0131	Unigene0033103,KOG0123	Unigene0033103,KOG4205	Unigene0033217,KOG0820	Unigene0033217,KOG0821	Unigene0033322,KOG2609	Unigene0033332,KOG4213	Unigene0033371,KOG4213	Unigene0033371,KOG4209	Unigene0033371,KOG4207	Unigene0033371,KOG0121	Unigene0033371,KOG0108	Unigene0033405,KOG2560	Unigene0033500,KOG4374	Unigene0033543,KOG1456	Unigene0033543,KOG1190	Unigene0033835,KOG0146	Unigene0033835,KOG0144	Unigene0033835,KOG0145	Unigene0033957,KOG2098	Unigene0034005,KOG0265	Unigene0034005,KOG0272	Unigene0034239,KOG0117	Unigene0034239,KOG0123	Unigene0034239,KOG0146	Unigene0034445,KOG1783	Unigene0034445,KOG3482	Unigene0034453,KOG0152	Unigene0034802,KOG0319	Unigene0034802,KOG0265	Unigene0034802,KOG0285	Unigene0034861,KOG4327	Unigene0034861,KOG3026	Unigene0035202,KOG3908	Unigene0035202,KOG3909	Unigene0035268,KOG1782	Unigene0035268,KOG1784	Unigene0035271,KOG2098	Unigene0035273,KOG2098	Unigene0035343,KOG1190	Unigene0035364,KOG0265	Unigene0035364,KOG0272	Unigene0035389,KOG4394	Unigene0035402,KOG2193	Unigene0035402,KOG1676	Unigene0035402,KOG2191	Unigene0035402,KOG2190	Unigene0035402,KOG2192	Unigene0035485,KOG1895	Unigene0035528,KOG0265	Unigene0035708,KOG0285	Unigene0035708,KOG0319	Unigene0035741,KOG1775	Unigene0035843,KOG0331	Unigene0035843,KOG0335	Unigene0035846,KOG1127	Unigene0035876,KOG2863	Unigene0035904,KOG0272	Unigene0035999,KOG0121	Unigene0035999,KOG0131	Unigene0035999,KOG4207	Unigene0035999,KOG0108	Unigene0036172,KOG0306	Unigene0036274,KOG3428	Unigene0036274,KOG3172	Unigene0036274,KOG3293	Unigene0036303,KOG3026	Unigene0036303,KOG4327	Unigene0036444,KOG4209	Unigene0036444,KOG0108	Unigene0036462,KOG0272	Unigene0036462,KOG1272	Unigene0036462,KOG0291	Unigene0036462,KOG0265	Unigene0036463,KOG0272	Unigene0036549,KOG3167	Unigene0036549,KOG3387	Unigene0036550,KOG3167	Unigene0036863,KOG0115	Unigene0036863,KOG0123	Unigene0036863,KOG0109	Unigene0036943,KOG0115	Unigene0036943,KOG0123	Unigene0036943,KOG0109	Unigene0036943,KOG4205	Unigene0036944,KOG0115	Unigene0036988,KOG1784	Unigene0036988,KOG1782	Unigene0037026,KOG4374	Unigene0037029,KOG1596	Unigene0037311,KOG2731	Unigene0037312,KOG2731	Unigene0037338,KOG0272	Unigene0037521,KOG3172	Unigene0037521,KOG3293	Unigene0037673,KOG0213	Unigene0037674,KOG0213	Unigene0037783,KOG0330	Unigene0037783,KOG0331	Unigene0037783,KOG0335	Unigene0037783,KOG0333	Unigene0037854,KOG1902	Unigene0037855,KOG0920	Unigene0037855,KOG1902	Unigene0037856,KOG0920	Unigene0037876,KOG2044	Unigene0037901,KOG2386	Unigene0038031,KOG0285	Unigene0038031,KOG0306	Unigene0038031,KOG0319	Unigene0038057,KOG0124	Unigene0038058,KOG0124	Unigene0038058,KOG0123	Unigene0038058,KOG1996	Unigene0038058,KOG0131	Unigene0038058,KOG0148	Unigene0038082,KOG0952	Unigene0038082,KOG0951	Unigene0038082,KOG0947	Unigene0038084,KOG0952	Unigene0038084,KOG0951	Unigene0038100,KOG3414	Unigene0038118,KOG1609	Unigene0038169,KOG0284	Unigene0038225,KOG2245	Unigene0038281,KOG0265	Unigene0038332,KOG0343	Unigene0038332,KOG0342	Unigene0038332,KOG0345	Unigene0038347,KOG0319	Unigene0038347,KOG0272	Unigene0038358,KOG0106	Unigene0038358,KOG0105	Unigene0038358,KOG0107	Unigene0038443,KOG1446	Unigene0038473,KOG0106	Unigene0038473,KOG0105	Unigene0038473,KOG0107	Unigene0038479,KOG1804	Unigene0038479,KOG1802	Unigene0038479,KOG1801	Unigene0038488,KOG0265	Unigene0038492,KOG0119	Unigene0038492,KOG1588	Unigene0038566,KOG2193	Unigene0038566,KOG2190	Unigene0038566,KOG1676	Unigene0038566,KOG2191	Unigene0038567,KOG2193	Unigene0038567,KOG0123	Unigene0038567,KOG2190	Unigene0038595,KOG4327	Unigene0038606,KOG0284	Unigene0038616,KOG1475	Unigene0038621,KOG2375	Unigene0038622,KOG2375	Unigene0038623,KOG2375	Unigene0038633,KOG2769	Unigene0038634,KOG2769	Unigene0038736,KOG0701	Unigene0038736,KOG0951	Unigene0038849,KOG2245	Unigene0038875,KOG0131	Unigene0038875,KOG0107	Unigene0038918,KOG3387	Unigene0038918,KOG1902	Unigene0038970,KOG2809	Unigene0039134,KOG2863	Unigene0039150,KOG0145	Unigene0039150,KOG0124	Unigene0039150,KOG0146	Unigene0039150,KOG0144	Unigene0039150,KOG0148	Unigene0039150,KOG0123	Unigene0039150,KOG4205	Unigene0039153,KOG4205	Unigene0039154,KOG4205	Unigene0039155,KOG4205	Unigene0039156,KOG4205	Unigene0039173,KOG2191	Unigene0039173,KOG2190	Unigene0039173,KOG1676	Unigene0039173,KOG2192	Unigene0039221,KOG0106	Unigene0039221,KOG0105	Unigene0039221,KOG0107	Unigene0039254,KOG4206	Unigene0039391,KOG0331	Unigene0039391,KOG0335	Unigene0039391,KOG0336	Unigene0039422,KOG2193	Unigene0039435,KOG1040	Unigene0039459,KOG3454	Unigene0039489,KOG0335	Unigene0039532,KOG0145	Unigene0039532,KOG0123	Unigene0039532,KOG0148	Unigene0039532,KOG4207	Unigene0039620,KOG0113	Unigene0039620,KOG0108	Unigene0039620,KOG4205	Unigene0039631,KOG0117	Unigene0039631,KOG0123	Unigene0039631,KOG0146	Unigene0039656,KOG0120	Unigene0039708,KOG0330	Unigene0039708,KOG0340	Unigene0039708,KOG0338	Unigene0039708,KOG0333	Unigene0039708,KOG0342	Unigene0039828,KOG0701	Unigene0039828,KOG1817	Unigene0039829,KOG0701	Unigene0039829,KOG1817	Unigene0039981,KOG1781	Unigene0039981,KOG1780	Unigene0040004,KOG0123	Unigene0040004,KOG0115	Unigene0040004,KOG0145	Unigene0040011,KOG2047	Unigene0040187,KOG0265	Unigene0040187,KOG0285	Unigene0040261,KOG1909	Unigene0040261,KOG1908	Unigene0040303,KOG1135	Unigene0040303,KOG1137	Unigene0040303,KOG1136	Unigene0040311,KOG2572	Unigene0040311,KOG2573	Unigene0040311,KOG2574	Unigene0040327,KOG0107	Unigene0040327,KOG4207	Unigene0040398,KOG0533	Unigene0040399,KOG0533	Unigene0040399,KOG0123	Unigene0040399,KOG4212	Unigene0040400,KOG0533	Unigene0040499,KOG3763	Unigene0040508,KOG0124	Unigene0040514,KOG0131	Unigene0040573,KOG0284	Unigene0040573,KOG0272	Unigene0040576,KOG2777	Unigene0040745,KOG0329	Unigene0040745,KOG0326	Unigene0040747,KOG1914	Unigene0040773,KOG2809	Unigene0040812,KOG1137	Unigene0040812,KOG1136	Unigene0040812,KOG1135	Unigene0040813,KOG1137	Unigene0040818,KOG0285	Unigene0040818,KOG0265	Unigene0040829,KOG2780	Unigene0040829,KOG2781	Unigene0040859,KOG0148	Unigene0040860,KOG0148	Unigene0040880,KOG2138	Unigene0040926,KOG0121	Unigene0040926,KOG0131	Unigene0040926,KOG4207	Unigene0040926,KOG0108	Unigene0040926,KOG4209	Unigene0040951,KOG3387	Unigene0040952,KOG3026	Unigene0041007,KOG0272	Unigene0041008,KOG2793	Unigene0041009,KOG2793	Unigene0041010,KOG1098	Unigene0041011,KOG1098	Unigene0041051,KOG3132	Unigene0041072,KOG0265	Unigene0041082,KOG0123	Unigene0041082,KOG0148	Unigene0041082,KOG0145	Unigene0041082,KOG0108	Unigene0041171,KOG1919	Unigene0041186,KOG3428	Unigene0041186,KOG3172	Unigene0041216,KOG0953	Unigene0041217,KOG0953	Unigene0041218,KOG0953	Unigene0041272,KOG2651	Unigene0041273,KOG2651	Unigene0041274,KOG2651	Unigene0041295,KOG0335	Unigene0041295,KOG0331	Unigene0041315,KOG0131	Unigene0041315,KOG0123	Unigene0041315,KOG0148	Unigene0041333,KOG2190	Unigene0041333,KOG2192	Unigene0041333,KOG2191	Unigene0041333,KOG2193	Unigene0041333,KOG1676	Unigene0041334,KOG2190	Unigene0041336,KOG0796	Unigene0041348,KOG4207	Unigene0041348,KOG0121	Unigene0041348,KOG0113	Unigene0041348,KOG0127	Unigene0041348,KOG0131	Unigene0041348,KOG0123	Unigene0041351,KOG3414	Unigene0041352,KOG3414	Unigene0041353,KOG3414	Unigene0041501,KOG4205	Unigene0041518,KOG1122	Unigene0041555,KOG1127	Unigene0041558,KOG0331	Unigene0041558,KOG0334	Unigene0041558,KOG0336	Unigene0041558,KOG0339	Unigene0041559,KOG1104	Unigene0041573,KOG0123	Unigene0041573,KOG0127	Unigene0041573,KOG4205	Unigene0041573,KOG0124	Unigene0041630,KOG3013	Unigene0041643,KOG0105	Unigene0041643,KOG0106	Unigene0041643,KOG0107	Unigene0041721,KOG0346	Unigene0041721,KOG0338	Unigene0041721,KOG0330	Unigene0041721,KOG0340	Unigene0041721,KOG0326	Unigene0041777,KOG0820	Unigene0041777,KOG0821	Unigene0041788,KOG1609	Unigene0041830,KOG3064	Unigene0041867,KOG0265	Unigene0041880,KOG0332	Unigene0041881,KOG0332	Unigene0041899,KOG0106	Unigene0041899,KOG0105	Unigene0041901,KOG0227	Unigene0041938,KOG0331	Unigene0041938,KOG0333	Unigene0041938,KOG0334	Unigene0041938,KOG0335	Unigene0041938,KOG0339	Unigene0041941,KOG1122	Unigene0041946,KOG1040	Unigene0041948,KOG0701	Unigene0041957,KOG0349	Unigene0041957,KOG0341	Unigene0041957,KOG0331	Unigene0041957,KOG0335	Unigene0041977,KOG2192	Unigene0041977,KOG2190	Unigene0041977,KOG2191	Unigene0042003,KOG2217	Unigene0042055,KOG0120	Unigene0042055,KOG0108	Unigene0042055,KOG0123	Unigene0042055,KOG0124	Unigene0042055,KOG0119	Unigene0042074,KOG4205	Unigene0042143,KOG4205	Unigene0042152,KOG1190	Unigene0042152,KOG1456	Unigene0042199,KOG4205	Unigene0042208,KOG0925	Unigene0042208,KOG0922	Unigene0042208,KOG0924	Unigene0042208,KOG0923	Unigene0042353,KOG1644	Unigene0042362,KOG0272	Unigene0042365,KOG1122	Unigene0042439,KOG0452	Unigene0042508,KOG0947	Unigene0042508,KOG0948	Unigene0042508,KOG0952	Unigene0042508,KOG0951	Unigene0042547,KOG0816	Unigene0042563,KOG2669	Unigene0042613,KOG0335	Unigene0042646,KOG0272	Unigene0042648,KOG2330	Unigene0042734,KOG1098	Unigene0042740,KOG1676	Unigene0042740,KOG2190	Unigene0042740,KOG2191	Unigene0042776,KOG0640	Unigene0042776,KOG0272	Unigene0042776,KOG0291	Unigene0042817,KOG2868	Unigene0042823,KOG4205	Unigene0042824,KOG4205	Unigene0043000,KOG1040	Unigene0043039,KOG4213	Unigene0043053,KOG1609	Unigene0043098,KOG0284	Unigene0043103,KOG0326	Unigene0043104,KOG1804	Unigene0043104,KOG1802	Unigene0043104,KOG1801	Unigene0043105,KOG1804	Unigene0043178,KOG2481	Unigene0043179,KOG2481	Unigene0043180,KOG3068	Unigene0043243,KOG0925	Unigene0043243,KOG0923	Unigene0043243,KOG0922	Unigene0043244,KOG0925	Unigene0043244,KOG0923	Unigene0043244,KOG0922	Unigene0043302,KOG0452	Unigene0043303,KOG0452	Unigene0043304,KOG0452	Unigene0043490,KOG0285	Unigene0043498,KOG4746	Unigene0043508,KOG0272	Unigene0043563,KOG1644	Unigene0043673,KOG0107	Unigene0043673,KOG0105	Unigene0043673,KOG0106	Unigene0043699,KOG4207	Unigene0043762,KOG0123	Unigene0043763,KOG0123	Unigene0043795,KOG2651	Unigene0043796,KOG2651	Unigene0043797,KOG2651	Unigene0043799,KOG1908	Unigene0043857,KOG0265	Unigene0043876,KOG0337	Unigene0043876,KOG0338	Unigene0043876,KOG0330	Unigene0043876,KOG0334	Unigene0043876,KOG0340	Unigene0043876,KOG0339	Unigene0043895,KOG1365	Unigene0043895,KOG4211	Unigene0043942,KOG1049	Unigene0043973,KOG0272	Unigene0043973,KOG0306	Unigene0043973,KOG0319	Unigene0044013,KOG0291	Unigene0044016,KOG0272	Unigene0044016,KOG0319	Unigene0044019,KOG0265	Unigene0044019,KOG0272	Unigene0044146,KOG2190	Unigene0044146,KOG2192	Unigene0044146,KOG2191	Unigene0044147,KOG2190	Unigene0044147,KOG2192	Unigene0044147,KOG1676	Unigene0044147,KOG2191	Unigene0044147,KOG2193	Unigene0044174,KOG4676	Unigene0044174,KOG0108	Unigene0044174,KOG4209	Unigene0044174,KOG2217	Unigene0044186,KOG0342	Unigene0044186,KOG0343	Unigene0044186,KOG0345	Unigene0044186,KOG0348	Unigene0044199,KOG0131	Unigene0044199,KOG0123	Unigene0044328,KOG4353	Unigene0044421,KOG1365	Unigene0044421,KOG4211	Unigene0044509,KOG0117	Unigene0044509,KOG0108	Unigene0044510,KOG0117	Unigene0044510,KOG0108	Unigene0044533,KOG0123	Unigene0044533,KOG0007	Unigene0044576,KOG0265	Unigene0044576,KOG0272	Unigene0044591,KOG4689	Unigene0044591,KOG2162	Unigene0044643,KOG2574	Unigene0044643,KOG2572	Unigene0044643,KOG2573	Unigene0044654,KOG4046	Unigene0044655,KOG2412	Unigene0044656,KOG2412	Unigene0044739,KOG0272	Unigene0044782,KOG0272	Unigene0044783,KOG0272	Unigene0044793,KOG4353	Unigene0044810,KOG0329	Unigene0044810,KOG0326	Unigene0044859,KOG0291	Unigene0044909,KOG0123	Unigene0044909,KOG0148	Unigene0044920,KOG0345	Unigene0044920,KOG0342	Unigene0044920,KOG0343	Unigene0044921,KOG0922	Unigene0044921,KOG0923	Unigene0044921,KOG0924	Unigene0044921,KOG0925	Unigene0044953,KOG0265	Unigene0044964,KOG2548	Unigene0044964,KOG1847	Unigene0044987,KOG1609	Unigene0044998,KOG2386	Unigene0045017,KOG0304	Unigene0045051,KOG4008	Unigene0045187,KOG1122	Unigene0045321,KOG0452	Unigene0045324,KOG3909	Unigene0045324,KOG3908	Unigene0045465,KOG0272	Unigene0045470,KOG0306	Unigene0045470,KOG0272	Unigene0045476,KOG0117	Unigene0045476,KOG0123	Unigene0045476,KOG0146	Unigene0045528,KOG1138	Unigene0045528,KOG1137	Unigene0045528,KOG1135	Unigene0045528,KOG1136	Unigene0045551,KOG0348	Unigene0045551,KOG0342	Unigene0045551,KOG0343	Unigene0045551,KOG0345	Unigene0045560,KOG0272	Unigene0045760,KOG4298	Unigene0045839,KOG0920	Unigene0045892,KOG0123	Unigene0045913,KOG3702	Unigene0046064,KOG0050	Unigene0046099,KOG0227	Unigene0046131,KOG2953	Unigene0046163,KOG0265	Unigene0046166,KOG1676	Unigene0046166,KOG2190	Unigene0046223,KOG0299	Unigene0046223,KOG0285	Unigene0046223,KOG0319	Unigene0046232,KOG4205	Unigene0046232,KOG0148	Unigene0046232,KOG4207	Unigene0046282,KOG1295	Unigene0046305,KOG1919	Unigene0046334,KOG0291	Unigene0046334,KOG0272	Unigene0046334,KOG0284	Unigene0046383,KOG3741	Unigene0046463,KOG0344	Unigene0046463,KOG0335	Unigene0046463,KOG0331	Unigene0046463,KOG0334	Unigene0046463,KOG0336	Unigene0046566,KOG1676	Unigene0046567,KOG1676	Unigene0046567,KOG2191	Unigene0046567,KOG2190	Unigene0046567,KOG2193	Unigene0046572,KOG0123	Unigene0046572,KOG0131	Unigene0046572,KOG0124	Unigene0046572,KOG4205	Unigene0046572,KOG0108	Unigene0046575,KOG4213	Unigene0046646,KOG0924	Unigene0046646,KOG0922	Unigene0046646,KOG0923	Unigene0046646,KOG0925	Unigene0046647,KOG0924	Unigene0046749,KOG0007	Unigene0046749,KOG1847	Unigene0046767,KOG0272	Unigene0046767,KOG0319	Unigene0046767,KOG0265	Unigene0046887,KOG1049	Unigene0046924,KOG0284	Unigene0046924,KOG0265	Unigene0046924,KOG0285	Unigene0046924,KOG0306	Unigene0046976,KOG4374	Unigene0047036,KOG0951	Unigene0047078,KOG1098	Unigene0047079,KOG1098	Unigene0047119,KOG0272	Unigene0047135,KOG0132	Unigene0047219,KOG0265	Unigene0047266,KOG3980	Unigene0047287,KOG0272	Unigene0047339,KOG0265	Unigene0047339,KOG1446	Unigene0047357,KOG1190	Unigene0047357,KOG1456	Unigene0047357,KOG4206	Unigene0047403,KOG2808	Unigene0047455,KOG2191	Unigene0047455,KOG2190	Unigene0047455,KOG1676	Unigene0047464,KOG2777	Unigene0047590,KOG4205	Unigene0047611,KOG0350	Unigene0047611,KOG0338	Unigene0047611,KOG0330	Unigene0047611,KOG0342	Unigene0047611,KOG0340	Unigene0047611,KOG0343	Unigene0047686,KOG0922	Unigene0047731,KOG3980	Unigene0047759,KOG0948	Unigene0047759,KOG0947	Unigene0047775,KOG2793	Unigene0047777,KOG2793	Unigene0047830,KOG1644	Unigene0047859,KOG2562	Unigene0047860,KOG2441	Unigene0047860,KOG4205	Unigene0047960,KOG0272	Unigene0047981,KOG0272	Unigene0047981,KOG0285	Unigene0048034,KOG2953	Unigene0048035,KOG2953	Unigene0048037,KOG2953	Unigene0048071,KOG0319	Unigene0048071,KOG0272	Unigene0048071,KOG0306	Unigene0048072,KOG2044	Unigene0048105,KOG0285	Unigene0048105,KOG0265	Unigene0048105,KOG0272	Unigene0048129,KOG0331	Unigene0048129,KOG0334	Unigene0048129,KOG0339	Unigene0048131,KOG0272	Unigene0048173,KOG2190	Unigene0048193,KOG2071	Unigene0048194,KOG2071	Unigene0048300,KOG1896	Unigene0048329,KOG0108	Unigene0048369,KOG0334	Unigene0048369,KOG0331	Unigene0048369,KOG0339	Unigene0048369,KOG0336	Unigene0048371,KOG0334	Unigene0048371,KOG0339	Unigene0048371,KOG0331	Unigene0048371,KOG0336	Unigene0048372,KOG0334	Unigene0048372,KOG0339	Unigene0048372,KOG0331	Unigene0048374,KOG0132	Unigene0048375,KOG2868	Unigene0048490,KOG4676	Unigene0048491,KOG4676	Unigene0048546,KOG2202	Unigene0048592,KOG0838	Unigene0048611,KOG2837	Unigene0048612,KOG2837	Unigene0048614,KOG2837	Unigene0048634,KOG1909	Unigene0048713,KOG2793	Unigene0048741,KOG0533	Unigene0048787,KOG1040	Unigene0048855,KOG2078	Unigene0048869,KOG0340	Unigene0048869,KOG0330	Unigene0048869,KOG0338	Unigene0048869,KOG0342	Unigene0048869,KOG0334	Unigene0048873,KOG2146	Unigene0048934,KOG1122	Unigene0048942,KOG2669	Unigene0048959,KOG4205	Unigene0049079,KOG0839	Unigene0049152,KOG1975	Unigene0049190,KOG0265	Unigene0049192,KOG4655	Unigene0049312,KOG0106	Unigene0049312,KOG0107	Unigene0049372,KOG2242	Unigene0049372,KOG0349	Unigene0049511,KOG0127	Unigene0049624,KOG3673	Unigene0049624,KOG3674	Unigene0049625,KOG3673	Unigene0049630,KOG0144	Unigene0049630,KOG0146	Unigene0049630,KOG0123	Unigene0049630,KOG0148	Unigene0049667,KOG1960	Unigene0049667,KOG0334	Unigene0049675,KOG0923	Unigene0049676,KOG0923	Unigene0049676,KOG0922	Unigene0049676,KOG0924	Unigene0049676,KOG0925	Unigene0049678,KOG0285	Unigene0049776,KOG0284	Unigene0049778,KOG0284	Unigene0049778,KOG0272	Unigene0049778,KOG0285	Unigene0049809,KOG0920	Unigene0049852,KOG0319	Unigene0049920,KOG1070	Unigene0050006,KOG1644	Unigene0050074,KOG0319	Unigene0050074,KOG0285	Unigene0050083,KOG0109	Unigene0050083,KOG4205	Unigene0050083,KOG0108	Unigene0050083,KOG0106	Unigene0050084,KOG0109	Unigene0050084,KOG0106	Unigene0050084,KOG0144	Unigene0050084,KOG4205	Unigene0050084,KOG0123	Unigene0050084,KOG0105	Unigene0050084,KOG0115	Unigene0050143,KOG0333	Unigene0050143,KOG0331	Unigene0050143,KOG0334	Unigene0050143,KOG0341	Unigene0050143,KOG0339	Unigene0050224,KOG1456	Unigene0050224,KOG1190	Unigene0050247,KOG0319	Unigene0050247,KOG0272	Unigene0050385,KOG0640	Unigene0050385,KOG1446	Unigene0050385,KOG0265	Unigene0050397,KOG0951	Unigene0050397,KOG0952	Unigene0050398,KOG0951	Unigene0050458,KOG0113	Unigene0050458,KOG4207	Unigene0050458,KOG0123	Unigene0050501,KOG1122	Unigene0050528,KOG2184	Unigene0050529,KOG2184	Unigene0050605,KOG0306	Unigene0050605,KOG0265	Unigene0050605,KOG0291	Unigene0050610,KOG3387	Unigene0050610,KOG3167	Unigene0050624,KOG0796	Unigene0050625,KOG0796	Unigene0050634,KOG1847	Unigene0050636,KOG1847	Unigene0050636,KOG0007	Unigene0050732,KOG0332	Unigene0050753,KOG2051	Unigene0050780,KOG0920	Unigene0050782,KOG0107	Unigene0050782,KOG0105	Unigene0050782,KOG0106	Unigene0050831,KOG0495	Unigene0050882,KOG1676	Unigene0050882,KOG2191	Unigene0050882,KOG2190	Unigene0050902,KOG0265	Unigene0050902,KOG0272	Unigene0050962,KOG1446	Unigene0050980,KOG1642	Unigene0051052,KOG0144	Unigene0051052,KOG0146	Unigene0051052,KOG4205	Unigene0051052,KOG0109	Unigene0051052,KOG0148	Unigene0051197,KOG0272	Unigene0051262,KOG4206	Unigene0051281,KOG4822	Unigene0051379,KOG0285	Unigene0051485,KOG0152	Unigene0051492,KOG2202	Unigene0051493,KOG2202	Unigene0051522,KOG2184	Unigene0051522,KOG2185	Unigene0051531,KOG4393	Unigene0051558,KOG0146	Unigene0051558,KOG0144	Unigene0051559,KOG0146	Unigene0051559,KOG0144	Unigene0051559,KOG0145	Unigene0051561,KOG0146	Unigene0051561,KOG0144	Unigene0051624,KOG2242	Unigene0051624,KOG0349	Unigene0051625,KOG2669	Unigene0051701,KOG0952	Unigene0051701,KOG0951	Unigene0051739,KOG0145	Unigene0051739,KOG0123	Unigene0051751,KOG0272	Unigene0051752,KOG0272	Unigene0051780,KOG1909	Unigene0051796,KOG2193	Unigene0051796,KOG0106	Unigene0051801,KOG2573	Unigene0051801,KOG2572	Unigene0051801,KOG2574	Unigene0051826,KOG0123	Unigene0051894,KOG0007	Unigene0051917,KOG4849	Unigene0051929,KOG0109	Unigene0051969,KOG0285	Unigene0051969,KOG0272	Unigene0052095,KOG0341	Unigene0052095,KOG0335	Unigene0052095,KOG0333	Unigene0052095,KOG0339	Unigene0052095,KOG0331	Unigene0052178,KOG1609	Unigene0052196,KOG4849	Unigene0052200,KOG1909	Unigene0052201,KOG1909	Unigene0052246,KOG2242	Unigene0052246,KOG0349	Unigene0052279,KOG2242	Unigene0052279,KOG0349	Unigene0052297,KOG4213	Unigene0052324,KOG0339	Unigene0052324,KOG0334	Unigene0052324,KOG0331	Unigene0052369,KOG0796	Unigene0052443,KOG2749	Unigene0052509,KOG0106	Unigene0052509,KOG0109	Unigene0052516,KOG0284	Unigene0052564,KOG0113	Unigene0052564,KOG0108	Unigene0052759,KOG0670	Unigene0052780,KOG2190	Unigene0052781,KOG2190	Unigene0052783,KOG2190	Unigene0052783,KOG2191	Unigene0052783,KOG2192	Unigene0052783,KOG2193	Unigene0052783,KOG1676	Unigene0052788,KOG2190	Unigene0052796,KOG0922	Unigene0052796,KOG0923	Unigene0052796,KOG0924	Unigene0052796,KOG0925	Unigene0052800,KOG1609	Unigene0052832,KOG2253	Unigene0052832,KOG2217	Unigene0052843,KOG1908	Unigene0052857,KOG1272	Unigene0052862,KOG1588	Unigene0052921,KOG4768	Unigene0052962,KOG4205	Unigene0053090,KOG0291	Unigene0053091,KOG0291	Unigene0053091,KOG0272	Unigene0053092,KOG0291	Unigene0053122,KOG0265	Unigene0053122,KOG0285	Unigene0053139,KOG0701	Unigene0053139,KOG0330	Unigene0053139,KOG0335	Unigene0053139,KOG0331	Unigene0053203,KOG4207	Unigene0053203,KOG2793	Unigene0053229,KOG0272	Unigene0053305,KOG1996	Unigene0053305,KOG0124	Unigene0053305,KOG0120	Unigene0053306,KOG2777	Unigene0053346,KOG0272	Unigene0053392,KOG4211	Unigene0053392,KOG1365	Unigene0053487,KOG0265	Unigene0053578,KOG0272	Unigene0053578,KOG0285	Unigene0053646,KOG1801	Unigene0053646,KOG1802	Unigene0053779,KOG0128	Unigene0053779,KOG4205	Unigene0053779,KOG0145	Unigene0053779,KOG0108	Unigene0053779,KOG0144	Unigene0053790,KOG1609	Unigene0053901,KOG1676	Unigene0054027,KOG1856	Unigene0054046,KOG0306	Unigene0054046,KOG0319	Unigene0054046,KOG0272	Unigene0054079,KOG4318	Unigene0054088,KOG1588	Unigene0054089,KOG1588	Unigene0054089,KOG0119	Unigene0054090,KOG1588	Unigene0054117,KOG1258	Unigene0054117,KOG1914	Unigene0054156,KOG2162	Unigene0054191,KOG2184	Unigene0054293,KOG0105	Unigene0054343,KOG0265	Unigene0054469,KOG0272	Unigene0054469,KOG0284	Unigene0054585,KOG0145	Unigene0054586,KOG0145	Unigene0054586,KOG0123	Unigene0054706,KOG2184	Unigene0054863,KOG0265	Unigene0054992,KOG2185	Unigene0054992,KOG2184	Unigene0055043,KOG1804	Unigene0055109,KOG0922	Unigene0055109,KOG0924	Unigene0055109,KOG0923	Unigene0055109,KOG0925	Unigene0055112,KOG0920	Unigene0055112,KOG0923	Unigene0055271,KOG3117	Unigene0055442,KOG0338	Unigene0055442,KOG0330	Unigene0055442,KOG0342	Unigene0055442,KOG0337	Unigene0055442,KOG0340	Unigene0055442,KOG0331	Unigene0055572,KOG0922	Unigene0055572,KOG0920	Unigene0055572,KOG0923	Unigene0055572,KOG0924	Unigene0055572,KOG0925	Unigene0055619,KOG0285	Unigene0055619,KOG0272	Unigene0055665,KOG0272	Unigene0055685,KOG1898	Unigene0055825,KOG1802	Unigene0055825,KOG1801	Unigene0055859,KOG0265	Unigene0055859,KOG0285	Unigene0055859,KOG0272	Unigene0055860,KOG0272	Unigene0055861,KOG0285	Unigene0055976,KOG2162	Unigene0055976,KOG4689	Unigene0056046,KOG4393	Unigene0056047,KOG1136	Unigene0056047,KOG1137	Unigene0056047,KOG1135	Unigene0056085,KOG0148	Unigene0056226,KOG1040	Unigene0056312,KOG4205	Unigene0056360,KOG3911	Unigene0056471,KOG3674	Unigene0056521,KOG0922	Unigene0056521,KOG0925	Unigene0056521,KOG0923	Unigene0056521,KOG0924	Unigene0056598,KOG1258	Unigene0056599,KOG1258	Unigene0056685,KOG0349	Unigene0056685,KOG2242	Unigene0056761,KOG2937	Unigene0056860,KOG0007	Unigene0056982,KOG0108	Unigene0057005,KOG0284	Unigene0057006,KOG0284	Unigene0057051,KOG4211	Unigene0057051,KOG1365	Unigene0057115,KOG0272	Unigene0057115,KOG0265	Unigene0057191,KOG2242	Unigene0057191,KOG0349	Unigene0057259,KOG0123	Unigene0057259,KOG0127	Unigene0057260,KOG0123	Unigene0057260,KOG0127	Unigene0057331,KOG0115	Unigene0057331,KOG0123	Unigene0057331,KOG0109	Unigene0057331,KOG4205	Unigene0057481,KOG4205	Unigene0057511,KOG4212	Unigene0057511,KOG0123	Unigene0057511,KOG0533	Unigene0057520,KOG0265	Unigene0059225,KOG1869	Unigene0061338,KOG2562	Unigene0064833,KOG2953	Unigene0067689,KOG3322	Unigene0070508,KOG0148	Unigene0071464,KOG1040	Unigene0073465,KOG1190	Unigene0073465,KOG1456	Unigene0075590,KOG1295	Unigene0076508,KOG2777	Unigene0076639,KOG1588
B	Chromatin structure and dynamics 	550	Unigene0000130,KOG1245	Unigene0000130,KOG1472	Unigene0000176,KOG2633	Unigene0000176,KOG1756	Unigene0000329,KOG0386	Unigene0000337,KOG2510	Unigene0000466,KOG1633	Unigene0000529,KOG4012	Unigene0000752,KOG1245	Unigene0000876,KOG2416	Unigene0001028,KOG1020	Unigene0001085,KOG1343	Unigene0001812,KOG2747	Unigene0002140,KOG1343	Unigene0002154,KOG2084	Unigene0002253,KOG3554	Unigene0002469,KOG1756	Unigene0002469,KOG2633	Unigene0002983,KOG1973	Unigene0003034,KOG0890	Unigene0003078,KOG0264	Unigene0003254,KOG2626	Unigene0003345,KOG3001	Unigene0003447,KOG1342	Unigene0004353,KOG0386	Unigene0004445,KOG0526	Unigene0004480,KOG1649	Unigene0004481,KOG1082	Unigene0004528,KOG1156	Unigene0004622,KOG0264	Unigene0004768,KOG1080	Unigene0004768,KOG1082	Unigene0004815,KOG3554	Unigene0004952,KOG1633	Unigene0005062,KOG2748	Unigene0005062,KOG1911	Unigene0005162,KOG2025	Unigene0005290,KOG0273	Unigene0005499,KOG1245	Unigene0005622,KOG1082	Unigene0005728,KOG1082	Unigene0005762,KOG0386	Unigene0005785,KOG1080	Unigene0005868,KOG0979	Unigene0005901,KOG3554	Unigene0005944,KOG1633	Unigene0005974,KOG3118	Unigene0006024,KOG1082	Unigene0006024,KOG1080	Unigene0006135,KOG2626	Unigene0006176,KOG0639	Unigene0006239,KOG2747	Unigene0006256,KOG0264	Unigene0006350,KOG2633	Unigene0006690,KOG1080	Unigene0006690,KOG1082	Unigene0006858,KOG4161	Unigene0007362,KOG2682	Unigene0007362,KOG2684	Unigene0007362,KOG2683	Unigene0007362,KOG1905	Unigene0007450,KOG1082	Unigene0007491,KOG0389	Unigene0007557,KOG2416	Unigene0007706,KOG1507	Unigene0007855,KOG2084	Unigene0007966,KOG0273	Unigene0008042,KOG1507	Unigene0008087,KOG3554	Unigene0008109,KOG0386	Unigene0008185,KOG4161	Unigene0008190,KOG2682	Unigene0008190,KOG2684	Unigene0008190,KOG2683	Unigene0008190,KOG1905	Unigene0008329,KOG1279	Unigene0008440,KOG1082	Unigene0008558,KOG1082	Unigene0008602,KOG1343	Unigene0008820,KOG0386	Unigene0008835,KOG1911	Unigene0008835,KOG1082	Unigene0008908,KOG3554	Unigene0008966,KOG2633	Unigene0011603,KOG1973	Unigene0011673,KOG1343	Unigene0011674,KOG1343	Unigene0012882,KOG1473	Unigene0012938,KOG1082	Unigene0012939,KOG1082	Unigene0013760,KOG0890	Unigene0014437,KOG4652	Unigene0014890,KOG2084	Unigene0015511,KOG0890	Unigene0015512,KOG0890	Unigene0016266,KOG0890	Unigene0016335,KOG2747	Unigene0017716,KOG0273	Unigene0019508,KOG2416	Unigene0020391,KOG0890	Unigene0020392,KOG0890	Unigene0021348,KOG0890	Unigene0021349,KOG0890	Unigene0022558,KOG1080	Unigene0024243,KOG1082	Unigene0026230,KOG2132	Unigene0026230,KOG2130	Unigene0026913,KOG1019	Unigene0028120,KOG4012	Unigene0028345,KOG0526	Unigene0028860,KOG0890	Unigene0029229,KOG3105	Unigene0029714,KOG1082	Unigene0030320,KOG2084	Unigene0030392,KOG3554	Unigene0030393,KOG3554	Unigene0031187,KOG4161	Unigene0031188,KOG4161	Unigene0031988,KOG0264	Unigene0031989,KOG0264	Unigene0032015,KOG2748	Unigene0032015,KOG1911	Unigene0032358,KOG4012	Unigene0032369,KOG2416	Unigene0033537,KOG1082	Unigene0033865,KOG2696	Unigene0033866,KOG2696	Unigene0034150,KOG1082	Unigene0034174,KOG1082	Unigene0034175,KOG1082	Unigene0034400,KOG1744	Unigene0034507,KOG0386	Unigene0034507,KOG0389	Unigene0034635,KOG1000	Unigene0034636,KOG1000	Unigene0034637,KOG1000	Unigene0034637,KOG0389	Unigene0034638,KOG1000	Unigene0034638,KOG0389	Unigene0034638,KOG0386	Unigene0034639,KOG1000	Unigene0034639,KOG0389	Unigene0034639,KOG0386	Unigene0034640,KOG1000	Unigene0034802,KOG0273	Unigene0035364,KOG0264	Unigene0035383,KOG1973	Unigene0035384,KOG2084	Unigene0035386,KOG2084	Unigene0035387,KOG2084	Unigene0035528,KOG0264	Unigene0035579,KOG1911	Unigene0035708,KOG0273	Unigene0035853,KOG0386	Unigene0035854,KOG0386	Unigene0035873,KOG3467	Unigene0035907,KOG2132	Unigene0036172,KOG0639	Unigene0036331,KOG0264	Unigene0036416,KOG2748	Unigene0036416,KOG1911	Unigene0036549,KOG1472	Unigene0036549,KOG1245	Unigene0036790,KOG4161	Unigene0036815,KOG2025	Unigene0036816,KOG2025	Unigene0037013,KOG1009	Unigene0037013,KOG0273	Unigene0037059,KOG4204	Unigene0037180,KOG2328	Unigene0037181,KOG2328	Unigene0037182,KOG2328	Unigene0037226,KOG1082	Unigene0037227,KOG1082	Unigene0037228,KOG0273	Unigene0037229,KOG0273	Unigene0037396,KOG2132	Unigene0037402,KOG2684	Unigene0037402,KOG2682	Unigene0037402,KOG2683	Unigene0037603,KOG1009	Unigene0037619,KOG1973	Unigene0037683,KOG1342	Unigene0037688,KOG4161	Unigene0037719,KOG2626	Unigene0037756,KOG4140	Unigene0037774,KOG1472	Unigene0037891,KOG3265	Unigene0037955,KOG0264	Unigene0037956,KOG0264	Unigene0038039,KOG0996	Unigene0038039,KOG0933	Unigene0038347,KOG0273	Unigene0038373,KOG0457	Unigene0038374,KOG0457	Unigene0038400,KOG2747	Unigene0038400,KOG1245	Unigene0038401,KOG2747	Unigene0038443,KOG0273	Unigene0038443,KOG1446	Unigene0038539,KOG1911	Unigene0038542,KOG0264	Unigene0038606,KOG0264	Unigene0038641,KOG1757	Unigene0038641,KOG1756	Unigene0038642,KOG1757	Unigene0038642,KOG1756	Unigene0038673,KOG0386	Unigene0038673,KOG0389	Unigene0038867,KOG2132	Unigene0038867,KOG2130	Unigene0038891,KOG1082	Unigene0038914,KOG3554	Unigene0038969,KOG1279	Unigene0039099,KOG1082	Unigene0039379,KOG1973	Unigene0039380,KOG1973	Unigene0039415,KOG4140	Unigene0039422,KOG3001	Unigene0039479,KOG1342	Unigene0039749,KOG1911	Unigene0039749,KOG2748	Unigene0039768,KOG4140	Unigene0039771,KOG1507	Unigene0040110,KOG1757	Unigene0040110,KOG1756	Unigene0040133,KOG1473	Unigene0040183,KOG4012	Unigene0040197,KOG1633	Unigene0040198,KOG1633	Unigene0040573,KOG0264	Unigene0040789,KOG4161	Unigene0040791,KOG1633	Unigene0040952,KOG4161	Unigene0041153,KOG3554	Unigene0041251,KOG0389	Unigene0041251,KOG0386	Unigene0041252,KOG0389	Unigene0041252,KOG0386	Unigene0041393,KOG1245	Unigene0041420,KOG1343	Unigene0041534,KOG2510	Unigene0041667,KOG0264	Unigene0041681,KOG0273	Unigene0041684,KOG0457	Unigene0041809,KOG1082	Unigene0041959,KOG2510	Unigene0042170,KOG1472	Unigene0042171,KOG1472	Unigene0042171,KOG1245	Unigene0042172,KOG1472	Unigene0042180,KOG1473	Unigene0042180,KOG2747	Unigene0042186,KOG0996	Unigene0042186,KOG0933	Unigene0042324,KOG2266	Unigene0042362,KOG0273	Unigene0042377,KOG4563	Unigene0042466,KOG0639	Unigene0042467,KOG0639	Unigene0042552,KOG1973	Unigene0042685,KOG1472	Unigene0042685,KOG1245	Unigene0042686,KOG1472	Unigene0042686,KOG1245	Unigene0042687,KOG1472	Unigene0042687,KOG1245	Unigene0042713,KOG1633	Unigene0042714,KOG1633	Unigene0042732,KOG1020	Unigene0042753,KOG0979	Unigene0042921,KOG1905	Unigene0042921,KOG2682	Unigene0042921,KOG2683	Unigene0042922,KOG1905	Unigene0042935,KOG2510	Unigene0042970,KOG2633	Unigene0043059,KOG4718	Unigene0043061,KOG4718	Unigene0043098,KOG0273	Unigene0043149,KOG2570	Unigene0043208,KOG1344	Unigene0043208,KOG1343	Unigene0043208,KOG1342	Unigene0043291,KOG3001	Unigene0043324,KOG4161	Unigene0043477,KOG1080	Unigene0043581,KOG1080	Unigene0043583,KOG1080	Unigene0043646,KOG2748	Unigene0043646,KOG1911	Unigene0043857,KOG0273	Unigene0044016,KOG0273	Unigene0044016,KOG0264	Unigene0044027,KOG2684	Unigene0044027,KOG2683	Unigene0044027,KOG2682	Unigene0044027,KOG1905	Unigene0044500,KOG1744	Unigene0044739,KOG0273	Unigene0044859,KOG0264	Unigene0044953,KOG0273	Unigene0044981,KOG2510	Unigene0045016,KOG0273	Unigene0045016,KOG0264	Unigene0045016,KOG1009	Unigene0045106,KOG0386	Unigene0045146,KOG4012	Unigene0045189,KOG1141	Unigene0045189,KOG1082	Unigene0045218,KOG1633	Unigene0045224,KOG3844	Unigene0045343,KOG1756	Unigene0045345,KOG2633	Unigene0045345,KOG1756	Unigene0045350,KOG1245	Unigene0045350,KOG1472	Unigene0045350,KOG1827	Unigene0045351,KOG1245	Unigene0045351,KOG1472	Unigene0045470,KOG0273	Unigene0045484,KOG2570	Unigene0045527,KOG1745	Unigene0045529,KOG2510	Unigene0045550,KOG0273	Unigene0045750,KOG2748	Unigene0045750,KOG1911	Unigene0045762,KOG2084	Unigene0045763,KOG2084	Unigene0045842,KOG0526	Unigene0045981,KOG2084	Unigene0046252,KOG0264	Unigene0046258,KOG1080	Unigene0046361,KOG2747	Unigene0046362,KOG2747	Unigene0046371,KOG2589	Unigene0046372,KOG2589	Unigene0046469,KOG3554	Unigene0046470,KOG1082	Unigene0046554,KOG0389	Unigene0046581,KOG1082	Unigene0046715,KOG0526	Unigene0046910,KOG1156	Unigene0046924,KOG0264	Unigene0046928,KOG1063	Unigene0046928,KOG0273	Unigene0046930,KOG2633	Unigene0046934,KOG0355	Unigene0046991,KOG0890	Unigene0046991,KOG0892	Unigene0047093,KOG3105	Unigene0047109,KOG0933	Unigene0047109,KOG0996	Unigene0047119,KOG0273	Unigene0047219,KOG0273	Unigene0047339,KOG1446	Unigene0047558,KOG2570	Unigene0047655,KOG1080	Unigene0047860,KOG2441	Unigene0047905,KOG0273	Unigene0047910,KOG1911	Unigene0047910,KOG2748	Unigene0047911,KOG1911	Unigene0047965,KOG0526	Unigene0048070,KOG0273	Unigene0048174,KOG0386	Unigene0048241,KOG1141	Unigene0048241,KOG1082	Unigene0048272,KOG2747	Unigene0048282,KOG1080	Unigene0048402,KOG4364	Unigene0048414,KOG1245	Unigene0048414,KOG1472	Unigene0048430,KOG1080	Unigene0048452,KOG3105	Unigene0048766,KOG3001	Unigene0048773,KOG1343	Unigene0048774,KOG1343	Unigene0049089,KOG1245	Unigene0049147,KOG1633	Unigene0049148,KOG1633	Unigene0049190,KOG0264	Unigene0049267,KOG1082	Unigene0049501,KOG0386	Unigene0049572,KOG1472	Unigene0049632,KOG0273	Unigene0049735,KOG1472	Unigene0049735,KOG0386	Unigene0049735,KOG1245	Unigene0049766,KOG1827	Unigene0049854,KOG1633	Unigene0049855,KOG1633	Unigene0049877,KOG2683	Unigene0049877,KOG2684	Unigene0049877,KOG1905	Unigene0049877,KOG2682	Unigene0049944,KOG0639	Unigene0049945,KOG0639	Unigene0050008,KOG2626	Unigene0050093,KOG0892	Unigene0050094,KOG0892	Unigene0050095,KOG0892	Unigene0050095,KOG0890	Unigene0050096,KOG0892	Unigene0050105,KOG1245	Unigene0050277,KOG1342	Unigene0050282,KOG1245	Unigene0050282,KOG1472	Unigene0050283,KOG1245	Unigene0050291,KOG0389	Unigene0050385,KOG1446	Unigene0050385,KOG0273	Unigene0050500,KOG4204	Unigene0050556,KOG1745	Unigene0050557,KOG1745	Unigene0050558,KOG1745	Unigene0050580,KOG0386	Unigene0050581,KOG0389	Unigene0050598,KOG1080	Unigene0050700,KOG1082	Unigene0050818,KOG2633	Unigene0050901,KOG0639	Unigene0050902,KOG0639	Unigene0050962,KOG1446	Unigene0051008,KOG1633	Unigene0051039,KOG1905	Unigene0051040,KOG1905	Unigene0051040,KOG2683	Unigene0051040,KOG2682	Unigene0051040,KOG2684	Unigene0051055,KOG1082	Unigene0051088,KOG2132	Unigene0051088,KOG2130	Unigene0051118,KOG1343	Unigene0051171,KOG1082	Unigene0051423,KOG1080	Unigene0051423,KOG1082	Unigene0051516,KOG0889	Unigene0051517,KOG0889	Unigene0051517,KOG0890	Unigene0051651,KOG0890	Unigene0051651,KOG0892	Unigene0052075,KOG2747	Unigene0052261,KOG2131	Unigene0052261,KOG2130	Unigene0052261,KOG2132	Unigene0052386,KOG1633	Unigene0052459,KOG2747	Unigene0052461,KOG1633	Unigene0052523,KOG1080	Unigene0052581,KOG2747	Unigene0052582,KOG2747	Unigene0052623,KOG2535	Unigene0052651,KOG2656	Unigene0052748,KOG4191	Unigene0053071,KOG0386	Unigene0053111,KOG4715	Unigene0053123,KOG1745	Unigene0053124,KOG1745	Unigene0053125,KOG1745	Unigene0053191,KOG1472	Unigene0053191,KOG1245	Unigene0053260,KOG1082	Unigene0053346,KOG0264	Unigene0053385,KOG1827	Unigene0053385,KOG0386	Unigene0053394,KOG4161	Unigene0053447,KOG0355	Unigene0053461,KOG1080	Unigene0053531,KOG0386	Unigene0053904,KOG1343	Unigene0053954,KOG4233	Unigene0054023,KOG0414	Unigene0054062,KOG1245	Unigene0054229,KOG1472	Unigene0054229,KOG0386	Unigene0054343,KOG0273	Unigene0054370,KOG1080	Unigene0054423,KOG1080	Unigene0054423,KOG1082	Unigene0054469,KOG0264	Unigene0054711,KOG1911	Unigene0054712,KOG1911	Unigene0054712,KOG2748	Unigene0054758,KOG1080	Unigene0054784,KOG1343	Unigene0054803,KOG1473	Unigene0054803,KOG1472	Unigene0054803,KOG1245	Unigene0054845,KOG2416	Unigene0054850,KOG1472	Unigene0054850,KOG1245	Unigene0054853,KOG1000	Unigene0054854,KOG1000	Unigene0054863,KOG0264	Unigene0055087,KOG1756	Unigene0055215,KOG2626	Unigene0055218,KOG1080	Unigene0055312,KOG1279	Unigene0055390,KOG1342	Unigene0055480,KOG1082	Unigene0055650,KOG1080	Unigene0055665,KOG0273	Unigene0055679,KOG0933	Unigene0055679,KOG0996	Unigene0055680,KOG0933	Unigene0055681,KOG0933	Unigene0055681,KOG0996	Unigene0055728,KOG2084	Unigene0055786,KOG2633	Unigene0055787,KOG2633	Unigene0055791,KOG1080	Unigene0055858,KOG0639	Unigene0055859,KOG0639	Unigene0055860,KOG0639	Unigene0055861,KOG0639	Unigene0055862,KOG0639	Unigene0055912,KOG1744	Unigene0055932,KOG4161	Unigene0056140,KOG1080	Unigene0056209,KOG1343	Unigene0056765,KOG0264	Unigene0056791,KOG2131	Unigene0056791,KOG2130	Unigene0056803,KOG0386	Unigene0056803,KOG0389	Unigene0056804,KOG0389	Unigene0056804,KOG0386	Unigene0056838,KOG1744	Unigene0057005,KOG0273	Unigene0057006,KOG0264	Unigene0057049,KOG2633	Unigene0057525,KOG3554	Unigene0057628,KOG2130	Unigene0057628,KOG2131	Unigene0057700,KOG1472	Unigene0057911,KOG2747	Unigene0058514,KOG1745	Unigene0059389,KOG2589	Unigene0063612,KOG0890	Unigene0065484,KOG0890	Unigene0065484,KOG0892	Unigene0065721,KOG1343	Unigene0069227,KOG2747	Unigene0069469,KOG4652	Unigene0070583,KOG2084	Unigene0073606,KOG1005	Unigene0074024,KOG4652	Unigene0074957,KOG1744	Unigene0075789,KOG1082
C	Energy production and conversion 	623	Unigene0000122,KOG3474	Unigene0000152,KOG0759	Unigene0000152,KOG0753	Unigene0000174,KOG1231	Unigene0000174,KOG1232	Unigene0000286,KOG4116	Unigene0000415,KOG0537	Unigene0000415,KOG0536	Unigene0000945,KOG2450	Unigene0000945,KOG2451	Unigene0001315,KOG0762	Unigene0001315,KOG0764	Unigene0001365,KOG2451	Unigene0001365,KOG2450	Unigene0001437,KOG1575	Unigene0001437,KOG1576	Unigene0001778,KOG3432	Unigene0002107,KOG0765	Unigene0002107,KOG0751	Unigene0002107,KOG0768	Unigene0002107,KOG0750	Unigene0002107,KOG0760	Unigene0002107,KOG0754	Unigene0002107,KOG0758	Unigene0002579,KOG0760	Unigene0002579,KOG0770	Unigene0002579,KOG0768	Unigene0002579,KOG0754	Unigene0002579,KOG0751	Unigene0002579,KOG0757	Unigene0002579,KOG0761	Unigene0002694,KOG0762	Unigene0002890,KOG4773	Unigene0002911,KOG0232	Unigene0002921,KOG1687	Unigene0003033,KOG0751	Unigene0003423,KOG2658	Unigene0003679,KOG1197	Unigene0003679,KOG1198	Unigene0003679,KOG0025	Unigene0003900,KOG0751	Unigene0003900,KOG0750	Unigene0003900,KOG0754	Unigene0003900,KOG0752	Unigene0003900,KOG0762	Unigene0003900,KOG0768	Unigene0004052,KOG3365	Unigene0004230,KOG1198	Unigene0004314,KOG0042	Unigene0004400,KOG2495	Unigene0004524,KOG1197	Unigene0004524,KOG1198	Unigene0004527,KOG2189	Unigene0004653,KOG4737	Unigene0004861,KOG2189	Unigene0004900,KOG1335	Unigene0005095,KOG1257	Unigene0005394,KOG0750	Unigene0005394,KOG0751	Unigene0005394,KOG0756	Unigene0005394,KOG0754	Unigene0005394,KOG0749	Unigene0005394,KOG0758	Unigene0005792,KOG0537	Unigene0005909,KOG3868	Unigene0006000,KOG0525	Unigene0006089,KOG1353	Unigene0006089,KOG1351	Unigene0006089,KOG1350	Unigene0006350,KOG4129	Unigene0006530,KOG3196	Unigene0006589,KOG0769	Unigene0006589,KOG0764	Unigene0006589,KOG0757	Unigene0006589,KOG0752	Unigene0006589,KOG0753	Unigene0006589,KOG0756	Unigene0006662,KOG1772	Unigene0007478,KOG0524	Unigene0007478,KOG0525	Unigene0007983,KOG1764	Unigene0008325,KOG0753	Unigene0008325,KOG0752	Unigene0008325,KOG0759	Unigene0008384,KOG4668	Unigene0008384,KOG4663	Unigene0008384,KOG4845	Unigene0008384,KOG4664	Unigene0008446,KOG0767	Unigene0008453,KOG2456	Unigene0008453,KOG2454	Unigene0008453,KOG2451	Unigene0008453,KOG2450	Unigene0008611,KOG0069	Unigene0008731,KOG3025	Unigene0008762,KOG1158	Unigene0008852,KOG1526	Unigene0009700,KOG3581	Unigene0009906,KOG3619	Unigene0011052,KOG0753	Unigene0011052,KOG0759	Unigene0012749,KOG1531	Unigene0014075,KOG4773	Unigene0014660,KOG3581	Unigene0015968,KOG2258	Unigene0015969,KOG2258	Unigene0016009,KOG4110	Unigene0016528,KOG1158	Unigene0016528,KOG1159	Unigene0016529,KOG1158	Unigene0018631,KOG2258	Unigene0019118,KOG0753	Unigene0019118,KOG0759	Unigene0019118,KOG0752	Unigene0019453,KOG3352	Unigene0019654,KOG4631	Unigene0019974,KOG2759	Unigene0020200,KOG0537	Unigene0020271,KOG0752	Unigene0020272,KOG0752	Unigene0020289,KOG3309	Unigene0020290,KOG3309	Unigene0020849,KOG3494	Unigene0020946,KOG4075	Unigene0021795,KOG3868	Unigene0021816,KOG3619	Unigene0021817,KOG3619	Unigene0022116,KOG0325	Unigene0022788,KOG4773	Unigene0023281,KOG1119	Unigene0023349,KOG1662	Unigene0024098,KOG2456	Unigene0024098,KOG2450	Unigene0024098,KOG2454	Unigene0024313,KOG1353	Unigene0024969,KOG2456	Unigene0026586,KOG0751	Unigene0026631,KOG3851	Unigene0026681,KOG1495	Unigene0026681,KOG1494	Unigene0026772,KOG1352	Unigene0026773,KOG1352	Unigene0026773,KOG1350	Unigene0026773,KOG1351	Unigene0026902,KOG2368	Unigene0026903,KOG2368	Unigene0026916,KOG0749	Unigene0026917,KOG0749	Unigene0027961,KOG2614	Unigene0028315,KOG0764	Unigene0028315,KOG0757	Unigene0028315,KOG0769	Unigene0028315,KOG0752	Unigene0028315,KOG0762	Unigene0028316,KOG0764	Unigene0028316,KOG0757	Unigene0028316,KOG0769	Unigene0028316,KOG0752	Unigene0028319,KOG4763	Unigene0028696,KOG4773	Unigene0028731,KOG1158	Unigene0029627,KOG3389	Unigene0029685,KOG3378	Unigene0029686,KOG3378	Unigene0029982,KOG4326	Unigene0030108,KOG3360	Unigene0030109,KOG3360	Unigene0030233,KOG1119	Unigene0030234,KOG1119	Unigene0030311,KOG2258	Unigene0030621,KOG3619	Unigene0030622,KOG3619	Unigene0030742,KOG3378	Unigene0031134,KOG2450	Unigene0031467,KOG0753	Unigene0031764,KOG3309	Unigene0032021,KOG4097	Unigene0032055,KOG3495	Unigene0032056,KOG3495	Unigene0032081,KOG2453	Unigene0032082,KOG2453	Unigene0032082,KOG2450	Unigene0032082,KOG2451	Unigene0032267,KOG1231	Unigene0032462,KOG4773	Unigene0032628,KOG4633	Unigene0033288,KOG1619	Unigene0033469,KOG0538	Unigene0033479,KOG3025	Unigene0033656,KOG3025	Unigene0033671,KOG3309	Unigene0033712,KOG0537	Unigene0033861,KOG4009	Unigene0034023,KOG2450	Unigene0034124,KOG4630	Unigene0034125,KOG4630	Unigene0034192,KOG1495	Unigene0034192,KOG1494	Unigene0034193,KOG1495	Unigene0034253,KOG0069	Unigene0034412,KOG4516	Unigene0034474,KOG3382	Unigene0034700,KOG3378	Unigene0034733,KOG2456	Unigene0034807,KOG3619	Unigene0034809,KOG3619	Unigene0034810,KOG3619	Unigene0034912,KOG4103	Unigene0035005,KOG4773	Unigene0035208,KOG0749	Unigene0035209,KOG0749	Unigene0035318,KOG3581	Unigene0035491,KOG3976	Unigene0035622,KOG3015	Unigene0035623,KOG3015	Unigene0035625,KOG3015	Unigene0036002,KOG0537	Unigene0036066,KOG3440	Unigene0036144,KOG3052	Unigene0036233,KOG3057	Unigene0036541,KOG0536	Unigene0036541,KOG0534	Unigene0036641,KOG3300	Unigene0036657,KOG2909	Unigene0036658,KOG2909	Unigene0036659,KOG2909	Unigene0036685,KOG0762	Unigene0036685,KOG0758	Unigene0036685,KOG0751	Unigene0036685,KOG0763	Unigene0036801,KOG0751	Unigene0036801,KOG0750	Unigene0036801,KOG0754	Unigene0036801,KOG0752	Unigene0036801,KOG0757	Unigene0036801,KOG0768	Unigene0036801,KOG0762	Unigene0036801,KOG0758	Unigene0037021,KOG2792	Unigene0037079,KOG2870	Unigene0037195,KOG3857	Unigene0037255,KOG1198	Unigene0037255,KOG1197	Unigene0037414,KOG0769	Unigene0037544,KOG0534	Unigene0037545,KOG0534	Unigene0037546,KOG0534	Unigene0037547,KOG0534	Unigene0037548,KOG0534	Unigene0037599,KOG0753	Unigene0037599,KOG0759	Unigene0037654,KOG1575	Unigene0037655,KOG1575	Unigene0037655,KOG1576	Unigene0037698,KOG1563	Unigene0037837,KOG2258	Unigene0038254,KOG4632	Unigene0038376,KOG1192	Unigene0038495,KOG0025	Unigene0038515,KOG3360	Unigene0038545,KOG2617	Unigene0038669,KOG1748	Unigene0038694,KOG0225	Unigene0038694,KOG1182	Unigene0038720,KOG3366	Unigene0038721,KOG3366	Unigene0038727,KOG2799	Unigene0038727,KOG1447	Unigene0038882,KOG1671	Unigene0038941,KOG3456	Unigene0038995,KOG3855	Unigene0038996,KOG3855	Unigene0039402,KOG3025	Unigene0039420,KOG3877	Unigene0039439,KOG3453	Unigene0039443,KOG1494	Unigene0039443,KOG1495	Unigene0040068,KOG2456	Unigene0040108,KOG0752	Unigene0040134,KOG3057	Unigene0040241,KOG1758	Unigene0040242,KOG1758	Unigene0040463,KOG3954	Unigene0040477,KOG1198	Unigene0040479,KOG1198	Unigene0040479,KOG1197	Unigene0040683,KOG0557	Unigene0040683,KOG0558	Unigene0040683,KOG0559	Unigene0040772,KOG0534	Unigene0040876,KOG0369	Unigene0040883,KOG4040	Unigene0041081,KOG1232	Unigene0041081,KOG1231	Unigene0041091,KOG1317	Unigene0041182,KOG1198	Unigene0041182,KOG1197	Unigene0041192,KOG1192	Unigene0041211,KOG4773	Unigene0041308,KOG1335	Unigene0041330,KOG1350	Unigene0041330,KOG1351	Unigene0041330,KOG1352	Unigene0041339,KOG1335	Unigene0041452,KOG0524	Unigene0041614,KOG3180	Unigene0041915,KOG3378	Unigene0041916,KOG3378	Unigene0042048,KOG1626	Unigene0042439,KOG0453	Unigene0042609,KOG3256	Unigene0042709,KOG1192	Unigene0042778,KOG0233	Unigene0042778,KOG0232	Unigene0042780,KOG0233	Unigene0042803,KOG3378	Unigene0042957,KOG3426	Unigene0042958,KOG3426	Unigene0042959,KOG3426	Unigene0043004,KOG3500	Unigene0043005,KOG3500	Unigene0043079,KOG0768	Unigene0043079,KOG0770	Unigene0043079,KOG0756	Unigene0043079,KOG0754	Unigene0043079,KOG0760	Unigene0043079,KOG0751	Unigene0043181,KOG0535	Unigene0043181,KOG4576	Unigene0043181,KOG0537	Unigene0043181,KOG0536	Unigene0043302,KOG0453	Unigene0043304,KOG0453	Unigene0043351,KOG2620	Unigene0043351,KOG2621	Unigene0043383,KOG3477	Unigene0043455,KOG1672	Unigene0043462,KOG3469	Unigene0043478,KOG1351	Unigene0043478,KOG1350	Unigene0043478,KOG1353	Unigene0043595,KOG2614	Unigene0043810,KOG0369	Unigene0043845,KOG1257	Unigene0044234,KOG0525	Unigene0044234,KOG0524	Unigene0044240,KOG2282	Unigene0044244,KOG0757	Unigene0044244,KOG0764	Unigene0044244,KOG0751	Unigene0044271,KOG0069	Unigene0044288,KOG0752	Unigene0044317,KOG1713	Unigene0044318,KOG1713	Unigene0044555,KOG2583	Unigene0044556,KOG2583	Unigene0044557,KOG2583	Unigene0044558,KOG2583	Unigene0044569,KOG4770	Unigene0044706,KOG1575	Unigene0044736,KOG1255	Unigene0044737,KOG1255	Unigene0044737,KOG1254	Unigene0044905,KOG0754	Unigene0044905,KOG0763	Unigene0044905,KOG0752	Unigene0044905,KOG0758	Unigene0044905,KOG0762	Unigene0044905,KOG0768	Unigene0044905,KOG0767	Unigene0045081,KOG2873	Unigene0045100,KOG1160	Unigene0045100,KOG1158	Unigene0045118,KOG3458	Unigene0045152,KOG1626	Unigene0045182,KOG2450	Unigene0045183,KOG0751	Unigene0045255,KOG1664	Unigene0045321,KOG0453	Unigene0045443,KOG1526	Unigene0045489,KOG0749	Unigene0045506,KOG0069	Unigene0045567,KOG2403	Unigene0045567,KOG2404	Unigene0045568,KOG2403	Unigene0045902,KOG1619	Unigene0046124,KOG2583	Unigene0046384,KOG0758	Unigene0046384,KOG0762	Unigene0046384,KOG0763	Unigene0046384,KOG0754	Unigene0046386,KOG0758	Unigene0046423,KOG1764	Unigene0046432,KOG1335	Unigene0046536,KOG3619	Unigene0046537,KOG3619	Unigene0046638,KOG0766	Unigene0046638,KOG0760	Unigene0046638,KOG0754	Unigene0046638,KOG0770	Unigene0046638,KOG0761	Unigene0046638,KOG0751	Unigene0046638,KOG0768	Unigene0046638,KOG0758	Unigene0046638,KOG0756	Unigene0046639,KOG0559	Unigene0046640,KOG0559	Unigene0046640,KOG0557	Unigene0046640,KOG0558	Unigene0046728,KOG1495	Unigene0046793,KOG2450	Unigene0046805,KOG2450	Unigene0046834,KOG2865	Unigene0046937,KOG3996	Unigene0047004,KOG1158	Unigene0047004,KOG1159	Unigene0047008,KOG1231	Unigene0047008,KOG1232	Unigene0047098,KOG4773	Unigene0047142,KOG2711	Unigene0047258,KOG0069	Unigene0047313,KOG0537	Unigene0047515,KOG1198	Unigene0047515,KOG1197	Unigene0047515,KOG0025	Unigene0047557,KOG2415	Unigene0047729,KOG0558	Unigene0047729,KOG0557	Unigene0047729,KOG0559	Unigene0047730,KOG0558	Unigene0047734,KOG0069	Unigene0047849,KOG0753	Unigene0047849,KOG0759	Unigene0047849,KOG0752	Unigene0047850,KOG0753	Unigene0047850,KOG0759	Unigene0047850,KOG0752	Unigene0047869,KOG1158	Unigene0047869,KOG1159	Unigene0048338,KOG3619	Unigene0048584,KOG1198	Unigene0048584,KOG1197	Unigene0048702,KOG1575	Unigene0048702,KOG1576	Unigene0048748,KOG1447	Unigene0048748,KOG2799	Unigene0048780,KOG0761	Unigene0048780,KOG0760	Unigene0048780,KOG0754	Unigene0048780,KOG0752	Unigene0048780,KOG0751	Unigene0048840,KOG0758	Unigene0048840,KOG0762	Unigene0048840,KOG0763	Unigene0049043,KOG2711	Unigene0049101,KOG2456	Unigene0049101,KOG2454	Unigene0049101,KOG2450	Unigene0049104,KOG2456	Unigene0049105,KOG2456	Unigene0049105,KOG2450	Unigene0049105,KOG2454	Unigene0049126,KOG4092	Unigene0049133,KOG1335	Unigene0049578,KOG4763	Unigene0049584,KOG0756	Unigene0049584,KOG0754	Unigene0049584,KOG0750	Unigene0049584,KOG0749	Unigene0049584,KOG0751	Unigene0049584,KOG0752	Unigene0049584,KOG0758	Unigene0049598,KOG3361	Unigene0049713,KOG2957	Unigene0049730,KOG3049	Unigene0049882,KOG2958	Unigene0050006,KOG2450	Unigene0050109,KOG0557	Unigene0050109,KOG0558	Unigene0050109,KOG0559	Unigene0050137,KOG0369	Unigene0050203,KOG0537	Unigene0050203,KOG0536	Unigene0050207,KOG0537	Unigene0050207,KOG0536	Unigene0050262,KOG2583	Unigene0050272,KOG3749	Unigene0050338,KOG2792	Unigene0050471,KOG3500	Unigene0050497,KOG2258	Unigene0050576,KOG0759	Unigene0050576,KOG0753	Unigene0050827,KOG1335	Unigene0050907,KOG2450	Unigene0050936,KOG4773	Unigene0050972,KOG0752	Unigene0051155,KOG0534	Unigene0051467,KOG3466	Unigene0051498,KOG1182	Unigene0051498,KOG0225	Unigene0051604,KOG1619	Unigene0051769,KOG3619	Unigene0051770,KOG3619	Unigene0051771,KOG3619	Unigene0051858,KOG1159	Unigene0051858,KOG1158	Unigene0051859,KOG1159	Unigene0051859,KOG1158	Unigene0051901,KOG2621	Unigene0052380,KOG1352	Unigene0052380,KOG1350	Unigene0052380,KOG1351	Unigene0052381,KOG1352	Unigene0052606,KOG3446	Unigene0052609,KOG3446	Unigene0052747,KOG2711	Unigene0052814,KOG0752	Unigene0052842,KOG2258	Unigene0052887,KOG1254	Unigene0052887,KOG1255	Unigene0052892,KOG0755	Unigene0052892,KOG0759	Unigene0052892,KOG0753	Unigene0052921,KOG4769	Unigene0052921,KOG4668	Unigene0052921,KOG4664	Unigene0053138,KOG3822	Unigene0053155,KOG3581	Unigene0053156,KOG3581	Unigene0053568,KOG1198	Unigene0053573,KOG2189	Unigene0053621,KOG4077	Unigene0053736,KOG0751	Unigene0054150,KOG4129	Unigene0054286,KOG0232	Unigene0054420,KOG0913	Unigene0054457,KOG2258	Unigene0054458,KOG2258	Unigene0054521,KOG2450	Unigene0054727,KOG2258	Unigene0055031,KOG0767	Unigene0055031,KOG0752	Unigene0055031,KOG0763	Unigene0055031,KOG0753	Unigene0055031,KOG0761	Unigene0055071,KOG4092	Unigene0055122,KOG0913	Unigene0055258,KOG2450	Unigene0055258,KOG2453	Unigene0055558,KOG0912	Unigene0055560,KOG0912	Unigene0055637,KOG0757	Unigene0055637,KOG0764	Unigene0055637,KOG0751	Unigene0055987,KOG0763	Unigene0055987,KOG0758	Unigene0055987,KOG0762	Unigene0056035,KOG0757	Unigene0056035,KOG0762	Unigene0056035,KOG0752	Unigene0056035,KOG0751	Unigene0056035,KOG0764	Unigene0056035,KOG0760	Unigene0056035,KOG0758	Unigene0056036,KOG0757	Unigene0056036,KOG0764	Unigene0056036,KOG0756	Unigene0056036,KOG0760	Unigene0056065,KOG2621	Unigene0056065,KOG2620	Unigene0056300,KOG1158	Unigene0056300,KOG1159	Unigene0056344,KOG3378	Unigene0056419,KOG0752	Unigene0056839,KOG1257	Unigene0056889,KOG3619	Unigene0057045,KOG0025	Unigene0057045,KOG1197	Unigene0057153,KOG4773	Unigene0057178,KOG2189	Unigene0057179,KOG2189	Unigene0057180,KOG2189	Unigene0057243,KOG3469	Unigene0057276,KOG0369	Unigene0057277,KOG0369	Unigene0057372,KOG2456	Unigene0057373,KOG2456	Unigene0057373,KOG2454	Unigene0057373,KOG2451	Unigene0057373,KOG2450	Unigene0057624,KOG0369	Unigene0057625,KOG0369	Unigene0058780,KOG4527	Unigene0059634,KOG3477	Unigene0061256,KOG0758	Unigene0061256,KOG0762	Unigene0061256,KOG0754	Unigene0061256,KOG0750	Unigene0061256,KOG0751	Unigene0061256,KOG0752	Unigene0061256,KOG0757	Unigene0061256,KOG0759	Unigene0065351,KOG0534	Unigene0067490,KOG4773	Unigene0067765,KOG1647	Unigene0067996,KOG1158	Unigene0069455,KOG0069	Unigene0069484,KOG3619	Unigene0070313,KOG3468	Unigene0070871,KOG1496	Unigene0073596,KOG3581	Unigene0073609,KOG1496	Unigene0074496,KOG0753	Unigene0074496,KOG0759	Unigene0074496,KOG0764	Unigene0074496,KOG0752	Unigene0074496,KOG0755	Unigene0075619,KOG1198	Unigene0075619,KOG1197	Unigene0075620,KOG1198	Unigene0075620,KOG1197	Unigene0076081,KOG1158	Unigene0077052,KOG2909
D	Cell cycle control, cell division, chromosome partitioning 	887	Unigene0000001,KOG0267	Unigene0000032,KOG1987	Unigene0000189,KOG3687	Unigene0000212,KOG0580	Unigene0000212,KOG0575	Unigene0000369,KOG2513	Unigene0000393,KOG0267	Unigene0000423,KOG1915	Unigene0000458,KOG1987	Unigene0000465,KOG0267	Unigene0000534,KOG3092	Unigene0000615,KOG0977	Unigene0000745,KOG0834	Unigene0000745,KOG2496	Unigene0000756,KOG0834	Unigene0000822,KOG4333	Unigene0000853,KOG0267	Unigene0000872,KOG3727	Unigene0000883,KOG0668	Unigene0000883,KOG0600	Unigene0000928,KOG1434	Unigene0001028,KOG1020	Unigene0001069,KOG0600	Unigene0001264,KOG0659	Unigene0001380,KOG2360	Unigene0001759,KOG4152	Unigene0001917,KOG0305	Unigene0001959,KOG3687	Unigene0002221,KOG3687	Unigene0002512,KOG0588	Unigene0002520,KOG4151	Unigene0002711,KOG0082	Unigene0002890,KOG2398	Unigene0002932,KOG0515	Unigene0002936,KOG3056	Unigene0002991,KOG0615	Unigene0003031,KOG0977	Unigene0003034,KOG0890	Unigene0003050,KOG0608	Unigene0003081,KOG3999	Unigene0003138,KOG4151	Unigene0003291,KOG3437	Unigene0003503,KOG3573	Unigene0003552,KOG0588	Unigene0003672,KOG2101	Unigene0003746,KOG0654	Unigene0003746,KOG0653	Unigene0003991,KOG3757	Unigene0004297,KOG3437	Unigene0004301,KOG1987	Unigene0004347,KOG1509	Unigene0004386,KOG0977	Unigene0004456,KOG1547	Unigene0004456,KOG2655	Unigene0004456,KOG3859	Unigene0004614,KOG0977	Unigene0004622,KOG0267	Unigene0004671,KOG0591	Unigene0004840,KOG1727	Unigene0004903,KOG0267	Unigene0005010,KOG0082	Unigene0005011,KOG0591	Unigene0005162,KOG2025	Unigene0005213,KOG2496	Unigene0005213,KOG0834	Unigene0005216,KOG0591	Unigene0005448,KOG4124	Unigene0005492,KOG0977	Unigene0005502,KOG3859	Unigene0005502,KOG2655	Unigene0005502,KOG1547	Unigene0005528,KOG0654	Unigene0005528,KOG0653	Unigene0005586,KOG4438	Unigene0005644,KOG1036	Unigene0005669,KOG4152	Unigene0005685,KOG4152	Unigene0005749,KOG0082	Unigene0005771,KOG0982	Unigene0005842,KOG0591	Unigene0005857,KOG0653	Unigene0005857,KOG0655	Unigene0005857,KOG0656	Unigene0005868,KOG0979	Unigene0005985,KOG1101	Unigene0006002,KOG2167	Unigene0006002,KOG2166	Unigene0006176,KOG0267	Unigene0006212,KOG2513	Unigene0006431,KOG0575	Unigene0006431,KOG0588	Unigene0006481,KOG4589	Unigene0006481,KOG1099	Unigene0006583,KOG0642	Unigene0006687,KOG1010	Unigene0006708,KOG4156	Unigene0006724,KOG4456	Unigene0006766,KOG0580	Unigene0006766,KOG0588	Unigene0006843,KOG0267	Unigene0007128,KOG0373	Unigene0007478,KOG2101	Unigene0007638,KOG3757	Unigene0007706,KOG1507	Unigene0007810,KOG2270	Unigene0007866,KOG0977	Unigene0007924,KOG3573	Unigene0008042,KOG1507	Unigene0008233,KOG4152	Unigene0008292,KOG0615	Unigene0008292,KOG0590	Unigene0008298,KOG0588	Unigene0008298,KOG0615	Unigene0008409,KOG3573	Unigene0008454,KOG2166	Unigene0008473,KOG4256	Unigene0008934,KOG4152	Unigene0008974,KOG4589	Unigene0008974,KOG1099	Unigene0009813,KOG0653	Unigene0009813,KOG0654	Unigene0012240,KOG1155	Unigene0012241,KOG1155	Unigene0012573,KOG0977	Unigene0012701,KOG4151	Unigene0013479,KOG3484	Unigene0013760,KOG0890	Unigene0014030,KOG2398	Unigene0014031,KOG2398	Unigene0014475,KOG1042	Unigene0015511,KOG0890	Unigene0015512,KOG0890	Unigene0016036,KOG3433	Unigene0016266,KOG0890	Unigene0017619,KOG1852	Unigene0017716,KOG0642	Unigene0017916,KOG0267	Unigene0017996,KOG0082	Unigene0018688,KOG0977	Unigene0018707,KOG3757	Unigene0018753,KOG0028	Unigene0018754,KOG0028	Unigene0020204,KOG4775	Unigene0020206,KOG4285	Unigene0020265,KOG0575	Unigene0020265,KOG0580	Unigene0020266,KOG0575	Unigene0020267,KOG0575	Unigene0020267,KOG0580	Unigene0020349,KOG4256	Unigene0020391,KOG0890	Unigene0020392,KOG0890	Unigene0021348,KOG0890	Unigene0021349,KOG0890	Unigene0021686,KOG0656	Unigene0021686,KOG0654	Unigene0021686,KOG0655	Unigene0021846,KOG3687	Unigene0021930,KOG4466	Unigene0022001,KOG2227	Unigene0022315,KOG0977	Unigene0023166,KOG3484	Unigene0023167,KOG3484	Unigene0023228,KOG3859	Unigene0023228,KOG2655	Unigene0023228,KOG1547	Unigene0023294,KOG0615	Unigene0023741,KOG4256	Unigene0024304,KOG0615	Unigene0024897,KOG1493	Unigene0026116,KOG2398	Unigene0026913,KOG1019	Unigene0027619,KOG2513	Unigene0027620,KOG2513	Unigene0027929,KOG0515	Unigene0027974,KOG0977	Unigene0028582,KOG0654	Unigene0028600,KOG4156	Unigene0028666,KOG4151	Unigene0028667,KOG4151	Unigene0028696,KOG2398	Unigene0028860,KOG0890	Unigene0028932,KOG2101	Unigene0029229,KOG3105	Unigene0029571,KOG1434	Unigene0029796,KOG4537	Unigene0030211,KOG1101	Unigene0030688,KOG1547	Unigene0030688,KOG2655	Unigene0030688,KOG3859	Unigene0030689,KOG1547	Unigene0030689,KOG2655	Unigene0030689,KOG3859	Unigene0030690,KOG1547	Unigene0030690,KOG2655	Unigene0030690,KOG3859	Unigene0030804,KOG4713	Unigene0030997,KOG0653	Unigene0030998,KOG0653	Unigene0030998,KOG0654	Unigene0031063,KOG4152	Unigene0031232,KOG0798	Unigene0031305,KOG0977	Unigene0031491,KOG0028	Unigene0031528,KOG4613	Unigene0031601,KOG0655	Unigene0031601,KOG0654	Unigene0031601,KOG0653	Unigene0031609,KOG4152	Unigene0031659,KOG0591	Unigene0031659,KOG0575	Unigene0031665,KOG1036	Unigene0031692,KOG1101	Unigene0031948,KOG4256	Unigene0031949,KOG4256	Unigene0032043,KOG0659	Unigene0032044,KOG0659	Unigene0032152,KOG2398	Unigene0032153,KOG2398	Unigene0032249,KOG0515	Unigene0032621,KOG4156	Unigene0032622,KOG4156	Unigene0032732,KOG0977	Unigene0032882,KOG4256	Unigene0032913,KOG0373	Unigene0032938,KOG1493	Unigene0032948,KOG2229	Unigene0033009,KOG0580	Unigene0033009,KOG0575	Unigene0033026,KOG3932	Unigene0033027,KOG3932	Unigene0033102,KOG2260	Unigene0033322,KOG2609	Unigene0033378,KOG2101	Unigene0033379,KOG2101	Unigene0033573,KOG0656	Unigene0033573,KOG0654	Unigene0033573,KOG0655	Unigene0033602,KOG0977	Unigene0033666,KOG2655	Unigene0033666,KOG1547	Unigene0033666,KOG3859	Unigene0033709,KOG1987	Unigene0033741,KOG0971	Unigene0033742,KOG0971	Unigene0033744,KOG0971	Unigene0033966,KOG4151	Unigene0033967,KOG4151	Unigene0034121,KOG0608	Unigene0034122,KOG0608	Unigene0034160,KOG0575	Unigene0034160,KOG0580	Unigene0034230,KOG1042	Unigene0034231,KOG1042	Unigene0034326,KOG0977	Unigene0034340,KOG0834	Unigene0034394,KOG2186	Unigene0034505,KOG2011	Unigene0034541,KOG0654	Unigene0034556,KOG1746	Unigene0034836,KOG2952	Unigene0035005,KOG2398	Unigene0035053,KOG4152	Unigene0035347,KOG0082	Unigene0035364,KOG0267	Unigene0035364,KOG0305	Unigene0035497,KOG4115	Unigene0035666,KOG0601	Unigene0035666,KOG0591	Unigene0035747,KOG0977	Unigene0035831,KOG0591	Unigene0035893,KOG4152	Unigene0035904,KOG0267	Unigene0035913,KOG1166	Unigene0035913,KOG0590	Unigene0035913,KOG0580	Unigene0035913,KOG0591	Unigene0035935,KOG2270	Unigene0035936,KOG2270	Unigene0035960,KOG0642	Unigene0036061,KOG2168	Unigene0036134,KOG3727	Unigene0036172,KOG0267	Unigene0036177,KOG0373	Unigene0036178,KOG0373	Unigene0036257,KOG0267	Unigene0036278,KOG0995	Unigene0036344,KOG0580	Unigene0036344,KOG0575	Unigene0036344,KOG0615	Unigene0036408,KOG2655	Unigene0036462,KOG0267	Unigene0036463,KOG0267	Unigene0036485,KOG0028	Unigene0036494,KOG2166	Unigene0036495,KOG2166	Unigene0036495,KOG2167	Unigene0036532,KOG4164	Unigene0036581,KOG0267	Unigene0036599,KOG4151	Unigene0036630,KOG2101	Unigene0036641,KOG3300	Unigene0036815,KOG2025	Unigene0036816,KOG2025	Unigene0037013,KOG0973	Unigene0037180,KOG2328	Unigene0037181,KOG2328	Unigene0037182,KOG2328	Unigene0037218,KOG0668	Unigene0037218,KOG0659	Unigene0037281,KOG2655	Unigene0037281,KOG1547	Unigene0037281,KOG3859	Unigene0037323,KOG2101	Unigene0037324,KOG2101	Unigene0037325,KOG2101	Unigene0037338,KOG0267	Unigene0037345,KOG0596	Unigene0037345,KOG0575	Unigene0037375,KOG4152	Unigene0037393,KOG3727	Unigene0037394,KOG3727	Unigene0037523,KOG3194	Unigene0037601,KOG4531	Unigene0037602,KOG4531	Unigene0037603,KOG0973	Unigene0037613,KOG3687	Unigene0037695,KOG2011	Unigene0037876,KOG2045	Unigene0037915,KOG2101	Unigene0037957,KOG1166	Unigene0037978,KOG0440	Unigene0037978,KOG1903	Unigene0038031,KOG0267	Unigene0038034,KOG2513	Unigene0038039,KOG0018	Unigene0038039,KOG0996	Unigene0038039,KOG0933	Unigene0038077,KOG4151	Unigene0038080,KOG1915	Unigene0038100,KOG3414	Unigene0038153,KOG1493	Unigene0038169,KOG0267	Unigene0038258,KOG1987	Unigene0038412,KOG3285	Unigene0038412,KOG3186	Unigene0038443,KOG0267	Unigene0038537,KOG3437	Unigene0038606,KOG0267	Unigene0038615,KOG1155	Unigene0038727,KOG0642	Unigene0038737,KOG1903	Unigene0038737,KOG0440	Unigene0038738,KOG1903	Unigene0038738,KOG0440	Unigene0038740,KOG2655	Unigene0038740,KOG3859	Unigene0038740,KOG1547	Unigene0038794,KOG2277	Unigene0038840,KOG2229	Unigene0038841,KOG2229	Unigene0038855,KOG3022	Unigene0038856,KOG3022	Unigene0038950,KOG4152	Unigene0038970,KOG2809	Unigene0039164,KOG3437	Unigene0039212,KOG2167	Unigene0039213,KOG2167	Unigene0039213,KOG2166	Unigene0039352,KOG4152	Unigene0039368,KOG4713	Unigene0039376,KOG2496	Unigene0039421,KOG2101	Unigene0039571,KOG2151	Unigene0039633,KOG0977	Unigene0039771,KOG1507	Unigene0039867,KOG1969	Unigene0039948,KOG2151	Unigene0039975,KOG2398	Unigene0040011,KOG1915	Unigene0040058,KOG1101	Unigene0040091,KOG0082	Unigene0040095,KOG2688	Unigene0040096,KOG2688	Unigene0040098,KOG2101	Unigene0040130,KOG2166	Unigene0040131,KOG2166	Unigene0040131,KOG2167	Unigene0040132,KOG2166	Unigene0040180,KOG2035	Unigene0040187,KOG0642	Unigene0040233,KOG3573	Unigene0040321,KOG1434	Unigene0040346,KOG0005	Unigene0040409,KOG3000	Unigene0040700,KOG3573	Unigene0040747,KOG1915	Unigene0040754,KOG0653	Unigene0040754,KOG3859	Unigene0040754,KOG0656	Unigene0040773,KOG2809	Unigene0040827,KOG2043	Unigene0040905,KOG0977	Unigene0040943,KOG2655	Unigene0040990,KOG0977	Unigene0041010,KOG1099	Unigene0041010,KOG4589	Unigene0041011,KOG1099	Unigene0041011,KOG4589	Unigene0041087,KOG3000	Unigene0041126,KOG3687	Unigene0041140,KOG3573	Unigene0041195,KOG0668	Unigene0041195,KOG0659	Unigene0041195,KOG0600	Unigene0041205,KOG2035	Unigene0041206,KOG2035	Unigene0041211,KOG2398	Unigene0041351,KOG3414	Unigene0041352,KOG3414	Unigene0041353,KOG3414	Unigene0041396,KOG4152	Unigene0041397,KOG4152	Unigene0041398,KOG4152	Unigene0041400,KOG4152	Unigene0041428,KOG0005	Unigene0041444,KOG0591	Unigene0041499,KOG2166	Unigene0041499,KOG2167	Unigene0041644,KOG2152	Unigene0041689,KOG0834	Unigene0041723,KOG1525	Unigene0041813,KOG0440	Unigene0041813,KOG1903	Unigene0041815,KOG0601	Unigene0041815,KOG0591	Unigene0041835,KOG3640	Unigene0041936,KOG0588	Unigene0041972,KOG0590	Unigene0041973,KOG0590	Unigene0042030,KOG0591	Unigene0042186,KOG0996	Unigene0042186,KOG0018	Unigene0042186,KOG0933	Unigene0042282,KOG0971	Unigene0042301,KOG0977	Unigene0042362,KOG0267	Unigene0042377,KOG4563	Unigene0042385,KOG1525	Unigene0042388,KOG1852	Unigene0042388,KOG1903	Unigene0042388,KOG0440	Unigene0042394,KOG3727	Unigene0042603,KOG0656	Unigene0042603,KOG0654	Unigene0042603,KOG0655	Unigene0042603,KOG0653	Unigene0042657,KOG3022	Unigene0042658,KOG3022	Unigene0042672,KOG2398	Unigene0042673,KOG2398	Unigene0042688,KOG2166	Unigene0042688,KOG2167	Unigene0042732,KOG1020	Unigene0042734,KOG1099	Unigene0042734,KOG4589	Unigene0042753,KOG0979	Unigene0042776,KOG0267	Unigene0042961,KOG0822	Unigene0043073,KOG0591	Unigene0043098,KOG0973	Unigene0043165,KOG1517	Unigene0043224,KOG0615	Unigene0043273,KOG0082	Unigene0043274,KOG0082	Unigene0043275,KOG0082	Unigene0043341,KOG1987	Unigene0043472,KOG0267	Unigene0043490,KOG0267	Unigene0043508,KOG0267	Unigene0043546,KOG2277	Unigene0043563,KOG2739	Unigene0043590,KOG0575	Unigene0043590,KOG0591	Unigene0043634,KOG4322	Unigene0043651,KOG1101	Unigene0043801,KOG0440	Unigene0043801,KOG1903	Unigene0043847,KOG2229	Unigene0043861,KOG3004	Unigene0043862,KOG4640	Unigene0043953,KOG0608	Unigene0043973,KOG0267	Unigene0044014,KOG0977	Unigene0044019,KOG0267	Unigene0044025,KOG1173	Unigene0044025,KOG1126	Unigene0044025,KOG1155	Unigene0044026,KOG1173	Unigene0044170,KOG0267	Unigene0044190,KOG0653	Unigene0044190,KOG0654	Unigene0044232,KOG0082	Unigene0044233,KOG0082	Unigene0044249,KOG0580	Unigene0044249,KOG0575	Unigene0044289,KOG3727	Unigene0044290,KOG3727	Unigene0044322,KOG2073	Unigene0044430,KOG1938	Unigene0044527,KOG0608	Unigene0044534,KOG3757	Unigene0044535,KOG3757	Unigene0044576,KOG0267	Unigene0044597,KOG1434	Unigene0044608,KOG0028	Unigene0044725,KOG2218	Unigene0044782,KOG0267	Unigene0044943,KOG4139	Unigene0044953,KOG0267	Unigene0044953,KOG0305	Unigene0045016,KOG0305	Unigene0045016,KOG0267	Unigene0045016,KOG0973	Unigene0045083,KOG4333	Unigene0045085,KOG4333	Unigene0045134,KOG0575	Unigene0045187,KOG2360	Unigene0045470,KOG0267	Unigene0045491,KOG3772	Unigene0045587,KOG4152	Unigene0045588,KOG4152	Unigene0045716,KOG2011	Unigene0045724,KOG0515	Unigene0045761,KOG2874	Unigene0045838,KOG3573	Unigene0045878,KOG0672	Unigene0045895,KOG2277	Unigene0045916,KOG1987	Unigene0045954,KOG4151	Unigene0045991,KOG0373	Unigene0046041,KOG1155	Unigene0046064,KOG0050	Unigene0046068,KOG2810	Unigene0046115,KOG2277	Unigene0046116,KOG2277	Unigene0046163,KOG0267	Unigene0046195,KOG3687	Unigene0046307,KOG0977	Unigene0046334,KOG0267	Unigene0046377,KOG0588	Unigene0046417,KOG0028	Unigene0046510,KOG1858	Unigene0046511,KOG1858	Unigene0046634,KOG4593	Unigene0046679,KOG0659	Unigene0046716,KOG1810	Unigene0046717,KOG1810	Unigene0046729,KOG1727	Unigene0046774,KOG3573	Unigene0046807,KOG1174	Unigene0046828,KOG3999	Unigene0046892,KOG0590	Unigene0046892,KOG0615	Unigene0046906,KOG3022	Unigene0046907,KOG3022	Unigene0046991,KOG0890	Unigene0046991,KOG0892	Unigene0047066,KOG2398	Unigene0047078,KOG4589	Unigene0047078,KOG1099	Unigene0047079,KOG4589	Unigene0047079,KOG1099	Unigene0047093,KOG3105	Unigene0047109,KOG0964	Unigene0047109,KOG0933	Unigene0047109,KOG0996	Unigene0047109,KOG0018	Unigene0047112,KOG0028	Unigene0047119,KOG0267	Unigene0047179,KOG0615	Unigene0047219,KOG0642	Unigene0047382,KOG2655	Unigene0047452,KOG1987	Unigene0047453,KOG1987	Unigene0047497,KOG0615	Unigene0047497,KOG0580	Unigene0047498,KOG2011	Unigene0047529,KOG2101	Unigene0047586,KOG1832	Unigene0047682,KOG1987	Unigene0047763,KOG1213	Unigene0047764,KOG1213	Unigene0047823,KOG1434	Unigene0047827,KOG0600	Unigene0047827,KOG0669	Unigene0047960,KOG0267	Unigene0047962,KOG0515	Unigene0047981,KOG0267	Unigene0047997,KOG0977	Unigene0047999,KOG0977	Unigene0048026,KOG0615	Unigene0048026,KOG0659	Unigene0048070,KOG0267	Unigene0048071,KOG0267	Unigene0048072,KOG2045	Unigene0048073,KOG2045	Unigene0048082,KOG1509	Unigene0048087,KOG1970	Unigene0048088,KOG3687	Unigene0048104,KOG0267	Unigene0048105,KOG0267	Unigene0048131,KOG0267	Unigene0048177,KOG1434	Unigene0048298,KOG2101	Unigene0048335,KOG2277	Unigene0048452,KOG3105	Unigene0048470,KOG4466	Unigene0048476,KOG0608	Unigene0048558,KOG0588	Unigene0048564,KOG1987	Unigene0048587,KOG0588	Unigene0048594,KOG1845	Unigene0048606,KOG1155	Unigene0048606,KOG1126	Unigene0048680,KOG0977	Unigene0048699,KOG3903	Unigene0048701,KOG0601	Unigene0048748,KOG0642	Unigene0048768,KOG3727	Unigene0049009,KOG1101	Unigene0049029,KOG3000	Unigene0049056,KOG0575	Unigene0049056,KOG0580	Unigene0049057,KOG0575	Unigene0049069,KOG0668	Unigene0049070,KOG0668	Unigene0049076,KOG2270	Unigene0049190,KOG0267	Unigene0049282,KOG0615	Unigene0049295,KOG1903	Unigene0049295,KOG0440	Unigene0049347,KOG1987	Unigene0049356,KOG4151	Unigene0049389,KOG3694	Unigene0049390,KOG3694	Unigene0049396,KOG2260	Unigene0049405,KOG0659	Unigene0049411,KOG2043	Unigene0049421,KOG4152	Unigene0049468,KOG2277	Unigene0049469,KOG2277	Unigene0049471,KOG2277	Unigene0049472,KOG2277	Unigene0049576,KOG0588	Unigene0049577,KOG0588	Unigene0049597,KOG2043	Unigene0049624,KOG1099	Unigene0049641,KOG0653	Unigene0049641,KOG0654	Unigene0049641,KOG0655	Unigene0049641,KOG0656	Unigene0049720,KOG1010	Unigene0049778,KOG0267	Unigene0049886,KOG3687	Unigene0050093,KOG0892	Unigene0050094,KOG0892	Unigene0050095,KOG0892	Unigene0050095,KOG0890	Unigene0050096,KOG0892	Unigene0050111,KOG0005	Unigene0050192,KOG4333	Unigene0050243,KOG0615	Unigene0050245,KOG0615	Unigene0050286,KOG2227	Unigene0050287,KOG4152	Unigene0050296,KOG0669	Unigene0050296,KOG0600	Unigene0050327,KOG3573	Unigene0050328,KOG3573	Unigene0050385,KOG0305	Unigene0050501,KOG2360	Unigene0050605,KOG0267	Unigene0050660,KOG4139	Unigene0050672,KOG4152	Unigene0050673,KOG4152	Unigene0050674,KOG4152	Unigene0050831,KOG1915	Unigene0050861,KOG4259	Unigene0050877,KOG1101	Unigene0050895,KOG1731	Unigene0050902,KOG0267	Unigene0050983,KOG2687	Unigene0051007,KOG2073	Unigene0051174,KOG2398	Unigene0051175,KOG0515	Unigene0051175,KOG2398	Unigene0051187,KOG1101	Unigene0051355,KOG0580	Unigene0051355,KOG0575	Unigene0051378,KOG1849	Unigene0051379,KOG0267	Unigene0051421,KOG0608	Unigene0051516,KOG0889	Unigene0051517,KOG0889	Unigene0051517,KOG0890	Unigene0051588,KOG0591	Unigene0051595,KOG0082	Unigene0051596,KOG0082	Unigene0051651,KOG0890	Unigene0051651,KOG0892	Unigene0051988,KOG3573	Unigene0051999,KOG0977	Unigene0052000,KOG0977	Unigene0052001,KOG0977	Unigene0052052,KOG3687	Unigene0052156,KOG0600	Unigene0052220,KOG0977	Unigene0052221,KOG0977	Unigene0052243,KOG1903	Unigene0052243,KOG0440	Unigene0052247,KOG1547	Unigene0052247,KOG2655	Unigene0052247,KOG3859	Unigene0052478,KOG2867	Unigene0052522,KOG2739	Unigene0052544,KOG0615	Unigene0052588,KOG0982	Unigene0052647,KOG3573	Unigene0052925,KOG0580	Unigene0052925,KOG0575	Unigene0052939,KOG0588	Unigene0053055,KOG0588	Unigene0053091,KOG0267	Unigene0053112,KOG2513	Unigene0053114,KOG2513	Unigene0053135,KOG0305	Unigene0053137,KOG1969	Unigene0053148,KOG1010	Unigene0053252,KOG0834	Unigene0053283,KOG2163	Unigene0053288,KOG2277	Unigene0053309,KOG2655	Unigene0053309,KOG1547	Unigene0053309,KOG3859	Unigene0053357,KOG3859	Unigene0053357,KOG2655	Unigene0053358,KOG3859	Unigene0053358,KOG2655	Unigene0053358,KOG1547	Unigene0053433,KOG0971	Unigene0053434,KOG2655	Unigene0053453,KOG4302	Unigene0053474,KOG2398	Unigene0053477,KOG2398	Unigene0053484,KOG0591	Unigene0053521,KOG1860	Unigene0053523,KOG1860	Unigene0053641,KOG0515	Unigene0053645,KOG0653	Unigene0053645,KOG3859	Unigene0053645,KOG0654	Unigene0053645,KOG0656	Unigene0053779,KOG1915	Unigene0053925,KOG0834	Unigene0053927,KOG0834	Unigene0053928,KOG0834	Unigene0053933,KOG0834	Unigene0054010,KOG1845	Unigene0054017,KOG0588	Unigene0054023,KOG0414	Unigene0054257,KOG0608	Unigene0054317,KOG0655	Unigene0054317,KOG0654	Unigene0054317,KOG0653	Unigene0054318,KOG0655	Unigene0054326,KOG1731	Unigene0054433,KOG0591	Unigene0054604,KOG0608	Unigene0054605,KOG0608	Unigene0054639,KOG1126	Unigene0054664,KOG3186	Unigene0054665,KOG3186	Unigene0054687,KOG2165	Unigene0054687,KOG2166	Unigene0054709,KOG2655	Unigene0054709,KOG1547	Unigene0054709,KOG3859	Unigene0054792,KOG3772	Unigene0054797,KOG0834	Unigene0054863,KOG0267	Unigene0054905,KOG1126	Unigene0054905,KOG1155	Unigene0054998,KOG4152	Unigene0055043,KOG4151	Unigene0055137,KOG4333	Unigene0055138,KOG4333	Unigene0055139,KOG4333	Unigene0055193,KOG2739	Unigene0055198,KOG0588	Unigene0055207,KOG1101	Unigene0055400,KOG1126	Unigene0055482,KOG0971	Unigene0055510,KOG3859	Unigene0055510,KOG2655	Unigene0055510,KOG1547	Unigene0055615,KOG1969	Unigene0055665,KOG0267	Unigene0055679,KOG0933	Unigene0055679,KOG0964	Unigene0055679,KOG0996	Unigene0055679,KOG0018	Unigene0055680,KOG0933	Unigene0055681,KOG0933	Unigene0055681,KOG0964	Unigene0055681,KOG0996	Unigene0055681,KOG0018	Unigene0055710,KOG0971	Unigene0055716,KOG2687	Unigene0055843,KOG1434	Unigene0055859,KOG0267	Unigene0055860,KOG0267	Unigene0055950,KOG0600	Unigene0055950,KOG0669	Unigene0056063,KOG2513	Unigene0056238,KOG0977	Unigene0056261,KOG0575	Unigene0056267,KOG0082	Unigene0056276,KOG0608	Unigene0056305,KOG2864	Unigene0056433,KOG2513	Unigene0056478,KOG3437	Unigene0056578,KOG0971	Unigene0056791,KOG0267	Unigene0056879,KOG0305	Unigene0057018,KOG0977	Unigene0057034,KOG0977	Unigene0057035,KOG0977	Unigene0057036,KOG0977	Unigene0057065,KOG0659	Unigene0057082,KOG1810	Unigene0057105,KOG4152	Unigene0057211,KOG2101	Unigene0057236,KOG2101	Unigene0057269,KOG2101	Unigene0057270,KOG2101	Unigene0057295,KOG4164	Unigene0057443,KOG1987	Unigene0057520,KOG0642	Unigene0057533,KOG3924	Unigene0057534,KOG3924	Unigene0057536,KOG3924	Unigene0057554,KOG3573	Unigene0057555,KOG3573	Unigene0057558,KOG1423	Unigene0057559,KOG1423	Unigene0057585,KOG1987	Unigene0057808,KOG0305	Unigene0057810,KOG0305	Unigene0057968,KOG3431	Unigene0058519,KOG2464	Unigene0059045,KOG0267	Unigene0059128,KOG4775	Unigene0060349,KOG3573	Unigene0061119,KOG0977	Unigene0061417,KOG1099	Unigene0063612,KOG0890	Unigene0065484,KOG0890	Unigene0065484,KOG0892	Unigene0067185,KOG0987	Unigene0069278,KOG3932	Unigene0070432,KOG0082	Unigene0070897,KOG0653	Unigene0070897,KOG0654	Unigene0070898,KOG0653	Unigene0070898,KOG0654	Unigene0070959,KOG0608	Unigene0071060,KOG1042	Unigene0071942,KOG0977	Unigene0072367,KOG2398	Unigene0072384,KOG4124	Unigene0072779,KOG0082	Unigene0072792,KOG4775	Unigene0074596,KOG1423	Unigene0074984,KOG2360	Unigene0075925,KOG0987	Unigene0076459,KOG2398
E	Amino acid transport and metabolism 	564	Unigene0000283,KOG1441	Unigene0000412,KOG0062	Unigene0000438,KOG3627	Unigene0000643,KOG3627	Unigene0000922,KOG1154	Unigene0000988,KOG3627	Unigene0001149,KOG1593	Unigene0001149,KOG1592	Unigene0001180,KOG1305	Unigene0001180,KOG1303	Unigene0001180,KOG1304	Unigene0001181,KOG4165	Unigene0001190,KOG1154	Unigene0001190,KOG4165	Unigene0001192,KOG1154	Unigene0001192,KOG4165	Unigene0001723,KOG2410	Unigene0001934,KOG3715	Unigene0001986,KOG3690	Unigene0002152,KOG1286	Unigene0002172,KOG1286	Unigene0002215,KOG3627	Unigene0002217,KOG1055	Unigene0002217,KOG1052	Unigene0002409,KOG1282	Unigene0002478,KOG0259	Unigene0002597,KOG3627	Unigene0002801,KOG2630	Unigene0003285,KOG2551	Unigene0003376,KOG1053	Unigene0003376,KOG4440	Unigene0003376,KOG1052	Unigene0003424,KOG1052	Unigene0003424,KOG1054	Unigene0003497,KOG3627	Unigene0003600,KOG1503	Unigene0003600,KOG1448	Unigene0003613,KOG3627	Unigene0003617,KOG3627	Unigene0004050,KOG3627	Unigene0004266,KOG3627	Unigene0004513,KOG1304	Unigene0004593,KOG3641	Unigene0004755,KOG3627	Unigene0005255,KOG1287	Unigene0006153,KOG0399	Unigene0006256,KOG0280	Unigene0006357,KOG3627	Unigene0006628,KOG3627	Unigene0006845,KOG3216	Unigene0007269,KOG3624	Unigene0007347,KOG1287	Unigene0007611,KOG1052	Unigene0007834,KOG1305	Unigene0007992,KOG0506	Unigene0007992,KOG0503	Unigene0008165,KOG0975	Unigene0008611,KOG0068	Unigene0008624,KOG3627	Unigene0008733,KOG1359	Unigene0008824,KOG1709	Unigene0008909,KOG0141	Unigene0008944,KOG2352	Unigene0009516,KOG1052	Unigene0009853,KOG1052	Unigene0009853,KOG1054	Unigene0009854,KOG1052	Unigene0009960,KOG1287	Unigene0010705,KOG1054	Unigene0011360,KOG1288	Unigene0011418,KOG2040	Unigene0011977,KOG1055	Unigene0012437,KOG3627	Unigene0012926,KOG3627	Unigene0013266,KOG1286	Unigene0013267,KOG1286	Unigene0013759,KOG1287	Unigene0014477,KOG0638	Unigene0015652,KOG1055	Unigene0016400,KOG1053	Unigene0016403,KOG3627	Unigene0017179,KOG3624	Unigene0017310,KOG3627	Unigene0017575,KOG4064	Unigene0017861,KOG3627	Unigene0017992,KOG3627	Unigene0018263,KOG1430	Unigene0018360,KOG1054	Unigene0019164,KOG3627	Unigene0019258,KOG3627	Unigene0019334,KOG3624	Unigene0019335,KOG3624	Unigene0020244,KOG0062	Unigene0020373,KOG1052	Unigene0020373,KOG1054	Unigene0020751,KOG2790	Unigene0020841,KOG0258	Unigene0020841,KOG0259	Unigene0020842,KOG0258	Unigene0020885,KOG2414	Unigene0021721,KOG3624	Unigene0022365,KOG1046	Unigene0022366,KOG1046	Unigene0022481,KOG0540	Unigene0022482,KOG0540	Unigene0022483,KOG0540	Unigene0022799,KOG1250	Unigene0022799,KOG1251	Unigene0022826,KOG3627	Unigene0022996,KOG1286	Unigene0022997,KOG1286	Unigene0023069,KOG1304	Unigene0023299,KOG0629	Unigene0023400,KOG0785	Unigene0023401,KOG0785	Unigene0023401,KOG0784	Unigene0023649,KOG2276	Unigene0024215,KOG3627	Unigene0024216,KOG3627	Unigene0024256,KOG1287	Unigene0024257,KOG1287	Unigene0024258,KOG1287	Unigene0024489,KOG1052	Unigene0024882,KOG3627	Unigene0024883,KOG3627	Unigene0024951,KOG3627	Unigene0024952,KOG3627	Unigene0025121,KOG0053	Unigene0025122,KOG3627	Unigene0025123,KOG3627	Unigene0025438,KOG1359	Unigene0025538,KOG2410	Unigene0025632,KOG3926	Unigene0025641,KOG3624	Unigene0025642,KOG3624	Unigene0025865,KOG2619	Unigene0025866,KOG2619	Unigene0026186,KOG3624	Unigene0026298,KOG1359	Unigene0026429,KOG1615	Unigene0026430,KOG1615	Unigene0026466,KOG2844	Unigene0026466,KOG2770	Unigene0026467,KOG2844	Unigene0026611,KOG3373	Unigene0026902,KOG2368	Unigene0026903,KOG2368	Unigene0028255,KOG3627	Unigene0028735,KOG3624	Unigene0029139,KOG0806	Unigene0029139,KOG0807	Unigene0029139,KOG0805	Unigene0029921,KOG1282	Unigene0029969,KOG2276	Unigene0029969,KOG2275	Unigene0030494,KOG0628	Unigene0030494,KOG0629	Unigene0030495,KOG0628	Unigene0030495,KOG0629	Unigene0030538,KOG1448	Unigene0030538,KOG1503	Unigene0030592,KOG1430	Unigene0030661,KOG3627	Unigene0030898,KOG3627	Unigene0031195,KOG3906	Unigene0031200,KOG3627	Unigene0031201,KOG3627	Unigene0031598,KOG3627	Unigene0031625,KOG2619	Unigene0033034,KOG0622	Unigene0033115,KOG3627	Unigene0033116,KOG3627	Unigene0033154,KOG0975	Unigene0033193,KOG3627	Unigene0033764,KOG0540	Unigene0033765,KOG0540	Unigene0033922,KOG1592	Unigene0033922,KOG1593	Unigene0033949,KOG0141	Unigene0034090,KOG0784	Unigene0034090,KOG0785	Unigene0034253,KOG0068	Unigene0034255,KOG3568	Unigene0034256,KOG3568	Unigene0035162,KOG1579	Unigene0035408,KOG1046	Unigene0035409,KOG1046	Unigene0035410,KOG1046	Unigene0035834,KOG3820	Unigene0035885,KOG1047	Unigene0035885,KOG1046	Unigene0035969,KOG1441	Unigene0036014,KOG3023	Unigene0036016,KOG3023	Unigene0036029,KOG1288	Unigene0036030,KOG1288	Unigene0036062,KOG1288	Unigene0036068,KOG0503	Unigene0036069,KOG0503	Unigene0036069,KOG0506	Unigene0036070,KOG0503	Unigene0036070,KOG0506	Unigene0036096,KOG1305	Unigene0036125,KOG3627	Unigene0036200,KOG3627	Unigene0036268,KOG3124	Unigene0036269,KOG3124	Unigene0036293,KOG3627	Unigene0036359,KOG1402	Unigene0036359,KOG1401	Unigene0036359,KOG1404	Unigene0036470,KOG1562	Unigene0036571,KOG3923	Unigene0036574,KOG3923	Unigene0036679,KOG0571	Unigene0036845,KOG3627	Unigene0036846,KOG3627	Unigene0036982,KOG3787	Unigene0037023,KOG0634	Unigene0037023,KOG0259	Unigene0037033,KOG2844	Unigene0037126,KOG3787	Unigene0037150,KOG3624	Unigene0037151,KOG3624	Unigene0037307,KOG3568	Unigene0037356,KOG2410	Unigene0037388,KOG0945	Unigene0037468,KOG0141	Unigene0037469,KOG0141	Unigene0037480,KOG3627	Unigene0037526,KOG1047	Unigene0037526,KOG1046	Unigene0037607,KOG3627	Unigene0037641,KOG3627	Unigene0037657,KOG3923	Unigene0037781,KOG0141	Unigene0037873,KOG1430	Unigene0037976,KOG1430	Unigene0038079,KOG1359	Unigene0038107,KOG3627	Unigene0038125,KOG0540	Unigene0038175,KOG2619	Unigene0038429,KOG3627	Unigene0038645,KOG3627	Unigene0038679,KOG2352	Unigene0038798,KOG1288	Unigene0038818,KOG4387	Unigene0038819,KOG4387	Unigene0038859,KOG0141	Unigene0038915,KOG2250	Unigene0039189,KOG0238	Unigene0039190,KOG3627	Unigene0039461,KOG1286	Unigene0039463,KOG1286	Unigene0039496,KOG1154	Unigene0039720,KOG3627	Unigene0039733,KOG0062	Unigene0039969,KOG0683	Unigene0040042,KOG1287	Unigene0040347,KOG2575	Unigene0040461,KOG1441	Unigene0040622,KOG1046	Unigene0040689,KOG0258	Unigene0040689,KOG0259	Unigene0040767,KOG2616	Unigene0040834,KOG1591	Unigene0040876,KOG0238	Unigene0040906,KOG1592	Unigene0040906,KOG1593	Unigene0041003,KOG3627	Unigene0041095,KOG0806	Unigene0041633,KOG4050	Unigene0041778,KOG3145	Unigene0041824,KOG3627	Unigene0041825,KOG3627	Unigene0041891,KOG3627	Unigene0041908,KOG1405	Unigene0041908,KOG1402	Unigene0041908,KOG1401	Unigene0041908,KOG1404	Unigene0041947,KOG4022	Unigene0042439,KOG0453	Unigene0042439,KOG0454	Unigene0042595,KOG3627	Unigene0042649,KOG3627	Unigene0042666,KOG3266	Unigene0042679,KOG4627	Unigene0042766,KOG3627	Unigene0042801,KOG0062	Unigene0042802,KOG0062	Unigene0042851,KOG1047	Unigene0042851,KOG1046	Unigene0042854,KOG1047	Unigene0042854,KOG1046	Unigene0042856,KOG1047	Unigene0042857,KOG1047	Unigene0043041,KOG1185	Unigene0043041,KOG4166	Unigene0043138,KOG1503	Unigene0043138,KOG1448	Unigene0043139,KOG1503	Unigene0043139,KOG1448	Unigene0043140,KOG1503	Unigene0043140,KOG1448	Unigene0043256,KOG3007	Unigene0043302,KOG0453	Unigene0043304,KOG0453	Unigene0043318,KOG4165	Unigene0043343,KOG0186	Unigene0043357,KOG1441	Unigene0043362,KOG1237	Unigene0043389,KOG1316	Unigene0043519,KOG0622	Unigene0043545,KOG1286	Unigene0043585,KOG2596	Unigene0043591,KOG2965	Unigene0043591,KOG2964	Unigene0043725,KOG2467	Unigene0043735,KOG1359	Unigene0043810,KOG0238	Unigene0043855,KOG2616	Unigene0043855,KOG0692	Unigene0043885,KOG1252	Unigene0043885,KOG1481	Unigene0043939,KOG2275	Unigene0043940,KOG2275	Unigene0043940,KOG2276	Unigene0044090,KOG3627	Unigene0044096,KOG1046	Unigene0044206,KOG1411	Unigene0044206,KOG1412	Unigene0044271,KOG0068	Unigene0044277,KOG1383	Unigene0044424,KOG2414	Unigene0044443,KOG0258	Unigene0044443,KOG0259	Unigene0044606,KOG0573	Unigene0044694,KOG3627	Unigene0044703,KOG1412	Unigene0044703,KOG1411	Unigene0044704,KOG0068	Unigene0044788,KOG1359	Unigene0044884,KOG2414	Unigene0044915,KOG1288	Unigene0044917,KOG4128	Unigene0044970,KOG0138	Unigene0044970,KOG0141	Unigene0045126,KOG2770	Unigene0045158,KOG1288	Unigene0045277,KOG3216	Unigene0045321,KOG0453	Unigene0045443,KOG0785	Unigene0045506,KOG0068	Unigene0045720,KOG2467	Unigene0045791,KOG1404	Unigene0045791,KOG1402	Unigene0045829,KOG1562	Unigene0045883,KOG3124	Unigene0045884,KOG3124	Unigene0046025,KOG3627	Unigene0046031,KOG2413	Unigene0046031,KOG2414	Unigene0046090,KOG0141	Unigene0046196,KOG3627	Unigene0046602,KOG1404	Unigene0046602,KOG1402	Unigene0046602,KOG1401	Unigene0046603,KOG1404	Unigene0046603,KOG1401	Unigene0046604,KOG1404	Unigene0046604,KOG1402	Unigene0046604,KOG1401	Unigene0046606,KOG1404	Unigene0046606,KOG1401	Unigene0046606,KOG1402	Unigene0046614,KOG3627	Unigene0046793,KOG2449	Unigene0046808,KOG3627	Unigene0046897,KOG4387	Unigene0046898,KOG4387	Unigene0046899,KOG4387	Unigene0046942,KOG1047	Unigene0046942,KOG1046	Unigene0047057,KOG3787	Unigene0047190,KOG3627	Unigene0047258,KOG0068	Unigene0047267,KOG0784	Unigene0047267,KOG0785	Unigene0047346,KOG1305	Unigene0047372,KOG0622	Unigene0047373,KOG0622	Unigene0047375,KOG3627	Unigene0047376,KOG3627	Unigene0047377,KOG3627	Unigene0047378,KOG3627	Unigene0047443,KOG1430	Unigene0047445,KOG3641	Unigene0047739,KOG2630	Unigene0047895,KOG3627	Unigene0047973,KOG0564	Unigene0047994,KOG2275	Unigene0048004,KOG3568	Unigene0048005,KOG3568	Unigene0048006,KOG1237	Unigene0048075,KOG3627	Unigene0048148,KOG0630	Unigene0048148,KOG0629	Unigene0048403,KOG1706	Unigene0048480,KOG1250	Unigene0048480,KOG1251	Unigene0048483,KOG3641	Unigene0048647,KOG1237	Unigene0048892,KOG1591	Unigene0048893,KOG1591	Unigene0048894,KOG1591	Unigene0049048,KOG3216	Unigene0049068,KOG3627	Unigene0049146,KOG3690	Unigene0049300,KOG3627	Unigene0049336,KOG1591	Unigene0049345,KOG3627	Unigene0049637,KOG1549	Unigene0049679,KOG1549	Unigene0049718,KOG0807	Unigene0049718,KOG0806	Unigene0049718,KOG0805	Unigene0049797,KOG3627	Unigene0049876,KOG1549	Unigene0049982,KOG2575	Unigene0049997,KOG0141	Unigene0049998,KOG0141	Unigene0050132,KOG1053	Unigene0050132,KOG4440	Unigene0050132,KOG1054	Unigene0050132,KOG1052	Unigene0050137,KOG0238	Unigene0050653,KOG3627	Unigene0050715,KOG1288	Unigene0050837,KOG1441	Unigene0050852,KOG0141	Unigene0050854,KOG3627	Unigene0051144,KOG3906	Unigene0051148,KOG3906	Unigene0051159,KOG1046	Unigene0051160,KOG1046	Unigene0051312,KOG2844	Unigene0051566,KOG3627	Unigene0051791,KOG0026	Unigene0051822,KOG0141	Unigene0051892,KOG1305	Unigene0051892,KOG1303	Unigene0051898,KOG1286	Unigene0052056,KOG1368	Unigene0052285,KOG3627	Unigene0052372,KOG1441	Unigene0052393,KOG1046	Unigene0052425,KOG1055	Unigene0052580,KOG1591	Unigene0052633,KOG3627	Unigene0052699,KOG3627	Unigene0052841,KOG3627	Unigene0052986,KOG1939	Unigene0053030,KOG3627	Unigene0053188,KOG0683	Unigene0053752,KOG0141	Unigene0054044,KOG3627	Unigene0054068,KOG2352	Unigene0054069,KOG2352	Unigene0054075,KOG2644	Unigene0054076,KOG2644	Unigene0054157,KOG0259	Unigene0054198,KOG3627	Unigene0054389,KOG0172	Unigene0054390,KOG0172	Unigene0054555,KOG1189	Unigene0054657,KOG3627	Unigene0054663,KOG3627	Unigene0054780,KOG1287	Unigene0054855,KOG2410	Unigene0055093,KOG1185	Unigene0055093,KOG4166	Unigene0055093,KOG1184	Unigene0055190,KOG3627	Unigene0055217,KOG1046	Unigene0055257,KOG2455	Unigene0055258,KOG2455	Unigene0055285,KOG1579	Unigene0055315,KOG2526	Unigene0055316,KOG2526	Unigene0055627,KOG1305	Unigene0055925,KOG3926	Unigene0055997,KOG2619	Unigene0056028,KOG3624	Unigene0056352,KOG1305	Unigene0056352,KOG1304	Unigene0056540,KOG1305	Unigene0056540,KOG1304	Unigene0056540,KOG1303	Unigene0056849,KOG3820	Unigene0057142,KOG2844	Unigene0057173,KOG1287	Unigene0057248,KOG1282	Unigene0057250,KOG1282	Unigene0057276,KOG0238	Unigene0057277,KOG0238	Unigene0057624,KOG0238	Unigene0057625,KOG0238	Unigene0058137,KOG1052	Unigene0058137,KOG1054	Unigene0058595,KOG3627	Unigene0058669,KOG1185	Unigene0058755,KOG1304	Unigene0058793,KOG3627	Unigene0059703,KOG0629	Unigene0060504,KOG3627	Unigene0061172,KOG3627	Unigene0061672,KOG3627	Unigene0061852,KOG3627	Unigene0061899,KOG1304	Unigene0061900,KOG1304	Unigene0062276,KOG1052	Unigene0062276,KOG1054	Unigene0062644,KOG0806	Unigene0064022,KOG3627	Unigene0064279,KOG2276	Unigene0064279,KOG2275	Unigene0065224,KOG3568	Unigene0065683,KOG0540	Unigene0066393,KOG1404	Unigene0066393,KOG1402	Unigene0066393,KOG1401	Unigene0066664,KOG1053	Unigene0066769,KOG1430	Unigene0066986,KOG1053	Unigene0067318,KOG2040	Unigene0067364,KOG3624	Unigene0068017,KOG3627	Unigene0068258,KOG4303	Unigene0068258,KOG1303	Unigene0068573,KOG1054	Unigene0068586,KOG3627	Unigene0068639,KOG1054	Unigene0068639,KOG1052	Unigene0068792,KOG3627	Unigene0069154,KOG0629	Unigene0069256,KOG1404	Unigene0069256,KOG1401	Unigene0069256,KOG1402	Unigene0069315,KOG1046	Unigene0069350,KOG1052	Unigene0070104,KOG3624	Unigene0070860,KOG0629	Unigene0070860,KOG0628	Unigene0072067,KOG3627	Unigene0072610,KOG3787	Unigene0073087,KOG3787	Unigene0075593,KOG1054	Unigene0075593,KOG1052	Unigene0075827,KOG3624	Unigene0076753,KOG0629	Unigene0076863,KOG1053	Unigene0076863,KOG1052	Unigene0076958,KOG1046	Unigene0076959,KOG1046
F	Nucleotide transport and metabolism 	339	Unigene0000067,KOG1386	Unigene0000067,KOG1385	Unigene0000068,KOG1386	Unigene0000068,KOG1385	Unigene0000076,KOG1738	Unigene0000156,KOG2070	Unigene0000245,KOG3968	Unigene0000303,KOG1097	Unigene0000882,KOG0708	Unigene0000945,KOG2452	Unigene0001356,KOG1292	Unigene0001365,KOG2452	Unigene0002359,KOG0708	Unigene0002417,KOG0888	Unigene0002453,KOG2070	Unigene0002539,KOG2070	Unigene0002814,KOG0888	Unigene0002854,KOG2700	Unigene0002930,KOG0888	Unigene0002955,KOG0708	Unigene0003077,KOG2070	Unigene0003091,KOG1385	Unigene0003091,KOG1386	Unigene0003375,KOG0888	Unigene0003600,KOG1503	Unigene0003600,KOG1448	Unigene0003614,KOG3127	Unigene0003760,KOG2550	Unigene0003890,KOG1738	Unigene0003908,KOG0707	Unigene0003996,KOG1386	Unigene0003996,KOG1385	Unigene0004262,KOG1907	Unigene0004383,KOG1738	Unigene0004500,KOG0708	Unigene0004792,KOG2070	Unigene0004885,KOG3308	Unigene0004929,KOG2550	Unigene0005141,KOG3308	Unigene0005339,KOG0430	Unigene0005340,KOG1738	Unigene0005850,KOG2584	Unigene0006004,KOG3747	Unigene0006026,KOG1479	Unigene0006052,KOG0708	Unigene0006153,KOG1799	Unigene0006153,KOG1436	Unigene0006169,KOG0707	Unigene0006169,KOG0708	Unigene0006266,KOG0708	Unigene0006283,KOG4235	Unigene0006377,KOG3968	Unigene0006428,KOG1567	Unigene0006443,KOG3379	Unigene0006593,KOG1096	Unigene0006593,KOG1097	Unigene0006597,KOG1355	Unigene0006797,KOG3222	Unigene0006925,KOG2070	Unigene0006963,KOG1386	Unigene0007179,KOG0707	Unigene0007179,KOG0708	Unigene0007280,KOG1738	Unigene0007669,KOG2584	Unigene0008503,KOG0708	Unigene0008519,KOG0888	Unigene0008614,KOG1738	Unigene0008620,KOG0888	Unigene0008639,KOG2584	Unigene0009221,KOG0708	Unigene0009222,KOG0708	Unigene0009673,KOG1096	Unigene0009674,KOG1096	Unigene0011905,KOG0708	Unigene0012027,KOG2070	Unigene0014116,KOG2070	Unigene0014522,KOG0036	Unigene0015581,KOG1096	Unigene0015582,KOG1096	Unigene0018676,KOG3125	Unigene0020272,KOG0036	Unigene0021966,KOG1738	Unigene0022404,KOG0888	Unigene0022429,KOG2070	Unigene0023368,KOG3379	Unigene0027582,KOG4171	Unigene0027583,KOG4171	Unigene0027584,KOG4171	Unigene0027585,KOG4171	Unigene0028315,KOG0036	Unigene0028316,KOG0036	Unigene0028455,KOG4171	Unigene0028513,KOG2584	Unigene0028874,KOG4235	Unigene0028875,KOG4235	Unigene0030538,KOG1448	Unigene0030538,KOG1503	Unigene0030626,KOG2555	Unigene0030627,KOG2555	Unigene0031238,KOG3968	Unigene0031408,KOG3968	Unigene0031453,KOG0708	Unigene0031454,KOG0708	Unigene0032064,KOG2584	Unigene0032065,KOG2584	Unigene0032301,KOG3367	Unigene0032519,KOG3370	Unigene0032725,KOG0888	Unigene0033729,KOG2070	Unigene0033971,KOG1112	Unigene0034023,KOG2452	Unigene0034475,KOG3308	Unigene0034476,KOG3308	Unigene0035164,KOG2070	Unigene0035166,KOG2070	Unigene0035181,KOG0708	Unigene0035260,KOG3078	Unigene0035477,KOG3308	Unigene0035478,KOG3308	Unigene0035835,KOG0708	Unigene0036104,KOG3984	Unigene0036248,KOG1386	Unigene0036248,KOG1385	Unigene0036249,KOG1386	Unigene0036810,KOG0707	Unigene0036849,KOG2070	Unigene0036965,KOG0708	Unigene0037091,KOG0708	Unigene0037284,KOG1377	Unigene0037411,KOG2700	Unigene0037529,KOG3008	Unigene0037564,KOG1355	Unigene0037565,KOG1355	Unigene0037791,KOG0888	Unigene0037982,KOG2584	Unigene0038103,KOG3099	Unigene0038355,KOG2469	Unigene0038356,KOG2469	Unigene0038356,KOG2470	Unigene0038611,KOG0888	Unigene0038629,KOG0708	Unigene0038756,KOG0708	Unigene0038851,KOG0708	Unigene0039095,KOG3079	Unigene0039095,KOG3078	Unigene0039189,KOG2584	Unigene0039329,KOG2550	Unigene0039381,KOG3327	Unigene0039382,KOG3327	Unigene0039599,KOG4238	Unigene0039611,KOG3079	Unigene0039611,KOG3078	Unigene0039781,KOG3367	Unigene0039782,KOG3367	Unigene0039832,KOG0708	Unigene0039880,KOG0708	Unigene0039883,KOG0708	Unigene0039884,KOG0708	Unigene0040108,KOG0036	Unigene0040484,KOG2070	Unigene0040786,KOG4235	Unigene0040787,KOG4235	Unigene0040788,KOG4235	Unigene0040836,KOG3985	Unigene0040838,KOG3985	Unigene0040838,KOG3984	Unigene0040942,KOG1567	Unigene0041091,KOG2700	Unigene0041224,KOG0572	Unigene0041403,KOG4494	Unigene0041411,KOG1018	Unigene0041432,KOG0708	Unigene0041433,KOG0708	Unigene0041434,KOG0708	Unigene0042235,KOG0707	Unigene0042254,KOG0833	Unigene0042348,KOG1528	Unigene0042421,KOG2056	Unigene0042433,KOG3078	Unigene0042433,KOG3079	Unigene0042757,KOG4235	Unigene0042939,KOG1738	Unigene0042974,KOG4238	Unigene0042975,KOG4238	Unigene0042984,KOG1712	Unigene0043015,KOG2070	Unigene0043075,KOG3981	Unigene0043083,KOG0708	Unigene0043138,KOG1503	Unigene0043138,KOG1448	Unigene0043139,KOG1503	Unigene0043139,KOG1448	Unigene0043140,KOG1503	Unigene0043140,KOG1448	Unigene0043255,KOG1479	Unigene0043258,KOG2835	Unigene0043401,KOG3222	Unigene0043469,KOG0708	Unigene0043571,KOG2470	Unigene0043571,KOG2469	Unigene0044251,KOG3327	Unigene0044288,KOG0036	Unigene0044502,KOG2469	Unigene0044502,KOG2470	Unigene0044503,KOG2469	Unigene0044521,KOG0707	Unigene0044537,KOG0708	Unigene0044585,KOG1385	Unigene0044585,KOG1386	Unigene0044728,KOG2070	Unigene0045160,KOG3308	Unigene0045256,KOG3099	Unigene0045299,KOG2470	Unigene0045299,KOG2469	Unigene0045300,KOG2470	Unigene0045300,KOG2469	Unigene0045425,KOG2452	Unigene0045473,KOG4235	Unigene0045680,KOG0708	Unigene0045998,KOG1018	Unigene0046016,KOG0708	Unigene0046184,KOG1292	Unigene0046186,KOG0430	Unigene0046638,KOG0036	Unigene0046805,KOG2452	Unigene0046857,KOG1738	Unigene0047189,KOG1436	Unigene0047457,KOG2057	Unigene0047457,KOG2056	Unigene0047486,KOG0708	Unigene0047487,KOG0708	Unigene0047488,KOG0708	Unigene0047491,KOG0708	Unigene0047530,KOG0708	Unigene0047580,KOG1738	Unigene0047669,KOG0708	Unigene0047741,KOG1386	Unigene0047741,KOG1385	Unigene0047809,KOG0708	Unigene0047923,KOG2070	Unigene0048077,KOG0708	Unigene0048087,KOG3347	Unigene0048269,KOG2387	Unigene0048949,KOG3078	Unigene0048972,KOG1738	Unigene0048984,KOG3127	Unigene0049230,KOG1386	Unigene0049230,KOG1385	Unigene0049314,KOG0708	Unigene0049392,KOG4171	Unigene0049447,KOG0708	Unigene0049475,KOG0708	Unigene0049574,KOG2469	Unigene0049574,KOG2470	Unigene0049575,KOG2469	Unigene0049595,KOG0708	Unigene0049759,KOG0708	Unigene0050015,KOG3099	Unigene0050434,KOG1738	Unigene0050657,KOG3078	Unigene0050657,KOG3079	Unigene0050907,KOG2452	Unigene0050972,KOG0036	Unigene0051048,KOG2070	Unigene0051092,KOG1386	Unigene0051092,KOG1385	Unigene0051198,KOG1386	Unigene0051198,KOG1385	Unigene0051241,KOG1097	Unigene0051285,KOG1800	Unigene0051363,KOG0707	Unigene0051363,KOG0708	Unigene0051577,KOG2056	Unigene0051577,KOG2057	Unigene0051592,KOG0708	Unigene0051632,KOG2070	Unigene0051757,KOG0673	Unigene0051758,KOG0673	Unigene0051759,KOG0673	Unigene0051791,KOG1622	Unigene0051899,KOG0708	Unigene0052115,KOG1479	Unigene0052271,KOG1096	Unigene0052693,KOG0708	Unigene0052771,KOG0708	Unigene0052814,KOG0036	Unigene0053127,KOG2550	Unigene0053128,KOG2550	Unigene0053149,KOG0708	Unigene0053172,KOG0708	Unigene0053275,KOG2070	Unigene0053380,KOG0708	Unigene0053400,KOG2070	Unigene0053474,KOG2070	Unigene0053784,KOG0572	Unigene0053785,KOG0572	Unigene0054071,KOG0708	Unigene0054253,KOG2070	Unigene0054352,KOG1097	Unigene0054518,KOG2070	Unigene0054521,KOG2452	Unigene0054549,KOG2387	Unigene0055001,KOG0708	Unigene0055019,KOG0237	Unigene0055056,KOG1738	Unigene0055342,KOG0708	Unigene0055418,KOG1097	Unigene0055419,KOG1097	Unigene0055447,KOG0707	Unigene0055447,KOG0708	Unigene0056035,KOG0036	Unigene0056036,KOG0036	Unigene0056227,KOG0708	Unigene0056228,KOG0708	Unigene0056419,KOG0036	Unigene0056585,KOG3728	Unigene0056593,KOG3019	Unigene0056626,KOG3721	Unigene0056627,KOG3721	Unigene0057236,KOG4419	Unigene0057316,KOG1738	Unigene0057469,KOG1386	Unigene0057640,KOG0708	Unigene0057904,KOG3721	Unigene0058337,KOG0708	Unigene0058749,KOG1738	Unigene0059026,KOG0708	Unigene0060861,KOG3079	Unigene0061256,KOG0036	Unigene0061794,KOG0708	Unigene0062218,KOG2584	Unigene0064446,KOG1738	Unigene0067490,KOG2070	Unigene0069742,KOG1738	Unigene0071587,KOG0708	Unigene0072560,KOG0708	Unigene0074456,KOG1738	Unigene0074972,KOG0888	Unigene0074972,KOG3078
G	Carbohydrate transport and metabolism 	545	Unigene0000283,KOG1444	Unigene0000283,KOG1441	Unigene0000377,KOG0470	Unigene0000377,KOG0471	Unigene0000414,KOG2504	Unigene0000485,KOG2234	Unigene0000500,KOG3221	Unigene0000651,KOG1220	Unigene0001078,KOG0450	Unigene0001078,KOG0451	Unigene0001184,KOG3147	Unigene0001228,KOG3935	Unigene0001248,KOG1022	Unigene0001248,KOG1021	Unigene0001736,KOG1065	Unigene0001736,KOG1066	Unigene0001838,KOG4135	Unigene0001906,KOG1413	Unigene0002435,KOG2440	Unigene0002470,KOG0657	Unigene0002573,KOG0569	Unigene0002954,KOG3765	Unigene0003090,KOG2099	Unigene0003161,KOG2517	Unigene0003325,KOG0563	Unigene0003325,KOG3147	Unigene0003389,KOG2692	Unigene0003572,KOG2566	Unigene0003823,KOG0625	Unigene0004256,KOG2504	Unigene0004298,KOG2504	Unigene0004350,KOG2431	Unigene0004350,KOG2204	Unigene0004350,KOG2430	Unigene0004350,KOG2429	Unigene0004369,KOG0235	Unigene0004596,KOG2430	Unigene0004596,KOG2429	Unigene0004596,KOG2431	Unigene0004596,KOG2204	Unigene0004777,KOG4157	Unigene0005086,KOG3731	Unigene0005408,KOG4626	Unigene0005485,KOG1950	Unigene0005521,KOG3588	Unigene0005534,KOG2504	Unigene0005629,KOG3955	Unigene0005638,KOG2533	Unigene0005838,KOG1958	Unigene0005838,KOG1959	Unigene0005860,KOG2944	Unigene0005860,KOG2943	Unigene0005914,KOG2287	Unigene0005947,KOG4157	Unigene0006005,KOG2531	Unigene0006346,KOG1580	Unigene0006346,KOG1581	Unigene0006346,KOG1582	Unigene0006346,KOG1583	Unigene0006364,KOG2631	Unigene0006380,KOG1021	Unigene0006380,KOG1022	Unigene0006382,KOG0234	Unigene0006402,KOG0372	Unigene0006431,KOG0599	Unigene0006464,KOG0631	Unigene0006467,KOG4626	Unigene0006756,KOG2566	Unigene0006841,KOG2772	Unigene0006947,KOG1431	Unigene0007062,KOG3916	Unigene0007062,KOG3917	Unigene0007094,KOG4626	Unigene0007128,KOG0372	Unigene0007478,KOG0523	Unigene0007562,KOG0569	Unigene0007643,KOG2692	Unigene0008400,KOG2757	Unigene0008445,KOG1330	Unigene0008445,KOG2532	Unigene0008461,KOG1330	Unigene0008461,KOG2532	Unigene0008526,KOG2287	Unigene0008537,KOG2692	Unigene0008831,KOG2692	Unigene0009965,KOG1429	Unigene0009965,KOG0747	Unigene0009966,KOG1429	Unigene0009966,KOG0747	Unigene0011270,KOG2692	Unigene0011275,KOG0450	Unigene0011275,KOG0451	Unigene0012046,KOG2670	Unigene0012240,KOG4626	Unigene0012241,KOG4626	Unigene0012381,KOG2246	Unigene0012381,KOG3588	Unigene0014611,KOG2791	Unigene0014732,KOG2504	Unigene0015124,KOG0799	Unigene0015247,KOG2533	Unigene0017317,KOG0637	Unigene0017574,KOG0224	Unigene0019920,KOG1369	Unigene0020910,KOG2099	Unigene0020911,KOG2099	Unigene0021540,KOG2504	Unigene0021869,KOG2692	Unigene0021939,KOG2504	Unigene0021940,KOG2504	Unigene0022016,KOG2533	Unigene0023029,KOG0224	Unigene0023029,KOG0223	Unigene0023030,KOG0224	Unigene0023030,KOG0223	Unigene0023085,KOG4157	Unigene0023149,KOG2843	Unigene0023150,KOG2843	Unigene0024819,KOG2692	Unigene0024881,KOG4157	Unigene0025052,KOG1065	Unigene0025052,KOG1066	Unigene0025794,KOG1021	Unigene0025865,KOG2619	Unigene0025866,KOG2619	Unigene0026004,KOG0658	Unigene0027162,KOG1557	Unigene0027462,KOG2951	Unigene0027525,KOG3340	Unigene0027782,KOG2692	Unigene0027983,KOG2692	Unigene0028378,KOG0599	Unigene0029608,KOG2504	Unigene0029609,KOG2504	Unigene0030019,KOG2566	Unigene0030071,KOG1958	Unigene0030587,KOG3765	Unigene0030588,KOG3765	Unigene0030866,KOG2692	Unigene0030867,KOG2692	Unigene0030886,KOG0235	Unigene0031357,KOG1066	Unigene0031357,KOG1065	Unigene0031359,KOG1066	Unigene0031359,KOG1065	Unigene0031360,KOG1066	Unigene0031360,KOG1065	Unigene0031625,KOG2619	Unigene0031836,KOG2638	Unigene0032226,KOG1203	Unigene0032266,KOG0223	Unigene0032356,KOG2230	Unigene0032516,KOG3731	Unigene0032637,KOG2944	Unigene0032802,KOG3588	Unigene0032802,KOG2246	Unigene0032803,KOG3588	Unigene0032803,KOG2246	Unigene0032912,KOG0372	Unigene0032913,KOG0372	Unigene0032914,KOG0372	Unigene0032948,KOG2175	Unigene0033031,KOG2653	Unigene0033174,KOG3731	Unigene0033175,KOG3731	Unigene0033230,KOG1372	Unigene0033230,KOG0747	Unigene0033230,KOG1429	Unigene0033677,KOG0657	Unigene0033762,KOG4157	Unigene0033763,KOG4157	Unigene0034032,KOG2762	Unigene0034228,KOG1330	Unigene0034229,KOG1330	Unigene0034282,KOG4157	Unigene0034369,KOG3731	Unigene0034463,KOG2504	Unigene0034938,KOG3075	Unigene0034939,KOG3075	Unigene0035219,KOG1066	Unigene0035597,KOG2854	Unigene0035597,KOG2855	Unigene0035845,KOG4626	Unigene0035846,KOG4626	Unigene0035966,KOG1444	Unigene0035967,KOG1444	Unigene0035968,KOG1444	Unigene0035969,KOG1444	Unigene0035969,KOG1441	Unigene0036177,KOG0372	Unigene0036178,KOG0372	Unigene0036201,KOG2741	Unigene0036344,KOG0599	Unigene0036512,KOG1367	Unigene0036516,KOG2091	Unigene0036575,KOG2246	Unigene0036654,KOG0372	Unigene0036773,KOG2234	Unigene0036784,KOG0747	Unigene0036784,KOG1429	Unigene0037155,KOG3917	Unigene0037155,KOG3916	Unigene0037191,KOG3765	Unigene0037218,KOG0658	Unigene0037542,KOG0637	Unigene0037543,KOG0637	Unigene0037583,KOG2429	Unigene0037583,KOG2430	Unigene0037583,KOG2204	Unigene0037583,KOG2431	Unigene0037596,KOG2791	Unigene0037721,KOG2234	Unigene0038044,KOG2212	Unigene0038175,KOG2619	Unigene0038234,KOG3221	Unigene0038376,KOG1192	Unigene0038582,KOG2670	Unigene0038780,KOG2499	Unigene0038817,KOG3588	Unigene0038817,KOG2246	Unigene0038838,KOG1444	Unigene0038946,KOG0625	Unigene0038951,KOG2532	Unigene0038954,KOG1928	Unigene0038955,KOG1928	Unigene0038960,KOG1794	Unigene0038961,KOG1794	Unigene0039085,KOG3731	Unigene0039108,KOG2234	Unigene0039346,KOG2499	Unigene0039518,KOG4184	Unigene0039544,KOG2692	Unigene0039833,KOG2287	Unigene0039833,KOG2288	Unigene0039888,KOG1330	Unigene0039899,KOG0470	Unigene0039959,KOG2533	Unigene0040057,KOG2947	Unigene0040119,KOG2670	Unigene0040120,KOG2670	Unigene0040154,KOG3916	Unigene0040154,KOG3917	Unigene0040329,KOG0449	Unigene0040347,KOG2575	Unigene0040461,KOG1441	Unigene0040624,KOG2446	Unigene0040695,KOG4157	Unigene0040924,KOG1959	Unigene0040924,KOG1958	Unigene0040925,KOG1959	Unigene0040925,KOG1958	Unigene0040940,KOG3354	Unigene0041023,KOG0223	Unigene0041038,KOG4626	Unigene0041129,KOG1369	Unigene0041133,KOG2692	Unigene0041143,KOG2161	Unigene0041149,KOG2287	Unigene0041192,KOG1192	Unigene0041452,KOG0523	Unigene0041458,KOG3916	Unigene0041458,KOG3917	Unigene0041489,KOG2806	Unigene0041610,KOG1378	Unigene0041750,KOG3588	Unigene0041833,KOG0234	Unigene0041870,KOG2951	Unigene0041898,KOG0471	Unigene0042018,KOG2537	Unigene0042184,KOG3893	Unigene0042348,KOG2951	Unigene0042540,KOG1582	Unigene0042540,KOG1580	Unigene0042540,KOG1581	Unigene0042541,KOG1582	Unigene0042542,KOG1582	Unigene0042543,KOG1582	Unigene0042683,KOG0234	Unigene0042706,KOG4157	Unigene0042709,KOG1192	Unigene0042933,KOG4830	Unigene0042937,KOG0563	Unigene0043009,KOG4157	Unigene0043136,KOG0599	Unigene0043177,KOG2772	Unigene0043357,KOG1441	Unigene0043527,KOG1340	Unigene0043751,KOG3742	Unigene0043847,KOG2175	Unigene0043848,KOG2175	Unigene0043860,KOG1460	Unigene0043893,KOG2287	Unigene0043909,KOG2504	Unigene0043998,KOG1444	Unigene0044009,KOG0599	Unigene0044116,KOG1950	Unigene0044118,KOG1950	Unigene0044119,KOG1950	Unigene0044144,KOG0235	Unigene0044181,KOG0569	Unigene0044182,KOG0569	Unigene0044239,KOG1369	Unigene0044242,KOG4626	Unigene0044334,KOG4332	Unigene0044388,KOG2440	Unigene0044389,KOG2440	Unigene0044456,KOG2517	Unigene0044496,KOG2692	Unigene0044607,KOG3916	Unigene0044607,KOG3917	Unigene0044629,KOG1643	Unigene0044630,KOG1643	Unigene0044752,KOG4626	Unigene0044901,KOG3635	Unigene0044951,KOG2323	Unigene0045369,KOG3111	Unigene0045526,KOG1442	Unigene0045530,KOG0224	Unigene0045530,KOG0223	Unigene0045553,KOG4686	Unigene0045569,KOG3731	Unigene0045841,KOG1220	Unigene0045850,KOG2204	Unigene0045850,KOG2431	Unigene0045850,KOG2429	Unigene0045851,KOG2204	Unigene0045991,KOG0372	Unigene0046041,KOG4626	Unigene0046085,KOG2670	Unigene0046086,KOG2806	Unigene0046107,KOG0657	Unigene0046353,KOG2798	Unigene0046635,KOG2692	Unigene0046713,KOG2504	Unigene0046757,KOG0799	Unigene0046793,KOG2449	Unigene0046861,KOG1460	Unigene0046951,KOG3147	Unigene0047019,KOG1557	Unigene0047020,KOG1557	Unigene0047171,KOG0631	Unigene0047249,KOG2204	Unigene0047249,KOG2431	Unigene0047249,KOG2429	Unigene0047249,KOG2430	Unigene0047343,KOG3916	Unigene0047343,KOG3917	Unigene0047351,KOG4626	Unigene0047356,KOG1583	Unigene0047432,KOG2426	Unigene0047443,KOG0747	Unigene0047506,KOG4626	Unigene0047528,KOG2246	Unigene0047554,KOG0496	Unigene0047594,KOG2855	Unigene0047594,KOG2854	Unigene0047594,KOG2947	Unigene0047683,KOG0625	Unigene0047834,KOG0637	Unigene0047966,KOG4830	Unigene0048222,KOG2517	Unigene0048223,KOG2517	Unigene0048224,KOG2517	Unigene0048322,KOG3148	Unigene0048387,KOG3625	Unigene0048388,KOG3625	Unigene0048434,KOG2288	Unigene0048434,KOG2287	Unigene0048581,KOG4626	Unigene0048658,KOG3148	Unigene0048668,KOG3018	Unigene0048709,KOG2517	Unigene0048711,KOG1616	Unigene0048928,KOG2246	Unigene0048969,KOG1022	Unigene0048969,KOG1021	Unigene0048974,KOG1950	Unigene0049080,KOG2517	Unigene0049091,KOG0496	Unigene0049142,KOG0451	Unigene0049142,KOG0450	Unigene0049227,KOG3588	Unigene0049227,KOG2246	Unigene0049241,KOG3588	Unigene0049241,KOG2246	Unigene0049260,KOG0372	Unigene0049382,KOG1879	Unigene0049420,KOG2119	Unigene0049570,KOG1066	Unigene0049570,KOG1065	Unigene0049592,KOG0569	Unigene0049732,KOG1021	Unigene0049732,KOG1022	Unigene0049864,KOG2692	Unigene0049969,KOG3765	Unigene0049982,KOG2575	Unigene0050243,KOG0599	Unigene0050253,KOG4342	Unigene0050254,KOG4342	Unigene0050254,KOG1958	Unigene0050823,KOG1616	Unigene0050828,KOG3588	Unigene0050830,KOG3974	Unigene0050837,KOG1441	Unigene0050859,KOG2366	Unigene0051017,KOG3765	Unigene0051061,KOG2024	Unigene0051167,KOG1022	Unigene0051167,KOG1021	Unigene0051177,KOG0450	Unigene0051501,KOG2178	Unigene0051585,KOG3340	Unigene0051586,KOG3340	Unigene0051622,KOG2532	Unigene0051673,KOG2504	Unigene0051804,KOG2366	Unigene0051805,KOG2366	Unigene0051823,KOG0234	Unigene0051824,KOG0234	Unigene0051832,KOG3635	Unigene0051919,KOG0569	Unigene0051962,KOG2287	Unigene0051985,KOG3955	Unigene0052046,KOG1340	Unigene0052048,KOG4125	Unigene0052093,KOG2666	Unigene0052301,KOG2692	Unigene0052302,KOG2692	Unigene0052304,KOG2692	Unigene0052306,KOG2204	Unigene0052306,KOG2431	Unigene0052306,KOG2429	Unigene0052372,KOG1441	Unigene0052463,KOG4518	Unigene0052465,KOG0569	Unigene0052466,KOG0569	Unigene0052467,KOG0569	Unigene0052491,KOG2234	Unigene0052503,KOG2429	Unigene0052503,KOG2430	Unigene0052503,KOG2431	Unigene0052503,KOG2204	Unigene0052558,KOG2533	Unigene0052567,KOG2692	Unigene0052568,KOG2692	Unigene0052569,KOG2692	Unigene0052612,KOG4830	Unigene0052626,KOG1959	Unigene0052626,KOG1958	Unigene0052751,KOG2951	Unigene0052772,KOG2692	Unigene0052899,KOG2692	Unigene0052927,KOG2287	Unigene0052939,KOG0599	Unigene0052966,KOG3892	Unigene0052968,KOG3588	Unigene0053115,KOG3916	Unigene0053115,KOG3917	Unigene0053116,KOG2566	Unigene0053676,KOG1879	Unigene0053734,KOG0496	Unigene0053735,KOG0496	Unigene0053818,KOG2287	Unigene0053818,KOG2288	Unigene0054048,KOG1958	Unigene0054048,KOG1959	Unigene0054308,KOG3760	Unigene0054499,KOG1065	Unigene0054499,KOG1066	Unigene0054567,KOG1413	Unigene0054614,KOG2788	Unigene0054615,KOG2788	Unigene0054639,KOG4626	Unigene0054715,KOG3731	Unigene0054790,KOG2951	Unigene0054905,KOG4626	Unigene0054943,KOG3635	Unigene0054996,KOG1581	Unigene0054996,KOG1580	Unigene0054996,KOG1582	Unigene0055006,KOG2533	Unigene0055008,KOG2533	Unigene0055019,KOG3076	Unigene0055065,KOG0799	Unigene0055103,KOG1330	Unigene0055199,KOG2504	Unigene0055210,KOG1065	Unigene0055210,KOG1066	Unigene0055227,KOG0658	Unigene0055398,KOG0234	Unigene0055399,KOG0234	Unigene0055400,KOG4626	Unigene0055401,KOG4626	Unigene0055405,KOG0569	Unigene0055406,KOG0569	Unigene0055421,KOG2430	Unigene0055421,KOG2431	Unigene0055421,KOG2204	Unigene0055421,KOG2429	Unigene0055462,KOG3588	Unigene0055511,KOG3765	Unigene0055641,KOG2692	Unigene0055714,KOG3731	Unigene0055997,KOG2619	Unigene0056170,KOG2692	Unigene0056219,KOG2692	Unigene0056240,KOG3734	Unigene0056380,KOG0799	Unigene0056639,KOG4830	Unigene0056705,KOG2504	Unigene0056745,KOG2099	Unigene0056746,KOG2099	Unigene0056784,KOG0637	Unigene0057116,KOG4626	Unigene0057255,KOG2532	Unigene0057312,KOG4644	Unigene0057313,KOG4644	Unigene0057358,KOG2943	Unigene0057405,KOG2287	Unigene0057796,KOG1065	Unigene0057797,KOG1065	Unigene0057797,KOG1066	Unigene0058017,KOG4125	Unigene0058040,KOG1458	Unigene0058061,KOG1369	Unigene0059272,KOG0450	Unigene0059272,KOG0451	Unigene0059622,KOG0799	Unigene0061257,KOG2504	Unigene0062155,KOG2757	Unigene0062290,KOG1369	Unigene0062475,KOG1928	Unigene0063549,KOG1372	Unigene0063690,KOG3625	Unigene0065349,KOG0223	Unigene0066120,KOG1369	Unigene0067845,KOG0450	Unigene0068037,KOG3916	Unigene0068184,KOG2288	Unigene0070415,KOG2692	Unigene0070540,KOG0223	Unigene0071444,KOG2099	Unigene0072487,KOG1369	Unigene0073711,KOG3635	Unigene0075741,KOG1557
H	Coenzyme transport and metabolism 	181	Unigene0000122,KOG3307	Unigene0000449,KOG0685	Unigene0000470,KOG4230	Unigene0000470,KOG0089	Unigene0000530,KOG3110	Unigene0000643,KOG4292	Unigene0002249,KOG4292	Unigene0003052,KOG4292	Unigene0003850,KOG4292	Unigene0004050,KOG4292	Unigene0004266,KOG4292	Unigene0004639,KOG1381	Unigene0004755,KOG4292	Unigene0005122,KOG0089	Unigene0005122,KOG4230	Unigene0005311,KOG4292	Unigene0005871,KOG2872	Unigene0005988,KOG4292	Unigene0006317,KOG4292	Unigene0006429,KOG4292	Unigene0008733,KOG1360	Unigene0008757,KOG4254	Unigene0010642,KOG4292	Unigene0011534,KOG2371	Unigene0011915,KOG3199	Unigene0011916,KOG3199	Unigene0012437,KOG4292	Unigene0012438,KOG4292	Unigene0013389,KOG1506	Unigene0014901,KOG4292	Unigene0016245,KOG4254	Unigene0017992,KOG4292	Unigene0020751,KOG2790	Unigene0021309,KOG3110	Unigene0021342,KOG4254	Unigene0021343,KOG4254	Unigene0021344,KOG4254	Unigene0022116,KOG0325	Unigene0022797,KOG0685	Unigene0024682,KOG4292	Unigene0025438,KOG1360	Unigene0026298,KOG1360	Unigene0027453,KOG3093	Unigene0027454,KOG3093	Unigene0027455,KOG3093	Unigene0028255,KOG4292	Unigene0030155,KOG1324	Unigene0033660,KOG2017	Unigene0035486,KOG2524	Unigene0035487,KOG2524	Unigene0036174,KOG4410	Unigene0036541,KOG0534	Unigene0036761,KOG3159	Unigene0036975,KOG4292	Unigene0036998,KOG3153	Unigene0037034,KOG4292	Unigene0037388,KOG0945	Unigene0037544,KOG0534	Unigene0037545,KOG0534	Unigene0037546,KOG0534	Unigene0037547,KOG0534	Unigene0037548,KOG0534	Unigene0037972,KOG4105	Unigene0038079,KOG1360	Unigene0038645,KOG4292	Unigene0038696,KOG3307	Unigene0038974,KOG0711	Unigene0038995,KOG3855	Unigene0038996,KOG3855	Unigene0038997,KOG2743	Unigene0038998,KOG2743	Unigene0038999,KOG2743	Unigene0039205,KOG4292	Unigene0039400,KOG4132	Unigene0039452,KOG0685	Unigene0039497,KOG1518	Unigene0039994,KOG1506	Unigene0040104,KOG0685	Unigene0040493,KOG2698	Unigene0040695,KOG4292	Unigene0040772,KOG0534	Unigene0040943,KOG2201	Unigene0041446,KOG2672	Unigene0041494,KOG2337	Unigene0041805,KOG0776	Unigene0041813,KOG0089	Unigene0041813,KOG4230	Unigene0041825,KOG4292	Unigene0042009,KOG1370	Unigene0043041,KOG1185	Unigene0043041,KOG4166	Unigene0043308,KOG1506	Unigene0043669,KOG0776	Unigene0043670,KOG0776	Unigene0043681,KOG1540	Unigene0043735,KOG1360	Unigene0044034,KOG1270	Unigene0044069,KOG2303	Unigene0044694,KOG4292	Unigene0044788,KOG1360	Unigene0045372,KOG4292	Unigene0045545,KOG1540	Unigene0046102,KOG0685	Unigene0046394,KOG1270	Unigene0046860,KOG1381	Unigene0047070,KOG4292	Unigene0047124,KOG3220	Unigene0047231,KOG3810	Unigene0047382,KOG2201	Unigene0047555,KOG2794	Unigene0047556,KOG2794	Unigene0047567,KOG2511	Unigene0047568,KOG2511	Unigene0047624,KOG2586	Unigene0047884,KOG4292	Unigene0048326,KOG2142	Unigene0048328,KOG2142	Unigene0048412,KOG4292	Unigene0048808,KOG4230	Unigene0048809,KOG4230	Unigene0048831,KOG4254	Unigene0049032,KOG0685	Unigene0049219,KOG4254	Unigene0049286,KOG4230	Unigene0049286,KOG0089	Unigene0049437,KOG4292	Unigene0049832,KOG4292	Unigene0050208,KOG2525	Unigene0050239,KOG3199	Unigene0050412,KOG4292	Unigene0050565,KOG4292	Unigene0050653,KOG4292	Unigene0051155,KOG0534	Unigene0051311,KOG2142	Unigene0051403,KOG3754	Unigene0052336,KOG2201	Unigene0052633,KOG4292	Unigene0052724,KOG3220	Unigene0052893,KOG3244	Unigene0053030,KOG4292	Unigene0053115,KOG1276	Unigene0053434,KOG2201	Unigene0053548,KOG1559	Unigene0054001,KOG3199	Unigene0054075,KOG2644	Unigene0054076,KOG2644	Unigene0054168,KOG2336	Unigene0054168,KOG2017	Unigene0054228,KOG2876	Unigene0054887,KOG4292	Unigene0055087,KOG2892	Unigene0055093,KOG1185	Unigene0055093,KOG4166	Unigene0055093,KOG1184	Unigene0055143,KOG1380	Unigene0055657,KOG1370	Unigene0055709,KOG1536	Unigene0055799,KOG1370	Unigene0055800,KOG1370	Unigene0056662,KOG1321	Unigene0057064,KOG4292	Unigene0057210,KOG3810	Unigene0057231,KOG4292	Unigene0057451,KOG4292	Unigene0057665,KOG2599	Unigene0057665,KOG2598	Unigene0058669,KOG1185	Unigene0060504,KOG4292	Unigene0060965,KOG3199	Unigene0061095,KOG0777	Unigene0061095,KOG0776	Unigene0061095,KOG0711	Unigene0061696,KOG3810	Unigene0065351,KOG0534	Unigene0066966,KOG4254	Unigene0068017,KOG4292	Unigene0068792,KOG4292	Unigene0071648,KOG4254	Unigene0071819,KOG4292	Unigene0072243,KOG4292	Unigene0075367,KOG4292
I	Lipid transport and metabolism 	956	Unigene0000028,KOG4471	Unigene0000045,KOG1265	Unigene0000045,KOG1264	Unigene0000143,KOG3030	Unigene0000149,KOG1265	Unigene0000149,KOG1264	Unigene0000367,KOG1737	Unigene0000415,KOG4232	Unigene0000502,KOG1264	Unigene0000502,KOG1265	Unigene0001035,KOG1175	Unigene0001414,KOG1471	Unigene0001479,KOG1389	Unigene0001479,KOG1390	Unigene0001479,KOG1391	Unigene0001479,KOG1392	Unigene0001592,KOG1298	Unigene0001874,KOG0497	Unigene0002057,KOG1325	Unigene0002219,KOG3716	Unigene0002219,KOG3717	Unigene0002219,KOG3719	Unigene0002219,KOG3718	Unigene0002382,KOG3177	Unigene0002501,KOG2779	Unigene0002501,KOG1265	Unigene0002501,KOG1264	Unigene0002535,KOG0497	Unigene0002584,KOG4471	Unigene0002705,KOG1206	Unigene0002908,KOG2624	Unigene0002952,KOG3030	Unigene0002966,KOG2898	Unigene0002966,KOG4666	Unigene0003059,KOG0059	Unigene0003110,KOG0831	Unigene0003159,KOG0497	Unigene0003163,KOG1256	Unigene0003657,KOG2624	Unigene0003670,KOG1933	Unigene0003679,KOG1202	Unigene0003732,KOG1362	Unigene0003967,KOG2369	Unigene0004120,KOG0497	Unigene0004191,KOG3845	Unigene0004570,KOG4720	Unigene0004580,KOG4388	Unigene0004612,KOG0157	Unigene0004645,KOG2763	Unigene0004659,KOG1435	Unigene0004716,KOG0831	Unigene0004724,KOG1170	Unigene0004724,KOG1169	Unigene0004898,KOG2818	Unigene0005216,KOG2345	Unigene0005231,KOG0157	Unigene0005312,KOG0139	Unigene0005312,KOG0137	Unigene0005562,KOG1200	Unigene0005562,KOG4169	Unigene0005672,KOG1111	Unigene0005674,KOG0817	Unigene0005787,KOG4471	Unigene0005796,KOG1265	Unigene0005842,KOG2345	Unigene0005856,KOG1206	Unigene0005856,KOG4170	Unigene0005856,KOG1200	Unigene0005861,KOG1679	Unigene0005861,KOG1680	Unigene0005861,KOG1683	Unigene0005861,KOG1681	Unigene0006010,KOG4826	Unigene0006076,KOG1435	Unigene0006084,KOG3845	Unigene0006140,KOG2329	Unigene0006220,KOG1118	Unigene0006260,KOG3006	Unigene0006273,KOG0059	Unigene0006411,KOG1325	Unigene0006573,KOG4471	Unigene0007029,KOG1737	Unigene0007082,KOG1933	Unigene0007108,KOG1621	Unigene0007415,KOG1170	Unigene0007415,KOG1169	Unigene0007627,KOG1737	Unigene0007758,KOG2833	Unigene0007780,KOG1620	Unigene0007886,KOG0831	Unigene0007937,KOG2761	Unigene0008120,KOG4178	Unigene0008249,KOG3717	Unigene0008249,KOG3716	Unigene0008249,KOG3718	Unigene0008249,KOG3719	Unigene0008279,KOG0157	Unigene0008377,KOG4015	Unigene0008895,KOG3847	Unigene0008896,KOG3847	Unigene0008909,KOG0139	Unigene0008909,KOG0140	Unigene0008909,KOG0141	Unigene0008909,KOG0137	Unigene0008947,KOG3720	Unigene0008984,KOG1264	Unigene0008984,KOG1265	Unigene0009143,KOG4015	Unigene0009144,KOG4015	Unigene0010148,KOG0059	Unigene0010217,KOG4015	Unigene0011436,KOG2987	Unigene0011473,KOG0059	Unigene0012123,KOG0872	Unigene0012263,KOG3030	Unigene0012307,KOG1325	Unigene0013622,KOG1933	Unigene0013829,KOG2624	Unigene0013879,KOG3072	Unigene0013879,KOG3071	Unigene0014247,KOG1265	Unigene0014326,KOG4015	Unigene0015165,KOG1179	Unigene0015178,KOG1362	Unigene0015179,KOG1362	Unigene0015673,KOG0157	Unigene0016505,KOG3030	Unigene0016506,KOG3030	Unigene0016770,KOG3670	Unigene0017331,KOG0817	Unigene0018263,KOG1430	Unigene0018719,KOG1264	Unigene0019162,KOG1325	Unigene0019163,KOG1325	Unigene0019183,KOG2763	Unigene0019337,KOG3030	Unigene0019800,KOG1362	Unigene0019801,KOG1362	Unigene0020200,KOG4232	Unigene0020219,KOG2804	Unigene0020219,KOG2803	Unigene0020220,KOG2804	Unigene0020220,KOG2803	Unigene0020244,KOG0059	Unigene0020671,KOG4666	Unigene0020671,KOG2898	Unigene0020876,KOG3720	Unigene0021827,KOG0157	Unigene0022107,KOG1679	Unigene0022107,KOG1680	Unigene0022107,KOG1681	Unigene0022107,KOG1683	Unigene0022107,KOG1682	Unigene0022481,KOG0540	Unigene0022482,KOG0540	Unigene0022483,KOG0540	Unigene0022660,KOG1179	Unigene0022788,KOG1118	Unigene0023515,KOG3670	Unigene0023712,KOG1471	Unigene0023713,KOG1471	Unigene0024123,KOG3030	Unigene0024124,KOG3030	Unigene0024412,KOG1264	Unigene0024412,KOG1265	Unigene0024456,KOG1265	Unigene0024853,KOG1179	Unigene0025561,KOG1933	Unigene0025864,KOG2112	Unigene0026120,KOG1265	Unigene0026120,KOG1264	Unigene0026150,KOG3770	Unigene0026151,KOG3770	Unigene0026190,KOG3845	Unigene0026191,KOG3845	Unigene0026230,KOG2508	Unigene0026263,KOG3071	Unigene0026264,KOG3071	Unigene0026321,KOG3845	Unigene0026322,KOG3845	Unigene0026323,KOG3845	Unigene0027321,KOG1179	Unigene0027322,KOG1179	Unigene0027460,KOG1933	Unigene0027750,KOG1265	Unigene0027841,KOG3030	Unigene0027842,KOG3030	Unigene0027960,KOG1325	Unigene0028386,KOG1471	Unigene0028395,KOG1014	Unigene0028677,KOG1325	Unigene0028683,KOG0059	Unigene0028701,KOG0059	Unigene0029081,KOG2847	Unigene0029614,KOG1175	Unigene0029614,KOG1176	Unigene0029615,KOG1175	Unigene0029616,KOG1175	Unigene0029616,KOG1176	Unigene0029751,KOG1175	Unigene0029751,KOG1176	Unigene0030008,KOG2877	Unigene0030009,KOG2877	Unigene0030235,KOG1170	Unigene0030382,KOG1264	Unigene0030382,KOG1265	Unigene0030592,KOG1430	Unigene0030737,KOG2547	Unigene0031205,KOG0157	Unigene0031936,KOG1200	Unigene0031936,KOG1206	Unigene0031968,KOG1179	Unigene0031968,KOG1176	Unigene0032087,KOG2761	Unigene0032462,KOG1118	Unigene0032930,KOG4388	Unigene0032982,KOG1505	Unigene0033074,KOG1118	Unigene0033141,KOG0135	Unigene0033141,KOG0136	Unigene0033161,KOG1256	Unigene0033161,KOG1180	Unigene0033271,KOG3957	Unigene0033272,KOG3957	Unigene0033273,KOG3957	Unigene0033336,KOG1617	Unigene0033356,KOG4471	Unigene0033500,KOG2308	Unigene0033542,KOG1640	Unigene0033542,KOG1638	Unigene0033613,KOG1264	Unigene0033614,KOG1264	Unigene0033722,KOG2304	Unigene0033722,KOG1683	Unigene0033723,KOG2304	Unigene0033723,KOG1683	Unigene0033764,KOG0540	Unigene0033764,KOG0368	Unigene0033765,KOG0540	Unigene0033825,KOG4169	Unigene0033825,KOG1200	Unigene0033826,KOG4169	Unigene0033826,KOG1200	Unigene0033827,KOG4169	Unigene0033827,KOG1200	Unigene0033949,KOG0141	Unigene0033949,KOG0139	Unigene0033949,KOG0140	Unigene0033949,KOG0137	Unigene0034085,KOG0873	Unigene0034085,KOG0874	Unigene0034085,KOG0872	Unigene0034093,KOG3030	Unigene0034194,KOG2541	Unigene0034251,KOG0157	Unigene0034285,KOG1683	Unigene0034285,KOG1680	Unigene0034285,KOG1679	Unigene0034285,KOG1681	Unigene0034286,KOG1683	Unigene0034286,KOG2304	Unigene0034286,KOG1680	Unigene0034286,KOG1679	Unigene0034513,KOG3770	Unigene0034554,KOG2112	Unigene0034587,KOG1264	Unigene0034614,KOG1890	Unigene0034614,KOG1889	Unigene0034614,KOG1888	Unigene0034656,KOG1298	Unigene0034675,KOG1933	Unigene0034716,KOG1471	Unigene0035062,KOG4015	Unigene0035063,KOG4015	Unigene0035069,KOG1221	Unigene0035090,KOG1325	Unigene0035166,KOG1264	Unigene0035191,KOG1264	Unigene0035262,KOG3071	Unigene0035316,KOG1118	Unigene0035414,KOG1394	Unigene0035414,KOG1202	Unigene0035424,KOG0817	Unigene0035490,KOG2848	Unigene0035579,KOG0016	Unigene0035579,KOG1680	Unigene0035579,KOG1682	Unigene0035731,KOG0873	Unigene0035731,KOG0874	Unigene0035731,KOG0872	Unigene0035768,KOG4471	Unigene0035885,KOG1047	Unigene0035886,KOG4178	Unigene0035907,KOG2508	Unigene0035977,KOG1265	Unigene0035977,KOG1264	Unigene0035979,KOG1265	Unigene0035979,KOG1264	Unigene0036100,KOG2761	Unigene0036101,KOG2761	Unigene0036102,KOG2761	Unigene0036392,KOG1200	Unigene0036456,KOG1264	Unigene0036566,KOG2898	Unigene0036566,KOG4666	Unigene0036615,KOG1325	Unigene0036767,KOG0817	Unigene0036968,KOG1737	Unigene0036996,KOG1471	Unigene0036997,KOG1471	Unigene0037026,KOG2208	Unigene0037075,KOG3240	Unigene0037082,KOG4321	Unigene0037174,KOG4178	Unigene0037300,KOG3730	Unigene0037300,KOG3729	Unigene0037396,KOG2508	Unigene0037428,KOG3718	Unigene0037428,KOG3717	Unigene0037428,KOG3719	Unigene0037428,KOG3716	Unigene0037455,KOG3845	Unigene0037456,KOG3845	Unigene0037457,KOG3845	Unigene0037458,KOG3845	Unigene0037468,KOG0137	Unigene0037468,KOG0139	Unigene0037468,KOG0141	Unigene0037468,KOG0140	Unigene0037469,KOG0137	Unigene0037469,KOG0139	Unigene0037469,KOG0141	Unigene0037469,KOG0140	Unigene0037471,KOG0137	Unigene0037526,KOG1047	Unigene0037531,KOG1737	Unigene0037532,KOG1737	Unigene0037582,KOG4178	Unigene0037605,KOG4170	Unigene0037605,KOG1206	Unigene0037608,KOG1505	Unigene0037781,KOG0137	Unigene0037781,KOG0139	Unigene0037781,KOG0140	Unigene0037781,KOG0141	Unigene0037800,KOG1639	Unigene0037800,KOG1638	Unigene0037801,KOG1639	Unigene0037801,KOG1638	Unigene0037806,KOG1169	Unigene0037806,KOG1170	Unigene0037873,KOG1430	Unigene0037894,KOG1265	Unigene0037894,KOG1264	Unigene0037976,KOG1430	Unigene0037991,KOG4471	Unigene0037992,KOG4471	Unigene0038001,KOG0016	Unigene0038001,KOG0817	Unigene0038001,KOG1681	Unigene0038001,KOG1680	Unigene0038002,KOG0016	Unigene0038063,KOG1265	Unigene0038063,KOG1264	Unigene0038064,KOG1265	Unigene0038064,KOG1264	Unigene0038065,KOG1265	Unigene0038066,KOG1265	Unigene0038066,KOG1264	Unigene0038125,KOG0540	Unigene0038220,KOG2116	Unigene0038221,KOG2116	Unigene0038234,KOG1737	Unigene0038261,KOG4471	Unigene0038282,KOG3006	Unigene0038447,KOG2112	Unigene0038448,KOG2112	Unigene0038464,KOG4720	Unigene0038465,KOG4720	Unigene0038539,KOG0016	Unigene0038539,KOG1682	Unigene0038539,KOG1681	Unigene0038598,KOG1118	Unigene0038669,KOG1748	Unigene0038699,KOG1600	Unigene0038772,KOG4471	Unigene0038808,KOG3072	Unigene0038808,KOG3071	Unigene0038848,KOG0157	Unigene0038859,KOG0137	Unigene0038859,KOG0139	Unigene0038859,KOG0140	Unigene0038859,KOG0141	Unigene0038867,KOG2508	Unigene0038966,KOG4720	Unigene0039054,KOG1264	Unigene0039099,KOG0817	Unigene0039100,KOG3720	Unigene0039160,KOG1264	Unigene0039189,KOG0368	Unigene0039189,KOG0238	Unigene0039505,KOG0693	Unigene0039558,KOG1505	Unigene0039559,KOG1505	Unigene0039701,KOG1933	Unigene0039772,KOG1406	Unigene0039772,KOG4170	Unigene0039772,KOG1390	Unigene0039837,KOG1933	Unigene0040001,KOG4015	Unigene0040015,KOG4087	Unigene0040034,KOG4435	Unigene0040034,KOG1115	Unigene0040034,KOG1116	Unigene0040087,KOG0157	Unigene0040248,KOG1256	Unigene0040248,KOG1180	Unigene0040249,KOG1256	Unigene0040249,KOG1180	Unigene0040277,KOG1440	Unigene0040278,KOG1440	Unigene0040279,KOG1440	Unigene0040283,KOG1325	Unigene0040342,KOG3888	Unigene0040342,KOG3889	Unigene0040359,KOG1737	Unigene0040360,KOG1737	Unigene0040366,KOG1976	Unigene0040479,KOG1202	Unigene0040633,KOG3668	Unigene0040661,KOG0817	Unigene0040719,KOG1680	Unigene0040719,KOG1679	Unigene0040719,KOG1683	Unigene0040719,KOG1681	Unigene0040719,KOG1682	Unigene0040730,KOG1681	Unigene0040730,KOG1680	Unigene0040730,KOG1679	Unigene0040730,KOG0016	Unigene0040730,KOG1683	Unigene0040730,KOG1682	Unigene0040731,KOG1681	Unigene0040731,KOG1680	Unigene0040731,KOG1679	Unigene0040731,KOG0016	Unigene0040731,KOG1683	Unigene0040731,KOG1682	Unigene0040735,KOG1212	Unigene0040736,KOG1212	Unigene0040876,KOG0238	Unigene0040876,KOG0368	Unigene0040916,KOG4015	Unigene0040944,KOG1169	Unigene0040944,KOG1170	Unigene0040945,KOG1169	Unigene0040946,KOG1169	Unigene0041090,KOG1682	Unigene0041090,KOG1680	Unigene0041090,KOG1679	Unigene0041090,KOG1681	Unigene0041090,KOG0016	Unigene0041091,KOG1170	Unigene0041109,KOG2088	Unigene0041181,KOG3729	Unigene0041181,KOG3730	Unigene0041182,KOG1202	Unigene0041182,KOG1394	Unigene0041245,KOG3059	Unigene0041310,KOG3956	Unigene0041406,KOG1200	Unigene0041448,KOG0873	Unigene0041448,KOG0874	Unigene0041448,KOG0872	Unigene0041496,KOG1118	Unigene0041557,KOG3719	Unigene0041557,KOG3717	Unigene0041557,KOG3718	Unigene0041557,KOG3716	Unigene0041658,KOG1684	Unigene0041658,KOG1680	Unigene0041658,KOG1679	Unigene0041658,KOG1681	Unigene0041658,KOG1683	Unigene0041685,KOG2763	Unigene0041809,KOG0817	Unigene0041837,KOG0872	Unigene0041837,KOG0873	Unigene0041837,KOG0874	Unigene0041937,KOG2761	Unigene0041939,KOG3957	Unigene0041942,KOG1737	Unigene0041983,KOG0157	Unigene0042163,KOG2480	Unigene0042395,KOG1390	Unigene0042395,KOG1391	Unigene0042395,KOG1389	Unigene0042395,KOG1392	Unigene0042480,KOG4015	Unigene0042629,KOG4666	Unigene0042629,KOG2898	Unigene0042630,KOG3668	Unigene0042682,KOG1737	Unigene0042696,KOG0157	Unigene0042697,KOG1440	Unigene0042698,KOG1440	Unigene0042731,KOG1264	Unigene0042751,KOG2468	Unigene0042805,KOG4471	Unigene0042806,KOG4471	Unigene0042851,KOG1047	Unigene0042854,KOG1047	Unigene0042856,KOG1047	Unigene0042857,KOG1047	Unigene0042870,KOG1116	Unigene0042870,KOG1115	Unigene0042939,KOG1170	Unigene0043110,KOG3668	Unigene0043111,KOG3668	Unigene0043111,KOG2308	Unigene0043113,KOG4338	Unigene0043191,KOG1471	Unigene0043202,KOG2898	Unigene0043203,KOG2898	Unigene0043262,KOG1212	Unigene0043376,KOG2642	Unigene0043453,KOG1478	Unigene0043454,KOG1478	Unigene0043500,KOG3720	Unigene0043501,KOG3720	Unigene0043527,KOG1340	Unigene0043550,KOG2848	Unigene0043559,KOG0380	Unigene0043565,KOG0817	Unigene0043587,KOG3035	Unigene0043597,KOG1200	Unigene0043608,KOG2308	Unigene0043608,KOG3668	Unigene0043677,KOG0060	Unigene0043677,KOG0064	Unigene0043810,KOG0238	Unigene0043810,KOG0368	Unigene0043969,KOG1206	Unigene0044034,KOG1269	Unigene0044039,KOG4471	Unigene0044064,KOG4136	Unigene0044150,KOG1602	Unigene0044302,KOG4471	Unigene0044405,KOG1256	Unigene0044472,KOG1392	Unigene0044472,KOG1391	Unigene0044472,KOG1389	Unigene0044472,KOG1390	Unigene0044488,KOG4321	Unigene0044488,KOG0831	Unigene0044507,KOG3770	Unigene0044524,KOG1683	Unigene0044524,KOG1679	Unigene0044524,KOG1680	Unigene0044524,KOG1681	Unigene0044561,KOG2761	Unigene0044562,KOG2761	Unigene0044645,KOG2822	Unigene0044646,KOG2822	Unigene0044650,KOG3750	Unigene0044707,KOG3016	Unigene0044789,KOG1176	Unigene0044861,KOG1390	Unigene0044861,KOG1391	Unigene0044876,KOG0831	Unigene0044959,KOG3071	Unigene0044970,KOG0139	Unigene0044970,KOG0141	Unigene0044970,KOG0140	Unigene0044970,KOG0137	Unigene0045037,KOG2761	Unigene0045038,KOG2761	Unigene0045048,KOG2329	Unigene0045205,KOG1621	Unigene0045205,KOG1620	Unigene0045243,KOG1435	Unigene0045427,KOG4178	Unigene0045495,KOG3668	Unigene0045545,KOG1269	Unigene0045600,KOG1179	Unigene0045600,KOG1176	Unigene0045600,KOG1177	Unigene0045600,KOG1175	Unigene0045727,KOG1620	Unigene0045733,KOG1683	Unigene0045733,KOG2304	Unigene0045733,KOG1679	Unigene0045733,KOG1680	Unigene0045837,KOG3847	Unigene0045911,KOG0817	Unigene0045931,KOG0278	Unigene0045937,KOG1169	Unigene0045937,KOG1170	Unigene0045938,KOG1169	Unigene0045938,KOG1170	Unigene0045958,KOG1471	Unigene0045958,KOG1470	Unigene0045959,KOG1471	Unigene0045959,KOG1470	Unigene0045976,KOG0060	Unigene0045976,KOG0064	Unigene0046060,KOG1118	Unigene0046076,KOG1737	Unigene0046078,KOG1737	Unigene0046090,KOG0140	Unigene0046090,KOG0139	Unigene0046090,KOG0137	Unigene0046090,KOG0141	Unigene0046093,KOG1680	Unigene0046093,KOG1679	Unigene0046093,KOG1683	Unigene0046093,KOG1681	Unigene0046093,KOG1682	Unigene0046093,KOG1684	Unigene0046114,KOG1325	Unigene0046148,KOG1638	Unigene0046148,KOG1639	Unigene0046148,KOG1640	Unigene0046166,KOG2208	Unigene0046168,KOG2803	Unigene0046168,KOG2804	Unigene0046228,KOG1393	Unigene0046334,KOG0278	Unigene0046456,KOG4388	Unigene0046459,KOG1200	Unigene0046506,KOG4411	Unigene0046596,KOG1115	Unigene0046597,KOG1115	Unigene0046597,KOG1116	Unigene0046597,KOG4435	Unigene0046692,KOG4471	Unigene0046700,KOG0059	Unigene0046870,KOG1471	Unigene0046870,KOG1470	Unigene0046871,KOG0817	Unigene0046941,KOG4015	Unigene0046942,KOG1047	Unigene0046976,KOG2308	Unigene0046976,KOG3668	Unigene0047068,KOG2308	Unigene0047068,KOG3668	Unigene0047085,KOG4471	Unigene0047087,KOG4015	Unigene0047098,KOG1118	Unigene0047174,KOG3716	Unigene0047174,KOG3717	Unigene0047174,KOG3719	Unigene0047174,KOG3718	Unigene0047191,KOG4720	Unigene0047192,KOG4720	Unigene0047203,KOG1265	Unigene0047203,KOG1264	Unigene0047313,KOG0539	Unigene0047359,KOG2624	Unigene0047443,KOG1430	Unigene0047484,KOG1737	Unigene0047515,KOG1202	Unigene0047725,KOG4178	Unigene0047750,KOG4720	Unigene0047755,KOG2624	Unigene0047759,KOG3030	Unigene0047761,KOG1265	Unigene0047761,KOG1264	Unigene0047795,KOG3729	Unigene0047795,KOG3730	Unigene0047822,KOG0139	Unigene0047871,KOG4471	Unigene0047955,KOG3964	Unigene0047967,KOG1264	Unigene0048158,KOG1177	Unigene0048158,KOG1176	Unigene0048258,KOG0817	Unigene0048301,KOG3030	Unigene0048303,KOG3030	Unigene0048323,KOG0817	Unigene0048324,KOG3177	Unigene0048343,KOG0157	Unigene0048398,KOG0136	Unigene0048398,KOG0135	Unigene0048435,KOG1200	Unigene0048489,KOG1459	Unigene0048584,KOG1202	Unigene0048691,KOG1118	Unigene0048722,KOG2926	Unigene0048758,KOG1256	Unigene0048758,KOG1180	Unigene0048802,KOG1737	Unigene0048867,KOG1620	Unigene0048883,KOG1180	Unigene0048883,KOG1256	Unigene0048888,KOG1170	Unigene0048888,KOG1169	Unigene0049135,KOG3845	Unigene0049178,KOG3030	Unigene0049186,KOG3030	Unigene0049267,KOG0817	Unigene0049282,KOG2345	Unigene0049304,KOG1265	Unigene0049304,KOG1264	Unigene0049330,KOG1600	Unigene0049337,KOG1175	Unigene0049337,KOG1176	Unigene0049378,KOG4471	Unigene0049467,KOG4388	Unigene0049800,KOG1176	Unigene0049816,KOG1889	Unigene0049816,KOG1890	Unigene0049816,KOG1888	Unigene0049852,KOG0301	Unigene0049904,KOG2369	Unigene0049973,KOG1889	Unigene0049973,KOG1890	Unigene0049997,KOG0140	Unigene0049997,KOG0139	Unigene0049997,KOG0141	Unigene0049997,KOG0137	Unigene0049998,KOG0140	Unigene0049998,KOG0139	Unigene0049998,KOG0141	Unigene0049998,KOG0137	Unigene0050031,KOG1014	Unigene0050076,KOG3290	Unigene0050077,KOG3290	Unigene0050087,KOG2624	Unigene0050088,KOG2624	Unigene0050137,KOG0238	Unigene0050137,KOG0368	Unigene0050162,KOG1362	Unigene0050164,KOG2822	Unigene0050183,KOG2779	Unigene0050203,KOG4232	Unigene0050205,KOG4232	Unigene0050206,KOG4232	Unigene0050207,KOG4232	Unigene0050285,KOG4169	Unigene0050285,KOG1200	Unigene0050295,KOG0157	Unigene0050332,KOG0831	Unigene0050333,KOG0831	Unigene0050342,KOG4231	Unigene0050342,KOG0513	Unigene0050344,KOG0831	Unigene0050345,KOG0831	Unigene0050369,KOG1362	Unigene0050393,KOG1118	Unigene0050446,KOG1639	Unigene0050446,KOG1638	Unigene0050446,KOG1640	Unigene0050448,KOG1639	Unigene0050448,KOG1638	Unigene0050448,KOG1640	Unigene0050533,KOG4471	Unigene0050611,KOG2735	Unigene0050739,KOG1933	Unigene0050755,KOG3716	Unigene0050755,KOG3717	Unigene0050755,KOG3718	Unigene0050755,KOG3719	Unigene0050832,KOG1505	Unigene0050852,KOG0140	Unigene0050852,KOG0139	Unigene0050852,KOG0141	Unigene0050852,KOG0137	Unigene0050853,KOG0140	Unigene0050857,KOG1180	Unigene0050857,KOG1256	Unigene0050911,KOG1175	Unigene0050911,KOG1176	Unigene0050937,KOG3847	Unigene0050951,KOG1175	Unigene0051088,KOG2508	Unigene0051286,KOG2848	Unigene0051322,KOG1221	Unigene0051323,KOG1221	Unigene0051324,KOG1221	Unigene0051361,KOG2818	Unigene0051399,KOG1391	Unigene0051399,KOG1390	Unigene0051399,KOG1389	Unigene0051589,KOG2763	Unigene0051603,KOG3668	Unigene0051623,KOG1737	Unigene0051632,KOG1118	Unigene0051705,KOG1888	Unigene0051705,KOG1889	Unigene0051705,KOG1890	Unigene0051822,KOG0141	Unigene0051822,KOG0139	Unigene0051822,KOG0140	Unigene0051822,KOG0137	Unigene0051876,KOG4471	Unigene0051901,KOG4170	Unigene0051927,KOG1264	Unigene0052046,KOG1340	Unigene0052101,KOG1179	Unigene0052104,KOG2877	Unigene0052107,KOG1200	Unigene0052120,KOG2735	Unigene0052139,KOG2898	Unigene0052139,KOG4666	Unigene0052286,KOG2420	Unigene0052286,KOG2419	Unigene0052326,KOG1511	Unigene0052397,KOG3146	Unigene0052398,KOG3717	Unigene0052398,KOG3718	Unigene0052398,KOG3716	Unigene0052399,KOG3717	Unigene0052399,KOG3718	Unigene0052399,KOG3716	Unigene0052399,KOG3719	Unigene0052401,KOG1325	Unigene0052457,KOG2877	Unigene0052593,KOG1471	Unigene0052593,KOG1470	Unigene0052724,KOG3177	Unigene0052754,KOG1264	Unigene0052809,KOG3189	Unigene0052810,KOG3189	Unigene0053073,KOG1179	Unigene0053110,KOG1179	Unigene0053110,KOG1176	Unigene0053110,KOG1175	Unigene0053110,KOG1177	Unigene0053241,KOG2305	Unigene0053241,KOG1683	Unigene0053242,KOG0817	Unigene0053242,KOG0513	Unigene0053265,KOG1118	Unigene0053384,KOG3290	Unigene0053655,KOG2804	Unigene0053657,KOG2804	Unigene0053657,KOG2803	Unigene0053752,KOG0139	Unigene0053752,KOG0141	Unigene0053752,KOG0140	Unigene0053752,KOG0137	Unigene0053873,KOG1212	Unigene0053905,KOG4388	Unigene0053915,KOG1212	Unigene0053916,KOG1212	Unigene0054129,KOG4471	Unigene0054170,KOG3889	Unigene0054170,KOG3888	Unigene0054189,KOG1175	Unigene0054189,KOG1176	Unigene0054290,KOG1889	Unigene0054290,KOG1890	Unigene0054302,KOG3189	Unigene0054518,KOG1118	Unigene0054559,KOG1265	Unigene0054559,KOG1264	Unigene0054631,KOG4471	Unigene0054795,KOG4471	Unigene0054889,KOG0380	Unigene0055009,KOG1621	Unigene0055073,KOG3845	Unigene0055215,KOG3845	Unigene0055381,KOG1118	Unigene0055436,KOG4471	Unigene0055491,KOG2116	Unigene0055500,KOG0157	Unigene0055645,KOG1505	Unigene0055659,KOG1170	Unigene0055660,KOG1170	Unigene0055660,KOG1169	Unigene0055661,KOG1170	Unigene0055704,KOG0136	Unigene0055704,KOG0135	Unigene0055760,KOG0513	Unigene0055806,KOG2329	Unigene0055887,KOG0059	Unigene0055892,KOG3668	Unigene0055892,KOG2308	Unigene0056029,KOG0817	Unigene0056033,KOG4471	Unigene0056044,KOG1175	Unigene0056045,KOG1471	Unigene0056061,KOG1455	Unigene0056147,KOG2987	Unigene0056254,KOG0497	Unigene0056256,KOG0497	Unigene0056257,KOG0497	Unigene0056317,KOG4471	Unigene0056411,KOG2877	Unigene0056459,KOG3668	Unigene0056459,KOG2308	Unigene0056460,KOG3668	Unigene0056586,KOG2848	Unigene0056658,KOG1264	Unigene0056737,KOG1329	Unigene0056738,KOG1329	Unigene0056755,KOG2116	Unigene0057055,KOG0059	Unigene0057153,KOG1118	Unigene0057276,KOG0368	Unigene0057276,KOG0238	Unigene0057277,KOG0368	Unigene0057277,KOG0238	Unigene0057325,KOG2033	Unigene0057369,KOG0059	Unigene0057370,KOG0059	Unigene0057390,KOG2088	Unigene0057392,KOG0059	Unigene0057393,KOG0059	Unigene0057529,KOG1264	Unigene0057529,KOG1265	Unigene0057530,KOG2779	Unigene0057603,KOG0064	Unigene0057603,KOG0060	Unigene0057624,KOG0368	Unigene0057624,KOG0238	Unigene0057625,KOG0368	Unigene0057625,KOG0238	Unigene0057636,KOG1176	Unigene0057788,KOG1169	Unigene0057788,KOG1170	Unigene0057808,KOG3071	Unigene0058088,KOG1170	Unigene0058088,KOG1169	Unigene0058329,KOG1200	Unigene0058329,KOG4169	Unigene0058456,KOG2624	Unigene0059331,KOG4338	Unigene0059649,KOG1471	Unigene0061271,KOG3670	Unigene0061756,KOG2541	Unigene0062493,KOG1325	Unigene0064638,KOG1118	Unigene0065368,KOG4087	Unigene0065683,KOG0540	Unigene0066635,KOG1179	Unigene0066769,KOG1430	Unigene0066931,KOG2624	Unigene0067490,KOG1118	Unigene0068502,KOG0817	Unigene0068985,KOG3670	Unigene0071072,KOG3717	Unigene0071072,KOG3718	Unigene0071072,KOG3716	Unigene0071072,KOG3719	Unigene0074486,KOG3030	Unigene0074539,KOG1169	Unigene0074808,KOG1169	Unigene0074808,KOG1170	Unigene0075533,KOG1176	Unigene0075620,KOG1202	Unigene0075646,KOG1264	Unigene0075646,KOG1265	Unigene0076025,KOG4015	Unigene0076848,KOG0059
J	Translation, ribosomal structure and biogenesis 	810	Unigene0000078,KOG3181	Unigene0000179,KOG4133	Unigene0000214,KOG3181	Unigene0000216,KOG2102	Unigene0000405,KOG0002	Unigene0000412,KOG0066	Unigene0000412,KOG0062	Unigene0000419,KOG3504	Unigene0000434,KOG0878	Unigene0000452,KOG4813	Unigene0000467,KOG0123	Unigene0000528,KOG0003	Unigene0000528,KOG0004	Unigene0000595,KOG1144	Unigene0000629,KOG0436	Unigene0000827,KOG0148	Unigene0000917,KOG3280	Unigene0000971,KOG0123	Unigene0001048,KOG0435	Unigene0001322,KOG0887	Unigene0001740,KOG1069	Unigene0001740,KOG1068	Unigene0001931,KOG3271	Unigene0002084,KOG0401	Unigene0002419,KOG2411	Unigene0002419,KOG1885	Unigene0002419,KOG0556	Unigene0002419,KOG0554	Unigene0002439,KOG1696	Unigene0002472,KOG0436	Unigene0002482,KOG1560	Unigene0002482,KOG2975	Unigene0002613,KOG1754	Unigene0002675,KOG3387	Unigene0002759,KOG3791	Unigene0002853,KOG3311	Unigene0002988,KOG0401	Unigene0002989,KOG0886	Unigene0003053,KOG0148	Unigene0003084,KOG0407	Unigene0003087,KOG3203	Unigene0003102,KOG0327	Unigene0003102,KOG0328	Unigene0003132,KOG0123	Unigene0003176,KOG0829	Unigene0003180,KOG3185	Unigene0003285,KOG2648	Unigene0003302,KOG0458	Unigene0003302,KOG0459	Unigene0003302,KOG0052	Unigene0003313,KOG2278	Unigene0003638,KOG1627	Unigene0003764,KOG3447	Unigene0003818,KOG0328	Unigene0003818,KOG0327	Unigene0003865,KOG0328	Unigene0003924,KOG2553	Unigene0003924,KOG2554	Unigene0003939,KOG4600	Unigene0004004,KOG3257	Unigene0004028,KOG2509	Unigene0004140,KOG0004	Unigene0004140,KOG0003	Unigene0004329,KOG3791	Unigene0004368,KOG0123	Unigene0004402,KOG0464	Unigene0004402,KOG0465	Unigene0004402,KOG0462	Unigene0004402,KOG0469	Unigene0004402,KOG0467	Unigene0004437,KOG0123	Unigene0004437,KOG0148	Unigene0004821,KOG3031	Unigene0005011,KOG1035	Unigene0005011,KOG1033	Unigene0005042,KOG3204	Unigene0005161,KOG1751	Unigene0005232,KOG2297	Unigene0005232,KOG1461	Unigene0005401,KOG1637	Unigene0005587,KOG1711	Unigene0005625,KOG0003	Unigene0005625,KOG0004	Unigene0005718,KOG2241	Unigene0005790,KOG2539	Unigene0006058,KOG1885	Unigene0006058,KOG0556	Unigene0006058,KOG2411	Unigene0006104,KOG2102	Unigene0006110,KOG3424	Unigene0006118,KOG0650	Unigene0006192,KOG1148	Unigene0006192,KOG1147	Unigene0006192,KOG1149	Unigene0006516,KOG0408	Unigene0006698,KOG3166	Unigene0006736,KOG4078	Unigene0006771,KOG1951	Unigene0007157,KOG1033	Unigene0007300,KOG0123	Unigene0007747,KOG2805	Unigene0007842,KOG3464	Unigene0007945,KOG0926	Unigene0008014,KOG2523	Unigene0008014,KOG2522	Unigene0008328,KOG2309	Unigene0008328,KOG0438	Unigene0009494,KOG1779	Unigene0009495,KOG1779	Unigene0009607,KOG0123	Unigene0010023,KOG1742	Unigene0010095,KOG1715	Unigene0011643,KOG0123	Unigene0011851,KOG4133	Unigene0011852,KOG4133	Unigene0012628,KOG4616	Unigene0012720,KOG0327	Unigene0012720,KOG0328	Unigene0012913,KOG3492	Unigene0012914,KOG3492	Unigene0013295,KOG1767	Unigene0013296,KOG1767	Unigene0013666,KOG3321	Unigene0014511,KOG0123	Unigene0015272,KOG3184	Unigene0017961,KOG1569	Unigene0018103,KOG3320	Unigene0018913,KOG3486	Unigene0018914,KOG3486	Unigene0020147,KOG1770	Unigene0020244,KOG0062	Unigene0020264,KOG1723	Unigene0020264,KOG1722	Unigene0020295,KOG0875	Unigene0020296,KOG0875	Unigene0020697,KOG0846	Unigene0020698,KOG0846	Unigene0020751,KOG1723	Unigene0021295,KOG2988	Unigene0021757,KOG2153	Unigene0021757,KOG2154	Unigene0022205,KOG1749	Unigene0022205,KOG1750	Unigene0022206,KOG1749	Unigene0022272,KOG3333	Unigene0022273,KOG3333	Unigene0023038,KOG1068	Unigene0023038,KOG1069	Unigene0023060,KOG4089	Unigene0023061,KOG4089	Unigene0025358,KOG1628	Unigene0025359,KOG1628	Unigene0025691,KOG3262	Unigene0025692,KOG3262	Unigene0025877,KOG3421	Unigene0025927,KOG2916	Unigene0025935,KOG1765	Unigene0026195,KOG2758	Unigene0026231,KOG0129	Unigene0026232,KOG0129	Unigene0026233,KOG0129	Unigene0026656,KOG0898	Unigene0027364,KOG0327	Unigene0027624,KOG2317	Unigene0028540,KOG2364	Unigene0029031,KOG3791	Unigene0029235,KOG0460	Unigene0029235,KOG0052	Unigene0029236,KOG0460	Unigene0029888,KOG0009	Unigene0030093,KOG1779	Unigene0030125,KOG0066	Unigene0030318,KOG1612	Unigene0030319,KOG1612	Unigene0030319,KOG1613	Unigene0030319,KOG1614	Unigene0030357,KOG1646	Unigene0030380,KOG3435	Unigene0030869,KOG3070	Unigene0031100,KOG4079	Unigene0031101,KOG4079	Unigene0031271,KOG3412	Unigene0031272,KOG3412	Unigene0031283,KOG2050	Unigene0031284,KOG2050	Unigene0031371,KOG2646	Unigene0031398,KOG4799	Unigene0031399,KOG4799	Unigene0031426,KOG0148	Unigene0031426,KOG0123	Unigene0031513,KOG3323	Unigene0031744,KOG3070	Unigene0031748,KOG3184	Unigene0031749,KOG3184	Unigene0031750,KOG3184	Unigene0032385,KOG3406	Unigene0032544,KOG0003	Unigene0032544,KOG0004	Unigene0032558,KOG4021	Unigene0032558,KOG3162	Unigene0032770,KOG3323	Unigene0032771,KOG3323	Unigene0032782,KOG1790	Unigene0032867,KOG3387	Unigene0032892,KOG0123	Unigene0033032,KOG2334	Unigene0033033,KOG2334	Unigene0033033,KOG2335	Unigene0033103,KOG0123	Unigene0033326,KOG3436	Unigene0033327,KOG3436	Unigene0033328,KOG3436	Unigene0033332,KOG2590	Unigene0033371,KOG0122	Unigene0033477,KOG2472	Unigene0033665,KOG0400	Unigene0033756,KOG0328	Unigene0033756,KOG0327	Unigene0033775,KOG4756	Unigene0033860,KOG3191	Unigene0033918,KOG3123	Unigene0033919,KOG3123	Unigene0033961,KOG1728	Unigene0034108,KOG0003	Unigene0034108,KOG0004	Unigene0034174,KOG0466	Unigene0034174,KOG0461	Unigene0034174,KOG0460	Unigene0034175,KOG0466	Unigene0034175,KOG0460	Unigene0034175,KOG0461	Unigene0034179,KOG3452	Unigene0034180,KOG3452	Unigene0034239,KOG0123	Unigene0034520,KOG2438	Unigene0034609,KOG1570	Unigene0034961,KOG0187	Unigene0034962,KOG0187	Unigene0034997,KOG1714	Unigene0035290,KOG3506	Unigene0035291,KOG3506	Unigene0035335,KOG2815	Unigene0035502,KOG0886	Unigene0035503,KOG0886	Unigene0035519,KOG2869	Unigene0035630,KOG0459	Unigene0035630,KOG0458	Unigene0035630,KOG0052	Unigene0035635,KOG0052	Unigene0035636,KOG0052	Unigene0035678,KOG3344	Unigene0035700,KOG1669	Unigene0035700,KOG1670	Unigene0035721,KOG0467	Unigene0035721,KOG0469	Unigene0035721,KOG0468	Unigene0035810,KOG1708	Unigene0035932,KOG2768	Unigene0035932,KOG2767	Unigene0035999,KOG0122	Unigene0036013,KOG3449	Unigene0036027,KOG2007	Unigene0036232,KOG0438	Unigene0036250,KOG4707	Unigene0036336,KOG2975	Unigene0036338,KOG2975	Unigene0036549,KOG3387	Unigene0036640,KOG3141	Unigene0036806,KOG4548	Unigene0036863,KOG0123	Unigene0036903,KOG1637	Unigene0036943,KOG0123	Unigene0036945,KOG0829	Unigene0036946,KOG0829	Unigene0037047,KOG3255	Unigene0037084,KOG1678	Unigene0037257,KOG3475	Unigene0037328,KOG1686	Unigene0037423,KOG2917	Unigene0037478,KOG1149	Unigene0037514,KOG0401	Unigene0037515,KOG2529	Unigene0037515,KOG2559	Unigene0037524,KOG2971	Unigene0037566,KOG2147	Unigene0037570,KOG1698	Unigene0037768,KOG3411	Unigene0037782,KOG2324	Unigene0037782,KOG4163	Unigene0037782,KOG1637	Unigene0037783,KOG0328	Unigene0037783,KOG0327	Unigene0037790,KOG3278	Unigene0037846,KOG3162	Unigene0037847,KOG3162	Unigene0037847,KOG4021	Unigene0037970,KOG3162	Unigene0038058,KOG0123	Unigene0038058,KOG0148	Unigene0038132,KOG0893	Unigene0038399,KOG4612	Unigene0038567,KOG0123	Unigene0038825,KOG0832	Unigene0038918,KOG3387	Unigene0038942,KOG4122	Unigene0038994,KOG0900	Unigene0039008,KOG3051	Unigene0039111,KOG1191	Unigene0039150,KOG0148	Unigene0039150,KOG0123	Unigene0039368,KOG2726	Unigene0039391,KOG0328	Unigene0039427,KOG2145	Unigene0039427,KOG1147	Unigene0039427,KOG2144	Unigene0039489,KOG3070	Unigene0039532,KOG0122	Unigene0039532,KOG0123	Unigene0039532,KOG0148	Unigene0039557,KOG0468	Unigene0039557,KOG0469	Unigene0039557,KOG0467	Unigene0039583,KOG2007	Unigene0039584,KOG2007	Unigene0039587,KOG3295	Unigene0039593,KOG1697	Unigene0039617,KOG1195	Unigene0039617,KOG4426	Unigene0039618,KOG1195	Unigene0039618,KOG4426	Unigene0039620,KOG0122	Unigene0039631,KOG0123	Unigene0039733,KOG0062	Unigene0039733,KOG0066	Unigene0039812,KOG3401	Unigene0039813,KOG3401	Unigene0039967,KOG2783	Unigene0039987,KOG2297	Unigene0039993,KOG1004	Unigene0040004,KOG0123	Unigene0040004,KOG0122	Unigene0040045,KOG3301	Unigene0040049,KOG4813	Unigene0040050,KOG4813	Unigene0040082,KOG1722	Unigene0040082,KOG1723	Unigene0040126,KOG1751	Unigene0040127,KOG2509	Unigene0040252,KOG4685	Unigene0040264,KOG0857	Unigene0040311,KOG2572	Unigene0040311,KOG2573	Unigene0040341,KOG1770	Unigene0040346,KOG0004	Unigene0040346,KOG0003	Unigene0040399,KOG0123	Unigene0040520,KOG0556	Unigene0040520,KOG0555	Unigene0040520,KOG0554	Unigene0040588,KOG3429	Unigene0040589,KOG3429	Unigene0040590,KOG3429	Unigene0040605,KOG3409	Unigene0040606,KOG3409	Unigene0040655,KOG0129	Unigene0040677,KOG2925	Unigene0040678,KOG2925	Unigene0040703,KOG2021	Unigene0040735,KOG1212	Unigene0040735,KOG1211	Unigene0040736,KOG1212	Unigene0040745,KOG0327	Unigene0040745,KOG0328	Unigene0040768,KOG0815	Unigene0040832,KOG3051	Unigene0040859,KOG0148	Unigene0040860,KOG0148	Unigene0040879,KOG3166	Unigene0040894,KOG1742	Unigene0040895,KOG1742	Unigene0040897,KOG1742	Unigene0040907,KOG3422	Unigene0040926,KOG0122	Unigene0040951,KOG3387	Unigene0040959,KOG2317	Unigene0041029,KOG2335	Unigene0041029,KOG2334	Unigene0041045,KOG1465	Unigene0041045,KOG1467	Unigene0041045,KOG1468	Unigene0041082,KOG0123	Unigene0041082,KOG0148	Unigene0041082,KOG0122	Unigene0041253,KOG0830	Unigene0041284,KOG2159	Unigene0041297,KOG2479	Unigene0041298,KOG2479	Unigene0041315,KOG0123	Unigene0041315,KOG0148	Unigene0041348,KOG0123	Unigene0041383,KOG1637	Unigene0041428,KOG0004	Unigene0041428,KOG0003	Unigene0041518,KOG2198	Unigene0041573,KOG0123	Unigene0041574,KOG0461	Unigene0041574,KOG0460	Unigene0041574,KOG0052	Unigene0041575,KOG0461	Unigene0041575,KOG0460	Unigene0041575,KOG0466	Unigene0041583,KOG2298	Unigene0041585,KOG3499	Unigene0041670,KOG1461	Unigene0041671,KOG1461	Unigene0041671,KOG2297	Unigene0041672,KOG1461	Unigene0041715,KOG3406	Unigene0041721,KOG0328	Unigene0041753,KOG2915	Unigene0041780,KOG1637	Unigene0041815,KOG1033	Unigene0041820,KOG2975	Unigene0041881,KOG0327	Unigene0041881,KOG0328	Unigene0041893,KOG3441	Unigene0041893,KOG0901	Unigene0041900,KOG2506	Unigene0041919,KOG3070	Unigene0041941,KOG2198	Unigene0041957,KOG0327	Unigene0041957,KOG0328	Unigene0042050,KOG2713	Unigene0042055,KOG0123	Unigene0042256,KOG0436	Unigene0042256,KOG1247	Unigene0042326,KOG1753	Unigene0042326,KOG1697	Unigene0042327,KOG1753	Unigene0042328,KOG1753	Unigene0042356,KOG2784	Unigene0042356,KOG2783	Unigene0042357,KOG2784	Unigene0042364,KOG4080	Unigene0042365,KOG2198	Unigene0042366,KOG2198	Unigene0042367,KOG2198	Unigene0042380,KOG1696	Unigene0042439,KOG0452	Unigene0042442,KOG1416	Unigene0042620,KOG3406	Unigene0042680,KOG4461	Unigene0042681,KOG4461	Unigene0042759,KOG1467	Unigene0042759,KOG1465	Unigene0042759,KOG1466	Unigene0042801,KOG0062	Unigene0042802,KOG0062	Unigene0042802,KOG0066	Unigene0042914,KOG2334	Unigene0042914,KOG2335	Unigene0043022,KOG3166	Unigene0043039,KOG3420	Unigene0043039,KOG2590	Unigene0043146,KOG0378	Unigene0043147,KOG0378	Unigene0043262,KOG1211	Unigene0043262,KOG1212	Unigene0043302,KOG0452	Unigene0043303,KOG0452	Unigene0043304,KOG0452	Unigene0043379,KOG4599	Unigene0043416,KOG0886	Unigene0043471,KOG0650	Unigene0043472,KOG0650	Unigene0043590,KOG1033	Unigene0043590,KOG1035	Unigene0043611,KOG2767	Unigene0043611,KOG2768	Unigene0043699,KOG0122	Unigene0043762,KOG0123	Unigene0043763,KOG0123	Unigene0043772,KOG3434	Unigene0043778,KOG1462	Unigene0043977,KOG0435	Unigene0043977,KOG0432	Unigene0043977,KOG0433	Unigene0043977,KOG0434	Unigene0043995,KOG3504	Unigene0043996,KOG3504	Unigene0044102,KOG1076	Unigene0044153,KOG4607	Unigene0044199,KOG0123	Unigene0044230,KOG0433	Unigene0044230,KOG0434	Unigene0044230,KOG0432	Unigene0044281,KOG3502	Unigene0044305,KOG1253	Unigene0044306,KOG1253	Unigene0044330,KOG3291	Unigene0044343,KOG0555	Unigene0044343,KOG0554	Unigene0044343,KOG0556	Unigene0044376,KOG1732	Unigene0044476,KOG2187	Unigene0044477,KOG2187	Unigene0044478,KOG2187	Unigene0044497,KOG1614	Unigene0044497,KOG1613	Unigene0044497,KOG1612	Unigene0044500,KOG0857	Unigene0044509,KOG0122	Unigene0044510,KOG0122	Unigene0044533,KOG0123	Unigene0044559,KOG3434	Unigene0044560,KOG3434	Unigene0044599,KOG3791	Unigene0044611,KOG0437	Unigene0044611,KOG0435	Unigene0044611,KOG0436	Unigene0044623,KOG1068	Unigene0044624,KOG1068	Unigene0044643,KOG2572	Unigene0044643,KOG2573	Unigene0044674,KOG2363	Unigene0044681,KOG2206	Unigene0044785,KOG2309	Unigene0044787,KOG3331	Unigene0044810,KOG0327	Unigene0044810,KOG0328	Unigene0044820,KOG1071	Unigene0044831,KOG1741	Unigene0044909,KOG0123	Unigene0044909,KOG0148	Unigene0044986,KOG3942	Unigene0045073,KOG2007	Unigene0045116,KOG2335	Unigene0045116,KOG2334	Unigene0045321,KOG0452	Unigene0045326,KOG0188	Unigene0045327,KOG3070	Unigene0045425,KOG3082	Unigene0045476,KOG0123	Unigene0045480,KOG3184	Unigene0045761,KOG2874	Unigene0045768,KOG2522	Unigene0045813,KOG1613	Unigene0045813,KOG1614	Unigene0045813,KOG1612	Unigene0045814,KOG1613	Unigene0045892,KOG0123	Unigene0045931,KOG0643	Unigene0046082,KOG3283	Unigene0046083,KOG3283	Unigene0046084,KOG3283	Unigene0046109,KOG0003	Unigene0046109,KOG0004	Unigene0046110,KOG0003	Unigene0046110,KOG0004	Unigene0046179,KOG2975	Unigene0046232,KOG0148	Unigene0046264,KOG3424	Unigene0046271,KOG2472	Unigene0046296,KOG2915	Unigene0046297,KOG2915	Unigene0046298,KOG2915	Unigene0046334,KOG0643	Unigene0046335,KOG0643	Unigene0046336,KOG0643	Unigene0046427,KOG4241	Unigene0046475,KOG2256	Unigene0046513,KOG0465	Unigene0046513,KOG0464	Unigene0046513,KOG0469	Unigene0046513,KOG0462	Unigene0046523,KOG2529	Unigene0046572,KOG0123	Unigene0046575,KOG2590	Unigene0046650,KOG1570	Unigene0046674,KOG3677	Unigene0046681,KOG0129	Unigene0046682,KOG0129	Unigene0046741,KOG1147	Unigene0046741,KOG4163	Unigene0046741,KOG1148	Unigene0046749,KOG0004	Unigene0046749,KOG0003	Unigene0046818,KOG2559	Unigene0046819,KOG2559	Unigene0046819,KOG2529	Unigene0046861,KOG1461	Unigene0046902,KOG0746	Unigene0046903,KOG0746	Unigene0046911,KOG2726	Unigene0046912,KOG2726	Unigene0046916,KOG0434	Unigene0046916,KOG0433	Unigene0046916,KOG0432	Unigene0046958,KOG3769	Unigene0047065,KOG3942	Unigene0047294,KOG4778	Unigene0047387,KOG2783	Unigene0047400,KOG1762	Unigene0047570,KOG1669	Unigene0047570,KOG1670	Unigene0047594,KOG3505	Unigene0047616,KOG4759	Unigene0047617,KOG4759	Unigene0047685,KOG0886	Unigene0047718,KOG2315	Unigene0047719,KOG2315	Unigene0047719,KOG2314	Unigene0047834,KOG3419	Unigene0047854,KOG2613	Unigene0047970,KOG0688	Unigene0047986,KOG1145	Unigene0047986,KOG1144	Unigene0047986,KOG0462	Unigene0047986,KOG0460	Unigene0048063,KOG2726	Unigene0048144,KOG1035	Unigene0048144,KOG1033	Unigene0048144,KOG1936	Unigene0048377,KOG2144	Unigene0048377,KOG2241	Unigene0048459,KOG1468	Unigene0048459,KOG1465	Unigene0048459,KOG1466	Unigene0048524,KOG3070	Unigene0048644,KOG1143	Unigene0048644,KOG0460	Unigene0048644,KOG0458	Unigene0048644,KOG0459	Unigene0048644,KOG0461	Unigene0048701,KOG1033	Unigene0048701,KOG1035	Unigene0048718,KOG2311	Unigene0048720,KOG2311	Unigene0048738,KOG3070	Unigene0048801,KOG0003	Unigene0048801,KOG0004	Unigene0049109,KOG2038	Unigene0049163,KOG1253	Unigene0049386,KOG0188	Unigene0049413,KOG0554	Unigene0049413,KOG0555	Unigene0049413,KOG0556	Unigene0049418,KOG2072	Unigene0049490,KOG1750	Unigene0049490,KOG1749	Unigene0049511,KOG0899	Unigene0049556,KOG3464	Unigene0049603,KOG0129	Unigene0049628,KOG3933	Unigene0049630,KOG0123	Unigene0049630,KOG0148	Unigene0049920,KOG1071	Unigene0049949,KOG2314	Unigene0049949,KOG2315	Unigene0050052,KOG2648	Unigene0050084,KOG0123	Unigene0050231,KOG2963	Unigene0050249,KOG1488	Unigene0050249,KOG2049	Unigene0050300,KOG1041	Unigene0050301,KOG1041	Unigene0050302,KOG1041	Unigene0050303,KOG1041	Unigene0050304,KOG1041	Unigene0050305,KOG1041	Unigene0050437,KOG3073	Unigene0050438,KOG3073	Unigene0050440,KOG3073	Unigene0050458,KOG0123	Unigene0050501,KOG2198	Unigene0050545,KOG3843	Unigene0050610,KOG3387	Unigene0050610,KOG3166	Unigene0050720,KOG0462	Unigene0050720,KOG0467	Unigene0050720,KOG0464	Unigene0050720,KOG0465	Unigene0050732,KOG0328	Unigene0050732,KOG0327	Unigene0050757,KOG0401	Unigene0050839,KOG0432	Unigene0050839,KOG0433	Unigene0050839,KOG0434	Unigene0050840,KOG0432	Unigene0050840,KOG0434	Unigene0050845,KOG0877	Unigene0050846,KOG0877	Unigene0050878,KOG0052	Unigene0051036,KOG3445	Unigene0051052,KOG0148	Unigene0051122,KOG0402	Unigene0051193,KOG0901	Unigene0051194,KOG0901	Unigene0051218,KOG0469	Unigene0051218,KOG0468	Unigene0051218,KOG0467	Unigene0051255,KOG1144	Unigene0051255,KOG1145	Unigene0051255,KOG0462	Unigene0051255,KOG0461	Unigene0051530,KOG2554	Unigene0051531,KOG2554	Unigene0051531,KOG4393	Unigene0051531,KOG2553	Unigene0051628,KOG3418	Unigene0051629,KOG3418	Unigene0051630,KOG3418	Unigene0051631,KOG3418	Unigene0051739,KOG0123	Unigene0051801,KOG2573	Unigene0051801,KOG2572	Unigene0051826,KOG0123	Unigene0051895,KOG1951	Unigene0052090,KOG1384	Unigene0052091,KOG1384	Unigene0052257,KOG2298	Unigene0052297,KOG2590	Unigene0052347,KOG2154	Unigene0052378,KOG2187	Unigene0052379,KOG2187	Unigene0052427,KOG2102	Unigene0052428,KOG2102	Unigene0052429,KOG2102	Unigene0052599,KOG2411	Unigene0052666,KOG3403	Unigene0052756,KOG1488	Unigene0052757,KOG1488	Unigene0052757,KOG2049	Unigene0052891,KOG3070	Unigene0053018,KOG1670	Unigene0053019,KOG1670	Unigene0053036,KOG2102	Unigene0053048,KOG3928	Unigene0053076,KOG1694	Unigene0053306,KOG1033	Unigene0053844,KOG2805	Unigene0053873,KOG1211	Unigene0053873,KOG1212	Unigene0053915,KOG1212	Unigene0053915,KOG1211	Unigene0053916,KOG1212	Unigene0053941,KOG1936	Unigene0053942,KOG1936	Unigene0053942,KOG1035	Unigene0053943,KOG1936	Unigene0053943,KOG1035	Unigene0053945,KOG2409	Unigene0054396,KOG3137	Unigene0054427,KOG1466	Unigene0054427,KOG1465	Unigene0054427,KOG1467	Unigene0054427,KOG1468	Unigene0054428,KOG1466	Unigene0054479,KOG2007	Unigene0054481,KOG2007	Unigene0054586,KOG0123	Unigene0054776,KOG0188	Unigene0054972,KOG2590	Unigene0055019,KOG3082	Unigene0055034,KOG3271	Unigene0055091,KOG3890	Unigene0055248,KOG4426	Unigene0055248,KOG1195	Unigene0055249,KOG4426	Unigene0055249,KOG1195	Unigene0055473,KOG2623	Unigene0055602,KOG1242	Unigene0056042,KOG2007	Unigene0056046,KOG4393	Unigene0056085,KOG0148	Unigene0056126,KOG3353	Unigene0056146,KOG1247	Unigene0056146,KOG0436	Unigene0056405,KOG4708	Unigene0056446,KOG1041	Unigene0056447,KOG1041	Unigene0056746,KOG2147	Unigene0056747,KOG2147	Unigene0056749,KOG1143	Unigene0056751,KOG1143	Unigene0056752,KOG1143	Unigene0056752,KOG0458	Unigene0056832,KOG2188	Unigene0056838,KOG0857	Unigene0056851,KOG0002	Unigene0056864,KOG3291	Unigene0056969,KOG1624	Unigene0056970,KOG1624	Unigene0057240,KOG4639	Unigene0057241,KOG4639	Unigene0057255,KOG0397	Unigene0057259,KOG0123	Unigene0057260,KOG0123	Unigene0057331,KOG0123	Unigene0057511,KOG0123	Unigene0066400,KOG3344	Unigene0070508,KOG0148	Unigene0071060,KOG1041	Unigene0072349,KOG3401	Unigene0073845,KOG0469	Unigene0073845,KOG0468	Unigene0073845,KOG0467	Unigene0074596,KOG1191	Unigene0074957,KOG0857	Unigene0077105,KOG1768
K	Transcription 	2116	Unigene0000001,KOG0263	Unigene0000004,KOG1999	Unigene0000062,KOG4577	Unigene0000095,KOG3766	Unigene0000109,KOG1668	Unigene0000123,KOG2746	Unigene0000130,KOG1472	Unigene0000130,KOG1474	Unigene0000176,KOG2633	Unigene0000178,KOG3598	Unigene0000201,KOG2354	Unigene0000219,KOG3119	Unigene0000256,KOG3667	Unigene0000302,KOG4216	Unigene0000329,KOG0387	Unigene0000329,KOG0392	Unigene0000329,KOG0385	Unigene0000329,KOG0386	Unigene0000337,KOG2744	Unigene0000350,KOG3074	Unigene0000376,KOG4577	Unigene0000376,KOG3623	Unigene0000391,KOG2294	Unigene0000397,KOG3836	Unigene0000399,KOG2251	Unigene0000399,KOG0484	Unigene0000417,KOG2652	Unigene0000426,KOG1356	Unigene0000439,KOG0939	Unigene0000456,KOG1605	Unigene0000466,KOG1634	Unigene0000484,KOG4217	Unigene0000534,KOG3092	Unigene0000622,KOG4215	Unigene0000645,KOG3802	Unigene0000745,KOG0794	Unigene0000745,KOG2496	Unigene0000752,KOG1244	Unigene0000763,KOG1878	Unigene0000822,KOG4333	Unigene0000822,KOG3766	Unigene0000831,KOG2169	Unigene0000853,KOG0263	Unigene0000883,KOG0668	Unigene0000890,KOG3613	Unigene0001032,KOG4083	Unigene0001068,KOG3806	Unigene0001069,KOG0666	Unigene0001108,KOG0051	Unigene0001108,KOG0048	Unigene0001264,KOG0659	Unigene0001285,KOG1084	Unigene0001295,KOG2773	Unigene0001327,KOG3841	Unigene0001361,KOG4167	Unigene0001367,KOG4343	Unigene0001647,KOG2746	Unigene0001687,KOG2746	Unigene0001706,KOG3558	Unigene0001759,KOG4152	Unigene0001770,KOG4572	Unigene0001827,KOG1878	Unigene0001836,KOG3122	Unigene0001882,KOG0014	Unigene0001937,KOG2461	Unigene0002032,KOG1886	Unigene0002091,KOG3616	Unigene0002123,KOG0392	Unigene0002125,KOG0483	Unigene0002125,KOG0842	Unigene0002125,KOG0847	Unigene0002130,KOG0773	Unigene0002168,KOG2461	Unigene0002253,KOG1194	Unigene0002253,KOG4167	Unigene0002277,KOG0773	Unigene0002283,KOG1861	Unigene0002326,KOG4216	Unigene0002364,KOG3559	Unigene0002364,KOG3558	Unigene0002420,KOG1904	Unigene0002466,KOG4304	Unigene0002469,KOG2633	Unigene0002475,KOG3576	Unigene0002747,KOG1081	Unigene0002747,KOG1904	Unigene0002766,KOG3806	Unigene0002812,KOG3667	Unigene0002858,KOG3806	Unigene0002878,KOG1878	Unigene0002878,KOG1194	Unigene0002978,KOG3119	Unigene0002983,KOG2389	Unigene0002983,KOG1634	Unigene0003014,KOG3982	Unigene0003051,KOG2294	Unigene0003099,KOG0620	Unigene0003132,KOG0147	Unigene0003132,KOG4210	Unigene0003175,KOG2424	Unigene0003254,KOG2626	Unigene0003275,KOG0147	Unigene0003345,KOG3001	Unigene0003345,KOG2744	Unigene0003374,KOG4167	Unigene0003379,KOG2558	Unigene0003396,KOG2494	Unigene0003399,KOG3910	Unigene0003530,KOG2494	Unigene0003679,KOG0025	Unigene0003703,KOG1074	Unigene0003703,KOG2462	Unigene0003744,KOG1500	Unigene0003744,KOG1499	Unigene0003756,KOG2239	Unigene0003757,KOG2181	Unigene0003759,KOG4304	Unigene0003778,KOG2907	Unigene0003778,KOG2906	Unigene0003783,KOG0384	Unigene0003914,KOG1522	Unigene0003914,KOG1521	Unigene0004017,KOG2181	Unigene0004040,KOG0484	Unigene0004040,KOG0849	Unigene0004098,KOG0627	Unigene0004102,KOG4117	Unigene0004113,KOG1356	Unigene0004306,KOG3585	Unigene0004306,KOG3586	Unigene0004328,KOG2807	Unigene0004346,KOG4183	Unigene0004353,KOG0387	Unigene0004353,KOG0385	Unigene0004353,KOG0384	Unigene0004353,KOG0386	Unigene0004382,KOG4594	Unigene0004391,KOG0260	Unigene0004407,KOG0384	Unigene0004434,KOG1548	Unigene0004445,KOG0526	Unigene0004457,KOG3298	Unigene0004457,KOG3297	Unigene0004480,KOG1649	Unigene0004481,KOG1082	Unigene0004505,KOG0487	Unigene0004666,KOG3982	Unigene0004675,KOG3766	Unigene0004768,KOG1079	Unigene0004768,KOG1080	Unigene0004768,KOG1082	Unigene0004768,KOG1084	Unigene0004768,KOG1081	Unigene0004797,KOG0051	Unigene0004815,KOG4167	Unigene0004815,KOG1194	Unigene0004815,KOG1878	Unigene0004860,KOG2434	Unigene0004903,KOG0263	Unigene0004905,KOG3663	Unigene0004952,KOG1084	Unigene0004953,KOG0620	Unigene0004953,KOG2338	Unigene0004995,KOG4362	Unigene0005018,KOG0939	Unigene0005028,KOG2746	Unigene0005131,KOG3804	Unigene0005131,KOG3806	Unigene0005131,KOG3805	Unigene0005137,KOG0527	Unigene0005213,KOG2496	Unigene0005213,KOG0794	Unigene0005216,KOG2345	Unigene0005217,KOG0155	Unigene0005276,KOG0487	Unigene0005379,KOG0527	Unigene0005437,KOG3233	Unigene0005442,KOG0384	Unigene0005448,KOG4124	Unigene0005481,KOG2905	Unigene0005499,KOG1474	Unigene0005519,KOG1874	Unigene0005555,KOG3811	Unigene0005558,KOG0775	Unigene0005568,KOG0847	Unigene0005568,KOG0485	Unigene0005568,KOG0843	Unigene0005568,KOG0842	Unigene0005568,KOG0850	Unigene0005571,KOG4304	Unigene0005579,KOG2341	Unigene0005622,KOG1082	Unigene0005644,KOG0263	Unigene0005669,KOG4152	Unigene0005680,KOG3712	Unigene0005685,KOG4152	Unigene0005728,KOG1082	Unigene0005729,KOG3463	Unigene0005762,KOG0387	Unigene0005762,KOG0386	Unigene0005762,KOG1015	Unigene0005785,KOG1080	Unigene0005808,KOG0487	Unigene0005813,KOG4167	Unigene0005813,KOG1194	Unigene0005813,KOG1878	Unigene0005819,KOG3149	Unigene0005842,KOG2345	Unigene0005843,KOG1598	Unigene0005843,KOG1597	Unigene0005844,KOG3712	Unigene0005852,KOG0384	Unigene0005891,KOG4797	Unigene0005897,KOG3811	Unigene0005901,KOG1194	Unigene0005901,KOG1878	Unigene0005901,KOG4167	Unigene0005938,KOG1952	Unigene0005999,KOG2294	Unigene0006021,KOG3794	Unigene0006024,KOG1081	Unigene0006024,KOG1083	Unigene0006024,KOG1082	Unigene0006024,KOG1080	Unigene0006114,KOG4565	Unigene0006115,KOG1932	Unigene0006118,KOG0263	Unigene0006129,KOG4661	Unigene0006135,KOG2626	Unigene0006171,KOG3863	Unigene0006207,KOG2294	Unigene0006207,KOG3563	Unigene0006224,KOG0620	Unigene0006224,KOG2338	Unigene0006292,KOG3806	Unigene0006350,KOG2633	Unigene0006379,KOG0939	Unigene0006385,KOG3915	Unigene0006390,KOG4073	Unigene0006409,KOG2482	Unigene0006409,KOG1499	Unigene0006424,KOG1074	Unigene0006476,KOG2461	Unigene0006505,KOG3863	Unigene0006547,KOG4430	Unigene0006549,KOG0485	Unigene0006549,KOG0843	Unigene0006603,KOG3779	Unigene0006609,KOG4304	Unigene0006644,KOG1001	Unigene0006654,KOG3779	Unigene0006690,KOG1084	Unigene0006690,KOG1080	Unigene0006690,KOG1079	Unigene0006690,KOG1082	Unigene0006690,KOG1081	Unigene0006838,KOG1778	Unigene0006838,KOG1474	Unigene0006843,KOG3213	Unigene0006858,KOG4161	Unigene0006861,KOG2039	Unigene0006862,KOG4168	Unigene0006981,KOG2929	Unigene0007133,KOG4216	Unigene0007250,KOG4785	Unigene0007251,KOG1886	Unigene0007297,KOG0263	Unigene0007300,KOG4210	Unigene0007311,KOG2473	Unigene0007362,KOG2682	Unigene0007362,KOG2684	Unigene0007362,KOG2683	Unigene0007362,KOG1905	Unigene0007420,KOG4215	Unigene0007450,KOG1082	Unigene0007489,KOG3334	Unigene0007491,KOG0387	Unigene0007491,KOG0385	Unigene0007491,KOG0392	Unigene0007513,KOG0837	Unigene0007539,KOG1605	Unigene0007738,KOG1857	Unigene0007780,KOG1620	Unigene0007781,KOG2461	Unigene0007869,KOG4304	Unigene0007884,KOG0528	Unigene0007966,KOG0263	Unigene0007972,KOG0155	Unigene0008025,KOG0939	Unigene0008051,KOG1500	Unigene0008051,KOG1499	Unigene0008087,KOG1194	Unigene0008098,KOG2406	Unigene0008109,KOG0392	Unigene0008109,KOG0387	Unigene0008109,KOG0385	Unigene0008109,KOG0386	Unigene0008149,KOG1548	Unigene0008149,KOG0147	Unigene0008185,KOG4161	Unigene0008190,KOG2682	Unigene0008190,KOG2684	Unigene0008190,KOG2683	Unigene0008190,KOG1905	Unigene0008233,KOG4152	Unigene0008309,KOG3863	Unigene0008320,KOG3863	Unigene0008410,KOG0384	Unigene0008422,KOG4029	Unigene0008435,KOG3046	Unigene0008440,KOG1082	Unigene0008481,KOG2868	Unigene0008558,KOG1082	Unigene0008611,KOG0067	Unigene0008661,KOG1904	Unigene0008735,KOG3806	Unigene0008817,KOG3766	Unigene0008820,KOG0385	Unigene0008820,KOG0386	Unigene0008820,KOG0384	Unigene0008835,KOG1082	Unigene0008908,KOG1194	Unigene0008934,KOG4152	Unigene0008954,KOG4215	Unigene0008954,KOG4218	Unigene0008966,KOG2633	Unigene0009141,KOG1601	Unigene0009142,KOG1601	Unigene0009172,KOG2746	Unigene0009327,KOG4215	Unigene0009410,KOG1605	Unigene0010032,KOG0921	Unigene0010162,KOG4362	Unigene0010631,KOG1168	Unigene0010631,KOG3802	Unigene0010704,KOG3863	Unigene0011243,KOG0487	Unigene0011579,KOG1601	Unigene0011580,KOG1601	Unigene0011964,KOG2578	Unigene0012235,KOG1168	Unigene0012355,KOG0484	Unigene0012355,KOG0849	Unigene0012355,KOG2251	Unigene0012355,KOG0486	Unigene0012356,KOG0484	Unigene0012356,KOG2251	Unigene0012356,KOG0849	Unigene0012356,KOG0486	Unigene0012621,KOG0487	Unigene0012678,KOG3701	Unigene0012859,KOG0484	Unigene0012859,KOG2251	Unigene0012859,KOG0849	Unigene0012860,KOG0484	Unigene0012860,KOG0849	Unigene0012860,KOG2251	Unigene0012881,KOG1081	Unigene0012882,KOG1081	Unigene0012882,KOG1473	Unigene0012938,KOG1082	Unigene0012939,KOG1082	Unigene0012939,KOG1079	Unigene0012967,KOG3438	Unigene0012967,KOG4392	Unigene0012968,KOG3438	Unigene0012968,KOG4392	Unigene0012976,KOG0666	Unigene0013205,KOG2294	Unigene0013265,KOG4304	Unigene0013336,KOG0048	Unigene0013337,KOG0048	Unigene0013422,KOG2294	Unigene0014162,KOG0263	Unigene0014163,KOG0263	Unigene0014636,KOG3815	Unigene0015099,KOG4495	Unigene0015133,KOG0850	Unigene0015821,KOG3559	Unigene0016263,KOG4083	Unigene0016363,KOG0527	Unigene0016521,KOG4216	Unigene0016627,KOG0527	Unigene0016628,KOG0527	Unigene0016801,KOG1605	Unigene0017127,KOG2294	Unigene0017302,KOG4029	Unigene0017302,KOG4395	Unigene0017302,KOG3898	Unigene0017315,KOG4565	Unigene0017316,KOG4565	Unigene0017561,KOG3517	Unigene0017561,KOG0849	Unigene0017561,KOG3862	Unigene0017602,KOG1131	Unigene0018174,KOG1037	Unigene0018655,KOG4215	Unigene0018656,KOG4215	Unigene0018924,KOG3047	Unigene0018946,KOG0773	Unigene0019148,KOG4196	Unigene0019776,KOG1244	Unigene0019959,KOG3802	Unigene0019959,KOG1168	Unigene0019960,KOG3802	Unigene0020061,KOG0048	Unigene0020062,KOG0048	Unigene0020142,KOG4577	Unigene0020148,KOG2341	Unigene0020149,KOG2341	Unigene0020388,KOG1131	Unigene0020461,KOG0048	Unigene0020483,KOG0847	Unigene0020483,KOG0485	Unigene0020483,KOG0483	Unigene0020483,KOG0842	Unigene0020559,KOG3766	Unigene0020560,KOG3766	Unigene0020561,KOG3766	Unigene0020562,KOG3766	Unigene0020579,KOG4477	Unigene0020928,KOG2461	Unigene0020929,KOG2461	Unigene0021377,KOG3471	Unigene0021659,KOG1105	Unigene0021710,KOG2462	Unigene0021802,KOG3405	Unigene0021803,KOG3405	Unigene0021813,KOG3915	Unigene0021814,KOG3915	Unigene0021848,KOG4385	Unigene0021930,KOG4466	Unigene0022151,KOG4796	Unigene0022356,KOG2294	Unigene0022356,KOG3563	Unigene0022356,KOG3562	Unigene0022357,KOG2294	Unigene0022358,KOG0487	Unigene0022385,KOG4029	Unigene0022385,KOG4447	Unigene0022385,KOG4395	Unigene0022385,KOG3898	Unigene0022557,KOG1081	Unigene0022558,KOG1081	Unigene0022558,KOG1083	Unigene0022558,KOG1080	Unigene0022690,KOG0528	Unigene0022690,KOG0527	Unigene0022691,KOG0528	Unigene0022787,KOG3805	Unigene0022787,KOG3804	Unigene0022787,KOG3806	Unigene0022978,KOG3806	Unigene0022979,KOG3806	Unigene0023377,KOG0849	Unigene0023377,KOG0484	Unigene0023542,KOG1778	Unigene0023762,KOG0527	Unigene0023799,KOG3558	Unigene0023799,KOG3559	Unigene0023799,KOG3561	Unigene0023800,KOG3558	Unigene0023800,KOG3559	Unigene0023800,KOG3560	Unigene0023800,KOG3561	Unigene0024243,KOG1082	Unigene0024438,KOG4196	Unigene0024440,KOG4196	Unigene0024441,KOG4196	Unigene0024611,KOG1168	Unigene0024611,KOG3802	Unigene0024931,KOG3598	Unigene0025407,KOG0384	Unigene0025407,KOG0385	Unigene0025429,KOG4029	Unigene0025429,KOG4447	Unigene0025429,KOG4395	Unigene0025430,KOG4029	Unigene0025430,KOG4447	Unigene0025430,KOG4395	Unigene0025466,KOG0850	Unigene0025648,KOG4430	Unigene0025890,KOG4215	Unigene0025890,KOG4216	Unigene0025917,KOG0487	Unigene0026288,KOG2240	Unigene0026290,KOG2240	Unigene0026624,KOG4217	Unigene0026959,KOG0850	Unigene0026961,KOG0263	Unigene0026962,KOG0263	Unigene0026987,KOG0842	Unigene0026987,KOG0847	Unigene0026987,KOG0483	Unigene0026988,KOG0842	Unigene0026988,KOG0483	Unigene0027116,KOG2578	Unigene0027204,KOG2578	Unigene0027269,KOG0528	Unigene0027270,KOG0528	Unigene0027271,KOG0528	Unigene0027271,KOG0527	Unigene0027298,KOG3794	Unigene0027547,KOG1081	Unigene0027548,KOG1081	Unigene0027549,KOG1081	Unigene0027675,KOG3755	Unigene0027676,KOG3755	Unigene0027677,KOG3755	Unigene0027678,KOG3755	Unigene0027679,KOG3755	Unigene0027740,KOG3755	Unigene0027741,KOG3755	Unigene0027742,KOG3755	Unigene0027743,KOG3755	Unigene0028124,KOG3863	Unigene0028287,KOG2462	Unigene0028339,KOG4029	Unigene0028339,KOG3898	Unigene0028345,KOG0526	Unigene0028387,KOG0485	Unigene0028387,KOG0847	Unigene0028387,KOG0843	Unigene0028440,KOG2461	Unigene0028609,KOG1414	Unigene0028610,KOG1414	Unigene0028611,KOG1414	Unigene0028656,KOG0484	Unigene0028656,KOG0849	Unigene0028828,KOG0843	Unigene0028828,KOG0485	Unigene0028828,KOG0842	Unigene0028828,KOG0847	Unigene0028859,KOG3701	Unigene0028876,KOG0487	Unigene0028877,KOG0487	Unigene0028878,KOG0487	Unigene0028900,KOG2294	Unigene0028900,KOG3562	Unigene0028900,KOG3563	Unigene0028926,KOG2577	Unigene0028926,KOG2578	Unigene0028927,KOG2577	Unigene0028927,KOG2578	Unigene0028982,KOG0527	Unigene0028988,KOG3982	Unigene0029135,KOG0850	Unigene0029135,KOG0842	Unigene0029261,KOG2461	Unigene0029262,KOG1074	Unigene0029263,KOG1074	Unigene0029502,KOG3248	Unigene0029502,KOG0528	Unigene0029502,KOG2746	Unigene0029502,KOG0527	Unigene0029503,KOG3248	Unigene0029503,KOG0528	Unigene0029503,KOG2746	Unigene0029503,KOG0527	Unigene0029639,KOG4091	Unigene0029714,KOG1082	Unigene0029763,KOG2680	Unigene0030002,KOG0939	Unigene0030058,KOG0484	Unigene0030058,KOG0486	Unigene0030058,KOG0849	Unigene0030142,KOG3168	Unigene0030149,KOG4577	Unigene0030150,KOG4577	Unigene0030174,KOG3804	Unigene0030174,KOG3805	Unigene0030174,KOG3806	Unigene0030185,KOG3667	Unigene0030217,KOG1414	Unigene0030266,KOG3302	Unigene0030342,KOG0773	Unigene0030342,KOG0774	Unigene0030392,KOG1194	Unigene0030404,KOG1074	Unigene0030426,KOG2294	Unigene0030426,KOG3563	Unigene0030426,KOG3562	Unigene0030427,KOG2294	Unigene0030427,KOG3563	Unigene0030453,KOG0048	Unigene0030469,KOG4083	Unigene0030576,KOG3766	Unigene0030615,KOG3559	Unigene0030615,KOG3558	Unigene0030615,KOG3561	Unigene0030615,KOG3560	Unigene0030616,KOG3559	Unigene0030617,KOG3559	Unigene0030653,KOG3712	Unigene0030654,KOG3712	Unigene0030657,KOG3712	Unigene0030658,KOG3712	Unigene0030659,KOG3712	Unigene0031014,KOG1548	Unigene0031063,KOG4152	Unigene0031187,KOG4161	Unigene0031188,KOG4161	Unigene0031404,KOG3391	Unigene0031506,KOG0485	Unigene0031506,KOG0842	Unigene0031506,KOG0847	Unigene0031567,KOG4134	Unigene0031578,KOG4362	Unigene0031609,KOG4152	Unigene0031621,KOG2712	Unigene0031947,KOG3559	Unigene0031947,KOG3558	Unigene0031947,KOG3560	Unigene0031947,KOG3561	Unigene0032043,KOG0659	Unigene0032044,KOG0659	Unigene0032062,KOG0527	Unigene0032073,KOG4577	Unigene0032090,KOG0627	Unigene0032114,KOG3168	Unigene0032163,KOG3811	Unigene0032182,KOG2294	Unigene0032182,KOG3563	Unigene0032182,KOG3562	Unigene0032184,KOG2294	Unigene0032185,KOG2294	Unigene0032219,KOG4430	Unigene0032373,KOG3623	Unigene0032375,KOG2461	Unigene0032591,KOG1597	Unigene0032591,KOG1598	Unigene0032602,KOG1105	Unigene0032602,KOG1634	Unigene0032602,KOG2906	Unigene0032603,KOG1105	Unigene0032603,KOG2906	Unigene0032702,KOG3802	Unigene0032702,KOG1168	Unigene0032736,KOG4215	Unigene0032779,KOG1414	Unigene0032830,KOG0773	Unigene0032951,KOG3400	Unigene0032993,KOG1131	Unigene0032995,KOG1131	Unigene0033059,KOG3793	Unigene0033103,KOG0147	Unigene0033147,KOG0921	Unigene0033160,KOG4577	Unigene0033223,KOG4362	Unigene0033257,KOG3497	Unigene0033292,KOG3766	Unigene0033330,KOG4385	Unigene0033330,KOG2294	Unigene0033330,KOG3563	Unigene0033339,KOG4304	Unigene0033367,KOG1500	Unigene0033367,KOG1499	Unigene0033537,KOG1082	Unigene0033659,KOG2294	Unigene0033683,KOG1318	Unigene0033689,KOG3863	Unigene0033957,KOG2097	Unigene0033989,KOG3898	Unigene0033990,KOG3898	Unigene0034037,KOG3248	Unigene0034037,KOG2746	Unigene0034037,KOG0528	Unigene0034037,KOG0527	Unigene0034126,KOG0837	Unigene0034126,KOG1414	Unigene0034126,KOG3863	Unigene0034150,KOG4362	Unigene0034150,KOG1082	Unigene0034159,KOG2462	Unigene0034162,KOG0939	Unigene0034174,KOG1082	Unigene0034175,KOG1082	Unigene0034199,KOG3901	Unigene0034199,KOG3902	Unigene0034222,KOG0869	Unigene0034222,KOG0870	Unigene0034222,KOG0871	Unigene0034253,KOG0067	Unigene0034313,KOG3623	Unigene0034453,KOG0155	Unigene0034490,KOG4430	Unigene0034507,KOG0385	Unigene0034507,KOG0386	Unigene0034507,KOG0384	Unigene0034567,KOG3561	Unigene0034567,KOG3558	Unigene0034567,KOG3559	Unigene0034568,KOG3561	Unigene0034568,KOG3558	Unigene0034568,KOG3559	Unigene0034569,KOG3561	Unigene0034569,KOG3558	Unigene0034569,KOG3559	Unigene0034603,KOG3766	Unigene0034604,KOG3766	Unigene0034623,KOG0527	Unigene0034637,KOG1001	Unigene0034637,KOG0392	Unigene0034637,KOG4439	Unigene0034638,KOG0384	Unigene0034638,KOG0386	Unigene0034638,KOG0385	Unigene0034639,KOG0386	Unigene0034639,KOG0384	Unigene0034639,KOG0385	Unigene0034639,KOG1015	Unigene0034643,KOG3423	Unigene0034674,KOG1668	Unigene0034765,KOG0387	Unigene0034836,KOG2952	Unigene0034993,KOG3863	Unigene0035034,KOG4029	Unigene0035035,KOG4029	Unigene0035035,KOG4447	Unigene0035053,KOG4152	Unigene0035087,KOG3149	Unigene0035088,KOG3227	Unigene0035119,KOG0260	Unigene0035232,KOG4395	Unigene0035260,KOG4109	Unigene0035271,KOG2097	Unigene0035272,KOG2097	Unigene0035273,KOG2097	Unigene0035324,KOG3560	Unigene0035324,KOG3559	Unigene0035324,KOG3558	Unigene0035324,KOG3561	Unigene0035325,KOG3560	Unigene0035364,KOG0263	Unigene0035400,KOG2680	Unigene0035401,KOG2680	Unigene0035415,KOG4343	Unigene0035415,KOG0709	Unigene0035415,KOG3584	Unigene0035416,KOG4343	Unigene0035548,KOG0773	Unigene0035600,KOG0527	Unigene0035682,KOG1510	Unigene0035708,KOG0263	Unigene0035745,KOG3701	Unigene0035849,KOG1105	Unigene0035849,KOG1634	Unigene0035849,KOG2906	Unigene0035850,KOG1105	Unigene0035850,KOG1634	Unigene0035850,KOG2906	Unigene0035851,KOG1105	Unigene0035852,KOG0387	Unigene0035852,KOG0392	Unigene0035852,KOG0385	Unigene0035852,KOG0384	Unigene0035853,KOG0387	Unigene0035853,KOG0392	Unigene0035853,KOG0385	Unigene0035853,KOG0386	Unigene0035854,KOG0387	Unigene0035854,KOG0392	Unigene0035854,KOG0386	Unigene0035854,KOG0385	Unigene0035854,KOG0384	Unigene0035887,KOG2483	Unigene0035893,KOG4152	Unigene0035904,KOG0263	Unigene0035941,KOG0709	Unigene0035941,KOG4343	Unigene0035941,KOG3584	Unigene0035942,KOG0709	Unigene0035943,KOG0709	Unigene0036044,KOG1598	Unigene0036045,KOG1598	Unigene0036045,KOG1597	Unigene0036053,KOG0387	Unigene0036127,KOG3766	Unigene0036128,KOG3766	Unigene0036129,KOG3766	Unigene0036131,KOG3766	Unigene0036166,KOG0773	Unigene0036172,KOG0263	Unigene0036216,KOG3119	Unigene0036328,KOG3786	Unigene0036348,KOG3341	Unigene0036349,KOG3341	Unigene0036438,KOG0773	Unigene0036442,KOG4304	Unigene0036442,KOG1999	Unigene0036444,KOG4210	Unigene0036462,KOG0263	Unigene0036463,KOG0263	Unigene0036549,KOG1472	Unigene0036549,KOG1778	Unigene0036646,KOG4216	Unigene0036790,KOG4161	Unigene0036812,KOG1534	Unigene0036830,KOG2351	Unigene0036976,KOG3119	Unigene0037005,KOG4594	Unigene0037013,KOG0973	Unigene0037057,KOG3561	Unigene0037068,KOG0570	Unigene0037131,KOG4594	Unigene0037185,KOG4795	Unigene0037196,KOG4577	Unigene0037210,KOG0215	Unigene0037210,KOG0214	Unigene0037210,KOG0216	Unigene0037218,KOG0668	Unigene0037218,KOG0659	Unigene0037226,KOG1082	Unigene0037227,KOG1082	Unigene0037240,KOG4218	Unigene0037240,KOG4217	Unigene0037279,KOG0871	Unigene0037279,KOG0869	Unigene0037333,KOG3218	Unigene0037338,KOG0263	Unigene0037343,KOG2549	Unigene0037375,KOG4152	Unigene0037402,KOG2684	Unigene0037402,KOG2682	Unigene0037402,KOG2683	Unigene0037433,KOG1131	Unigene0037481,KOG3119	Unigene0037491,KOG0837	Unigene0037491,KOG1414	Unigene0037491,KOG3863	Unigene0037505,KOG2577	Unigene0037505,KOG2578	Unigene0037506,KOG2577	Unigene0037506,KOG2578	Unigene0037517,KOG3802	Unigene0037518,KOG3802	Unigene0037519,KOG3802	Unigene0037519,KOG1168	Unigene0037552,KOG2483	Unigene0037603,KOG0973	Unigene0037631,KOG4577	Unigene0037634,KOG3811	Unigene0037642,KOG2341	Unigene0037648,KOG0512	Unigene0037662,KOG0561	Unigene0037663,KOG0561	Unigene0037678,KOG3811	Unigene0037679,KOG3811	Unigene0037688,KOG4161	Unigene0037697,KOG2587	Unigene0037719,KOG2626	Unigene0037727,KOG4196	Unigene0037728,KOG4196	Unigene0037774,KOG0008	Unigene0037774,KOG1472	Unigene0037834,KOG3806	Unigene0037855,KOG0921	Unigene0037891,KOG3265	Unigene0037895,KOG3398	Unigene0037897,KOG3398	Unigene0037898,KOG3398	Unigene0037929,KOG3806	Unigene0037946,KOG0627	Unigene0037986,KOG2746	Unigene0037987,KOG2746	Unigene0037987,KOG0528	Unigene0038025,KOG3802	Unigene0038025,KOG1168	Unigene0038026,KOG3802	Unigene0038026,KOG1168	Unigene0038058,KOG0147	Unigene0038174,KOG3793	Unigene0038185,KOG1081	Unigene0038236,KOG4797	Unigene0038237,KOG4797	Unigene0038241,KOG3915	Unigene0038242,KOG3915	Unigene0038249,KOG2068	Unigene0038292,KOG3463	Unigene0038400,KOG1244	Unigene0038427,KOG3074	Unigene0038436,KOG3863	Unigene0038470,KOG1857	Unigene0038487,KOG3169	Unigene0038495,KOG0025	Unigene0038532,KOG3584	Unigene0038532,KOG0709	Unigene0038542,KOG0842	Unigene0038579,KOG3863	Unigene0038584,KOG2821	Unigene0038635,KOG4477	Unigene0038649,KOG1318	Unigene0038649,KOG2483	Unigene0038649,KOG2588	Unigene0038649,KOG3561	Unigene0038651,KOG1318	Unigene0038651,KOG2483	Unigene0038651,KOG2588	Unigene0038673,KOG0386	Unigene0038673,KOG0385	Unigene0038673,KOG0384	Unigene0038714,KOG0627	Unigene0038771,KOG3473	Unigene0038801,KOG3586	Unigene0038801,KOG3585	Unigene0038860,KOG3490	Unigene0038891,KOG1082	Unigene0038897,KOG1356	Unigene0038914,KOG4167	Unigene0038914,KOG1194	Unigene0038944,KOG3507	Unigene0038945,KOG1601	Unigene0038950,KOG4152	Unigene0038988,KOG3712	Unigene0038989,KOG3712	Unigene0039010,KOG1001	Unigene0039039,KOG1105	Unigene0039047,KOG2338	Unigene0039047,KOG0620	Unigene0039064,KOG1904	Unigene0039086,KOG3561	Unigene0039086,KOG3559	Unigene0039086,KOG3560	Unigene0039086,KOG3558	Unigene0039099,KOG4214	Unigene0039099,KOG1082	Unigene0039127,KOG3836	Unigene0039255,KOG2293	Unigene0039266,KOG3404	Unigene0039272,KOG3701	Unigene0039345,KOG0487	Unigene0039352,KOG4152	Unigene0039362,KOG3732	Unigene0039376,KOG2496	Unigene0039409,KOG4304	Unigene0039418,KOG1499	Unigene0039418,KOG1500	Unigene0039422,KOG3001	Unigene0039431,KOG2356	Unigene0039436,KOG2829	Unigene0039571,KOG2151	Unigene0039571,KOG2150	Unigene0039584,KOG1668	Unigene0039601,KOG3766	Unigene0039638,KOG0486	Unigene0039638,KOG0849	Unigene0039638,KOG0484	Unigene0039638,KOG2251	Unigene0039639,KOG0486	Unigene0039639,KOG0849	Unigene0039639,KOG0484	Unigene0039858,KOG2169	Unigene0039878,KOG3623	Unigene0039916,KOG3712	Unigene0039948,KOG2150	Unigene0039948,KOG2151	Unigene0039949,KOG2150	Unigene0039988,KOG4430	Unigene0039989,KOG4430	Unigene0040121,KOG4552	Unigene0040133,KOG1473	Unigene0040159,KOG0666	Unigene0040300,KOG1105	Unigene0040323,KOG3863	Unigene0040324,KOG3863	Unigene0040332,KOG4217	Unigene0040347,KOG2576	Unigene0040348,KOG3732	Unigene0040434,KOG2261	Unigene0040435,KOG2261	Unigene0040453,KOG0485	Unigene0040453,KOG0842	Unigene0040453,KOG0843	Unigene0040454,KOG0485	Unigene0040454,KOG0842	Unigene0040454,KOG0847	Unigene0040465,KOG4282	Unigene0040544,KOG3248	Unigene0040544,KOG0528	Unigene0040544,KOG2746	Unigene0040544,KOG0527	Unigene0040564,KOG3095	Unigene0040569,KOG4029	Unigene0040569,KOG4395	Unigene0040569,KOG4447	Unigene0040570,KOG4029	Unigene0040570,KOG4447	Unigene0040570,KOG4395	Unigene0040576,KOG3732	Unigene0040577,KOG3732	Unigene0040586,KOG2483	Unigene0040635,KOG3046	Unigene0040669,KOG1142	Unigene0040745,KOG4284	Unigene0040762,KOG3701	Unigene0040789,KOG4161	Unigene0040791,KOG1084	Unigene0040827,KOG2043	Unigene0040833,KOG1267	Unigene0040915,KOG4215	Unigene0040952,KOG4161	Unigene0040952,KOG1083	Unigene0040952,KOG1634	Unigene0041060,KOG0774	Unigene0041061,KOG0774	Unigene0041061,KOG0773	Unigene0041062,KOG0774	Unigene0041092,KOG3405	Unigene0041101,KOG1657	Unigene0041101,KOG1659	Unigene0041153,KOG4167	Unigene0041153,KOG1194	Unigene0041178,KOG1657	Unigene0041178,KOG1659	Unigene0041189,KOG4309	Unigene0041195,KOG0668	Unigene0041195,KOG0659	Unigene0041197,KOG3374	Unigene0041236,KOG1318	Unigene0041236,KOG2588	Unigene0041251,KOG0385	Unigene0041251,KOG0386	Unigene0041251,KOG0384	Unigene0041252,KOG0386	Unigene0041252,KOG0385	Unigene0041278,KOG0939	Unigene0041315,KOG4210	Unigene0041332,KOG4005	Unigene0041344,KOG3152	Unigene0041348,KOG0147	Unigene0041354,KOG3149	Unigene0041355,KOG3149	Unigene0041393,KOG1474	Unigene0041396,KOG4152	Unigene0041397,KOG4152	Unigene0041398,KOG4152	Unigene0041400,KOG4152	Unigene0041534,KOG2744	Unigene0041573,KOG4210	Unigene0041589,KOG2906	Unigene0041589,KOG2691	Unigene0041589,KOG2907	Unigene0041589,KOG1105	Unigene0041634,KOG2074	Unigene0041647,KOG2712	Unigene0041651,KOG3585	Unigene0041651,KOG3586	Unigene0041679,KOG3766	Unigene0041681,KOG0263	Unigene0041716,KOG3623	Unigene0041716,KOG1074	Unigene0041729,KOG1883	Unigene0041730,KOG1883	Unigene0041731,KOG1883	Unigene0041732,KOG1883	Unigene0041779,KOG3227	Unigene0041809,KOG1082	Unigene0041867,KOG0263	Unigene0041882,KOG1084	Unigene0041882,KOG4362	Unigene0041935,KOG1659	Unigene0041935,KOG1657	Unigene0041953,KOG3119	Unigene0041955,KOG3119	Unigene0041959,KOG2744	Unigene0041969,KOG4218	Unigene0041969,KOG4216	Unigene0041991,KOG3841	Unigene0041992,KOG3841	Unigene0041996,KOG1414	Unigene0042055,KOG0147	Unigene0042065,KOG0620	Unigene0042065,KOG2338	Unigene0042159,KOG1414	Unigene0042159,KOG0837	Unigene0042162,KOG3701	Unigene0042170,KOG1472	Unigene0042171,KOG1472	Unigene0042171,KOG1474	Unigene0042171,KOG0008	Unigene0042172,KOG1472	Unigene0042180,KOG1473	Unigene0042211,KOG3910	Unigene0042231,KOG2261	Unigene0042232,KOG2261	Unigene0042239,KOG3374	Unigene0042241,KOG0048	Unigene0042285,KOG0773	Unigene0042300,KOG1534	Unigene0042391,KOG2832	Unigene0042391,KOG1605	Unigene0042392,KOG2832	Unigene0042397,KOG1414	Unigene0042424,KOG1105	Unigene0042424,KOG1634	Unigene0042436,KOG4385	Unigene0042436,KOG2294	Unigene0042436,KOG3563	Unigene0042456,KOG1952	Unigene0042498,KOG2424	Unigene0042517,KOG0014	Unigene0042534,KOG2664	Unigene0042685,KOG1472	Unigene0042685,KOG1474	Unigene0042686,KOG1472	Unigene0042686,KOG1474	Unigene0042687,KOG1472	Unigene0042687,KOG1474	Unigene0042704,KOG2814	Unigene0042727,KOG3804	Unigene0042727,KOG3806	Unigene0042727,KOG3805	Unigene0042733,KOG3427	Unigene0042796,KOG3804	Unigene0042796,KOG3806	Unigene0042796,KOG3805	Unigene0042817,KOG2868	Unigene0042830,KOG3561	Unigene0042830,KOG3559	Unigene0042830,KOG3560	Unigene0042830,KOG3558	Unigene0042861,KOG4304	Unigene0042873,KOG4086	Unigene0042874,KOG4086	Unigene0042921,KOG1905	Unigene0042921,KOG2682	Unigene0042921,KOG2683	Unigene0042922,KOG1905	Unigene0042935,KOG2744	Unigene0042961,KOG1500	Unigene0042970,KOG2633	Unigene0043098,KOG0263	Unigene0043098,KOG0973	Unigene0043119,KOG2483	Unigene0043120,KOG2483	Unigene0043148,KOG3835	Unigene0043149,KOG2570	Unigene0043170,KOG1414	Unigene0043212,KOG4091	Unigene0043214,KOG4091	Unigene0043261,KOG0384	Unigene0043291,KOG3001	Unigene0043324,KOG4161	Unigene0043327,KOG3302	Unigene0043355,KOG0709	Unigene0043355,KOG4343	Unigene0043355,KOG1414	Unigene0043355,KOG3584	Unigene0043376,KOG2642	Unigene0043477,KOG1080	Unigene0043482,KOG2691	Unigene0043483,KOG2691	Unigene0043483,KOG2906	Unigene0043490,KOG0263	Unigene0043508,KOG0263	Unigene0043573,KOG0773	Unigene0043575,KOG0774	Unigene0043575,KOG0773	Unigene0043576,KOG0774	Unigene0043581,KOG1080	Unigene0043583,KOG1080	Unigene0043583,KOG1084	Unigene0043583,KOG1079	Unigene0043613,KOG0260	Unigene0043615,KOG0260	Unigene0043653,KOG4572	Unigene0043732,KOG0620	Unigene0043732,KOG2338	Unigene0043733,KOG0620	Unigene0043747,KOG1920	Unigene0043753,KOG0260	Unigene0043766,KOG0919	Unigene0043887,KOG4304	Unigene0043888,KOG4304	Unigene0043918,KOG3560	Unigene0043918,KOG3559	Unigene0043918,KOG3558	Unigene0043918,KOG3561	Unigene0043924,KOG3804	Unigene0043924,KOG3806	Unigene0043924,KOG3805	Unigene0043957,KOG3701	Unigene0043962,KOG2240	Unigene0043992,KOG4796	Unigene0044016,KOG4283	Unigene0044027,KOG2684	Unigene0044027,KOG2683	Unigene0044027,KOG2682	Unigene0044027,KOG1905	Unigene0044041,KOG4797	Unigene0044045,KOG3219	Unigene0044077,KOG3802	Unigene0044077,KOG1168	Unigene0044078,KOG3802	Unigene0044097,KOG4196	Unigene0044170,KOG0263	Unigene0044271,KOG0067	Unigene0044296,KOG4196	Unigene0044329,KOG4362	Unigene0044335,KOG1037	Unigene0044336,KOG1037	Unigene0044351,KOG3836	Unigene0044357,KOG4362	Unigene0044406,KOG1105	Unigene0044406,KOG1634	Unigene0044489,KOG1084	Unigene0044660,KOG3576	Unigene0044663,KOG1356	Unigene0044664,KOG1356	Unigene0044678,KOG1634	Unigene0044678,KOG1105	Unigene0044679,KOG1634	Unigene0044689,KOG0484	Unigene0044689,KOG0849	Unigene0044689,KOG2251	Unigene0044690,KOG0484	Unigene0044690,KOG2251	Unigene0044704,KOG0067	Unigene0044717,KOG0939	Unigene0044733,KOG2577	Unigene0044734,KOG2577	Unigene0044734,KOG2578	Unigene0044773,KOG4795	Unigene0044799,KOG2593	Unigene0044800,KOG2593	Unigene0044809,KOG0262	Unigene0044809,KOG0261	Unigene0044809,KOG0260	Unigene0044840,KOG4577	Unigene0044841,KOG2746	Unigene0044842,KOG2746	Unigene0044847,KOG4117	Unigene0044866,KOG4217	Unigene0044913,KOG2577	Unigene0044913,KOG2578	Unigene0044981,KOG2312	Unigene0044981,KOG2744	Unigene0044992,KOG3806	Unigene0045000,KOG4362	Unigene0045002,KOG4362	Unigene0045003,KOG4362	Unigene0045004,KOG4362	Unigene0045005,KOG1932	Unigene0045016,KOG0973	Unigene0045033,KOG1001	Unigene0045033,KOG4439	Unigene0045083,KOG4333	Unigene0045085,KOG4333	Unigene0045089,KOG2483	Unigene0045106,KOG0386	Unigene0045106,KOG0385	Unigene0045174,KOG4577	Unigene0045181,KOG1904	Unigene0045189,KOG1082	Unigene0045191,KOG3841	Unigene0045192,KOG3841	Unigene0045198,KOG0263	Unigene0045205,KOG1620	Unigene0045218,KOG0919	Unigene0045218,KOG1084	Unigene0045260,KOG1967	Unigene0045288,KOG4304	Unigene0045291,KOG3863	Unigene0045292,KOG4304	Unigene0045293,KOG4304	Unigene0045308,KOG3910	Unigene0045309,KOG3910	Unigene0045310,KOG4594	Unigene0045323,KOG0263	Unigene0045329,KOG2039	Unigene0045345,KOG2633	Unigene0045350,KOG1472	Unigene0045350,KOG1474	Unigene0045350,KOG1827	Unigene0045350,KOG1828	Unigene0045351,KOG1474	Unigene0045351,KOG1472	Unigene0045357,KOG3561	Unigene0045357,KOG3558	Unigene0045450,KOG1875	Unigene0045465,KOG0263	Unigene0045470,KOG0263	Unigene0045479,KOG2009	Unigene0045484,KOG2570	Unigene0045484,KOG1946	Unigene0045502,KOG1015	Unigene0045505,KOG0067	Unigene0045506,KOG0067	Unigene0045529,KOG2744	Unigene0045560,KOG0263	Unigene0045577,KOG2845	Unigene0045578,KOG2845	Unigene0045587,KOG4152	Unigene0045588,KOG4152	Unigene0045597,KOG4571	Unigene0045608,KOG2829	Unigene0045635,KOG0842	Unigene0045635,KOG0850	Unigene0045660,KOG2483	Unigene0045706,KOG0260	Unigene0045724,KOG0512	Unigene0045727,KOG1620	Unigene0045752,KOG0261	Unigene0045752,KOG0260	Unigene0045752,KOG0262	Unigene0045753,KOG0261	Unigene0045755,KOG1875	Unigene0045770,KOG3712	Unigene0045771,KOG3712	Unigene0045822,KOG1657	Unigene0045839,KOG0921	Unigene0045842,KOG0526	Unigene0045904,KOG4336	Unigene0045905,KOG4336	Unigene0045905,KOG2389	Unigene0045906,KOG4336	Unigene0045924,KOG1131	Unigene0045931,KOG0263	Unigene0045966,KOG4216	Unigene0046023,KOG4215	Unigene0046064,KOG0048	Unigene0046106,KOG4512	Unigene0046165,KOG0527	Unigene0046223,KOG0263	Unigene0046245,KOG1318	Unigene0046245,KOG2588	Unigene0046258,KOG1080	Unigene0046259,KOG2393	Unigene0046311,KOG0775	Unigene0046312,KOG0775	Unigene0046312,KOG0774	Unigene0046312,KOG0773	Unigene0046323,KOG3561	Unigene0046323,KOG3558	Unigene0046323,KOG3559	Unigene0046327,KOG3561	Unigene0046361,KOG3806	Unigene0046443,KOG3558	Unigene0046443,KOG3559	Unigene0046443,KOG3561	Unigene0046443,KOG3560	Unigene0046469,KOG1194	Unigene0046470,KOG1082	Unigene0046474,KOG3902	Unigene0046474,KOG3901	Unigene0046481,KOG4216	Unigene0046543,KOG1034	Unigene0046554,KOG1015	Unigene0046554,KOG0384	Unigene0046554,KOG0387	Unigene0046568,KOG1267	Unigene0046569,KOG1267	Unigene0046572,KOG0147	Unigene0046572,KOG4210	Unigene0046573,KOG0147	Unigene0046581,KOG1082	Unigene0046658,KOG3558	Unigene0046658,KOG3559	Unigene0046658,KOG3561	Unigene0046674,KOG3677	Unigene0046678,KOG1601	Unigene0046679,KOG0659	Unigene0046715,KOG0526	Unigene0046718,KOG0216	Unigene0046718,KOG0215	Unigene0046718,KOG0214	Unigene0046764,KOG0260	Unigene0046765,KOG0260	Unigene0046766,KOG0260	Unigene0046766,KOG0261	Unigene0046766,KOG0262	Unigene0046767,KOG0263	Unigene0046777,KOG3334	Unigene0046795,KOG4217	Unigene0046796,KOG4217	Unigene0046797,KOG4217	Unigene0046797,KOG4215	Unigene0046800,KOG2549	Unigene0046862,KOG0014	Unigene0046863,KOG0014	Unigene0046864,KOG0014	Unigene0046888,KOG2494	Unigene0046928,KOG1063	Unigene0046930,KOG2633	Unigene0046948,KOG1926	Unigene0046973,KOG0709	Unigene0046973,KOG3584	Unigene0046988,KOG4797	Unigene0046989,KOG4797	Unigene0047014,KOG2434	Unigene0047015,KOG3766	Unigene0047047,KOG2239	Unigene0047048,KOG2239	Unigene0047062,KOG2169	Unigene0047063,KOG2169	Unigene0047083,KOG3104	Unigene0047115,KOG2076	Unigene0047135,KOG0132	Unigene0047156,KOG4217	Unigene0047164,KOG3586	Unigene0047164,KOG3585	Unigene0047165,KOG3586	Unigene0047166,KOG3586	Unigene0047166,KOG3585	Unigene0047219,KOG0263	Unigene0047241,KOG0260	Unigene0047258,KOG0067	Unigene0047262,KOG0527	Unigene0047263,KOG0527	Unigene0047265,KOG0528	Unigene0047265,KOG0527	Unigene0047269,KOG0527	Unigene0047292,KOG1904	Unigene0047325,KOG3835	Unigene0047418,KOG3248	Unigene0047418,KOG0528	Unigene0047418,KOG2746	Unigene0047418,KOG0527	Unigene0047464,KOG3793	Unigene0047464,KOG3732	Unigene0047509,KOG4304	Unigene0047515,KOG0025	Unigene0047558,KOG2570	Unigene0047558,KOG1946	Unigene0047655,KOG1084	Unigene0047655,KOG1080	Unigene0047655,KOG1081	Unigene0047655,KOG1079	Unigene0047677,KOG0527	Unigene0047713,KOG3297	Unigene0047713,KOG3298	Unigene0047783,KOG0484	Unigene0047783,KOG0849	Unigene0047798,KOG1601	Unigene0047802,KOG2294	Unigene0047870,KOG2294	Unigene0047870,KOG3563	Unigene0047947,KOG3712	Unigene0047959,KOG0263	Unigene0047960,KOG0263	Unigene0047962,KOG0512	Unigene0047965,KOG0527	Unigene0047965,KOG0526	Unigene0047981,KOG0263	Unigene0047990,KOG1474	Unigene0048026,KOG0659	Unigene0048033,KOG2402	Unigene0048042,KOG1904	Unigene0048043,KOG0773	Unigene0048055,KOG3793	Unigene0048059,KOG3616	Unigene0048105,KOG0263	Unigene0048130,KOG2652	Unigene0048131,KOG0263	Unigene0048137,KOG2588	Unigene0048137,KOG2402	Unigene0048137,KOG1318	Unigene0048138,KOG2588	Unigene0048162,KOG1083	Unigene0048163,KOG1083	Unigene0048174,KOG0386	Unigene0048174,KOG0385	Unigene0048241,KOG1082	Unigene0048246,KOG2294	Unigene0048250,KOG4430	Unigene0048251,KOG0323	Unigene0048251,KOG1605	Unigene0048252,KOG0323	Unigene0048252,KOG1605	Unigene0048253,KOG2338	Unigene0048253,KOG0620	Unigene0048278,KOG2169	Unigene0048279,KOG2169	Unigene0048282,KOG1080	Unigene0048329,KOG4210	Unigene0048339,KOG1084	Unigene0048339,KOG4362	Unigene0048366,KOG0384	Unigene0048374,KOG0132	Unigene0048375,KOG2868	Unigene0048405,KOG4274	Unigene0048414,KOG1472	Unigene0048414,KOG1474	Unigene0048429,KOG1084	Unigene0048430,KOG1084	Unigene0048430,KOG1080	Unigene0048430,KOG1081	Unigene0048470,KOG4466	Unigene0048475,KOG0963	Unigene0048475,KOG2252	Unigene0048495,KOG4343	Unigene0048495,KOG0709	Unigene0048508,KOG1356	Unigene0048582,KOG1499	Unigene0048593,KOG4796	Unigene0048640,KOG0487	Unigene0048651,KOG0850	Unigene0048651,KOG0842	Unigene0048667,KOG2461	Unigene0048669,KOG3663	Unigene0048683,KOG3701	Unigene0048760,KOG3560	Unigene0048760,KOG3559	Unigene0048760,KOG3558	Unigene0048760,KOG3561	Unigene0048766,KOG2744	Unigene0048766,KOG3001	Unigene0048778,KOG1414	Unigene0048778,KOG0837	Unigene0048828,KOG3806	Unigene0048867,KOG1620	Unigene0048899,KOG2294	Unigene0048899,KOG3563	Unigene0048899,KOG3562	Unigene0048900,KOG2294	Unigene0048900,KOG3562	Unigene0048900,KOG3563	Unigene0048901,KOG2294	Unigene0048901,KOG3563	Unigene0048901,KOG3562	Unigene0048902,KOG2294	Unigene0048904,KOG2294	Unigene0048904,KOG3563	Unigene0048904,KOG3562	Unigene0048926,KOG3584	Unigene0048926,KOG0709	Unigene0049004,KOG0939	Unigene0049016,KOG3806	Unigene0049024,KOG3766	Unigene0049025,KOG3766	Unigene0049028,KOG2814	Unigene0049030,KOG3766	Unigene0049069,KOG0668	Unigene0049070,KOG0668	Unigene0049089,KOG1244	Unigene0049109,KOG2038	Unigene0049143,KOG4216	Unigene0049143,KOG4218	Unigene0049144,KOG4216	Unigene0049147,KOG1634	Unigene0049190,KOG0263	Unigene0049249,KOG3898	Unigene0049249,KOG4395	Unigene0049249,KOG4029	Unigene0049267,KOG1082	Unigene0049282,KOG2345	Unigene0049292,KOG2959	Unigene0049293,KOG2959	Unigene0049340,KOG1084	Unigene0049340,KOG4362	Unigene0049342,KOG2039	Unigene0049405,KOG0659	Unigene0049411,KOG2043	Unigene0049421,KOG4152	Unigene0049467,KOG1999	Unigene0049501,KOG0385	Unigene0049501,KOG0386	Unigene0049501,KOG0384	Unigene0049507,KOG4661	Unigene0049508,KOG4661	Unigene0049510,KOG4661	Unigene0049511,KOG4661	Unigene0049541,KOG2239	Unigene0049544,KOG2239	Unigene0049572,KOG1828	Unigene0049572,KOG1472	Unigene0049572,KOG0008	Unigene0049572,KOG1474	Unigene0049583,KOG2169	Unigene0049597,KOG2043	Unigene0049678,KOG1034	Unigene0049678,KOG0263	Unigene0049679,KOG1034	Unigene0049701,KOG4304	Unigene0049735,KOG1474	Unigene0049735,KOG1472	Unigene0049735,KOG1828	Unigene0049735,KOG0386	Unigene0049766,KOG1886	Unigene0049766,KOG1827	Unigene0049778,KOG0263	Unigene0049809,KOG0921	Unigene0049854,KOG0260	Unigene0049854,KOG1084	Unigene0049855,KOG1084	Unigene0049855,KOG1634	Unigene0049863,KOG2746	Unigene0049863,KOG0527	Unigene0049877,KOG2683	Unigene0049877,KOG2684	Unigene0049877,KOG1905	Unigene0049877,KOG2682	Unigene0049931,KOG3701	Unigene0049982,KOG2576	Unigene0050008,KOG2626	Unigene0050009,KOG1074	Unigene0050009,KOG2462	Unigene0050016,KOG3561	Unigene0050016,KOG3558	Unigene0050016,KOG3560	Unigene0050016,KOG3559	Unigene0050044,KOG1084	Unigene0050044,KOG4362	Unigene0050050,KOG4091	Unigene0050074,KOG0263	Unigene0050120,KOG3598	Unigene0050173,KOG2588	Unigene0050173,KOG2402	Unigene0050173,KOG1318	Unigene0050192,KOG4333	Unigene0050247,KOG0263	Unigene0050282,KOG1472	Unigene0050282,KOG1474	Unigene0050283,KOG0008	Unigene0050283,KOG1778	Unigene0050287,KOG4152	Unigene0050291,KOG1015	Unigene0050291,KOG0387	Unigene0050291,KOG0385	Unigene0050291,KOG0392	Unigene0050385,KOG0263	Unigene0050423,KOG3584	Unigene0050423,KOG0709	Unigene0050426,KOG0387	Unigene0050426,KOG1015	Unigene0050426,KOG0385	Unigene0050478,KOG1037	Unigene0050580,KOG0385	Unigene0050580,KOG0384	Unigene0050580,KOG0386	Unigene0050581,KOG0385	Unigene0050581,KOG0384	Unigene0050581,KOG0387	Unigene0050598,KOG1084	Unigene0050598,KOG1083	Unigene0050598,KOG1080	Unigene0050605,KOG0263	Unigene0050608,KOG4215	Unigene0050609,KOG4215	Unigene0050613,KOG4073	Unigene0050649,KOG1548	Unigene0050672,KOG4152	Unigene0050673,KOG4152	Unigene0050674,KOG4152	Unigene0050694,KOG1874	Unigene0050700,KOG1082	Unigene0050780,KOG0921	Unigene0050818,KOG2633	Unigene0050830,KOG4282	Unigene0050862,KOG0484	Unigene0050862,KOG0849	Unigene0050945,KOG1318	Unigene0050945,KOG2588	Unigene0050947,KOG1318	Unigene0050951,KOG3600	Unigene0051008,KOG1634	Unigene0051008,KOG1105	Unigene0051039,KOG1905	Unigene0051040,KOG1905	Unigene0051040,KOG2683	Unigene0051040,KOG2682	Unigene0051040,KOG2684	Unigene0051055,KOG1083	Unigene0051055,KOG1081	Unigene0051055,KOG1082	Unigene0051126,KOG1131	Unigene0051127,KOG1131	Unigene0051129,KOG1131	Unigene0051133,KOG3766	Unigene0051135,KOG2462	Unigene0051135,KOG1074	Unigene0051136,KOG1074	Unigene0051136,KOG2462	Unigene0051166,KOG0528	Unigene0051166,KOG2746	Unigene0051166,KOG0527	Unigene0051171,KOG1081	Unigene0051171,KOG1083	Unigene0051171,KOG1082	Unigene0051191,KOG0709	Unigene0051191,KOG4343	Unigene0051307,KOG2169	Unigene0051423,KOG1081	Unigene0051423,KOG1083	Unigene0051423,KOG1080	Unigene0051423,KOG1082	Unigene0051424,KOG4439	Unigene0051424,KOG1001	Unigene0051485,KOG0155	Unigene0051493,KOG0147	Unigene0051540,KOG2494	Unigene0051654,KOG3982	Unigene0051727,KOG3585	Unigene0051727,KOG3586	Unigene0051741,KOG3119	Unigene0051752,KOG0263	Unigene0051795,KOG3561	Unigene0051795,KOG3558	Unigene0051795,KOG3560	Unigene0051795,KOG3559	Unigene0051809,KOG3667	Unigene0051826,KOG4210	Unigene0051873,KOG3806	Unigene0051938,KOG3863	Unigene0051938,KOG0837	Unigene0051953,KOG3613	Unigene0051956,KOG2294	Unigene0051957,KOG2294	Unigene0051959,KOG2294	Unigene0051969,KOG0263	Unigene0051976,KOG3149	Unigene0051980,KOG1668	Unigene0051981,KOG1668	Unigene0052055,KOG3598	Unigene0052096,KOG3836	Unigene0052123,KOG3561	Unigene0052178,KOG3667	Unigene0052189,KOG4217	Unigene0052190,KOG4217	Unigene0052358,KOG3863	Unigene0052459,KOG1084	Unigene0052460,KOG1084	Unigene0052460,KOG4362	Unigene0052461,KOG1084	Unigene0052482,KOG0939	Unigene0052484,KOG0620	Unigene0052493,KOG0939	Unigene0052523,KOG1080	Unigene0052537,KOG2136	Unigene0052538,KOG2136	Unigene0052561,KOG2169	Unigene0052570,KOG4029	Unigene0052570,KOG4447	Unigene0052570,KOG4395	Unigene0052570,KOG3898	Unigene0052581,KOG1244	Unigene0052582,KOG1244	Unigene0052604,KOG4577	Unigene0052623,KOG2535	Unigene0052638,KOG4430	Unigene0052651,KOG2656	Unigene0052657,KOG1474	Unigene0052671,KOG2478	Unigene0052704,KOG2577	Unigene0052704,KOG2578	Unigene0052705,KOG2577	Unigene0052705,KOG2578	Unigene0052748,KOG0260	Unigene0052768,KOG4565	Unigene0052769,KOG4565	Unigene0052770,KOG4565	Unigene0052808,KOG2807	Unigene0052857,KOG0263	Unigene0052870,KOG1038	Unigene0052875,KOG2039	Unigene0052876,KOG2039	Unigene0052879,KOG2039	Unigene0052928,KOG1521	Unigene0052928,KOG1522	Unigene0052929,KOG1521	Unigene0052937,KOG0939	Unigene0053044,KOG3836	Unigene0053054,KOG3561	Unigene0053054,KOG3559	Unigene0053054,KOG3558	Unigene0053054,KOG3560	Unigene0053070,KOG0384	Unigene0053071,KOG0385	Unigene0053071,KOG0386	Unigene0053091,KOG0263	Unigene0053122,KOG0263	Unigene0053132,KOG3663	Unigene0053134,KOG4560	Unigene0053191,KOG1472	Unigene0053191,KOG1474	Unigene0053191,KOG0008	Unigene0053227,KOG4479	Unigene0053229,KOG0263	Unigene0053260,KOG1082	Unigene0053263,KOG1601	Unigene0053271,KOG3766	Unigene0053300,KOG3766	Unigene0053305,KOG0147	Unigene0053306,KOG3732	Unigene0053381,KOG1999	Unigene0053385,KOG1827	Unigene0053385,KOG0386	Unigene0053385,KOG1474	Unigene0053385,KOG1083	Unigene0053394,KOG4161	Unigene0053394,KOG1634	Unigene0053394,KOG1083	Unigene0053461,KOG1080	Unigene0053521,KOG1861	Unigene0053531,KOG0385	Unigene0053531,KOG0386	Unigene0053558,KOG0773	Unigene0053562,KOG3863	Unigene0053564,KOG3623	Unigene0053571,KOG1878	Unigene0053571,KOG1194	Unigene0053613,KOG1474	Unigene0053615,KOG1474	Unigene0053704,KOG2294	Unigene0053704,KOG3563	Unigene0053719,KOG3561	Unigene0053720,KOG3561	Unigene0053720,KOG3558	Unigene0053720,KOG3559	Unigene0053761,KOG2461	Unigene0053779,KOG0147	Unigene0053861,KOG4673	Unigene0053864,KOG1605	Unigene0053864,KOG2832	Unigene0053925,KOG0794	Unigene0053933,KOG0794	Unigene0053952,KOG1499	Unigene0053955,KOG1319	Unigene0053956,KOG1319	Unigene0053956,KOG3582	Unigene0054006,KOG4385	Unigene0054006,KOG2294	Unigene0054006,KOG3563	Unigene0054027,KOG1857	Unigene0054062,KOG4430	Unigene0054062,KOG1244	Unigene0054064,KOG1499	Unigene0054064,KOG1500	Unigene0054118,KOG3863	Unigene0054118,KOG2461	Unigene0054125,KOG4091	Unigene0054180,KOG3802	Unigene0054180,KOG1168	Unigene0054229,KOG1828	Unigene0054229,KOG1474	Unigene0054229,KOG1472	Unigene0054229,KOG0386	Unigene0054249,KOG3863	Unigene0054330,KOG3586	Unigene0054330,KOG3585	Unigene0054343,KOG0263	Unigene0054370,KOG1080	Unigene0054381,KOG1513	Unigene0054397,KOG2136	Unigene0054400,KOG1927	Unigene0054423,KOG1079	Unigene0054423,KOG1080	Unigene0054423,KOG1082	Unigene0054423,KOG1081	Unigene0054423,KOG1084	Unigene0054427,KOG2487	Unigene0054498,KOG4196	Unigene0054621,KOG2744	Unigene0054658,KOG1123	Unigene0054662,KOG4215	Unigene0054746,KOG1414	Unigene0054758,KOG1083	Unigene0054758,KOG1084	Unigene0054758,KOG1080	Unigene0054758,KOG1634	Unigene0054779,KOG0263	Unigene0054803,KOG1473	Unigene0054803,KOG1472	Unigene0054803,KOG1474	Unigene0054825,KOG0939	Unigene0054834,KOG4215	Unigene0054849,KOG0008	Unigene0054850,KOG0008	Unigene0054850,KOG1474	Unigene0054850,KOG1472	Unigene0054851,KOG0008	Unigene0054854,KOG0392	Unigene0054854,KOG0385	Unigene0054888,KOG4216	Unigene0054891,KOG0939	Unigene0054909,KOG3582	Unigene0054910,KOG3582	Unigene0054912,KOG3582	Unigene0054998,KOG4152	Unigene0055027,KOG0870	Unigene0055027,KOG0869	Unigene0055027,KOG0871	Unigene0055039,KOG3743	Unigene0055051,KOG3663	Unigene0055064,KOG4796	Unigene0055112,KOG0921	Unigene0055114,KOG3560	Unigene0055115,KOG3560	Unigene0055115,KOG3559	Unigene0055115,KOG3558	Unigene0055115,KOG3561	Unigene0055118,KOG3863	Unigene0055130,KOG0384	Unigene0055130,KOG0385	Unigene0055137,KOG4333	Unigene0055138,KOG4333	Unigene0055139,KOG4333	Unigene0055148,KOG1778	Unigene0055148,KOG1474	Unigene0055152,KOG1831	Unigene0055155,KOG4447	Unigene0055155,KOG4029	Unigene0055155,KOG4395	Unigene0055200,KOG4468	Unigene0055215,KOG2626	Unigene0055218,KOG1080	Unigene0055240,KOG1194	Unigene0055240,KOG1878	Unigene0055240,KOG4167	Unigene0055422,KOG2483	Unigene0055459,KOG4501	Unigene0055460,KOG4501	Unigene0055469,KOG4216	Unigene0055480,KOG1082	Unigene0055502,KOG4577	Unigene0055502,KOG3623	Unigene0055516,KOG2294	Unigene0055516,KOG4385	Unigene0055516,KOG3563	Unigene0055517,KOG2294	Unigene0055518,KOG2294	Unigene0055518,KOG4385	Unigene0055529,KOG1999	Unigene0055575,KOG0774	Unigene0055575,KOG0773	Unigene0055576,KOG0774	Unigene0055614,KOG2294	Unigene0055617,KOG0850	Unigene0055618,KOG0850	Unigene0055618,KOG0842	Unigene0055619,KOG0263	Unigene0055650,KOG1084	Unigene0055650,KOG1080	Unigene0055650,KOG1081	Unigene0055669,KOG3213	Unigene0055691,KOG4786	Unigene0055692,KOG4786	Unigene0055693,KOG4786	Unigene0055786,KOG2633	Unigene0055787,KOG2633	Unigene0055790,KOG2461	Unigene0055791,KOG1084	Unigene0055791,KOG1244	Unigene0055791,KOG1080	Unigene0055795,KOG2461	Unigene0055810,KOG2483	Unigene0055811,KOG2483	Unigene0055846,KOG3667	Unigene0055847,KOG3667	Unigene0055860,KOG0263	Unigene0055861,KOG0263	Unigene0055882,KOG4011	Unigene0055932,KOG4161	Unigene0055955,KOG3585	Unigene0055955,KOG3586	Unigene0055994,KOG3766	Unigene0056044,KOG3600	Unigene0056107,KOG3863	Unigene0056140,KOG1080	Unigene0056140,KOG1084	Unigene0056140,KOG1081	Unigene0056161,KOG2461	Unigene0056161,KOG3576	Unigene0056162,KOG2461	Unigene0056231,KOG1079	Unigene0056282,KOG3119	Unigene0056319,KOG0939	Unigene0056365,KOG0384	Unigene0056436,KOG0709	Unigene0056436,KOG4343	Unigene0056436,KOG1414	Unigene0056441,KOG4167	Unigene0056442,KOG4167	Unigene0056475,KOG0939	Unigene0056562,KOG3863	Unigene0056576,KOG3701	Unigene0056691,KOG3119	Unigene0056787,KOG3613	Unigene0056788,KOG3613	Unigene0056789,KOG3613	Unigene0056795,KOG2461	Unigene0056803,KOG0385	Unigene0056803,KOG0386	Unigene0056804,KOG0385	Unigene0056804,KOG0386	Unigene0056804,KOG0384	Unigene0056830,KOG0015	Unigene0056830,KOG0014	Unigene0056861,KOG0049	Unigene0056861,KOG0048	Unigene0056873,KOG3910	Unigene0056951,KOG3561	Unigene0056951,KOG3558	Unigene0056951,KOG3560	Unigene0056951,KOG3559	Unigene0056960,KOG3667	Unigene0056961,KOG3667	Unigene0056971,KOG4091	Unigene0056972,KOG3558	Unigene0056972,KOG3559	Unigene0056972,KOG3561	Unigene0056993,KOG2406	Unigene0057006,KOG4283	Unigene0057045,KOG0025	Unigene0057049,KOG2633	Unigene0057065,KOG0659	Unigene0057069,KOG3841	Unigene0057070,KOG3841	Unigene0057094,KOG0214	Unigene0057094,KOG0215	Unigene0057094,KOG0216	Unigene0057105,KOG4152	Unigene0057115,KOG0263	Unigene0057118,KOG1513	Unigene0057218,KOG0939	Unigene0057237,KOG0527	Unigene0057240,KOG1001	Unigene0057259,KOG4661	Unigene0057260,KOG4661	Unigene0057271,KOG0384	Unigene0057273,KOG0384	Unigene0057274,KOG0384	Unigene0057298,KOG3701	Unigene0057350,KOG1913	Unigene0057383,KOG1561	Unigene0057384,KOG1561	Unigene0057421,KOG4786	Unigene0057444,KOG1414	Unigene0057444,KOG0837	Unigene0057475,KOG4447	Unigene0057475,KOG4029	Unigene0057475,KOG4395	Unigene0057519,KOG3074	Unigene0057520,KOG0263	Unigene0057525,KOG1194	Unigene0057525,KOG4167	Unigene0057525,KOG1878	Unigene0057533,KOG3924	Unigene0057534,KOG3924	Unigene0057536,KOG3924	Unigene0057649,KOG1598	Unigene0057665,KOG2598	Unigene0057689,KOG3119	Unigene0057700,KOG1474	Unigene0057700,KOG1778	Unigene0057700,KOG1472	Unigene0057827,KOG1878	Unigene0057828,KOG1878	Unigene0057830,KOG1878	Unigene0057866,KOG0939	Unigene0057911,KOG1084	Unigene0057911,KOG1244	Unigene0058119,KOG0487	Unigene0058551,KOG3804	Unigene0058551,KOG3806	Unigene0058551,KOG3805	Unigene0059552,KOG0528	Unigene0059727,KOG4385	Unigene0059789,KOG3390	Unigene0059790,KOG3390	Unigene0059906,KOG0921	Unigene0061403,KOG2578	Unigene0061403,KOG2577	Unigene0061404,KOG2578	Unigene0061405,KOG3993	Unigene0063299,KOG0385	Unigene0064236,KOG2240	Unigene0064653,KOG1131	Unigene0064767,KOG4385	Unigene0065966,KOG4218	Unigene0065966,KOG4215	Unigene0066416,KOG2578	Unigene0066477,KOG4029	Unigene0067491,KOG4395	Unigene0067491,KOG4029	Unigene0067491,KOG3898	Unigene0067749,KOG2462	Unigene0067749,KOG3623	Unigene0067831,KOG2039	Unigene0068408,KOG0527	Unigene0068414,KOG0048	Unigene0068990,KOG1168	Unigene0068990,KOG3802	Unigene0069698,KOG0843	Unigene0069717,KOG3667	Unigene0070774,KOG3623	Unigene0071283,KOG0842	Unigene0071384,KOG2294	Unigene0072030,KOG3802	Unigene0072030,KOG1168	Unigene0072384,KOG1244	Unigene0072384,KOG4124	Unigene0073387,KOG0387	Unigene0073387,KOG1015	Unigene0073577,KOG0484	Unigene0073746,KOG0484	Unigene0073746,KOG0849	Unigene0073747,KOG3585	Unigene0073747,KOG3586	Unigene0073778,KOG2461	Unigene0073819,KOG0487	Unigene0073819,KOG0848	Unigene0073890,KOG0260	Unigene0074374,KOG4495	Unigene0075416,KOG3804	Unigene0075589,KOG3993	Unigene0075789,KOG1082	Unigene0075904,KOG4091	Unigene0076293,KOG4385	Unigene0076754,KOG0527	Unigene0076781,KOG0837	Unigene0076781,KOG1414	Unigene0076923,KOG2251	Unigene0076933,KOG4217	Unigene0077051,KOG4392	Unigene0077051,KOG3438
L	Replication, recombination and repair 	649	Unigene0000216,KOG1803	Unigene0000271,KOG2994	Unigene0000329,KOG0387	Unigene0000329,KOG0390	Unigene0000357,KOG1990	Unigene0000745,KOG2496	Unigene0000883,KOG1167	Unigene0000928,KOG1434	Unigene0001028,KOG1020	Unigene0001210,KOG2108	Unigene0001264,KOG0659	Unigene0001534,KOG4120	Unigene0001602,KOG2031	Unigene0001698,KOG2207	Unigene0001746,KOG2405	Unigene0001828,KOG0287	Unigene0001844,KOG0442	Unigene0002090,KOG4751	Unigene0002747,KOG0217	Unigene0002813,KOG1275	Unigene0002813,KOG2248	Unigene0002813,KOG2249	Unigene0003034,KOG0891	Unigene0003034,KOG0890	Unigene0003081,KOG3999	Unigene0003469,KOG1121	Unigene0003666,KOG0477	Unigene0003666,KOG0478	Unigene0003666,KOG0479	Unigene0003666,KOG0481	Unigene0003666,KOG0480	Unigene0003948,KOG3657	Unigene0004008,KOG2372	Unigene0004286,KOG2249	Unigene0004326,KOG3226	Unigene0004328,KOG2807	Unigene0004353,KOG0387	Unigene0004353,KOG0390	Unigene0004382,KOG4594	Unigene0004426,KOG1803	Unigene0004445,KOG0526	Unigene0004549,KOG4017	Unigene0004679,KOG1897	Unigene0004892,KOG0958	Unigene0004995,KOG0287	Unigene0004995,KOG4362	Unigene0005205,KOG1990	Unigene0005213,KOG2496	Unigene0005552,KOG1121	Unigene0005612,KOG2372	Unigene0005728,KOG3084	Unigene0005762,KOG0390	Unigene0005762,KOG0387	Unigene0005820,KOG2543	Unigene0005832,KOG0891	Unigene0005868,KOG0250	Unigene0005868,KOG0979	Unigene0005940,KOG2520	Unigene0005940,KOG2519	Unigene0005940,KOG2518	Unigene0006013,KOG0477	Unigene0006013,KOG0482	Unigene0006013,KOG0480	Unigene0006013,KOG0478	Unigene0006018,KOG1929	Unigene0006216,KOG1121	Unigene0006284,KOG2326	Unigene0006492,KOG2401	Unigene0006644,KOG1001	Unigene0006825,KOG3084	Unigene0006950,KOG4141	Unigene0006995,KOG1968	Unigene0007437,KOG0351	Unigene0007437,KOG0352	Unigene0007446,KOG4835	Unigene0007491,KOG0387	Unigene0007491,KOG0390	Unigene0007595,KOG2248	Unigene0007599,KOG1929	Unigene0007706,KOG1508	Unigene0008109,KOG0387	Unigene0008222,KOG1121	Unigene0008265,KOG0220	Unigene0008265,KOG0218	Unigene0008265,KOG0219	Unigene0008265,KOG0217	Unigene0008265,KOG0221	Unigene0008429,KOG4585	Unigene0008989,KOG0958	Unigene0009646,KOG1990	Unigene0010162,KOG4362	Unigene0010210,KOG4751	Unigene0011511,KOG1956	Unigene0011748,KOG0351	Unigene0011748,KOG0352	Unigene0012367,KOG2518	Unigene0012862,KOG3108	Unigene0013148,KOG1805	Unigene0013760,KOG0890	Unigene0014847,KOG2519	Unigene0014847,KOG2520	Unigene0014847,KOG2518	Unigene0015239,KOG4751	Unigene0015486,KOG0542	Unigene0015511,KOG0890	Unigene0015512,KOG0890	Unigene0016205,KOG4751	Unigene0016206,KOG4751	Unigene0016266,KOG0890	Unigene0016362,KOG4751	Unigene0017268,KOG4751	Unigene0017602,KOG1132	Unigene0017602,KOG1133	Unigene0017602,KOG1131	Unigene0017648,KOG4751	Unigene0018174,KOG1037	Unigene0020387,KOG1132	Unigene0020388,KOG1132	Unigene0020388,KOG1133	Unigene0020388,KOG1131	Unigene0020391,KOG0890	Unigene0020392,KOG0890	Unigene0021348,KOG0890	Unigene0021349,KOG0890	Unigene0021377,KOG3471	Unigene0022001,KOG1514	Unigene0022001,KOG2227	Unigene0022196,KOG1990	Unigene0022431,KOG1653	Unigene0023046,KOG0480	Unigene0023186,KOG0480	Unigene0023187,KOG0480	Unigene0023750,KOG0351	Unigene0023751,KOG0351	Unigene0023752,KOG0351	Unigene0023753,KOG0351	Unigene0023754,KOG0351	Unigene0023862,KOG1805	Unigene0023862,KOG1803	Unigene0024432,KOG0012	Unigene0026577,KOG2475	Unigene0026578,KOG2475	Unigene0026579,KOG2475	Unigene0026802,KOG3084	Unigene0027319,KOG1806	Unigene0027319,KOG1807	Unigene0027319,KOG1803	Unigene0027319,KOG1805	Unigene0027539,KOG3752	Unigene0027568,KOG0442	Unigene0027569,KOG0442	Unigene0028345,KOG0526	Unigene0028743,KOG0478	Unigene0028743,KOG0480	Unigene0028743,KOG0477	Unigene0028743,KOG0481	Unigene0028744,KOG0478	Unigene0028744,KOG0482	Unigene0028744,KOG0479	Unigene0028744,KOG0481	Unigene0028744,KOG0480	Unigene0028744,KOG0477	Unigene0028745,KOG0478	Unigene0028860,KOG0890	Unigene0029571,KOG2859	Unigene0029571,KOG1434	Unigene0029571,KOG1433	Unigene0029704,KOG3108	Unigene0029763,KOG1942	Unigene0031295,KOG1514	Unigene0031578,KOG4362	Unigene0032043,KOG0659	Unigene0032044,KOG0659	Unigene0032126,KOG4585	Unigene0032127,KOG4585	Unigene0032358,KOG0298	Unigene0032905,KOG0480	Unigene0032905,KOG0482	Unigene0032905,KOG0478	Unigene0032905,KOG0477	Unigene0032905,KOG0481	Unigene0032993,KOG1132	Unigene0032993,KOG1133	Unigene0032993,KOG1131	Unigene0032995,KOG1132	Unigene0032995,KOG1133	Unigene0032995,KOG1131	Unigene0033223,KOG4362	Unigene0033345,KOG3069	Unigene0033505,KOG2457	Unigene0034016,KOG2405	Unigene0034092,KOG2299	Unigene0034108,KOG0011	Unigene0034150,KOG4362	Unigene0034249,KOG0287	Unigene0034611,KOG1121	Unigene0034612,KOG1121	Unigene0034637,KOG1001	Unigene0034637,KOG1002	Unigene0034637,KOG4439	Unigene0034638,KOG0388	Unigene0034638,KOG0390	Unigene0034765,KOG0387	Unigene0034884,KOG2520	Unigene0034884,KOG2519	Unigene0034884,KOG2518	Unigene0035380,KOG3084	Unigene0035400,KOG1942	Unigene0035401,KOG1942	Unigene0035654,KOG0991	Unigene0035654,KOG0990	Unigene0035654,KOG0989	Unigene0035709,KOG0970	Unigene0035709,KOG0969	Unigene0035709,KOG0968	Unigene0035710,KOG0970	Unigene0035711,KOG0970	Unigene0035711,KOG0969	Unigene0035782,KOG4247	Unigene0035852,KOG0387	Unigene0035852,KOG0390	Unigene0035853,KOG0387	Unigene0035854,KOG0387	Unigene0035928,KOG2671	Unigene0035945,KOG3752	Unigene0036053,KOG0387	Unigene0036812,KOG1532	Unigene0036838,KOG2841	Unigene0037005,KOG4594	Unigene0037013,KOG1009	Unigene0037070,KOG0958	Unigene0037087,KOG1361	Unigene0037131,KOG4594	Unigene0037218,KOG0659	Unigene0037433,KOG1132	Unigene0037433,KOG1133	Unigene0037433,KOG1131	Unigene0037434,KOG1132	Unigene0037435,KOG1132	Unigene0037476,KOG2732	Unigene0037477,KOG2732	Unigene0037522,KOG4585	Unigene0037523,KOG3194	Unigene0037603,KOG1009	Unigene0037659,KOG0981	Unigene0037876,KOG2044	Unigene0037876,KOG2045	Unigene0037918,KOG2267	Unigene0038085,KOG2841	Unigene0038160,KOG1990	Unigene0038185,KOG0217	Unigene0038240,KOG2373	Unigene0038479,KOG1803	Unigene0038639,KOG0218	Unigene0038639,KOG0217	Unigene0038639,KOG0220	Unigene0038639,KOG0219	Unigene0038656,KOG2538	Unigene0038673,KOG0388	Unigene0038732,KOG0220	Unigene0038733,KOG0220	Unigene0038794,KOG1906	Unigene0039010,KOG0298	Unigene0039010,KOG1001	Unigene0039376,KOG2496	Unigene0039529,KOG2134	Unigene0039865,KOG1968	Unigene0039866,KOG1968	Unigene0039867,KOG1968	Unigene0039867,KOG1969	Unigene0040012,KOG3314	Unigene0040148,KOG2372	Unigene0040178,KOG0990	Unigene0040179,KOG0990	Unigene0040179,KOG0989	Unigene0040179,KOG0991	Unigene0040180,KOG0990	Unigene0040180,KOG0989	Unigene0040180,KOG0991	Unigene0040180,KOG2035	Unigene0040240,KOG1508	Unigene0040289,KOG3084	Unigene0040321,KOG1434	Unigene0040321,KOG1433	Unigene0040321,KOG1564	Unigene0040356,KOG0542	Unigene0040507,KOG2248	Unigene0040508,KOG2248	Unigene0040509,KOG2248	Unigene0040781,KOG0966	Unigene0040781,KOG0967	Unigene0040781,KOG4437	Unigene0040782,KOG0966	Unigene0040827,KOG2043	Unigene0040827,KOG1929	Unigene0040847,KOG3388	Unigene0040911,KOG0351	Unigene0040911,KOG0352	Unigene0040964,KOG2519	Unigene0040964,KOG2518	Unigene0040964,KOG2520	Unigene0041101,KOG1658	Unigene0041103,KOG1658	Unigene0041178,KOG1658	Unigene0041179,KOG3825	Unigene0041195,KOG0659	Unigene0041205,KOG2035	Unigene0041205,KOG0989	Unigene0041205,KOG0991	Unigene0041205,KOG0990	Unigene0041206,KOG2035	Unigene0041251,KOG0388	Unigene0041634,KOG2074	Unigene0041872,KOG0968	Unigene0041882,KOG4362	Unigene0042072,KOG2928	Unigene0042165,KOG3226	Unigene0042300,KOG1532	Unigene0042319,KOG0133	Unigene0042320,KOG0133	Unigene0042333,KOG0851	Unigene0042405,KOG1978	Unigene0042406,KOG1978	Unigene0042406,KOG1979	Unigene0042413,KOG4762	Unigene0042455,KOG2094	Unigene0042455,KOG2095	Unigene0042455,KOG2093	Unigene0042535,KOG3226	Unigene0042730,KOG0217	Unigene0042730,KOG0218	Unigene0042730,KOG0219	Unigene0042730,KOG0221	Unigene0042730,KOG0220	Unigene0042732,KOG1020	Unigene0042736,KOG3069	Unigene0042753,KOG0979	Unigene0042753,KOG0250	Unigene0042788,KOG0958	Unigene0042840,KOG0298	Unigene0042873,KOG4086	Unigene0042874,KOG4086	Unigene0043086,KOG1921	Unigene0043104,KOG1803	Unigene0043141,KOG0133	Unigene0043142,KOG0133	Unigene0043209,KOG1979	Unigene0043209,KOG1978	Unigene0043209,KOG1977	Unigene0043210,KOG1979	Unigene0043405,KOG2401	Unigene0043421,KOG4017	Unigene0043477,KOG0958	Unigene0043546,KOG1906	Unigene0043557,KOG1798	Unigene0043557,KOG0969	Unigene0043598,KOG2228	Unigene0044016,KOG4283	Unigene0044178,KOG4557	Unigene0044329,KOG0287	Unigene0044329,KOG4362	Unigene0044335,KOG1037	Unigene0044336,KOG1037	Unigene0044357,KOG0287	Unigene0044357,KOG4362	Unigene0044433,KOG1361	Unigene0044446,KOG0133	Unigene0044541,KOG1508	Unigene0044597,KOG1433	Unigene0044597,KOG1434	Unigene0044597,KOG1564	Unigene0044670,KOG1978	Unigene0044670,KOG1979	Unigene0044681,KOG2405	Unigene0044798,KOG0542	Unigene0044926,KOG3041	Unigene0044943,KOG4139	Unigene0045000,KOG4362	Unigene0045002,KOG4362	Unigene0045003,KOG4362	Unigene0045004,KOG4362	Unigene0045016,KOG1009	Unigene0045033,KOG0298	Unigene0045033,KOG1001	Unigene0045033,KOG4439	Unigene0045033,KOG1002	Unigene0045144,KOG2875	Unigene0045185,KOG2534	Unigene0045260,KOG1967	Unigene0045310,KOG4594	Unigene0045428,KOG2379	Unigene0045542,KOG4585	Unigene0045822,KOG1658	Unigene0045842,KOG0526	Unigene0045924,KOG1131	Unigene0045924,KOG1132	Unigene0045924,KOG1133	Unigene0045948,KOG0981	Unigene0046068,KOG2810	Unigene0046319,KOG0989	Unigene0046322,KOG0989	Unigene0046322,KOG0990	Unigene0046322,KOG0991	Unigene0046501,KOG2326	Unigene0046534,KOG2372	Unigene0046554,KOG0390	Unigene0046554,KOG0387	Unigene0046679,KOG0659	Unigene0046688,KOG2028	Unigene0046688,KOG0990	Unigene0046688,KOG0991	Unigene0046689,KOG2028	Unigene0046715,KOG0526	Unigene0046782,KOG3020	Unigene0046783,KOG3020	Unigene0046828,KOG3999	Unigene0046991,KOG0891	Unigene0046991,KOG0890	Unigene0046991,KOG0892	Unigene0046992,KOG0891	Unigene0047003,KOG0482	Unigene0047003,KOG0480	Unigene0047003,KOG0478	Unigene0047003,KOG0477	Unigene0047003,KOG0479	Unigene0047327,KOG4062	Unigene0047439,KOG0133	Unigene0047440,KOG0133	Unigene0047441,KOG0133	Unigene0047786,KOG2851	Unigene0047823,KOG1433	Unigene0047823,KOG1564	Unigene0047823,KOG1434	Unigene0047823,KOG2859	Unigene0047965,KOG0526	Unigene0047976,KOG1918	Unigene0048016,KOG3014	Unigene0048026,KOG0659	Unigene0048072,KOG2045	Unigene0048072,KOG2044	Unigene0048073,KOG2045	Unigene0048087,KOG1970	Unigene0048087,KOG0990	Unigene0048099,KOG0958	Unigene0048113,KOG2249	Unigene0048113,KOG2248	Unigene0048115,KOG2249	Unigene0048115,KOG2248	Unigene0048177,KOG1564	Unigene0048177,KOG1434	Unigene0048177,KOG1433	Unigene0048248,KOG0958	Unigene0048300,KOG1897	Unigene0048309,KOG1957	Unigene0048309,KOG1956	Unigene0048339,KOG4362	Unigene0048664,KOG3548	Unigene0048665,KOG3548	Unigene0048820,KOG1956	Unigene0048820,KOG1957	Unigene0048821,KOG1956	Unigene0049115,KOG0351	Unigene0049136,KOG2095	Unigene0049136,KOG2094	Unigene0049136,KOG2093	Unigene0049189,KOG0219	Unigene0049189,KOG0217	Unigene0049189,KOG0218	Unigene0049189,KOG0220	Unigene0049220,KOG0481	Unigene0049220,KOG0477	Unigene0049220,KOG0478	Unigene0049220,KOG0479	Unigene0049220,KOG0482	Unigene0049340,KOG4362	Unigene0049405,KOG0659	Unigene0049411,KOG2043	Unigene0049432,KOG1974	Unigene0049474,KOG3818	Unigene0049480,KOG1532	Unigene0049533,KOG2093	Unigene0049533,KOG2094	Unigene0049533,KOG2095	Unigene0049597,KOG1929	Unigene0049597,KOG2043	Unigene0049607,KOG0967	Unigene0049607,KOG4437	Unigene0049607,KOG0966	Unigene0049608,KOG0967	Unigene0049766,KOG1514	Unigene0049871,KOG2249	Unigene0049871,KOG2248	Unigene0049872,KOG2249	Unigene0049958,KOG4141	Unigene0049959,KOG4141	Unigene0050044,KOG4362	Unigene0050093,KOG0892	Unigene0050094,KOG0892	Unigene0050095,KOG0892	Unigene0050095,KOG0890	Unigene0050095,KOG0891	Unigene0050096,KOG0892	Unigene0050110,KOG0011	Unigene0050111,KOG0011	Unigene0050145,KOG0287	Unigene0050151,KOG0351	Unigene0050151,KOG0352	Unigene0050153,KOG2207	Unigene0050265,KOG0969	Unigene0050265,KOG0968	Unigene0050265,KOG0970	Unigene0050266,KOG0969	Unigene0050266,KOG0968	Unigene0050286,KOG2227	Unigene0050286,KOG1514	Unigene0050291,KOG0390	Unigene0050291,KOG0387	Unigene0050347,KOG1897	Unigene0050426,KOG0390	Unigene0050426,KOG0387	Unigene0050467,KOG0958	Unigene0050478,KOG4437	Unigene0050478,KOG0967	Unigene0050478,KOG0966	Unigene0050478,KOG1037	Unigene0050486,KOG1361	Unigene0050544,KOG0287	Unigene0050552,KOG0442	Unigene0050581,KOG0387	Unigene0050582,KOG2401	Unigene0050589,KOG2310	Unigene0050590,KOG2310	Unigene0050660,KOG4139	Unigene0050938,KOG0958	Unigene0051126,KOG1133	Unigene0051126,KOG1132	Unigene0051126,KOG1131	Unigene0051127,KOG1133	Unigene0051127,KOG1132	Unigene0051127,KOG1131	Unigene0051128,KOG1133	Unigene0051129,KOG1133	Unigene0051129,KOG1132	Unigene0051129,KOG1131	Unigene0051394,KOG2327	Unigene0051424,KOG4439	Unigene0051424,KOG1001	Unigene0051424,KOG1002	Unigene0051467,KOG3020	Unigene0051516,KOG0889	Unigene0051517,KOG0889	Unigene0051517,KOG0890	Unigene0051651,KOG0891	Unigene0051651,KOG0890	Unigene0051651,KOG0892	Unigene0051665,KOG3014	Unigene0051871,KOG2095	Unigene0051871,KOG2093	Unigene0051871,KOG2094	Unigene0051872,KOG2095	Unigene0051965,KOG3303	Unigene0051966,KOG3303	Unigene0051967,KOG3303	Unigene0052025,KOG0962	Unigene0052172,KOG0352	Unigene0052172,KOG0351	Unigene0052195,KOG2179	Unigene0052430,KOG2534	Unigene0052431,KOG2534	Unigene0052460,KOG4362	Unigene0052523,KOG0958	Unigene0052684,KOG1977	Unigene0052684,KOG1979	Unigene0052684,KOG1978	Unigene0052685,KOG1977	Unigene0052686,KOG1977	Unigene0052687,KOG1977	Unigene0052751,KOG3662	Unigene0052808,KOG2807	Unigene0052870,KOG1038	Unigene0052935,KOG0968	Unigene0053071,KOG0388	Unigene0053108,KOG3176	Unigene0053137,KOG1968	Unigene0053137,KOG1969	Unigene0053137,KOG0990	Unigene0053137,KOG0991	Unigene0053139,KOG0442	Unigene0053199,KOG2401	Unigene0053531,KOG0388	Unigene0053632,KOG0479	Unigene0053632,KOG0482	Unigene0053632,KOG0478	Unigene0053632,KOG0481	Unigene0053632,KOG0477	Unigene0053633,KOG0479	Unigene0053640,KOG2248	Unigene0053646,KOG1803	Unigene0053954,KOG4233	Unigene0054172,KOG3657	Unigene0054427,KOG2487	Unigene0054658,KOG1123	Unigene0054895,KOG1294	Unigene0054902,KOG4486	Unigene0055423,KOG0968	Unigene0055423,KOG0969	Unigene0055424,KOG0968	Unigene0055424,KOG0969	Unigene0055424,KOG0970	Unigene0055442,KOG1807	Unigene0055615,KOG1969	Unigene0055615,KOG1968	Unigene0055615,KOG0991	Unigene0055615,KOG0989	Unigene0055685,KOG1897	Unigene0055825,KOG1803	Unigene0055825,KOG1805	Unigene0055826,KOG1803	Unigene0055826,KOG1805	Unigene0055843,KOG1433	Unigene0055843,KOG1564	Unigene0055843,KOG1434	Unigene0056179,KOG0133	Unigene0056309,KOG1275	Unigene0056310,KOG1275	Unigene0056438,KOG1625	Unigene0056803,KOG0388	Unigene0056804,KOG0388	Unigene0056819,KOG0012	Unigene0057006,KOG4283	Unigene0057065,KOG0659	Unigene0057240,KOG1001	Unigene0058128,KOG1636	Unigene0060471,KOG2518	Unigene0063612,KOG0890	Unigene0063612,KOG0891	Unigene0064653,KOG1132	Unigene0064653,KOG1133	Unigene0064653,KOG1131	Unigene0065484,KOG0890	Unigene0065484,KOG0892	Unigene0065484,KOG0891	Unigene0066341,KOG0390	Unigene0067017,KOG4751	Unigene0073387,KOG0390	Unigene0073387,KOG0387	Unigene0073606,KOG1005	Unigene0073879,KOG0220	Unigene0074507,KOG0012
M	Cell wall/membrane/envelope biogenesis 	262	Unigene0000031,KOG4177	Unigene0000447,KOG1550	Unigene0000894,KOG4177	Unigene0000953,KOG4177	Unigene0001248,KOG1022	Unigene0001248,KOG1021	Unigene0001702,KOG4177	Unigene0001736,KOG1066	Unigene0001819,KOG4177	Unigene0002464,KOG2571	Unigene0002519,KOG4177	Unigene0002617,KOG4177	Unigene0002804,KOG1550	Unigene0002859,KOG4177	Unigene0002932,KOG4177	Unigene0002933,KOG4177	Unigene0003268,KOG4177	Unigene0003850,KOG1214	Unigene0004019,KOG4177	Unigene0004419,KOG4177	Unigene0004481,KOG4177	Unigene0004570,KOG2686	Unigene0004619,KOG4177	Unigene0005622,KOG4177	Unigene0005629,KOG3955	Unigene0005672,KOG1111	Unigene0005829,KOG2571	Unigene0006086,KOG4177	Unigene0006380,KOG1021	Unigene0006380,KOG1022	Unigene0006917,KOG1214	Unigene0006924,KOG4177	Unigene0007016,KOG4177	Unigene0007310,KOG1214	Unigene0007450,KOG4177	Unigene0007565,KOG4177	Unigene0007566,KOG4177	Unigene0007599,KOG4177	Unigene0007947,KOG4177	Unigene0008440,KOG4177	Unigene0008835,KOG4177	Unigene0008900,KOG4177	Unigene0009965,KOG1429	Unigene0009965,KOG1371	Unigene0009966,KOG1429	Unigene0009966,KOG1371	Unigene0010144,KOG1371	Unigene0017140,KOG4177	Unigene0021076,KOG1214	Unigene0021077,KOG1214	Unigene0022859,KOG4177	Unigene0024682,KOG1214	Unigene0025052,KOG1066	Unigene0025794,KOG1021	Unigene0026502,KOG4177	Unigene0027151,KOG2556	Unigene0027209,KOG4177	Unigene0027929,KOG4177	Unigene0027997,KOG4177	Unigene0028044,KOG4177	Unigene0029163,KOG4177	Unigene0029714,KOG4177	Unigene0029807,KOG4177	Unigene0030737,KOG2547	Unigene0031357,KOG1066	Unigene0031359,KOG1066	Unigene0031360,KOG1066	Unigene0031889,KOG4177	Unigene0032135,KOG4177	Unigene0032249,KOG4177	Unigene0032250,KOG4177	Unigene0033230,KOG1429	Unigene0033500,KOG4177	Unigene0034027,KOG2571	Unigene0034150,KOG4177	Unigene0035219,KOG1066	Unigene0035245,KOG4177	Unigene0035424,KOG4177	Unigene0035483,KOG4177	Unigene0036069,KOG4177	Unigene0036070,KOG4177	Unigene0036256,KOG1550	Unigene0036724,KOG4551	Unigene0036725,KOG4551	Unigene0036784,KOG1429	Unigene0036784,KOG1371	Unigene0037018,KOG4177	Unigene0037648,KOG4177	Unigene0037873,KOG1371	Unigene0037908,KOG3027	Unigene0037976,KOG1371	Unigene0038396,KOG4177	Unigene0038521,KOG4177	Unigene0038522,KOG4177	Unigene0038523,KOG4177	Unigene0038843,KOG4177	Unigene0038891,KOG4177	Unigene0038966,KOG2686	Unigene0039099,KOG4177	Unigene0039335,KOG1214	Unigene0039517,KOG4177	Unigene0039535,KOG4177	Unigene0039595,KOG4177	Unigene0040648,KOG1214	Unigene0040709,KOG4287	Unigene0040710,KOG4287	Unigene0040823,KOG0621	Unigene0040953,KOG4177	Unigene0040998,KOG4177	Unigene0041069,KOG3027	Unigene0041070,KOG3027	Unigene0041224,KOG1268	Unigene0041225,KOG1268	Unigene0041226,KOG1268	Unigene0041541,KOG4177	Unigene0041542,KOG4177	Unigene0041548,KOG4177	Unigene0041594,KOG4177	Unigene0041652,KOG4177	Unigene0041653,KOG4177	Unigene0042298,KOG4177	Unigene0042684,KOG1854	Unigene0043484,KOG4177	Unigene0043535,KOG3553	Unigene0043565,KOG4177	Unigene0043860,KOG1322	Unigene0043860,KOG1460	Unigene0044185,KOG1437	Unigene0044227,KOG1268	Unigene0044228,KOG1268	Unigene0044390,KOG4177	Unigene0044393,KOG1387	Unigene0044393,KOG0853	Unigene0044448,KOG4177	Unigene0044714,KOG2629	Unigene0045031,KOG1214	Unigene0045142,KOG3396	Unigene0045328,KOG4177	Unigene0045372,KOG1214	Unigene0045419,KOG4177	Unigene0045547,KOG4824	Unigene0045712,KOG4177	Unigene0045734,KOG4177	Unigene0045870,KOG4177	Unigene0045911,KOG4177	Unigene0046581,KOG4177	Unigene0046620,KOG1437	Unigene0046861,KOG1460	Unigene0046861,KOG1322	Unigene0046871,KOG4177	Unigene0046919,KOG2388	Unigene0047177,KOG4177	Unigene0047191,KOG2686	Unigene0047334,KOG4177	Unigene0047475,KOG4177	Unigene0047750,KOG2686	Unigene0047962,KOG4177	Unigene0048160,KOG4177	Unigene0048280,KOG3553	Unigene0048564,KOG4177	Unigene0048676,KOG1550	Unigene0048690,KOG4177	Unigene0048739,KOG0853	Unigene0048739,KOG1387	Unigene0048842,KOG4177	Unigene0048969,KOG1022	Unigene0048969,KOG1021	Unigene0049061,KOG4177	Unigene0049081,KOG2515	Unigene0049081,KOG1771	Unigene0049267,KOG4177	Unigene0049437,KOG4177	Unigene0049570,KOG1066	Unigene0049732,KOG1021	Unigene0049732,KOG1022	Unigene0049783,KOG2407	Unigene0049857,KOG4177	Unigene0049858,KOG4177	Unigene0050069,KOG4177	Unigene0050412,KOG1214	Unigene0050412,KOG1437	Unigene0050619,KOG1326	Unigene0050631,KOG1550	Unigene0050700,KOG4177	Unigene0050705,KOG4177	Unigene0050807,KOG4177	Unigene0050915,KOG4177	Unigene0051077,KOG4177	Unigene0051167,KOG1022	Unigene0051167,KOG1021	Unigene0051499,KOG1550	Unigene0051546,KOG1550	Unigene0051549,KOG4177	Unigene0051585,KOG4444	Unigene0051674,KOG2388	Unigene0051985,KOG3955	Unigene0052141,KOG4177	Unigene0052400,KOG3027	Unigene0052442,KOG1214	Unigene0052595,KOG4177	Unigene0052900,KOG4177	Unigene0052901,KOG4177	Unigene0053061,KOG1771	Unigene0053085,KOG4177	Unigene0053242,KOG4177	Unigene0053432,KOG4177	Unigene0053566,KOG2516	Unigene0053566,KOG1771	Unigene0053596,KOG4177	Unigene0053641,KOG4177	Unigene0053784,KOG1268	Unigene0053785,KOG1268	Unigene0053887,KOG4177	Unigene0053917,KOG2459	Unigene0053966,KOG4177	Unigene0053967,KOG4177	Unigene0053985,KOG1183	Unigene0054004,KOG4177	Unigene0054043,KOG1214	Unigene0054152,KOG4177	Unigene0054337,KOG4177	Unigene0054398,KOG1214	Unigene0054416,KOG3144	Unigene0054499,KOG1066	Unigene0054840,KOG4177	Unigene0055210,KOG1066	Unigene0055382,KOG4177	Unigene0055480,KOG4177	Unigene0055536,KOG4177	Unigene0055760,KOG4177	Unigene0055786,KOG4177	Unigene0055787,KOG4177	Unigene0055856,KOG4177	Unigene0056029,KOG4177	Unigene0056158,KOG4177	Unigene0056298,KOG3332	Unigene0056299,KOG3332	Unigene0056303,KOG4177	Unigene0056373,KOG1550	Unigene0056375,KOG3364	Unigene0056376,KOG3364	Unigene0056377,KOG3364	Unigene0056491,KOG1214	Unigene0056684,KOG4177	Unigene0056936,KOG4177	Unigene0057064,KOG1214	Unigene0057207,KOG1326	Unigene0057208,KOG1326	Unigene0057209,KOG1326	Unigene0057451,KOG1214	Unigene0057563,KOG4177	Unigene0057611,KOG4177	Unigene0057683,KOG4177	Unigene0057797,KOG1066	Unigene0060018,KOG1550	Unigene0061794,KOG3553	Unigene0062778,KOG4177	Unigene0066550,KOG1326	Unigene0067262,KOG2571	Unigene0072960,KOG4177	Unigene0075789,KOG4177	Unigene0076467,KOG4177
N	Cell motility 	83	Unigene0000560,KOG4286	Unigene0001013,KOG3905	Unigene0001453,KOG4229	Unigene0003645,KOG4229	Unigene0003921,KOG4286	Unigene0004118,KOG4286	Unigene0005834,KOG4286	Unigene0005836,KOG4286	Unigene0011935,KOG4229	Unigene0018357,KOG4229	Unigene0020676,KOG4286	Unigene0021887,KOG4229	Unigene0021966,KOG4229	Unigene0022224,KOG4286	Unigene0023260,KOG4229	Unigene0026156,KOG4229	Unigene0026157,KOG4229	Unigene0033162,KOG4229	Unigene0033163,KOG4229	Unigene0033164,KOG4229	Unigene0033165,KOG4229	Unigene0033166,KOG4229	Unigene0033167,KOG4229	Unigene0033662,KOG4108	Unigene0033662,KOG4081	Unigene0034494,KOG4229	Unigene0034796,KOG4229	Unigene0035278,KOG4229	Unigene0035317,KOG4229	Unigene0035497,KOG4115	Unigene0036839,KOG4081	Unigene0036839,KOG4108	Unigene0038220,KOG2116	Unigene0038221,KOG2116	Unigene0040261,KOG4242	Unigene0041856,KOG4242	Unigene0042306,KOG4229	Unigene0042821,KOG4229	Unigene0043536,KOG3896	Unigene0043654,KOG4229	Unigene0043655,KOG4229	Unigene0044017,KOG3905	Unigene0044018,KOG3905	Unigene0044500,KOG4794	Unigene0045669,KOG4108	Unigene0046980,KOG4229	Unigene0047578,KOG4229	Unigene0047579,KOG4229	Unigene0047580,KOG4229	Unigene0047785,KOG4229	Unigene0048547,KOG4229	Unigene0049492,KOG4229	Unigene0049640,KOG4229	Unigene0049642,KOG3905	Unigene0049723,KOG4286	Unigene0051591,KOG4229	Unigene0052390,KOG4229	Unigene0052496,KOG4286	Unigene0053624,KOG4286	Unigene0054181,KOG4286	Unigene0054217,KOG4286	Unigene0054248,KOG4286	Unigene0054488,KOG4229	Unigene0054670,KOG4229	Unigene0054671,KOG4229	Unigene0055052,KOG4229	Unigene0055056,KOG4229	Unigene0055111,KOG4286	Unigene0055375,KOG4081	Unigene0055375,KOG4108	Unigene0055491,KOG2116	Unigene0055738,KOG4229	Unigene0055914,KOG4286	Unigene0056468,KOG4229	Unigene0056755,KOG2116	Unigene0056838,KOG4794	Unigene0057560,KOG4286	Unigene0059648,KOG4229	Unigene0065899,KOG4229	Unigene0066894,KOG4229	Unigene0068109,KOG4229	Unigene0070558,KOG4242	Unigene0074957,KOG4794
O	Posttranslational modification, protein turnover, chaperones 	2886	Unigene0000031,KOG0505	Unigene0000043,KOG1943	Unigene0000077,KOG2004	Unigene0000077,KOG0737	Unigene0000097,KOG3161	Unigene0000097,KOG4185	Unigene0000130,KOG2177	Unigene0000170,KOG1543	Unigene0000170,KOG1542	Unigene0000172,KOG3509	Unigene0000194,KOG0800	Unigene0000270,KOG4130	Unigene0000283,KOG1444	Unigene0000309,KOG0101	Unigene0000355,KOG0941	Unigene0000372,KOG1971	Unigene0000372,KOG4179	Unigene0000378,KOG3736	Unigene0000378,KOG3737	Unigene0000378,KOG3738	Unigene0000387,KOG0800	Unigene0000387,KOG4628	Unigene0000401,KOG0421	Unigene0000401,KOG0419	Unigene0000401,KOG0417	Unigene0000430,KOG3538	Unigene0000430,KOG4597	Unigene0000439,KOG0170	Unigene0000439,KOG0939	Unigene0000439,KOG0940	Unigene0000439,KOG0941	Unigene0000439,KOG0942	Unigene0000447,KOG1550	Unigene0000511,KOG4710	Unigene0000528,KOG0001	Unigene0000538,KOG1815	Unigene0000538,KOG1812	Unigene0000538,KOG1814	Unigene0000642,KOG0691	Unigene0000642,KOG0714	Unigene0000642,KOG0715	Unigene0000642,KOG0550	Unigene0000642,KOG0713	Unigene0000642,KOG0712	Unigene0000642,KOG0716	Unigene0000643,KOG3509	Unigene0000702,KOG3538	Unigene0000702,KOG4597	Unigene0000752,KOG0001	Unigene0000753,KOG0732	Unigene0000753,KOG0730	Unigene0000757,KOG2738	Unigene0000806,KOG1887	Unigene0000818,KOG1863	Unigene0000818,KOG4598	Unigene0000818,KOG1868	Unigene0000818,KOG1870	Unigene0000818,KOG1866	Unigene0000818,KOG1865	Unigene0000818,KOG1867	Unigene0000822,KOG2177	Unigene0000847,KOG1695	Unigene0000894,KOG0505	Unigene0000921,KOG0428	Unigene0000921,KOG0894	Unigene0000921,KOG0417	Unigene0000983,KOG3538	Unigene0000983,KOG4597	Unigene0001085,KOG1867	Unigene0001085,KOG0944	Unigene0001085,KOG1870	Unigene0001085,KOG1873	Unigene0001085,KOG1868	Unigene0001090,KOG4179	Unigene0001090,KOG1971	Unigene0001100,KOG0841	Unigene0001156,KOG3509	Unigene0001206,KOG0366	Unigene0001206,KOG0367	Unigene0001206,KOG0365	Unigene0001252,KOG0800	Unigene0001304,KOG1565	Unigene0001371,KOG0425	Unigene0001371,KOG0426	Unigene0001418,KOG0359	Unigene0001418,KOG0364	Unigene0001418,KOG0357	Unigene0001442,KOG3607	Unigene0001505,KOG1565	Unigene0001542,KOG0045	Unigene0001555,KOG3736	Unigene0001555,KOG3738	Unigene0001585,KOG2754	Unigene0001594,KOG1815	Unigene0001594,KOG1812	Unigene0001644,KOG3509	Unigene0001648,KOG3704	Unigene0001648,KOG3703	Unigene0001653,KOG0020	Unigene0001653,KOG0019	Unigene0001736,KOG1066	Unigene0001743,KOG3509	Unigene0001799,KOG0801	Unigene0001799,KOG0800	Unigene0001799,KOG4628	Unigene0001885,KOG4400	Unigene0001917,KOG0305	Unigene0001983,KOG1193	Unigene0002048,KOG2679	Unigene0002056,KOG3158	Unigene0002060,KOG0652	Unigene0002074,KOG1868	Unigene0002074,KOG1870	Unigene0002087,KOG2177	Unigene0002156,KOG0883	Unigene0002156,KOG0884	Unigene0002156,KOG0881	Unigene0002156,KOG0882	Unigene0002156,KOG0885	Unigene0002249,KOG3714	Unigene0002343,KOG3509	Unigene0002346,KOG2177	Unigene0002347,KOG1864	Unigene0002347,KOG1865	Unigene0002347,KOG1867	Unigene0002347,KOG1863	Unigene0002350,KOG3538	Unigene0002390,KOG2177	Unigene0002391,KOG2177	Unigene0002396,KOG2177	Unigene0002399,KOG2177	Unigene0002400,KOG2177	Unigene0002401,KOG2177	Unigene0002409,KOG1283	Unigene0002409,KOG1282	Unigene0002422,KOG0826	Unigene0002454,KOG0802	Unigene0002454,KOG0800	Unigene0002454,KOG0317	Unigene0002480,KOG0102	Unigene0002482,KOG1555	Unigene0002487,KOG1866	Unigene0002487,KOG4598	Unigene0002487,KOG1863	Unigene0002487,KOG1865	Unigene0002519,KOG4412	Unigene0002520,KOG0543	Unigene0002520,KOG0544	Unigene0002520,KOG4151	Unigene0002520,KOG0546	Unigene0002520,KOG0545	Unigene0002550,KOG3538	Unigene0002572,KOG0019	Unigene0002617,KOG4412	Unigene0002653,KOG1870	Unigene0002686,KOG3525	Unigene0002686,KOG3526	Unigene0002729,KOG1645	Unigene0002729,KOG0800	Unigene0002762,KOG0190	Unigene0002762,KOG0191	Unigene0002804,KOG1550	Unigene0002804,KOG1565	Unigene0002861,KOG4597	Unigene0002861,KOG3538	Unigene0002899,KOG2512	Unigene0002920,KOG3704	Unigene0002932,KOG0505	Unigene0002946,KOG2195	Unigene0002964,KOG0595	Unigene0003016,KOG3538	Unigene0003138,KOG4151	Unigene0003138,KOG4642	Unigene0003138,KOG0543	Unigene0003138,KOG0551	Unigene0003152,KOG1871	Unigene0003152,KOG1868	Unigene0003152,KOG1865	Unigene0003152,KOG1864	Unigene0003152,KOG1867	Unigene0003165,KOG3509	Unigene0003178,KOG0417	Unigene0003268,KOG4412	Unigene0003277,KOG0895	Unigene0003291,KOG3437	Unigene0003318,KOG0045	Unigene0003506,KOG0940	Unigene0003549,KOG3090	Unigene0003549,KOG3083	Unigene0003638,KOG0867	Unigene0003660,KOG3509	Unigene0003672,KOG0529	Unigene0003707,KOG3538	Unigene0003736,KOG0416	Unigene0003737,KOG0779	Unigene0003737,KOG0778	Unigene0003744,KOG1500	Unigene0003744,KOG1499	Unigene0003775,KOG3703	Unigene0003775,KOG3704	Unigene0003785,KOG0713	Unigene0003785,KOG0712	Unigene0003785,KOG0714	Unigene0003854,KOG3738	Unigene0003854,KOG3736	Unigene0003872,KOG2237	Unigene0003873,KOG0852	Unigene0003922,KOG1039	Unigene0003952,KOG3698	Unigene0003980,KOG0549	Unigene0003980,KOG0543	Unigene0003980,KOG0544	Unigene0004050,KOG3714	Unigene0004102,KOG4117	Unigene0004128,KOG2177	Unigene0004140,KOG0001	Unigene0004145,KOG0363	Unigene0004145,KOG0361	Unigene0004145,KOG0360	Unigene0004145,KOG0357	Unigene0004168,KOG1349	Unigene0004168,KOG1348	Unigene0004266,KOG3714	Unigene0004272,KOG4265	Unigene0004272,KOG4172	Unigene0004297,KOG3437	Unigene0004301,KOG2177	Unigene0004329,KOG4400	Unigene0004364,KOG1498	Unigene0004384,KOG1051	Unigene0004425,KOG2177	Unigene0004459,KOG0314	Unigene0004507,KOG0176	Unigene0004543,KOG1565	Unigene0004552,KOG3538	Unigene0004552,KOG4597	Unigene0004616,KOG0714	Unigene0004619,KOG4412	Unigene0004690,KOG2042	Unigene0004694,KOG1695	Unigene0004723,KOG3607	Unigene0004743,KOG2016	Unigene0004743,KOG2014	Unigene0004743,KOG2012	Unigene0004743,KOG2013	Unigene0004755,KOG3714	Unigene0004773,KOG0740	Unigene0004773,KOG0737	Unigene0004773,KOG0738	Unigene0004773,KOG0730	Unigene0004777,KOG4157	Unigene0004781,KOG1565	Unigene0004792,KOG2177	Unigene0004880,KOG0423	Unigene0004880,KOG0417	Unigene0004880,KOG0419	Unigene0004897,KOG1815	Unigene0004897,KOG1812	Unigene0004900,KOG0404	Unigene0004925,KOG1863	Unigene0004925,KOG4598	Unigene0004925,KOG1866	Unigene0004940,KOG0364	Unigene0004995,KOG0802	Unigene0004995,KOG1039	Unigene0004995,KOG2177	Unigene0004995,KOG4159	Unigene0004995,KOG0800	Unigene0004995,KOG0317	Unigene0005018,KOG0942	Unigene0005018,KOG4427	Unigene0005018,KOG0939	Unigene0005018,KOG0941	Unigene0005018,KOG0940	Unigene0005052,KOG1364	Unigene0005164,KOG3704	Unigene0005226,KOG0543	Unigene0005226,KOG0544	Unigene0005226,KOG0549	Unigene0005265,KOG2976	Unigene0005301,KOG0940	Unigene0005311,KOG3714	Unigene0005335,KOG2608	Unigene0005376,KOG3703	Unigene0005408,KOG4626	Unigene0005413,KOG1543	Unigene0005428,KOG2177	Unigene0005428,KOG4185	Unigene0005460,KOG2177	Unigene0005492,KOG4642	Unigene0005497,KOG0778	Unigene0005497,KOG0779	Unigene0005499,KOG2177	Unigene0005547,KOG3509	Unigene0005548,KOG0425	Unigene0005548,KOG0426	Unigene0005548,KOG0421	Unigene0005596,KOG4295	Unigene0005622,KOG4412	Unigene0005625,KOG0001	Unigene0005662,KOG0732	Unigene0005662,KOG0730	Unigene0005662,KOG0726	Unigene0005672,KOG1111	Unigene0005682,KOG0718	Unigene0005682,KOG0714	Unigene0005693,KOG2177	Unigene0005764,KOG3538	Unigene0005764,KOG4597	Unigene0005831,KOG3003	Unigene0005873,KOG2177	Unigene0005898,KOG1415	Unigene0005898,KOG2778	Unigene0005907,KOG2177	Unigene0005944,KOG3003	Unigene0005947,KOG4157	Unigene0005965,KOG2605	Unigene0005965,KOG2606	Unigene0005978,KOG0940	Unigene0005985,KOG0895	Unigene0005985,KOG0426	Unigene0005985,KOG0419	Unigene0005988,KOG3714	Unigene0005994,KOG1769	Unigene0006002,KOG2284	Unigene0006007,KOG4159	Unigene0006007,KOG2177	Unigene0006007,KOG0802	Unigene0006065,KOG2177	Unigene0006065,KOG4185	Unigene0006093,KOG3509	Unigene0006165,KOG1476	Unigene0006173,KOG0190	Unigene0006270,KOG1865	Unigene0006317,KOG3714	Unigene0006317,KOG3509	Unigene0006379,KOG0939	Unigene0006379,KOG4427	Unigene0006379,KOG0940	Unigene0006379,KOG0942	Unigene0006379,KOG0941	Unigene0006379,KOG0943	Unigene0006409,KOG1499	Unigene0006429,KOG3714	Unigene0006467,KOG4626	Unigene0006478,KOG0505	Unigene0006528,KOG4172	Unigene0006550,KOG0852	Unigene0006557,KOG3737	Unigene0006557,KOG3736	Unigene0006557,KOG3738	Unigene0006601,KOG3538	Unigene0006601,KOG3607	Unigene0006644,KOG0311	Unigene0006731,KOG0740	Unigene0006731,KOG0738	Unigene0006731,KOG0739	Unigene0006761,KOG2512	Unigene0006763,KOG2177	Unigene0006782,KOG2608	Unigene0006847,KOG4761	Unigene0006853,KOG0721	Unigene0006875,KOG3061	Unigene0006947,KOG1431	Unigene0006948,KOG3704	Unigene0006948,KOG3703	Unigene0006992,KOG1542	Unigene0006992,KOG1543	Unigene0007018,KOG1476	Unigene0007094,KOG0548	Unigene0007094,KOG4626	Unigene0007101,KOG0800	Unigene0007101,KOG4628	Unigene0007101,KOG0802	Unigene0007149,KOG2177	Unigene0007179,KOG0940	Unigene0007194,KOG2879	Unigene0007329,KOG2177	Unigene0007329,KOG4185	Unigene0007341,KOG1815	Unigene0007352,KOG2177	Unigene0007475,KOG2177	Unigene0007475,KOG3567	Unigene0007483,KOG2177	Unigene0007585,KOG3538	Unigene0007585,KOG3607	Unigene0007599,KOG4412	Unigene0007608,KOG0742	Unigene0007608,KOG0737	Unigene0007608,KOG0734	Unigene0007608,KOG0730	Unigene0007608,KOG0740	Unigene0007608,KOG0731	Unigene0007628,KOG1812	Unigene0007628,KOG1815	Unigene0007649,KOG3714	Unigene0007692,KOG0548	Unigene0007692,KOG0550	Unigene0007702,KOG4127	Unigene0007727,KOG0941	Unigene0007762,KOG3509	Unigene0007786,KOG2100	Unigene0007786,KOG2281	Unigene0007877,KOG3538	Unigene0007879,KOG0314	Unigene0007897,KOG0800	Unigene0007916,KOG3538	Unigene0008025,KOG0941	Unigene0008025,KOG0940	Unigene0008025,KOG0939	Unigene0008051,KOG1500	Unigene0008051,KOG1499	Unigene0008098,KOG0719	Unigene0008098,KOG0714	Unigene0008144,KOG1140	Unigene0008144,KOG1139	Unigene0008164,KOG0867	Unigene0008184,KOG3493	Unigene0008216,KOG1863	Unigene0008239,KOG0101	Unigene0008298,KOG0595	Unigene0008337,KOG2177	Unigene0008356,KOG0733	Unigene0008356,KOG0730	Unigene0008504,KOG2042	Unigene0008591,KOG2813	Unigene0008591,KOG0712	Unigene0008616,KOG0959	Unigene0008632,KOG1870	Unigene0008632,KOG1868	Unigene0008733,KOG1357	Unigene0008733,KOG1358	Unigene0008835,KOG4412	Unigene0008843,KOG1150	Unigene0008843,KOG0720	Unigene0008843,KOG0712	Unigene0008843,KOG0721	Unigene0008843,KOG0714	Unigene0008843,KOG0713	Unigene0008843,KOG0691	Unigene0008942,KOG3151	Unigene0009007,KOG0940	Unigene0009034,KOG0722	Unigene0009034,KOG0714	Unigene0009034,KOG0715	Unigene0009034,KOG0713	Unigene0009034,KOG0691	Unigene0009034,KOG0712	Unigene0009301,KOG0691	Unigene0009301,KOG0716	Unigene0009301,KOG0713	Unigene0009301,KOG0714	Unigene0009302,KOG0691	Unigene0009410,KOG1872	Unigene0009518,KOG0941	Unigene0009519,KOG0941	Unigene0009549,KOG4597	Unigene0009549,KOG4295	Unigene0009554,KOG3011	Unigene0009588,KOG3714	Unigene0009740,KOG1565	Unigene0010162,KOG2177	Unigene0010162,KOG0823	Unigene0010162,KOG0320	Unigene0010179,KOG3607	Unigene0010180,KOG3607	Unigene0010249,KOG1870	Unigene0010250,KOG1870	Unigene0010250,KOG1868	Unigene0010458,KOG2100	Unigene0010512,KOG1565	Unigene0010566,KOG1815	Unigene0010566,KOG1812	Unigene0010566,KOG1814	Unigene0010642,KOG3714	Unigene0010769,KOG0740	Unigene0010770,KOG0740	Unigene0010783,KOG3607	Unigene0011444,KOG1695	Unigene0011445,KOG1695	Unigene0011451,KOG0880	Unigene0011451,KOG0865	Unigene0011451,KOG0111	Unigene0011452,KOG0880	Unigene0011452,KOG0865	Unigene0011452,KOG0546	Unigene0011452,KOG0111	Unigene0011798,KOG3509	Unigene0011879,KOG2177	Unigene0011890,KOG0841	Unigene0012240,KOG4626	Unigene0012240,KOG1155	Unigene0012241,KOG4626	Unigene0012241,KOG1155	Unigene0012432,KOG3509	Unigene0012437,KOG3714	Unigene0012438,KOG3714	Unigene0012463,KOG3538	Unigene0012573,KOG4642	Unigene0012659,KOG2177	Unigene0012701,KOG4151	Unigene0012701,KOG0550	Unigene0012701,KOG0548	Unigene0012882,KOG2177	Unigene0012921,KOG0543	Unigene0012921,KOG0546	Unigene0012976,KOG0595	Unigene0013151,KOG1554	Unigene0013151,KOG1555	Unigene0013151,KOG1556	Unigene0013270,KOG0740	Unigene0013270,KOG0738	Unigene0013270,KOG0737	Unigene0013270,KOG0728	Unigene0013548,KOG0740	Unigene0013954,KOG2158	Unigene0013954,KOG2156	Unigene0013954,KOG2157	Unigene0014159,KOG4098	Unigene0014268,KOG3538	Unigene0014268,KOG4597	Unigene0014629,KOG3538	Unigene0014629,KOG3607	Unigene0014839,KOG0311	Unigene0015317,KOG0740	Unigene0015317,KOG0738	Unigene0015671,KOG0724	Unigene0015672,KOG0724	Unigene0015672,KOG0714	Unigene0015672,KOG0713	Unigene0015672,KOG0715	Unigene0015672,KOG0719	Unigene0015672,KOG0712	Unigene0015759,KOG0549	Unigene0015759,KOG0544	Unigene0015759,KOG0543	Unigene0016345,KOG0675	Unigene0016345,KOG0674	Unigene0016346,KOG0675	Unigene0016346,KOG0674	Unigene0016661,KOG0424	Unigene0016661,KOG0419	Unigene0016661,KOG0426	Unigene0016738,KOG3704	Unigene0016739,KOG3704	Unigene0017036,KOG1339	Unigene0017220,KOG0800	Unigene0017220,KOG4628	Unigene0017443,KOG3509	Unigene0017454,KOG4248	Unigene0017992,KOG3714	Unigene0018174,KOG1037	Unigene0018544,KOG3525	Unigene0018688,KOG4642	Unigene0018957,KOG0940	Unigene0018975,KOG3607	Unigene0018976,KOG3607	Unigene0019170,KOG1651	Unigene0019171,KOG1651	Unigene0019176,KOG3986	Unigene0019240,KOG0311	Unigene0019240,KOG2177	Unigene0019240,KOG0314	Unigene0019240,KOG0320	Unigene0019538,KOG3714	Unigene0019539,KOG3714	Unigene0019668,KOG3607	Unigene0020003,KOG2160	Unigene0020126,KOG0726	Unigene0020126,KOG0727	Unigene0020131,KOG2689	Unigene0020131,KOG0944	Unigene0020135,KOG1641	Unigene0020136,KOG1641	Unigene0020357,KOG0881	Unigene0020357,KOG0883	Unigene0020357,KOG0882	Unigene0020357,KOG0884	Unigene0020357,KOG0885	Unigene0020357,KOG0880	Unigene0020473,KOG3538	Unigene0020473,KOG4597	Unigene0020474,KOG3538	Unigene0020475,KOG3538	Unigene0020779,KOG0940	Unigene0020846,KOG1565	Unigene0021317,KOG0940	Unigene0021331,KOG0940	Unigene0021709,KOG4755	Unigene0021714,KOG4841	Unigene0021728,KOG3525	Unigene0021733,KOG0911	Unigene0021733,KOG1752	Unigene0022192,KOG3509	Unigene0022315,KOG4642	Unigene0022328,KOG2817	Unigene0022329,KOG2817	Unigene0022365,KOG1046	Unigene0022366,KOG1046	Unigene0022377,KOG3538	Unigene0022510,KOG3607	Unigene0022511,KOG3607	Unigene0022697,KOG3538	Unigene0022698,KOG3250	Unigene0022699,KOG3250	Unigene0022788,KOG2177	Unigene0022859,KOG4412	Unigene0022970,KOG2177	Unigene0023085,KOG4157	Unigene0023214,KOG3538	Unigene0023214,KOG4597	Unigene0023797,KOG3736	Unigene0023797,KOG3737	Unigene0023798,KOG3736	Unigene0023798,KOG3738	Unigene0023798,KOG3737	Unigene0024171,KOG0740	Unigene0024172,KOG0740	Unigene0024207,KOG2708	Unigene0024207,KOG2707	Unigene0024304,KOG0595	Unigene0024682,KOG4295	Unigene0024715,KOG1651	Unigene0024734,KOG3703	Unigene0024735,KOG3703	Unigene0024735,KOG3704	Unigene0024736,KOG3703	Unigene0024736,KOG3704	Unigene0024881,KOG4157	Unigene0024897,KOG2930	Unigene0024897,KOG1493	Unigene0024990,KOG0546	Unigene0024990,KOG0865	Unigene0024990,KOG0879	Unigene0025052,KOG1066	Unigene0025206,KOG1651	Unigene0025277,KOG3538	Unigene0025278,KOG3538	Unigene0025278,KOG4597	Unigene0025279,KOG3538	Unigene0025380,KOG3607	Unigene0025381,KOG3607	Unigene0025382,KOG3607	Unigene0025383,KOG3607	Unigene0025437,KOG1339	Unigene0025438,KOG1357	Unigene0025438,KOG1358	Unigene0025478,KOG3736	Unigene0025478,KOG3738	Unigene0025479,KOG3736	Unigene0025479,KOG3738	Unigene0025721,KOG0940	Unigene0025938,KOG3509	Unigene0025940,KOG3509	Unigene0025942,KOG3509	Unigene0025952,KOG3509	Unigene0025968,KOG0529	Unigene0026139,KOG3704	Unigene0026139,KOG3703	Unigene0026140,KOG3704	Unigene0026140,KOG3703	Unigene0026298,KOG1357	Unigene0026298,KOG1358	Unigene0026502,KOG4412	Unigene0026690,KOG3478	Unigene0026713,KOG1565	Unigene0026714,KOG1565	Unigene0026731,KOG3470	Unigene0026732,KOG3470	Unigene0026920,KOG2391	Unigene0027058,KOG3738	Unigene0027058,KOG3736	Unigene0027114,KOG0897	Unigene0027114,KOG0421	Unigene0027209,KOG0505	Unigene0027550,KOG1864	Unigene0027551,KOG1864	Unigene0027646,KOG3607	Unigene0027928,KOG0505	Unigene0027929,KOG0505	Unigene0027974,KOG4642	Unigene0027992,KOG3355	Unigene0028079,KOG2158	Unigene0028079,KOG2156	Unigene0028079,KOG2157	Unigene0028103,KOG0730	Unigene0028103,KOG0733	Unigene0028254,KOG3714	Unigene0028255,KOG3714	Unigene0028298,KOG1339	Unigene0028299,KOG1339	Unigene0028463,KOG2062	Unigene0028463,KOG2005	Unigene0028468,KOG0723	Unigene0028543,KOG1464	Unigene0028543,KOG1463	Unigene0028544,KOG1464	Unigene0028544,KOG1463	Unigene0028666,KOG4151	Unigene0028667,KOG4151	Unigene0028676,KOG0940	Unigene0028696,KOG2177	Unigene0028718,KOG3736	Unigene0028718,KOG3738	Unigene0028846,KOG3591	Unigene0028951,KOG3509	Unigene0028989,KOG0548	Unigene0029006,KOG0549	Unigene0029006,KOG0544	Unigene0029006,KOG0543	Unigene0029237,KOG0191	Unigene0029258,KOG1870	Unigene0029258,KOG1868	Unigene0029258,KOG1867	Unigene0029666,KOG2177	Unigene0029799,KOG0181	Unigene0029799,KOG0183	Unigene0029799,KOG0178	Unigene0029799,KOG0176	Unigene0029799,KOG0182	Unigene0029800,KOG0181	Unigene0029839,KOG1870	Unigene0029839,KOG1868	Unigene0029839,KOG1867	Unigene0029888,KOG0009	Unigene0029888,KOG0001	Unigene0029921,KOG1282	Unigene0029942,KOG3509	Unigene0029999,KOG0940	Unigene0030000,KOG0940	Unigene0030001,KOG0940	Unigene0030002,KOG0940	Unigene0030002,KOG0939	Unigene0030211,KOG4275	Unigene0030211,KOG1100	Unigene0030359,KOG2100	Unigene0030360,KOG2100	Unigene0030379,KOG0856	Unigene0030480,KOG3704	Unigene0030481,KOG3704	Unigene0030481,KOG3703	Unigene0030521,KOG2177	Unigene0030596,KOG0800	Unigene0030597,KOG0800	Unigene0030739,KOG0426	Unigene0030739,KOG0425	Unigene0030739,KOG0419	Unigene0030751,KOG0045	Unigene0030881,KOG1769	Unigene0031063,KOG3714	Unigene0031116,KOG0419	Unigene0031116,KOG0417	Unigene0031116,KOG0421	Unigene0031117,KOG0419	Unigene0031117,KOG0417	Unigene0031117,KOG0426	Unigene0031249,KOG3273	Unigene0031305,KOG4642	Unigene0031306,KOG3509	Unigene0031357,KOG1066	Unigene0031359,KOG1066	Unigene0031360,KOG1066	Unigene0031596,KOG1661	Unigene0031597,KOG0359	Unigene0031664,KOG2778	Unigene0031664,KOG1415	Unigene0031692,KOG4265	Unigene0031709,KOG3538	Unigene0031709,KOG4597	Unigene0031719,KOG3509	Unigene0031765,KOG1565	Unigene0031868,KOG1555	Unigene0031868,KOG1554	Unigene0031889,KOG4412	Unigene0032034,KOG2177	Unigene0032047,KOG0911	Unigene0032047,KOG0907	Unigene0032047,KOG0908	Unigene0032047,KOG0910	Unigene0032048,KOG0911	Unigene0032048,KOG0907	Unigene0032048,KOG0908	Unigene0032103,KOG0800	Unigene0032208,KOG1568	Unigene0032208,KOG0171	Unigene0032209,KOG3607	Unigene0032210,KOG3607	Unigene0032211,KOG3607	Unigene0032212,KOG3607	Unigene0032219,KOG0317	Unigene0032219,KOG0802	Unigene0032239,KOG0179	Unigene0032239,KOG0180	Unigene0032239,KOG0177	Unigene0032240,KOG0179	Unigene0032242,KOG2177	Unigene0032249,KOG4412	Unigene0032250,KOG4412	Unigene0032462,KOG2177	Unigene0032544,KOG0001	Unigene0032699,KOG0800	Unigene0032791,KOG0883	Unigene0032799,KOG2358	Unigene0032816,KOG3538	Unigene0032822,KOG0729	Unigene0032822,KOG0728	Unigene0032822,KOG0651	Unigene0032896,KOG0045	Unigene0032938,KOG1493	Unigene0032938,KOG2930	Unigene0032944,KOG1543	Unigene0032978,KOG0505	Unigene0033113,KOG0415	Unigene0033113,KOG0884	Unigene0033113,KOG0881	Unigene0033113,KOG0883	Unigene0033113,KOG0882	Unigene0033113,KOG0885	Unigene0033114,KOG0415	Unigene0033114,KOG0884	Unigene0033114,KOG0881	Unigene0033114,KOG0883	Unigene0033114,KOG0882	Unigene0033114,KOG0885	Unigene0033231,KOG0732	Unigene0033231,KOG0730	Unigene0033231,KOG0729	Unigene0033248,KOG4159	Unigene0033248,KOG0548	Unigene0033289,KOG0367	Unigene0033289,KOG0366	Unigene0033289,KOG0365	Unigene0033290,KOG0367	Unigene0033290,KOG0366	Unigene0033329,KOG3501	Unigene0033332,KOG2590	Unigene0033367,KOG1500	Unigene0033367,KOG1499	Unigene0033390,KOG3457	Unigene0033406,KOG2177	Unigene0033414,KOG0722	Unigene0033454,KOG0595	Unigene0033500,KOG0505	Unigene0033511,KOG0896	Unigene0033511,KOG0419	Unigene0033511,KOG0417	Unigene0033526,KOG3591	Unigene0033592,KOG2921	Unigene0033602,KOG4642	Unigene0033660,KOG2013	Unigene0033660,KOG2015	Unigene0033660,KOG2012	Unigene0033731,KOG3048	Unigene0033736,KOG3607	Unigene0033737,KOG3607	Unigene0033739,KOG3538	Unigene0033740,KOG3538	Unigene0033741,KOG3206	Unigene0033742,KOG3206	Unigene0033744,KOG3206	Unigene0033762,KOG4157	Unigene0033763,KOG4157	Unigene0033819,KOG0422	Unigene0033819,KOG0423	Unigene0033819,KOG0417	Unigene0033819,KOG0419	Unigene0033819,KOG0425	Unigene0033867,KOG0713	Unigene0033964,KOG4414	Unigene0033965,KOG4414	Unigene0033966,KOG4151	Unigene0033967,KOG4151	Unigene0033986,KOG0841	Unigene0034041,KOG1542	Unigene0034051,KOG4172	Unigene0034051,KOG1571	Unigene0034051,KOG4275	Unigene0034051,KOG4265	Unigene0034083,KOG0716	Unigene0034083,KOG0713	Unigene0034083,KOG0714	Unigene0034083,KOG0715	Unigene0034083,KOG0719	Unigene0034101,KOG3439	Unigene0034108,KOG4248	Unigene0034108,KOG0010	Unigene0034108,KOG0001	Unigene0034109,KOG4248	Unigene0034110,KOG4248	Unigene0034111,KOG4248	Unigene0034150,KOG0505	Unigene0034162,KOG0939	Unigene0034162,KOG0940	Unigene0034194,KOG2541	Unigene0034202,KOG0907	Unigene0034202,KOG0908	Unigene0034209,KOG0800	Unigene0034210,KOG0800	Unigene0034220,KOG0045	Unigene0034249,KOG0311	Unigene0034249,KOG0800	Unigene0034255,KOG3567	Unigene0034256,KOG3567	Unigene0034282,KOG4157	Unigene0034326,KOG4642	Unigene0034351,KOG1565	Unigene0034359,KOG1565	Unigene0034360,KOG1565	Unigene0034365,KOG3538	Unigene0034365,KOG4597	Unigene0034366,KOG3538	Unigene0034379,KOG1769	Unigene0034380,KOG1769	Unigene0034397,KOG2100	Unigene0034447,KOG0427	Unigene0034447,KOG0417	Unigene0034447,KOG0419	Unigene0034447,KOG0426	Unigene0034478,KOG0800	Unigene0034478,KOG4628	Unigene0034479,KOG0800	Unigene0034490,KOG0800	Unigene0034496,KOG0417	Unigene0034519,KOG3083	Unigene0034519,KOG3090	Unigene0034544,KOG0549	Unigene0034544,KOG0543	Unigene0034544,KOG0544	Unigene0034549,KOG3736	Unigene0034549,KOG3738	Unigene0034556,KOG1746	Unigene0034613,KOG3509	Unigene0034634,KOG1543	Unigene0034680,KOG2729	Unigene0034693,KOG1635	Unigene0034853,KOG0868	Unigene0034853,KOG0406	Unigene0034853,KOG0867	Unigene0034853,KOG1695	Unigene0034992,KOG4597	Unigene0034992,KOG4295	Unigene0035010,KOG0778	Unigene0035010,KOG0779	Unigene0035043,KOG3509	Unigene0035121,KOG3160	Unigene0035133,KOG0568	Unigene0035133,KOG0714	Unigene0035133,KOG0715	Unigene0035175,KOG3509	Unigene0035198,KOG3313	Unigene0035219,KOG1066	Unigene0035225,KOG0364	Unigene0035225,KOG0361	Unigene0035225,KOG0357	Unigene0035225,KOG0358	Unigene0035359,KOG1415	Unigene0035359,KOG2778	Unigene0035360,KOG2605	Unigene0035360,KOG1864	Unigene0035364,KOG0305	Unigene0035366,KOG0419	Unigene0035366,KOG0426	Unigene0035366,KOG0417	Unigene0035366,KOG0894	Unigene0035367,KOG0419	Unigene0035367,KOG0417	Unigene0035394,KOG0840	Unigene0035408,KOG1046	Unigene0035409,KOG1046	Unigene0035410,KOG1046	Unigene0035419,KOG0741	Unigene0035419,KOG0730	Unigene0035419,KOG0733	Unigene0035437,KOG1870	Unigene0035437,KOG1868	Unigene0035437,KOG1865	Unigene0035460,KOG0180	Unigene0035460,KOG0179	Unigene0035460,KOG0185	Unigene0035460,KOG0175	Unigene0035465,KOG0175	Unigene0035465,KOG0174	Unigene0035465,KOG0173	Unigene0035511,KOG2817	Unigene0035561,KOG0724	Unigene0035561,KOG0717	Unigene0035561,KOG0714	Unigene0035714,KOG0841	Unigene0035715,KOG3922	Unigene0035716,KOG3922	Unigene0035747,KOG4642	Unigene0035759,KOG0800	Unigene0035759,KOG0311	Unigene0035776,KOG2195	Unigene0035777,KOG2195	Unigene0035788,KOG2603	Unigene0035816,KOG3704	Unigene0035837,KOG2090	Unigene0035837,KOG2089	Unigene0035845,KOG4626	Unigene0035846,KOG4626	Unigene0035868,KOG3509	Unigene0035885,KOG1047	Unigene0035885,KOG1046	Unigene0035966,KOG1444	Unigene0035967,KOG1444	Unigene0035968,KOG1444	Unigene0035969,KOG1444	Unigene0036075,KOG3258	Unigene0036075,KOG3259	Unigene0036099,KOG3538	Unigene0036109,KOG0712	Unigene0036110,KOG0712	Unigene0036110,KOG0713	Unigene0036110,KOG0714	Unigene0036110,KOG0715	Unigene0036125,KOG3714	Unigene0036140,KOG1320	Unigene0036159,KOG2157	Unigene0036160,KOG2157	Unigene0036161,KOG2157	Unigene0036191,KOG3525	Unigene0036256,KOG1565	Unigene0036256,KOG1550	Unigene0036292,KOG2183	Unigene0036292,KOG2182	Unigene0036321,KOG0802	Unigene0036321,KOG0800	Unigene0036321,KOG4628	Unigene0036336,KOG3050	Unigene0036341,KOG2813	Unigene0036344,KOG0595	Unigene0036409,KOG0530	Unigene0036409,KOG0529	Unigene0036495,KOG2284	Unigene0036495,KOG2285	Unigene0036576,KOG1366	Unigene0036599,KOG0548	Unigene0036599,KOG4642	Unigene0036599,KOG4151	Unigene0036627,KOG3736	Unigene0036627,KOG3738	Unigene0036644,KOG0712	Unigene0036644,KOG0713	Unigene0036644,KOG0715	Unigene0036644,KOG0714	Unigene0036660,KOG0722	Unigene0036670,KOG3538	Unigene0036691,KOG0978	Unigene0036700,KOG2177	Unigene0036700,KOG4185	Unigene0036724,KOG4551	Unigene0036725,KOG4551	Unigene0036767,KOG4412	Unigene0036767,KOG0505	Unigene0036858,KOG0824	Unigene0036880,KOG0190	Unigene0036947,KOG4628	Unigene0036947,KOG0800	Unigene0036957,KOG1769	Unigene0036958,KOG1769	Unigene0036971,KOG1476	Unigene0036972,KOG1476	Unigene0036975,KOG3714	Unigene0037008,KOG2729	Unigene0037009,KOG2729	Unigene0037034,KOG3714	Unigene0037072,KOG2089	Unigene0037072,KOG2090	Unigene0037097,KOG3509	Unigene0037139,KOG1863	Unigene0037142,KOG0896	Unigene0037142,KOG0417	Unigene0037142,KOG0419	Unigene0037153,KOG0183	Unigene0037153,KOG0181	Unigene0037153,KOG0176	Unigene0037153,KOG0178	Unigene0037178,KOG4179	Unigene0037178,KOG1971	Unigene0037184,KOG0867	Unigene0037271,KOG2729	Unigene0037307,KOG3567	Unigene0037318,KOG3538	Unigene0037345,KOG0595	Unigene0037386,KOG0010	Unigene0037387,KOG0010	Unigene0037409,KOG0880	Unigene0037409,KOG0546	Unigene0037409,KOG0865	Unigene0037409,KOG0879	Unigene0037410,KOG0880	Unigene0037410,KOG0865	Unigene0037497,KOG0863	Unigene0037497,KOG0176	Unigene0037497,KOG0181	Unigene0037497,KOG0183	Unigene0037526,KOG1047	Unigene0037526,KOG1046	Unigene0037569,KOG2012	Unigene0037569,KOG2013	Unigene0037569,KOG2014	Unigene0037569,KOG2015	Unigene0037615,KOG1760	Unigene0037627,KOG0190	Unigene0037627,KOG0191	Unigene0037641,KOG3714	Unigene0037647,KOG2157	Unigene0037647,KOG2156	Unigene0037647,KOG2158	Unigene0037712,KOG4583	Unigene0037713,KOG4583	Unigene0037746,KOG3003	Unigene0037767,KOG2679	Unigene0037774,KOG2177	Unigene0037804,KOG3800	Unigene0037805,KOG3800	Unigene0037818,KOG2013	Unigene0037818,KOG2012	Unigene0037818,KOG2015	Unigene0037819,KOG2013	Unigene0037819,KOG2015	Unigene0037819,KOG2012	Unigene0037840,KOG0897	Unigene0037841,KOG0897	Unigene0037842,KOG0897	Unigene0037843,KOG0897	Unigene0037866,KOG0417	Unigene0037867,KOG0417	Unigene0037888,KOG0940	Unigene0037983,KOG1651	Unigene0038017,KOG0358	Unigene0038017,KOG0357	Unigene0038017,KOG0364	Unigene0038017,KOG0361	Unigene0038017,KOG0360	Unigene0038018,KOG0358	Unigene0038018,KOG0357	Unigene0038018,KOG0364	Unigene0038018,KOG0360	Unigene0038060,KOG1865	Unigene0038077,KOG0551	Unigene0038077,KOG0548	Unigene0038077,KOG0550	Unigene0038077,KOG4151	Unigene0038079,KOG1357	Unigene0038079,KOG1358	Unigene0038130,KOG0111	Unigene0038130,KOG0865	Unigene0038130,KOG0880	Unigene0038153,KOG2930	Unigene0038153,KOG1493	Unigene0038154,KOG2930	Unigene0038193,KOG3359	Unigene0038206,KOG0417	Unigene0038207,KOG0417	Unigene0038243,KOG4295	Unigene0038243,KOG4597	Unigene0038247,KOG0940	Unigene0038258,KOG0941	Unigene0038295,KOG0841	Unigene0038353,KOG1239	Unigene0038428,KOG2177	Unigene0038443,KOG1446	Unigene0038446,KOG2657	Unigene0038485,KOG0727	Unigene0038485,KOG0726	Unigene0038485,KOG0728	Unigene0038521,KOG4412	Unigene0038522,KOG4412	Unigene0038537,KOG3437	Unigene0038553,KOG0800	Unigene0038553,KOG4628	Unigene0038598,KOG2177	Unigene0038615,KOG1155	Unigene0038619,KOG2603	Unigene0038645,KOG3714	Unigene0038675,KOG0543	Unigene0038678,KOG0190	Unigene0038678,KOG0191	Unigene0038742,KOG2195	Unigene0038748,KOG0940	Unigene0038749,KOG0940	Unigene0038761,KOG0865	Unigene0038838,KOG1444	Unigene0038843,KOG4412	Unigene0038858,KOG3281	Unigene0038865,KOG1816	Unigene0038866,KOG1816	Unigene0038957,KOG4159	Unigene0038969,KOG1555	Unigene0038969,KOG0724	Unigene0038993,KOG0191	Unigene0038993,KOG0190	Unigene0039003,KOG0882	Unigene0039003,KOG0881	Unigene0039003,KOG0884	Unigene0039003,KOG0883	Unigene0039003,KOG0880	Unigene0039003,KOG0865	Unigene0039003,KOG0546	Unigene0039004,KOG0882	Unigene0039005,KOG0882	Unigene0039005,KOG0881	Unigene0039005,KOG0883	Unigene0039005,KOG0880	Unigene0039005,KOG0865	Unigene0039006,KOG2012	Unigene0039006,KOG2013	Unigene0039006,KOG2015	Unigene0039007,KOG2012	Unigene0039010,KOG0823	Unigene0039010,KOG0317	Unigene0039010,KOG0978	Unigene0039024,KOG3736	Unigene0039024,KOG3738	Unigene0039027,KOG4598	Unigene0039027,KOG1863	Unigene0039027,KOG1866	Unigene0039046,KOG0940	Unigene0039048,KOG2120	Unigene0039073,KOG0417	Unigene0039074,KOG0417	Unigene0039076,KOG0417	Unigene0039077,KOG0417	Unigene0039079,KOG0417	Unigene0039099,KOG0505	Unigene0039099,KOG4412	Unigene0039112,KOG0722	Unigene0039164,KOG3437	Unigene0039194,KOG1812	Unigene0039194,KOG1815	Unigene0039213,KOG2284	Unigene0039296,KOG0941	Unigene0039397,KOG0103	Unigene0039397,KOG0104	Unigene0039397,KOG0101	Unigene0039418,KOG1499	Unigene0039418,KOG1500	Unigene0039423,KOG2884	Unigene0039424,KOG2884	Unigene0039432,KOG0101	Unigene0039435,KOG1039	Unigene0039489,KOG4400	Unigene0039498,KOG0730	Unigene0039498,KOG0733	Unigene0039499,KOG0730	Unigene0039499,KOG0733	Unigene0039517,KOG0505	Unigene0039525,KOG0174	Unigene0039525,KOG0173	Unigene0039525,KOG0175	Unigene0039553,KOG0417	Unigene0039564,KOG0841	Unigene0039565,KOG0841	Unigene0039574,KOG0104	Unigene0039574,KOG0103	Unigene0039574,KOG0101	Unigene0039574,KOG0100	Unigene0039595,KOG0505	Unigene0039633,KOG4642	Unigene0039678,KOG4295	Unigene0039678,KOG4597	Unigene0039679,KOG4295	Unigene0039679,KOG4597	Unigene0039712,KOG0841	Unigene0039740,KOG0800	Unigene0039740,KOG4628	Unigene0039751,KOG1651	Unigene0039752,KOG1651	Unigene0039765,KOG0429	Unigene0039765,KOG0416	Unigene0039822,KOG0311	Unigene0039868,KOG3538	Unigene0039869,KOG0045	Unigene0039870,KOG0045	Unigene0039871,KOG0045	Unigene0039872,KOG0045	Unigene0039875,KOG0879	Unigene0039875,KOG0865	Unigene0039875,KOG0880	Unigene0039875,KOG0546	Unigene0039875,KOG0111	Unigene0039897,KOG2100	Unigene0039897,KOG2281	Unigene0039940,KOG3509	Unigene0039955,KOG0417	Unigene0039988,KOG0800	Unigene0039988,KOG0311	Unigene0039988,KOG2177	Unigene0039988,KOG0317	Unigene0040059,KOG0420	Unigene0040059,KOG0417	Unigene0040062,KOG3633	Unigene0040063,KOG3633	Unigene0040078,KOG0549	Unigene0040079,KOG0549	Unigene0040131,KOG2284	Unigene0040133,KOG2177	Unigene0040168,KOG0100	Unigene0040168,KOG0101	Unigene0040173,KOG1865	Unigene0040217,KOG2177	Unigene0040218,KOG1348	Unigene0040218,KOG1349	Unigene0040221,KOG2164	Unigene0040221,KOG0823	Unigene0040228,KOG0178	Unigene0040228,KOG0181	Unigene0040228,KOG0183	Unigene0040229,KOG0178	Unigene0040229,KOG0176	Unigene0040229,KOG0183	Unigene0040229,KOG0182	Unigene0040244,KOG3250	Unigene0040296,KOG2561	Unigene0040346,KOG0001	Unigene0040346,KOG0005	Unigene0040346,KOG4248	Unigene0040354,KOG3496	Unigene0040375,KOG2155	Unigene0040375,KOG2156	Unigene0040375,KOG2157	Unigene0040375,KOG2158	Unigene0040377,KOG1571	Unigene0040377,KOG4172	Unigene0040377,KOG4265	Unigene0040496,KOG2005	Unigene0040496,KOG2062	Unigene0040497,KOG3509	Unigene0040523,KOG1661	Unigene0040535,KOG0185	Unigene0040536,KOG0185	Unigene0040536,KOG0174	Unigene0040536,KOG0173	Unigene0040541,KOG0739	Unigene0040541,KOG0738	Unigene0040541,KOG0740	Unigene0040580,KOG0168	Unigene0040591,KOG0686	Unigene0040591,KOG0687	Unigene0040592,KOG0686	Unigene0040592,KOG0687	Unigene0040615,KOG1695	Unigene0040622,KOG1046	Unigene0040636,KOG0548	Unigene0040695,KOG4157	Unigene0040695,KOG3714	Unigene0040723,KOG0827	Unigene0040723,KOG4628	Unigene0040723,KOG0800	Unigene0040737,KOG1730	Unigene0040783,KOG0045	Unigene0040794,KOG0744	Unigene0040794,KOG0730	Unigene0040794,KOG0739	Unigene0040794,KOG0738	Unigene0040794,KOG0733	Unigene0040794,KOG0737	Unigene0040794,KOG0727	Unigene0040800,KOG2195	Unigene0040874,KOG2689	Unigene0040892,KOG0311	Unigene0040905,KOG4642	Unigene0040930,KOG0739	Unigene0040930,KOG0738	Unigene0040930,KOG0740	Unigene0040972,KOG0714	Unigene0041038,KOG4626	Unigene0041039,KOG1497	Unigene0041067,KOG3698	Unigene0041093,KOG0357	Unigene0041093,KOG0358	Unigene0041093,KOG0364	Unigene0041109,KOG2088	Unigene0041117,KOG0802	Unigene0041138,KOG0802	Unigene0041138,KOG0800	Unigene0041142,KOG3509	Unigene0041156,KOG0010	Unigene0041169,KOG1439	Unigene0041170,KOG1439	Unigene0041180,KOG0738	Unigene0041180,KOG0739	Unigene0041180,KOG0740	Unigene0041191,KOG0800	Unigene0041191,KOG4628	Unigene0041210,KOG0184	Unigene0041210,KOG0178	Unigene0041210,KOG0176	Unigene0041210,KOG0182	Unigene0041210,KOG0183	Unigene0041211,KOG2177	Unigene0041228,KOG4597	Unigene0041228,KOG3538	Unigene0041262,KOG1543	Unigene0041278,KOG0939	Unigene0041292,KOG2941	Unigene0041293,KOG2941	Unigene0041294,KOG2941	Unigene0041307,KOG4716	Unigene0041308,KOG4716	Unigene0041310,KOG3956	Unigene0041339,KOG4716	Unigene0041393,KOG2177	Unigene0041401,KOG3705	Unigene0041409,KOG0551	Unigene0041409,KOG0548	Unigene0041409,KOG0550	Unigene0041414,KOG1565	Unigene0041428,KOG0005	Unigene0041428,KOG0001	Unigene0041464,KOG1815	Unigene0041464,KOG1812	Unigene0041464,KOG1814	Unigene0041479,KOG1867	Unigene0041479,KOG1868	Unigene0041479,KOG1864	Unigene0041479,KOG1870	Unigene0041479,KOG1873	Unigene0041480,KOG1867	Unigene0041496,KOG2177	Unigene0041498,KOG4266	Unigene0041498,KOG1114	Unigene0041498,KOG1153	Unigene0041499,KOG2285	Unigene0041499,KOG2284	Unigene0041580,KOG2177	Unigene0041631,KOG2628	Unigene0041652,KOG4412	Unigene0041695,KOG4295	Unigene0041695,KOG4597	Unigene0041724,KOG2463	Unigene0041737,KOG2177	Unigene0041738,KOG2177	Unigene0041747,KOG1150	Unigene0041804,KOG3607	Unigene0041820,KOG3050	Unigene0041820,KOG1556	Unigene0041822,KOG0800	Unigene0041822,KOG4628	Unigene0041824,KOG3509	Unigene0041825,KOG3714	Unigene0041891,KOG3714	Unigene0041895,KOG0885	Unigene0041895,KOG0883	Unigene0041895,KOG0881	Unigene0041895,KOG0884	Unigene0041895,KOG0882	Unigene0041895,KOG0415	Unigene0041928,KOG1320	Unigene0041966,KOG0723	Unigene0041984,KOG2014	Unigene0041984,KOG2012	Unigene0041984,KOG2016	Unigene0041985,KOG2014	Unigene0041985,KOG2012	Unigene0041985,KOG2016	Unigene0042023,KOG0675	Unigene0042023,KOG0674	Unigene0042033,KOG3579	Unigene0042034,KOG3579	Unigene0042046,KOG2231	Unigene0042047,KOG2231	Unigene0042051,KOG3988	Unigene0042083,KOG0548	Unigene0042100,KOG0737	Unigene0042100,KOG0740	Unigene0042102,KOG3538	Unigene0042180,KOG2177	Unigene0042194,KOG1339	Unigene0042282,KOG3206	Unigene0042295,KOG2160	Unigene0042301,KOG4642	Unigene0042340,KOG0714	Unigene0042340,KOG0713	Unigene0042340,KOG0715	Unigene0042340,KOG0712	Unigene0042399,KOG4470	Unigene0042444,KOG2661	Unigene0042453,KOG3579	Unigene0042521,KOG0191	Unigene0042521,KOG0190	Unigene0042533,KOG1320	Unigene0042567,KOG2157	Unigene0042567,KOG2156	Unigene0042567,KOG2158	Unigene0042606,KOG2157	Unigene0042606,KOG2158	Unigene0042606,KOG2156	Unigene0042613,KOG4400	Unigene0042623,KOG0940	Unigene0042659,KOG3288	Unigene0042688,KOG2284	Unigene0042688,KOG2285	Unigene0042689,KOG2284	Unigene0042703,KOG0978	Unigene0042703,KOG0320	Unigene0042706,KOG4157	Unigene0042706,KOG3714	Unigene0042770,KOG0940	Unigene0042772,KOG0674	Unigene0042772,KOG0675	Unigene0042777,KOG3359	Unigene0042810,KOG1039	Unigene0042810,KOG4628	Unigene0042810,KOG0800	Unigene0042851,KOG1047	Unigene0042851,KOG1046	Unigene0042854,KOG1047	Unigene0042854,KOG1046	Unigene0042856,KOG1047	Unigene0042857,KOG1047	Unigene0042863,KOG0712	Unigene0042863,KOG0713	Unigene0042863,KOG0714	Unigene0042863,KOG0715	Unigene0042864,KOG0712	Unigene0042864,KOG0713	Unigene0042864,KOG0715	Unigene0042864,KOG0714	Unigene0042920,KOG0720	Unigene0042920,KOG0714	Unigene0042920,KOG0724	Unigene0042920,KOG0713	Unigene0042926,KOG3946	Unigene0042927,KOG3946	Unigene0042932,KOG0731	Unigene0042932,KOG0734	Unigene0042961,KOG1500	Unigene0043000,KOG1039	Unigene0043002,KOG1813	Unigene0043003,KOG1813	Unigene0043009,KOG4157	Unigene0043039,KOG2590	Unigene0043063,KOG2177	Unigene0043072,KOG0173	Unigene0043072,KOG0174	Unigene0043072,KOG0175	Unigene0043109,KOG0548	Unigene0043109,KOG0550	Unigene0043149,KOG0728	Unigene0043151,KOG3538	Unigene0043154,KOG1100	Unigene0043155,KOG1100	Unigene0043159,KOG3591	Unigene0043182,KOG1039	Unigene0043224,KOG0595	Unigene0043235,KOG3986	Unigene0043242,KOG1752	Unigene0043252,KOG3591	Unigene0043293,KOG2606	Unigene0043293,KOG2605	Unigene0043311,KOG1571	Unigene0043311,KOG4275	Unigene0043311,KOG4172	Unigene0043311,KOG4265	Unigene0043337,KOG0914	Unigene0043337,KOG0907	Unigene0043368,KOG0778	Unigene0043368,KOG0779	Unigene0043376,KOG2642	Unigene0043391,KOG1971	Unigene0043391,KOG4179	Unigene0043409,KOG2291	Unigene0043455,KOG1672	Unigene0043488,KOG3591	Unigene0043509,KOG3737	Unigene0043513,KOG4628	Unigene0043513,KOG0800	Unigene0043514,KOG4628	Unigene0043522,KOG0651	Unigene0043522,KOG0728	Unigene0043522,KOG0729	Unigene0043565,KOG4412	Unigene0043565,KOG0505	Unigene0043605,KOG1815	Unigene0043605,KOG1812	Unigene0043606,KOG1815	Unigene0043607,KOG2918	Unigene0043615,KOG1364	Unigene0043625,KOG1872	Unigene0043625,KOG1868	Unigene0043625,KOG1867	Unigene0043625,KOG1864	Unigene0043625,KOG4598	Unigene0043625,KOG1870	Unigene0043625,KOG1865	Unigene0043634,KOG4322	Unigene0043651,KOG4275	Unigene0043651,KOG4172	Unigene0043651,KOG1100	Unigene0043651,KOG1571	Unigene0043691,KOG1239	Unigene0043692,KOG1239	Unigene0043716,KOG0320	Unigene0043716,KOG2177	Unigene0043716,KOG0311	Unigene0043716,KOG1645	Unigene0043717,KOG0320	Unigene0043718,KOG0320	Unigene0043730,KOG1543	Unigene0043734,KOG1358	Unigene0043735,KOG1358	Unigene0043735,KOG1357	Unigene0043746,KOG3509	Unigene0043780,KOG0191	Unigene0043780,KOG0190	Unigene0043785,KOG3509	Unigene0043811,KOG0548	Unigene0043849,KOG2019	Unigene0043849,KOG0961	Unigene0043851,KOG2177	Unigene0043851,KOG4185	Unigene0043860,KOG1460	Unigene0043862,KOG4640	Unigene0043889,KOG3538	Unigene0043890,KOG3538	Unigene0043892,KOG0734	Unigene0043892,KOG0731	Unigene0043926,KOG4295	Unigene0043926,KOG4597	Unigene0043934,KOG0731	Unigene0043934,KOG0734	Unigene0043971,KOG1463	Unigene0043971,KOG1464	Unigene0043990,KOG0959	Unigene0043998,KOG1444	Unigene0044002,KOG0714	Unigene0044003,KOG0714	Unigene0044003,KOG0712	Unigene0044014,KOG4642	Unigene0044025,KOG1173	Unigene0044025,KOG1155	Unigene0044026,KOG1173	Unigene0044066,KOG0010	Unigene0044085,KOG3538	Unigene0044085,KOG4597	Unigene0044096,KOG1046	Unigene0044099,KOG3591	Unigene0044106,KOG0779	Unigene0044108,KOG0406	Unigene0044132,KOG1320	Unigene0044135,KOG3259	Unigene0044135,KOG0940	Unigene0044136,KOG3259	Unigene0044136,KOG3258	Unigene0044194,KOG3509	Unigene0044218,KOG1565	Unigene0044223,KOG0724	Unigene0044242,KOG4626	Unigene0044252,KOG1695	Unigene0044253,KOG1695	Unigene0044292,KOG3525	Unigene0044329,KOG4159	Unigene0044329,KOG2177	Unigene0044329,KOG0823	Unigene0044331,KOG2177	Unigene0044335,KOG1037	Unigene0044336,KOG1037	Unigene0044346,KOG0897	Unigene0044348,KOG0897	Unigene0044357,KOG4159	Unigene0044357,KOG2177	Unigene0044357,KOG0823	Unigene0044357,KOG0317	Unigene0044390,KOG4412	Unigene0044413,KOG4185	Unigene0044451,KOG3736	Unigene0044451,KOG3738	Unigene0044453,KOG3736	Unigene0044453,KOG3738	Unigene0044511,KOG1565	Unigene0044555,KOG2067	Unigene0044558,KOG2067	Unigene0044558,KOG0960	Unigene0044582,KOG3922	Unigene0044606,KOG2707	Unigene0044606,KOG2708	Unigene0044616,KOG0852	Unigene0044628,KOG2237	Unigene0044668,KOG1864	Unigene0044669,KOG1864	Unigene0044669,KOG1865	Unigene0044669,KOG1867	Unigene0044669,KOG1868	Unigene0044669,KOG1863	Unigene0044675,KOG3538	Unigene0044675,KOG4597	Unigene0044692,KOG2177	Unigene0044694,KOG3714	Unigene0044695,KOG3129	Unigene0044714,KOG2629	Unigene0044717,KOG0939	Unigene0044717,KOG0940	Unigene0044726,KOG0800	Unigene0044726,KOG4628	Unigene0044751,KOG4179	Unigene0044752,KOG4626	Unigene0044788,KOG1357	Unigene0044828,KOG3509	Unigene0044837,KOG2924	Unigene0044843,KOG0544	Unigene0044844,KOG0544	Unigene0044844,KOG0549	Unigene0044844,KOG0543	Unigene0044845,KOG0544	Unigene0044847,KOG4117	Unigene0044849,KOG0687	Unigene0044849,KOG0686	Unigene0044861,KOG0360	Unigene0044861,KOG0361	Unigene0044862,KOG0360	Unigene0044862,KOG0358	Unigene0044862,KOG0361	Unigene0044862,KOG0357	Unigene0044862,KOG0363	Unigene0044864,KOG0802	Unigene0044864,KOG0800	Unigene0044953,KOG0305	Unigene0044966,KOG3607	Unigene0044975,KOG1565	Unigene0044979,KOG1870	Unigene0044979,KOG1868	Unigene0044979,KOG1867	Unigene0044980,KOG1870	Unigene0044980,KOG1868	Unigene0045016,KOG0305	Unigene0045056,KOG2177	Unigene0045083,KOG2177	Unigene0045101,KOG1864	Unigene0045101,KOG1865	Unigene0045101,KOG1870	Unigene0045101,KOG1868	Unigene0045108,KOG3083	Unigene0045112,KOG0652	Unigene0045113,KOG0652	Unigene0045113,KOG0726	Unigene0045113,KOG0728	Unigene0045137,KOG0944	Unigene0045137,KOG1868	Unigene0045137,KOG1867	Unigene0045137,KOG2689	Unigene0045137,KOG1864	Unigene0045137,KOG1866	Unigene0045137,KOG1870	Unigene0045137,KOG2699	Unigene0045138,KOG0944	Unigene0045139,KOG0944	Unigene0045188,KOG2177	Unigene0045213,KOG0800	Unigene0045216,KOG2177	Unigene0045217,KOG2177	Unigene0045222,KOG0548	Unigene0045337,KOG1870	Unigene0045386,KOG2016	Unigene0045386,KOG2014	Unigene0045444,KOG3509	Unigene0045488,KOG0738	Unigene0045488,KOG0739	Unigene0045488,KOG0740	Unigene0045526,KOG1442	Unigene0045579,KOG2699	Unigene0045580,KOG3538	Unigene0045580,KOG4597	Unigene0045585,KOG2608	Unigene0045586,KOG2608	Unigene0045601,KOG4295	Unigene0045601,KOG4597	Unigene0045603,KOG1565	Unigene0045630,KOG0714	Unigene0045630,KOG0712	Unigene0045642,KOG1565	Unigene0045686,KOG2195	Unigene0045691,KOG2177	Unigene0045692,KOG1812	Unigene0045724,KOG0505	Unigene0045725,KOG0546	Unigene0045725,KOG0865	Unigene0045725,KOG0880	Unigene0045773,KOG1868	Unigene0045773,KOG1867	Unigene0045773,KOG1865	Unigene0045773,KOG1870	Unigene0045773,KOG1864	Unigene0045818,KOG2177	Unigene0045819,KOG2177	Unigene0045830,KOG4412	Unigene0045848,KOG0311	Unigene0045857,KOG4127	Unigene0045864,KOG0909	Unigene0045865,KOG0909	Unigene0045870,KOG4412	Unigene0045903,KOG3538	Unigene0045903,KOG4597	Unigene0045911,KOG0505	Unigene0045911,KOG4412	Unigene0045927,KOG2177	Unigene0045928,KOG0779	Unigene0045928,KOG0778	Unigene0045947,KOG1373	Unigene0045951,KOG0691	Unigene0045951,KOG0716	Unigene0045951,KOG0713	Unigene0045951,KOG0714	Unigene0045954,KOG0548	Unigene0045954,KOG0550	Unigene0045954,KOG4151	Unigene0045961,KOG0730	Unigene0045961,KOG0733	Unigene0045971,KOG1543	Unigene0045971,KOG1542	Unigene0046015,KOG0595	Unigene0046017,KOG0717	Unigene0046017,KOG0714	Unigene0046017,KOG0724	Unigene0046017,KOG0715	Unigene0046017,KOG0713	Unigene0046029,KOG2177	Unigene0046041,KOG4626	Unigene0046041,KOG1155	Unigene0046044,KOG3970	Unigene0046096,KOG1661	Unigene0046109,KOG0001	Unigene0046110,KOG0001	Unigene0046114,KOG0940	Unigene0046124,KOG0960	Unigene0046124,KOG2067	Unigene0046124,KOG0959	Unigene0046125,KOG0960	Unigene0046179,KOG1556	Unigene0046182,KOG0940	Unigene0046200,KOG0895	Unigene0046200,KOG0417	Unigene0046200,KOG0419	Unigene0046218,KOG4146	Unigene0046219,KOG4146	Unigene0046225,KOG0941	Unigene0046262,KOG0714	Unigene0046262,KOG0713	Unigene0046262,KOG0715	Unigene0046262,KOG0712	Unigene0046263,KOG0714	Unigene0046263,KOG0712	Unigene0046263,KOG0713	Unigene0046271,KOG0529	Unigene0046284,KOG3698	Unigene0046287,KOG1789	Unigene0046287,KOG0716	Unigene0046287,KOG0712	Unigene0046307,KOG4642	Unigene0046402,KOG2177	Unigene0046403,KOG2177	Unigene0046426,KOG1543	Unigene0046432,KOG4716	Unigene0046448,KOG1439	Unigene0046449,KOG1439	Unigene0046462,KOG2042	Unigene0046472,KOG0715	Unigene0046472,KOG0691	Unigene0046472,KOG0713	Unigene0046472,KOG0714	Unigene0046473,KOG0715	Unigene0046473,KOG0691	Unigene0046473,KOG0713	Unigene0046473,KOG0714	Unigene0046489,KOG1555	Unigene0046504,KOG2281	Unigene0046504,KOG2100	Unigene0046510,KOG1858	Unigene0046511,KOG1858	Unigene0046521,KOG0978	Unigene0046522,KOG0978	Unigene0046522,KOG0320	Unigene0046542,KOG0714	Unigene0046575,KOG2590	Unigene0046599,KOG3738	Unigene0046599,KOG3736	Unigene0046599,KOG3737	Unigene0046600,KOG3738	Unigene0046600,KOG3736	Unigene0046618,KOG1357	Unigene0046626,KOG3525	Unigene0046651,KOG0360	Unigene0046656,KOG0852	Unigene0046657,KOG0852	Unigene0046698,KOG1815	Unigene0046698,KOG1812	Unigene0046728,KOG2391	Unigene0046730,KOG0361	Unigene0046731,KOG0361	Unigene0046731,KOG0363	Unigene0046731,KOG0364	Unigene0046731,KOG0360	Unigene0046731,KOG0358	Unigene0046743,KOG2158	Unigene0046743,KOG2157	Unigene0046743,KOG2156	Unigene0046743,KOG2155	Unigene0046753,KOG0448	Unigene0046760,KOG2177	Unigene0046807,KOG1174	Unigene0046840,KOG1543	Unigene0046840,KOG1542	Unigene0046846,KOG3703	Unigene0046846,KOG3704	Unigene0046861,KOG1460	Unigene0046891,KOG3488	Unigene0046931,KOG3986	Unigene0046937,KOG3996	Unigene0046942,KOG1047	Unigene0046942,KOG1046	Unigene0046966,KOG0800	Unigene0046966,KOG4628	Unigene0046975,KOG2177	Unigene0047018,KOG2015	Unigene0047018,KOG2013	Unigene0047018,KOG2012	Unigene0047036,KOG4434	Unigene0047036,KOG0721	Unigene0047036,KOG0714	Unigene0047039,KOG2177	Unigene0047059,KOG0359	Unigene0047070,KOG3714	Unigene0047071,KOG3714	Unigene0047097,KOG2177	Unigene0047098,KOG2177	Unigene0047112,KOG0045	Unigene0047123,KOG2177	Unigene0047140,KOG0019	Unigene0047140,KOG0020	Unigene0047145,KOG1865	Unigene0047152,KOG0940	Unigene0047161,KOG0543	Unigene0047179,KOG0595	Unigene0047181,KOG2183	Unigene0047181,KOG2182	Unigene0047206,KOG3607	Unigene0047232,KOG0740	Unigene0047233,KOG0740	Unigene0047233,KOG0738	Unigene0047233,KOG0737	Unigene0047233,KOG0739	Unigene0047245,KOG2582	Unigene0047271,KOG2177	Unigene0047285,KOG2177	Unigene0047334,KOG0505	Unigene0047339,KOG1446	Unigene0047345,KOG2540	Unigene0047347,KOG1543	Unigene0047348,KOG1543	Unigene0047349,KOG3509	Unigene0047351,KOG4626	Unigene0047459,KOG1051	Unigene0047470,KOG0101	Unigene0047470,KOG0100	Unigene0047471,KOG0865	Unigene0047471,KOG0111	Unigene0047506,KOG4626	Unigene0047557,KOG0546	Unigene0047557,KOG0865	Unigene0047599,KOG4265	Unigene0047599,KOG4172	Unigene0047599,KOG4275	Unigene0047601,KOG4265	Unigene0047603,KOG4265	Unigene0047605,KOG3736	Unigene0047605,KOG3738	Unigene0047605,KOG3737	Unigene0047606,KOG3736	Unigene0047606,KOG3737	Unigene0047621,KOG0800	Unigene0047622,KOG0800	Unigene0047676,KOG0362	Unigene0047676,KOG0358	Unigene0047676,KOG0357	Unigene0047676,KOG0360	Unigene0047701,KOG3509	Unigene0047720,KOG0101	Unigene0047743,KOG2447	Unigene0047746,KOG3736	Unigene0047746,KOG3738	Unigene0047781,KOG0190	Unigene0047781,KOG0191	Unigene0047820,KOG2004	Unigene0047835,KOG3509	Unigene0047856,KOG0940	Unigene0047866,KOG3607	Unigene0047932,KOG1948	Unigene0047933,KOG2194	Unigene0047938,KOG2177	Unigene0047946,KOG2754	Unigene0047962,KOG0505	Unigene0047997,KOG4642	Unigene0048004,KOG3567	Unigene0048017,KOG2605	Unigene0048017,KOG2606	Unigene0048026,KOG0595	Unigene0048039,KOG1867	Unigene0048039,KOG1868	Unigene0048039,KOG1865	Unigene0048062,KOG1555	Unigene0048068,KOG3538	Unigene0048119,KOG0940	Unigene0048128,KOG2292	Unigene0048140,KOG0045	Unigene0048141,KOG0045	Unigene0048167,KOG2157	Unigene0048167,KOG2156	Unigene0048167,KOG2158	Unigene0048169,KOG1373	Unigene0048199,KOG0365	Unigene0048199,KOG0366	Unigene0048199,KOG0367	Unigene0048218,KOG0416	Unigene0048218,KOG0417	Unigene0048218,KOG0419	Unigene0048218,KOG0418	Unigene0048250,KOG0800	Unigene0048250,KOG0802	Unigene0048277,KOG0422	Unigene0048277,KOG0417	Unigene0048314,KOG2738	Unigene0048316,KOG3946	Unigene0048317,KOG0856	Unigene0048324,KOG0356	Unigene0048347,KOG1565	Unigene0048352,KOG3158	Unigene0048353,KOG3158	Unigene0048354,KOG3158	Unigene0048378,KOG0019	Unigene0048378,KOG0020	Unigene0048393,KOG1651	Unigene0048401,KOG0800	Unigene0048412,KOG3714	Unigene0048414,KOG2177	Unigene0048425,KOG0908	Unigene0048425,KOG0907	Unigene0048429,KOG0732	Unigene0048445,KOG3988	Unigene0048471,KOG1863	Unigene0048471,KOG4598	Unigene0048471,KOG1866	Unigene0048513,KOG4295	Unigene0048514,KOG4265	Unigene0048514,KOG1100	Unigene0048524,KOG4400	Unigene0048543,KOG0548	Unigene0048543,KOG1308	Unigene0048556,KOG1867	Unigene0048556,KOG1868	Unigene0048556,KOG1870	Unigene0048556,KOG1865	Unigene0048572,KOG3207	Unigene0048579,KOG3696	Unigene0048581,KOG4626	Unigene0048582,KOG1499	Unigene0048606,KOG1155	Unigene0048627,KOG0735	Unigene0048627,KOG0730	Unigene0048627,KOG0733	Unigene0048652,KOG2177	Unigene0048676,KOG1565	Unigene0048676,KOG1550	Unigene0048680,KOG4642	Unigene0048691,KOG2177	Unigene0048714,KOG1114	Unigene0048773,KOG1867	Unigene0048773,KOG1870	Unigene0048774,KOG1867	Unigene0048774,KOG1870	Unigene0048774,KOG0944	Unigene0048787,KOG1039	Unigene0048791,KOG1872	Unigene0048792,KOG1872	Unigene0048798,KOG0940	Unigene0048800,KOG2281	Unigene0048800,KOG2100	Unigene0048801,KOG0001	Unigene0048812,KOG3509	Unigene0048823,KOG1863	Unigene0048823,KOG4598	Unigene0048823,KOG1872	Unigene0048823,KOG1866	Unigene0048829,KOG0714	Unigene0048829,KOG0712	Unigene0048829,KOG0713	Unigene0048882,KOG2177	Unigene0048882,KOG4185	Unigene0048885,KOG2237	Unigene0048984,KOG0940	Unigene0048985,KOG0940	Unigene0049004,KOG0941	Unigene0049004,KOG0940	Unigene0049004,KOG0939	Unigene0049009,KOG4275	Unigene0049009,KOG4172	Unigene0049009,KOG1571	Unigene0049017,KOG4583	Unigene0049081,KOG1771	Unigene0049087,KOG0102	Unigene0049087,KOG0100	Unigene0049087,KOG0101	Unigene0049096,KOG0548	Unigene0049132,KOG4179	Unigene0049132,KOG1971	Unigene0049133,KOG4716	Unigene0049176,KOG3526	Unigene0049176,KOG3525	Unigene0049215,KOG1814	Unigene0049215,KOG1815	Unigene0049215,KOG1812	Unigene0049215,KOG0006	Unigene0049244,KOG2177	Unigene0049345,KOG3714	Unigene0049356,KOG4151	Unigene0049356,KOG0548	Unigene0049372,KOG1100	Unigene0049395,KOG3607	Unigene0049418,KOG0019	Unigene0049419,KOG0736	Unigene0049419,KOG0730	Unigene0049419,KOG0733	Unigene0049437,KOG4412	Unigene0049464,KOG4628	Unigene0049464,KOG0800	Unigene0049495,KOG0941	Unigene0049496,KOG0941	Unigene0049564,KOG1051	Unigene0049570,KOG1066	Unigene0049626,KOG3607	Unigene0049683,KOG4597	Unigene0049683,KOG4295	Unigene0049697,KOG2699	Unigene0049698,KOG2699	Unigene0049767,KOG0800	Unigene0049767,KOG4628	Unigene0049783,KOG2407	Unigene0049819,KOG0740	Unigene0049820,KOG0740	Unigene0049820,KOG0738	Unigene0049820,KOG0739	Unigene0049832,KOG3714	Unigene0049843,KOG3509	Unigene0049878,KOG3849	Unigene0049921,KOG0714	Unigene0049921,KOG0712	Unigene0049939,KOG1661	Unigene0049941,KOG3525	Unigene0049969,KOG3704	Unigene0049976,KOG0884	Unigene0049976,KOG0883	Unigene0049976,KOG0881	Unigene0049976,KOG0882	Unigene0049976,KOG0885	Unigene0049977,KOG0884	Unigene0049977,KOG0883	Unigene0049977,KOG0881	Unigene0049977,KOG0882	Unigene0049978,KOG0884	Unigene0049979,KOG0884	Unigene0049987,KOG4470	Unigene0050007,KOG1366	Unigene0050044,KOG0732	Unigene0050056,KOG1870	Unigene0050056,KOG1868	Unigene0050056,KOG1867	Unigene0050057,KOG0941	Unigene0050069,KOG0505	Unigene0050110,KOG0010	Unigene0050111,KOG0010	Unigene0050111,KOG0005	Unigene0050111,KOG0001	Unigene0050115,KOG2581	Unigene0050124,KOG0910	Unigene0050124,KOG0907	Unigene0050135,KOG1366	Unigene0050145,KOG0802	Unigene0050196,KOG1864	Unigene0050196,KOG1867	Unigene0050196,KOG1865	Unigene0050196,KOG1863	Unigene0050196,KOG1868	Unigene0050262,KOG0960	Unigene0050262,KOG2067	Unigene0050262,KOG0959	Unigene0050263,KOG0960	Unigene0050264,KOG2177	Unigene0050283,KOG0732	Unigene0050367,KOG1815	Unigene0050367,KOG1812	Unigene0050385,KOG1446	Unigene0050385,KOG0305	Unigene0050393,KOG2177	Unigene0050403,KOG1863	Unigene0050403,KOG1866	Unigene0050403,KOG1865	Unigene0050403,KOG1864	Unigene0050403,KOG4598	Unigene0050416,KOG1873	Unigene0050416,KOG1867	Unigene0050416,KOG1870	Unigene0050416,KOG1865	Unigene0050416,KOG1868	Unigene0050432,KOG2177	Unigene0050434,KOG0940	Unigene0050447,KOG0714	Unigene0050447,KOG0712	Unigene0050451,KOG3696	Unigene0050458,KOG0415	Unigene0050471,KOG2725	Unigene0050477,KOG0168	Unigene0050477,KOG0170	Unigene0050477,KOG0941	Unigene0050477,KOG0940	Unigene0050478,KOG1037	Unigene0050481,KOG3736	Unigene0050481,KOG3737	Unigene0050493,KOG3525	Unigene0050494,KOG3525	Unigene0050498,KOG0418	Unigene0050498,KOG0417	Unigene0050535,KOG0743	Unigene0050536,KOG2195	Unigene0050544,KOG4159	Unigene0050544,KOG2177	Unigene0050544,KOG0823	Unigene0050544,KOG0320	Unigene0050547,KOG0801	Unigene0050547,KOG0800	Unigene0050547,KOG0827	Unigene0050565,KOG3714	Unigene0050585,KOG1864	Unigene0050585,KOG1873	Unigene0050585,KOG4598	Unigene0050585,KOG1870	Unigene0050585,KOG1865	Unigene0050585,KOG1868	Unigene0050586,KOG4114	Unigene0050631,KOG1550	Unigene0050653,KOG3714	Unigene0050653,KOG3509	Unigene0050700,KOG4412	Unigene0050754,KOG3538	Unigene0050754,KOG4597	Unigene0050803,KOG0940	Unigene0050804,KOG0940	Unigene0050820,KOG3268	Unigene0050827,KOG4716	Unigene0050861,KOG0720	Unigene0050877,KOG4275	Unigene0050877,KOG1571	Unigene0050877,KOG4172	Unigene0050877,KOG1100	Unigene0050886,KOG2177	Unigene0050895,KOG0190	Unigene0050895,KOG0191	Unigene0050918,KOG2120	Unigene0050942,KOG0548	Unigene0050962,KOG1446	Unigene0051022,KOG0168	Unigene0051027,KOG0311	Unigene0051027,KOG2177	Unigene0051027,KOG0320	Unigene0051027,KOG0314	Unigene0051114,KOG0722	Unigene0051130,KOG1366	Unigene0051159,KOG1046	Unigene0051160,KOG1046	Unigene0051161,KOG0317	Unigene0051162,KOG0317	Unigene0051162,KOG0823	Unigene0051162,KOG0800	Unigene0051163,KOG0317	Unigene0051164,KOG0317	Unigene0051187,KOG4172	Unigene0051188,KOG4172	Unigene0051292,KOG1543	Unigene0051355,KOG0595	Unigene0051467,KOG0802	Unigene0051473,KOG2100	Unigene0051473,KOG2281	Unigene0051474,KOG2100	Unigene0051477,KOG2177	Unigene0051499,KOG1550	Unigene0051499,KOG1565	Unigene0051546,KOG1550	Unigene0051546,KOG1565	Unigene0051566,KOG3714	Unigene0051570,KOG4159	Unigene0051580,KOG3986	Unigene0051627,KOG4413	Unigene0051639,KOG2177	Unigene0051640,KOG2177	Unigene0051644,KOG0314	Unigene0051645,KOG0314	Unigene0051646,KOG0314	Unigene0051703,KOG2177	Unigene0051704,KOG2177	Unigene0051719,KOG1870	Unigene0051719,KOG1868	Unigene0051743,KOG4400	Unigene0051756,KOG1865	Unigene0051763,KOG1366	Unigene0051765,KOG0101	Unigene0051793,KOG2177	Unigene0051820,KOG3509	Unigene0051821,KOG2605	Unigene0051821,KOG3288	Unigene0051842,KOG3509	Unigene0051860,KOG0745	Unigene0051860,KOG0728	Unigene0051889,KOG2778	Unigene0051889,KOG1415	Unigene0051904,KOG2177	Unigene0051936,KOG3538	Unigene0051940,KOG1565	Unigene0051999,KOG4642	Unigene0052000,KOG4642	Unigene0052001,KOG4642	Unigene0052046,KOG1339	Unigene0052074,KOG1139	Unigene0052074,KOG1140	Unigene0052076,KOG0103	Unigene0052077,KOG0103	Unigene0052077,KOG0101	Unigene0052077,KOG0104	Unigene0052097,KOG0715	Unigene0052097,KOG0550	Unigene0052097,KOG0719	Unigene0052097,KOG0714	Unigene0052097,KOG0712	Unigene0052097,KOG0713	Unigene0052097,KOG0171	Unigene0052110,KOG3161	Unigene0052110,KOG4185	Unigene0052110,KOG2177	Unigene0052128,KOG3509	Unigene0052135,KOG1866	Unigene0052135,KOG1863	Unigene0052135,KOG4598	Unigene0052141,KOG4412	Unigene0052193,KOG1140	Unigene0052193,KOG1139	Unigene0052220,KOG4642	Unigene0052221,KOG4642	Unigene0052297,KOG2590	Unigene0052319,KOG0544	Unigene0052319,KOG0549	Unigene0052319,KOG0543	Unigene0052345,KOG0801	Unigene0052353,KOG3986	Unigene0052364,KOG3704	Unigene0052364,KOG3703	Unigene0052365,KOG3704	Unigene0052365,KOG3703	Unigene0052393,KOG1046	Unigene0052422,KOG0549	Unigene0052460,KOG0732	Unigene0052482,KOG0941	Unigene0052482,KOG0939	Unigene0052482,KOG0940	Unigene0052493,KOG0939	Unigene0052493,KOG0168	Unigene0052516,KOG0548	Unigene0052516,KOG4642	Unigene0052564,KOG0415	Unigene0052573,KOG3538	Unigene0052574,KOG3538	Unigene0052602,KOG0854	Unigene0052602,KOG0852	Unigene0052613,KOG0732	Unigene0052633,KOG3714	Unigene0052638,KOG0320	Unigene0052638,KOG0800	Unigene0052672,KOG4041	Unigene0052677,KOG0548	Unigene0052677,KOG0550	Unigene0052677,KOG1308	Unigene0052677,KOG4642	Unigene0052678,KOG0800	Unigene0052678,KOG0802	Unigene0052699,KOG3714	Unigene0052828,KOG1734	Unigene0052884,KOG2177	Unigene0052886,KOG2177	Unigene0052925,KOG0595	Unigene0052930,KOG0595	Unigene0052937,KOG0943	Unigene0052937,KOG0939	Unigene0052937,KOG0940	Unigene0052937,KOG0941	Unigene0052937,KOG0942	Unigene0052944,KOG0803	Unigene0052945,KOG0823	Unigene0052967,KOG0894	Unigene0052967,KOG0428	Unigene0052967,KOG0419	Unigene0052967,KOG0417	Unigene0053030,KOG3714	Unigene0053031,KOG0940	Unigene0053061,KOG1771	Unigene0053121,KOG0740	Unigene0053135,KOG0305	Unigene0053158,KOG1971	Unigene0053158,KOG4179	Unigene0053159,KOG2177	Unigene0053161,KOG2177	Unigene0053163,KOG2177	Unigene0053165,KOG2177	Unigene0053209,KOG1308	Unigene0053210,KOG1308	Unigene0053210,KOG0550	Unigene0053232,KOG1868	Unigene0053232,KOG1864	Unigene0053232,KOG1867	Unigene0053232,KOG1865	Unigene0053232,KOG1870	Unigene0053239,KOG4295	Unigene0053239,KOG4597	Unigene0053240,KOG4295	Unigene0053240,KOG4597	Unigene0053242,KOG4412	Unigene0053244,KOG0823	Unigene0053244,KOG0317	Unigene0053273,KOG0045	Unigene0053290,KOG3538	Unigene0053291,KOG3538	Unigene0053291,KOG4597	Unigene0053297,KOG2177	Unigene0053301,KOG2177	Unigene0053308,KOG0802	Unigene0053308,KOG0800	Unigene0053342,KOG3607	Unigene0053343,KOG3607	Unigene0053389,KOG4172	Unigene0053389,KOG1571	Unigene0053389,KOG4265	Unigene0053389,KOG4275	Unigene0053412,KOG1887	Unigene0053421,KOG2932	Unigene0053429,KOG0940	Unigene0053430,KOG0940	Unigene0053432,KOG4412	Unigene0053432,KOG0505	Unigene0053433,KOG3206	Unigene0053454,KOG0941	Unigene0053468,KOG2177	Unigene0053474,KOG0940	Unigene0053566,KOG1771	Unigene0053634,KOG0103	Unigene0053634,KOG0101	Unigene0053636,KOG1873	Unigene0053636,KOG1870	Unigene0053636,KOG1865	Unigene0053636,KOG1867	Unigene0053636,KOG1868	Unigene0053637,KOG1873	Unigene0053641,KOG0505	Unigene0053641,KOG4412	Unigene0053643,KOG0425	Unigene0053644,KOG0425	Unigene0053644,KOG0426	Unigene0053644,KOG0419	Unigene0053685,KOG1565	Unigene0053687,KOG1565	Unigene0053702,KOG3158	Unigene0053739,KOG2292	Unigene0053741,KOG2292	Unigene0053747,KOG0802	Unigene0053747,KOG0800	Unigene0053819,KOG3207	Unigene0053819,KOG3206	Unigene0053856,KOG0865	Unigene0053875,KOG0778	Unigene0053875,KOG0779	Unigene0053887,KOG4412	Unigene0053901,KOG1571	Unigene0053901,KOG4172	Unigene0053904,KOG1867	Unigene0053904,KOG1873	Unigene0053904,KOG0944	Unigene0053917,KOG2459	Unigene0053952,KOG1499	Unigene0053985,KOG1183	Unigene0054043,KOG3714	Unigene0054055,KOG1339	Unigene0054064,KOG1499	Unigene0054064,KOG1500	Unigene0054115,KOG2512	Unigene0054146,KOG0867	Unigene0054158,KOG0713	Unigene0054158,KOG0691	Unigene0054158,KOG0715	Unigene0054158,KOG0714	Unigene0054158,KOG0712	Unigene0054159,KOG0191	Unigene0054159,KOG0190	Unigene0054168,KOG2013	Unigene0054168,KOG2018	Unigene0054168,KOG2015	Unigene0054186,KOG2177	Unigene0054206,KOG3525	Unigene0054222,KOG3525	Unigene0054280,KOG0715	Unigene0054280,KOG0714	Unigene0054280,KOG0713	Unigene0054280,KOG0721	Unigene0054280,KOG0712	Unigene0054285,KOG0360	Unigene0054285,KOG0363	Unigene0054285,KOG0357	Unigene0054300,KOG3538	Unigene0054320,KOG2177	Unigene0054326,KOG0191	Unigene0054383,KOG1868	Unigene0054383,KOG1870	Unigene0054383,KOG1867	Unigene0054383,KOG1865	Unigene0054416,KOG3144	Unigene0054420,KOG0913	Unigene0054420,KOG0191	Unigene0054420,KOG0190	Unigene0054433,KOG0941	Unigene0054460,KOG1863	Unigene0054460,KOG1867	Unigene0054460,KOG4598	Unigene0054460,KOG1866	Unigene0054461,KOG1863	Unigene0054463,KOG1863	Unigene0054483,KOG0739	Unigene0054485,KOG2177	Unigene0054499,KOG1066	Unigene0054508,KOG2177	Unigene0054518,KOG2177	Unigene0054523,KOG2177	Unigene0054528,KOG0800	Unigene0054528,KOG4628	Unigene0054556,KOG0019	Unigene0054556,KOG0020	Unigene0054612,KOG3509	Unigene0054639,KOG4626	Unigene0054650,KOG0045	Unigene0054652,KOG0045	Unigene0054653,KOG0045	Unigene0054687,KOG2165	Unigene0054731,KOG3566	Unigene0054732,KOG3566	Unigene0054733,KOG1815	Unigene0054733,KOG1814	Unigene0054733,KOG1812	Unigene0054739,KOG2177	Unigene0054756,KOG3509	Unigene0054768,KOG0448	Unigene0054769,KOG0448	Unigene0054770,KOG0448	Unigene0054772,KOG2158	Unigene0054772,KOG2156	Unigene0054772,KOG2157	Unigene0054773,KOG2158	Unigene0054820,KOG3736	Unigene0054820,KOG3738	Unigene0054822,KOG3736	Unigene0054825,KOG0941	Unigene0054825,KOG0939	Unigene0054825,KOG0940	Unigene0054827,KOG0941	Unigene0054840,KOG4412	Unigene0054891,KOG0939	Unigene0054891,KOG0940	Unigene0054896,KOG2012	Unigene0054896,KOG2013	Unigene0054896,KOG2015	Unigene0054897,KOG2012	Unigene0054905,KOG1155	Unigene0054905,KOG4626	Unigene0054942,KOG4295	Unigene0054942,KOG4597	Unigene0054949,KOG1565	Unigene0054955,KOG3525	Unigene0054970,KOG0714	Unigene0054970,KOG0715	Unigene0054970,KOG0713	Unigene0054972,KOG2590	Unigene0055004,KOG3538	Unigene0055004,KOG3714	Unigene0055043,KOG4151	Unigene0055043,KOG0546	Unigene0055122,KOG0913	Unigene0055122,KOG0190	Unigene0055122,KOG0191	Unigene0055132,KOG0800	Unigene0055132,KOG4628	Unigene0055132,KOG0802	Unigene0055190,KOG3509	Unigene0055198,KOG0595	Unigene0055207,KOG1571	Unigene0055207,KOG4265	Unigene0055207,KOG4275	Unigene0055207,KOG4172	Unigene0055210,KOG1066	Unigene0055217,KOG1046	Unigene0055223,KOG3538	Unigene0055256,KOG4588	Unigene0055268,KOG1870	Unigene0055268,KOG1868	Unigene0055320,KOG3509	Unigene0055330,KOG3538	Unigene0055366,KOG3509	Unigene0055400,KOG4626	Unigene0055401,KOG4626	Unigene0055447,KOG0940	Unigene0055482,KOG3206	Unigene0055512,KOG1867	Unigene0055512,KOG1868	Unigene0055512,KOG1864	Unigene0055512,KOG1870	Unigene0055512,KOG1865	Unigene0055514,KOG3538	Unigene0055515,KOG3538	Unigene0055520,KOG0548	Unigene0055523,KOG1870	Unigene0055523,KOG1868	Unigene0055523,KOG1867	Unigene0055523,KOG1863	Unigene0055558,KOG0912	Unigene0055558,KOG0190	Unigene0055560,KOG0912	Unigene0055560,KOG0190	Unigene0055560,KOG0191	Unigene0055590,KOG2908	Unigene0055591,KOG0800	Unigene0055639,KOG0549	Unigene0055639,KOG0552	Unigene0055639,KOG0544	Unigene0055759,KOG2177	Unigene0055777,KOG3538	Unigene0055781,KOG1866	Unigene0055781,KOG1863	Unigene0055781,KOG4598	Unigene0055781,KOG1865	Unigene0055877,KOG3714	Unigene0055967,KOG3509	Unigene0056025,KOG0505	Unigene0056029,KOG0505	Unigene0056098,KOG3538	Unigene0056098,KOG4597	Unigene0056101,KOG3538	Unigene0056146,KOG0867	Unigene0056153,KOG0546	Unigene0056153,KOG0865	Unigene0056153,KOG0880	Unigene0056153,KOG0879	Unigene0056156,KOG0546	Unigene0056156,KOG0865	Unigene0056158,KOG0505	Unigene0056211,KOG2089	Unigene0056211,KOG2090	Unigene0056240,KOG2689	Unigene0056261,KOG0595	Unigene0056262,KOG0595	Unigene0056311,KOG1100	Unigene0056318,KOG1867	Unigene0056318,KOG1868	Unigene0056318,KOG1864	Unigene0056318,KOG1873	Unigene0056318,KOG1870	Unigene0056318,KOG1865	Unigene0056319,KOG0941	Unigene0056319,KOG0940	Unigene0056319,KOG0939	Unigene0056320,KOG0941	Unigene0056322,KOG1565	Unigene0056369,KOG4755	Unigene0056373,KOG1550	Unigene0056383,KOG2156	Unigene0056383,KOG2157	Unigene0056383,KOG2158	Unigene0056383,KOG2155	Unigene0056459,KOG0545	Unigene0056475,KOG0939	Unigene0056475,KOG0940	Unigene0056475,KOG0942	Unigene0056478,KOG3437	Unigene0056514,KOG0191	Unigene0056514,KOG0190	Unigene0056545,KOG1366	Unigene0056546,KOG1366	Unigene0056564,KOG0800	Unigene0056578,KOG3206	Unigene0056586,KOG3714	Unigene0056631,KOG0045	Unigene0056632,KOG0045	Unigene0056633,KOG0045	Unigene0056678,KOG3509	Unigene0056693,KOG2177	Unigene0056744,KOG0550	Unigene0056744,KOG0714	Unigene0056744,KOG0713	Unigene0056744,KOG0718	Unigene0056744,KOG0712	Unigene0056791,KOG4642	Unigene0056797,KOG4597	Unigene0056797,KOG4295	Unigene0056832,KOG0529	Unigene0056832,KOG0530	Unigene0056833,KOG0529	Unigene0056879,KOG0305	Unigene0056915,KOG3736	Unigene0056916,KOG3736	Unigene0056916,KOG3738	Unigene0056917,KOG3736	Unigene0056925,KOG1366	Unigene0056926,KOG1366	Unigene0056927,KOG1366	Unigene0056957,KOG3359	Unigene0056963,KOG0716	Unigene0056963,KOG0714	Unigene0056963,KOG0713	Unigene0056963,KOG0715	Unigene0056967,KOG1339	Unigene0057009,KOG0550	Unigene0057009,KOG0714	Unigene0057009,KOG0548	Unigene0057018,KOG4642	Unigene0057036,KOG4642	Unigene0057073,KOG1815	Unigene0057073,KOG1814	Unigene0057073,KOG1812	Unigene0057083,KOG3509	Unigene0057099,KOG0715	Unigene0057099,KOG0712	Unigene0057113,KOG4295	Unigene0057113,KOG4597	Unigene0057114,KOG4295	Unigene0057114,KOG4597	Unigene0057116,KOG4626	Unigene0057122,KOG3538	Unigene0057130,KOG3509	Unigene0057131,KOG3509	Unigene0057136,KOG3206	Unigene0057153,KOG2177	Unigene0057191,KOG4692	Unigene0057218,KOG4427	Unigene0057218,KOG0942	Unigene0057218,KOG0939	Unigene0057218,KOG0940	Unigene0057239,KOG0941	Unigene0057239,KOG0940	Unigene0057239,KOG0942	Unigene0057240,KOG2164	Unigene0057240,KOG0320	Unigene0057240,KOG0317	Unigene0057248,KOG1282	Unigene0057250,KOG1282	Unigene0057268,KOG1971	Unigene0057296,KOG0895	Unigene0057296,KOG0419	Unigene0057296,KOG0417	Unigene0057296,KOG0423	Unigene0057296,KOG0426	Unigene0057297,KOG0895	Unigene0057301,KOG1476	Unigene0057307,KOG2918	Unigene0057316,KOG0940	Unigene0057349,KOG3509	Unigene0057363,KOG3359	Unigene0057390,KOG2088	Unigene0057398,KOG3538	Unigene0057436,KOG1812	Unigene0057438,KOG1812	Unigene0057438,KOG1814	Unigene0057438,KOG1815	Unigene0057439,KOG1812	Unigene0057453,KOG2067	Unigene0057453,KOG0960	Unigene0057457,KOG0505	Unigene0057568,KOG3509	Unigene0057608,KOG0552	Unigene0057608,KOG0549	Unigene0057608,KOG0544	Unigene0057608,KOG0543	Unigene0057633,KOG0505	Unigene0057634,KOG0505	Unigene0057699,KOG0732	Unigene0057700,KOG0732	Unigene0057701,KOG0732	Unigene0057702,KOG0732	Unigene0057702,KOG0730	Unigene0057702,KOG0651	Unigene0057703,KOG0732	Unigene0057797,KOG1066	Unigene0057808,KOG0305	Unigene0057810,KOG0305	Unigene0057854,KOG0543	Unigene0057854,KOG0544	Unigene0057854,KOG0549	Unigene0057866,KOG0941	Unigene0057866,KOG0939	Unigene0057866,KOG0940	Unigene0057867,KOG4172	Unigene0058022,KOG2177	Unigene0058089,KOG0045	Unigene0058263,KOG3509	Unigene0058854,KOG0544	Unigene0058854,KOG0543	Unigene0058854,KOG0549	Unigene0059567,KOG3736	Unigene0059567,KOG3737	Unigene0060018,KOG1565	Unigene0060018,KOG1550	Unigene0060136,KOG2100	Unigene0060136,KOG2281	Unigene0060311,KOG3509	Unigene0060453,KOG1476	Unigene0060504,KOG3714	Unigene0061119,KOG4642	Unigene0061321,KOG4187	Unigene0061536,KOG2177	Unigene0061721,KOG2158	Unigene0061721,KOG2156	Unigene0061721,KOG2157	Unigene0061756,KOG2541	Unigene0062746,KOG1366	Unigene0062798,KOG3736	Unigene0063427,KOG2177	Unigene0063595,KOG0940	Unigene0064111,KOG3538	Unigene0064580,KOG3607	Unigene0064638,KOG2177	Unigene0064956,KOG0803	Unigene0065059,KOG1565	Unigene0065195,KOG0420	Unigene0065195,KOG0417	Unigene0065272,KOG3591	Unigene0065578,KOG1339	Unigene0065827,KOG3538	Unigene0065832,KOG2177	Unigene0066011,KOG3736	Unigene0067201,KOG3714	Unigene0067280,KOG1724	Unigene0067390,KOG2157	Unigene0067390,KOG2158	Unigene0067390,KOG2156	Unigene0067390,KOG2155	Unigene0067391,KOG1555	Unigene0067490,KOG2177	Unigene0067741,KOG1339	Unigene0068017,KOG3714	Unigene0068134,KOG1864	Unigene0068444,KOG1366	Unigene0068757,KOG3591	Unigene0068792,KOG3714	Unigene0068950,KOG1752	Unigene0069315,KOG1046	Unigene0069346,KOG1543	Unigene0070838,KOG3538	Unigene0071819,KOG3714	Unigene0071820,KOG2177	Unigene0071926,KOG3591	Unigene0071942,KOG4642	Unigene0072430,KOG3538	Unigene0072771,KOG0182	Unigene0072771,KOG0181	Unigene0072771,KOG0178	Unigene0072771,KOG0183	Unigene0072771,KOG0176	Unigene0072960,KOG4412	Unigene0073422,KOG2195	Unigene0073423,KOG2177	Unigene0073503,KOG0177	Unigene0073503,KOG0179	Unigene0073503,KOG0173	Unigene0073503,KOG0174	Unigene0073503,KOG0175	Unigene0073694,KOG3525	Unigene0074452,KOG0722	Unigene0074715,KOG3714	Unigene0075367,KOG3714	Unigene0075378,KOG1815	Unigene0075419,KOG3579	Unigene0075789,KOG0505	Unigene0076281,KOG1366	Unigene0076560,KOG2195	Unigene0076958,KOG1046	Unigene0076959,KOG1046
P	Inorganic ion transport and metabolism 	895	Unigene0000189,KOG3599	Unigene0000238,KOG4475	Unigene0000292,KOG4294	Unigene0000351,KOG2353	Unigene0000360,KOG4656	Unigene0000360,KOG0441	Unigene0000422,KOG4475	Unigene0000467,KOG1307	Unigene0000918,KOG2301	Unigene0000918,KOG2302	Unigene0001088,KOG4475	Unigene0001125,KOG1172	Unigene0001126,KOG1172	Unigene0001127,KOG1172	Unigene0001128,KOG1172	Unigene0001571,KOG1419	Unigene0001576,KOG0047	Unigene0001644,KOG4475	Unigene0001743,KOG4475	Unigene0001803,KOG2716	Unigene0001840,KOG2301	Unigene0001840,KOG2302	Unigene0001930,KOG0476	Unigene0001991,KOG4499	Unigene0002217,KOG1055	Unigene0002217,KOG1052	Unigene0002217,KOG1056	Unigene0002361,KOG2353	Unigene0002445,KOG3386	Unigene0002491,KOG4475	Unigene0002602,KOG1966	Unigene0002602,KOG1965	Unigene0002698,KOG2353	Unigene0002707,KOG3676	Unigene0002792,KOG0039	Unigene0002880,KOG2693	Unigene0002880,KOG2694	Unigene0002946,KOG2195	Unigene0003016,KOG4475	Unigene0003029,KOG2332	Unigene0003033,KOG2643	Unigene0003052,KOG4475	Unigene0003165,KOG4475	Unigene0003168,KOG1172	Unigene0003197,KOG2882	Unigene0003254,KOG3338	Unigene0003255,KOG4475	Unigene0003376,KOG1053	Unigene0003376,KOG4440	Unigene0003376,KOG1052	Unigene0003424,KOG1052	Unigene0003424,KOG1054	Unigene0003516,KOG1422	Unigene0003660,KOG4475	Unigene0003850,KOG4475	Unigene0003878,KOG2716	Unigene0004332,KOG2301	Unigene0004332,KOG2302	Unigene0004360,KOG4475	Unigene0004392,KOG4475	Unigene0004393,KOG2083	Unigene0004547,KOG0498	Unigene0004633,KOG2301	Unigene0004633,KOG2302	Unigene0004642,KOG4404	Unigene0004642,KOG1418	Unigene0004966,KOG3574	Unigene0004972,KOG4294	Unigene0005123,KOG0441	Unigene0005123,KOG4656	Unigene0005149,KOG2301	Unigene0005149,KOG2302	Unigene0005171,KOG2493	Unigene0005337,KOG0203	Unigene0005337,KOG0202	Unigene0005444,KOG3827	Unigene0005482,KOG2302	Unigene0005482,KOG2301	Unigene0005559,KOG1419	Unigene0005573,KOG4475	Unigene0005812,KOG1056	Unigene0005879,KOG3788	Unigene0005908,KOG1307	Unigene0005908,KOG2399	Unigene0005908,KOG1306	Unigene0005926,KOG4404	Unigene0005926,KOG1418	Unigene0005962,KOG2349	Unigene0005993,KOG0203	Unigene0005993,KOG0202	Unigene0006004,KOG3747	Unigene0006143,KOG4475	Unigene0006152,KOG1306	Unigene0006203,KOG4475	Unigene0006206,KOG0236	Unigene0006294,KOG4475	Unigene0006448,KOG2301	Unigene0006448,KOG2302	Unigene0006468,KOG4475	Unigene0006488,KOG3827	Unigene0006494,KOG0204	Unigene0006507,KOG3827	Unigene0006532,KOG2301	Unigene0006574,KOG4475	Unigene0006575,KOG1172	Unigene0006748,KOG2693	Unigene0006748,KOG2694	Unigene0006777,KOG2882	Unigene0006798,KOG4294	Unigene0007190,KOG4475	Unigene0007321,KOG0475	Unigene0007321,KOG0476	Unigene0007321,KOG0474	Unigene0007417,KOG1422	Unigene0007479,KOG0204	Unigene0007499,KOG1965	Unigene0007499,KOG1966	Unigene0007553,KOG1483	Unigene0007553,KOG1484	Unigene0007553,KOG1482	Unigene0007565,KOG3676	Unigene0007611,KOG1056	Unigene0007611,KOG1052	Unigene0007649,KOG4475	Unigene0007722,KOG2399	Unigene0007722,KOG1307	Unigene0007859,KOG3676	Unigene0007889,KOG1056	Unigene0007900,KOG4475	Unigene0007934,KOG3126	Unigene0007936,KOG2301	Unigene0007992,KOG0498	Unigene0008044,KOG4475	Unigene0008121,KOG2353	Unigene0008286,KOG0039	Unigene0008340,KOG0236	Unigene0008404,KOG0498	Unigene0008404,KOG0501	Unigene0008404,KOG0500	Unigene0008414,KOG2301	Unigene0008620,KOG3927	Unigene0008715,KOG0498	Unigene0008935,KOG2082	Unigene0008962,KOG1419	Unigene0008962,KOG3713	Unigene0008962,KOG1545	Unigene0009014,KOG4499	Unigene0009015,KOG4499	Unigene0009229,KOG1172	Unigene0009230,KOG1172	Unigene0009275,KOG0236	Unigene0009451,KOG4475	Unigene0009457,KOG3827	Unigene0009516,KOG1052	Unigene0009711,KOG1172	Unigene0009712,KOG1172	Unigene0009853,KOG1052	Unigene0009853,KOG1054	Unigene0009854,KOG1052	Unigene0010428,KOG1056	Unigene0010517,KOG1482	Unigene0010561,KOG4475	Unigene0010603,KOG2301	Unigene0010705,KOG1054	Unigene0011360,KOG2083	Unigene0011360,KOG2082	Unigene0011474,KOG1306	Unigene0011475,KOG1306	Unigene0011608,KOG3713	Unigene0011608,KOG4390	Unigene0011977,KOG1055	Unigene0012013,KOG2301	Unigene0012515,KOG1307	Unigene0012546,KOG0500	Unigene0012546,KOG0499	Unigene0012546,KOG0498	Unigene0012709,KOG2349	Unigene0012810,KOG2693	Unigene0012810,KOG2694	Unigene0012811,KOG2693	Unigene0012908,KOG3609	Unigene0012950,KOG0476	Unigene0012950,KOG0475	Unigene0012984,KOG1545	Unigene0012984,KOG3713	Unigene0012984,KOG4390	Unigene0013239,KOG0236	Unigene0013516,KOG3713	Unigene0013516,KOG4390	Unigene0013685,KOG3614	Unigene0013712,KOG2301	Unigene0013712,KOG2302	Unigene0013861,KOG3713	Unigene0013861,KOG1545	Unigene0013861,KOG4390	Unigene0014220,KOG0039	Unigene0014221,KOG0039	Unigene0014622,KOG3684	Unigene0014691,KOG4499	Unigene0014908,KOG1419	Unigene0014908,KOG1545	Unigene0014908,KOG3713	Unigene0014908,KOG4390	Unigene0014945,KOG1307	Unigene0014945,KOG2399	Unigene0014975,KOG3599	Unigene0015359,KOG0918	Unigene0015545,KOG3812	Unigene0015587,KOG4475	Unigene0015613,KOG3609	Unigene0015635,KOG1420	Unigene0015652,KOG1055	Unigene0016029,KOG0039	Unigene0016400,KOG1053	Unigene0016417,KOG3609	Unigene0016417,KOG3614	Unigene0016643,KOG2349	Unigene0017330,KOG3609	Unigene0017356,KOG4475	Unigene0017392,KOG1545	Unigene0017392,KOG4390	Unigene0017392,KOG3713	Unigene0017443,KOG4475	Unigene0017633,KOG1172	Unigene0017966,KOG1307	Unigene0018360,KOG1054	Unigene0018400,KOG4475	Unigene0018567,KOG0498	Unigene0018574,KOG0039	Unigene0019004,KOG4475	Unigene0019213,KOG0499	Unigene0019213,KOG0500	Unigene0019213,KOG0498	Unigene0019214,KOG0499	Unigene0019214,KOG0500	Unigene0019259,KOG4475	Unigene0019483,KOG2301	Unigene0019832,KOG1306	Unigene0020221,KOG4475	Unigene0020288,KOG2693	Unigene0020354,KOG3713	Unigene0020373,KOG1052	Unigene0020373,KOG1054	Unigene0020655,KOG3599	Unigene0020790,KOG0476	Unigene0020796,KOG2301	Unigene0020796,KOG2302	Unigene0020797,KOG2301	Unigene0021041,KOG3684	Unigene0021041,KOG1419	Unigene0021041,KOG4390	Unigene0021304,KOG1545	Unigene0021304,KOG3713	Unigene0021304,KOG4390	Unigene0021580,KOG1056	Unigene0022881,KOG2301	Unigene0022882,KOG2301	Unigene0023089,KOG2301	Unigene0023281,KOG1120	Unigene0023682,KOG4475	Unigene0024184,KOG0498	Unigene0024184,KOG0501	Unigene0024220,KOG1172	Unigene0024221,KOG1172	Unigene0024489,KOG1052	Unigene0024682,KOG4475	Unigene0024724,KOG0039	Unigene0025022,KOG3609	Unigene0025056,KOG3684	Unigene0025278,KOG4475	Unigene0025426,KOG3713	Unigene0025427,KOG3713	Unigene0025427,KOG1545	Unigene0025428,KOG3713	Unigene0025428,KOG1545	Unigene0025428,KOG4390	Unigene0025885,KOG0236	Unigene0025953,KOG4475	Unigene0025954,KOG4475	Unigene0026203,KOG2301	Unigene0026203,KOG2302	Unigene0026204,KOG2301	Unigene0026204,KOG2302	Unigene0026359,KOG0499	Unigene0026359,KOG0500	Unigene0026489,KOG2716	Unigene0026550,KOG1281	Unigene0026551,KOG1281	Unigene0026553,KOG1281	Unigene0026585,KOG2643	Unigene0026586,KOG2643	Unigene0026612,KOG1418	Unigene0026612,KOG4404	Unigene0026614,KOG1418	Unigene0026614,KOG4404	Unigene0027170,KOG4475	Unigene0027301,KOG1418	Unigene0027302,KOG1418	Unigene0027302,KOG4404	Unigene0027346,KOG1306	Unigene0027347,KOG1306	Unigene0027348,KOG1306	Unigene0027427,KOG2301	Unigene0027496,KOG2301	Unigene0027496,KOG2302	Unigene0027553,KOG2301	Unigene0027630,KOG2301	Unigene0027631,KOG2301	Unigene0027718,KOG4475	Unigene0027755,KOG3733	Unigene0028173,KOG3614	Unigene0028477,KOG4475	Unigene0028478,KOG4475	Unigene0028497,KOG4738	Unigene0028712,KOG3599	Unigene0028713,KOG3599	Unigene0028740,KOG3676	Unigene0028740,KOG3614	Unigene0028898,KOG1307	Unigene0028951,KOG4475	Unigene0028979,KOG3684	Unigene0029310,KOG0498	Unigene0029310,KOG0501	Unigene0029310,KOG0500	Unigene0029354,KOG0500	Unigene0029354,KOG0498	Unigene0029555,KOG1419	Unigene0029555,KOG3713	Unigene0029555,KOG1545	Unigene0029556,KOG1419	Unigene0029557,KOG1419	Unigene0029784,KOG3827	Unigene0029806,KOG3676	Unigene0029807,KOG3676	Unigene0029808,KOG3676	Unigene0029942,KOG4475	Unigene0030054,KOG4475	Unigene0030055,KOG3599	Unigene0030091,KOG0876	Unigene0030115,KOG1306	Unigene0030233,KOG1120	Unigene0030291,KOG4475	Unigene0030927,KOG2693	Unigene0031654,KOG4404	Unigene0031654,KOG1418	Unigene0031745,KOG2301	Unigene0031746,KOG2301	Unigene0031791,KOG3713	Unigene0031813,KOG4475	Unigene0032076,KOG1172	Unigene0032077,KOG1172	Unigene0032078,KOG1172	Unigene0032121,KOG2301	Unigene0032121,KOG2302	Unigene0032135,KOG0498	Unigene0032554,KOG3927	Unigene0032766,KOG0918	Unigene0032962,KOG2718	Unigene0033097,KOG2349	Unigene0033100,KOG2349	Unigene0033238,KOG2301	Unigene0033295,KOG0918	Unigene0033500,KOG0498	Unigene0033615,KOG0039	Unigene0033740,KOG4475	Unigene0033924,KOG4475	Unigene0034333,KOG1482	Unigene0034333,KOG1483	Unigene0034333,KOG1484	Unigene0034347,KOG2882	Unigene0034613,KOG4475	Unigene0034615,KOG0476	Unigene0034615,KOG0475	Unigene0034658,KOG3812	Unigene0034850,KOG0039	Unigene0034851,KOG0039	Unigene0034881,KOG3182	Unigene0034883,KOG3182	Unigene0034918,KOG4475	Unigene0034944,KOG2349	Unigene0034945,KOG2349	Unigene0034981,KOG1056	Unigene0034982,KOG1056	Unigene0035041,KOG4475	Unigene0035042,KOG4475	Unigene0035043,KOG4475	Unigene0035144,KOG4294	Unigene0035145,KOG4294	Unigene0035667,KOG4195	Unigene0035668,KOG4195	Unigene0035683,KOG0236	Unigene0035684,KOG0236	Unigene0035685,KOG0236	Unigene0035686,KOG0236	Unigene0035696,KOG2301	Unigene0035776,KOG2195	Unigene0035777,KOG2195	Unigene0035794,KOG0210	Unigene0035795,KOG0210	Unigene0035826,KOG4475	Unigene0035846,KOG2002	Unigene0035862,KOG2301	Unigene0035862,KOG2302	Unigene0035863,KOG2301	Unigene0035864,KOG2301	Unigene0035864,KOG2302	Unigene0035865,KOG2301	Unigene0035865,KOG2302	Unigene0035866,KOG2301	Unigene0035868,KOG4475	Unigene0035871,KOG1422	Unigene0035881,KOG1307	Unigene0035881,KOG2399	Unigene0035881,KOG1306	Unigene0035952,KOG1418	Unigene0035952,KOG4404	Unigene0036028,KOG2082	Unigene0036029,KOG2082	Unigene0036029,KOG2083	Unigene0036030,KOG2082	Unigene0036030,KOG2083	Unigene0036062,KOG2083	Unigene0036062,KOG2082	Unigene0036069,KOG0498	Unigene0036070,KOG0498	Unigene0036088,KOG3338	Unigene0036089,KOG3338	Unigene0036524,KOG4475	Unigene0036525,KOG4475	Unigene0036529,KOG4475	Unigene0036907,KOG4475	Unigene0037012,KOG3599	Unigene0037027,KOG4294	Unigene0037134,KOG4475	Unigene0037265,KOG1422	Unigene0037318,KOG4475	Unigene0037560,KOG4475	Unigene0037604,KOG4475	Unigene0037766,KOG4126	Unigene0037776,KOG3927	Unigene0037829,KOG4475	Unigene0037963,KOG2825	Unigene0038181,KOG4475	Unigene0038319,KOG2693	Unigene0038351,KOG0441	Unigene0038351,KOG4656	Unigene0038466,KOG3238	Unigene0038499,KOG2493	Unigene0038520,KOG3812	Unigene0038607,KOG0208	Unigene0038607,KOG0209	Unigene0038608,KOG0208	Unigene0038608,KOG0209	Unigene0038608,KOG0202	Unigene0038610,KOG0208	Unigene0038610,KOG0209	Unigene0038742,KOG2195	Unigene0038798,KOG2083	Unigene0038798,KOG2082	Unigene0039386,KOG4294	Unigene0039387,KOG4294	Unigene0039562,KOG1965	Unigene0039562,KOG1966	Unigene0039563,KOG1965	Unigene0039599,KOG0636	Unigene0039599,KOG0635	Unigene0039603,KOG4475	Unigene0039633,KOG4475	Unigene0039761,KOG4475	Unigene0039788,KOG0236	Unigene0039933,KOG1418	Unigene0039934,KOG1418	Unigene0039936,KOG1418	Unigene0039936,KOG4404	Unigene0039963,KOG1603	Unigene0040036,KOG3126	Unigene0040216,KOG2332	Unigene0040263,KOG3812	Unigene0040425,KOG4475	Unigene0040497,KOG4475	Unigene0040546,KOG4475	Unigene0040650,KOG4475	Unigene0040707,KOG1650	Unigene0040800,KOG2195	Unigene0041073,KOG2716	Unigene0041142,KOG4475	Unigene0041198,KOG1530	Unigene0041246,KOG3599	Unigene0041341,KOG1056	Unigene0041344,KOG1056	Unigene0041345,KOG1558	Unigene0041520,KOG3827	Unigene0041525,KOG0208	Unigene0041525,KOG0209	Unigene0041525,KOG0203	Unigene0041622,KOG1172	Unigene0041791,KOG4475	Unigene0041970,KOG2353	Unigene0041971,KOG2353	Unigene0042058,KOG2349	Unigene0042060,KOG2349	Unigene0042078,KOG0498	Unigene0042078,KOG0500	Unigene0042078,KOG0501	Unigene0042087,KOG4475	Unigene0042102,KOG4475	Unigene0042187,KOG1418	Unigene0042187,KOG4404	Unigene0042286,KOG4013	Unigene0042337,KOG2353	Unigene0042348,KOG1528	Unigene0042462,KOG4195	Unigene0042509,KOG3788	Unigene0042553,KOG4404	Unigene0042553,KOG1418	Unigene0042554,KOG4404	Unigene0042554,KOG1418	Unigene0042708,KOG0202	Unigene0042708,KOG0203	Unigene0042708,KOG0204	Unigene0042866,KOG3927	Unigene0042867,KOG4480	Unigene0042869,KOG2716	Unigene0042916,KOG4475	Unigene0042925,KOG2716	Unigene0042974,KOG0635	Unigene0042975,KOG0636	Unigene0042975,KOG0635	Unigene0043151,KOG4475	Unigene0043221,KOG3126	Unigene0043222,KOG3126	Unigene0043289,KOG4475	Unigene0043344,KOG3713	Unigene0043344,KOG1545	Unigene0043344,KOG4390	Unigene0043566,KOG1965	Unigene0043566,KOG1966	Unigene0043731,KOG0210	Unigene0043741,KOG0207	Unigene0043741,KOG0202	Unigene0043746,KOG4475	Unigene0043785,KOG4475	Unigene0043796,KOG4475	Unigene0043886,KOG2716	Unigene0044194,KOG4475	Unigene0044222,KOG4475	Unigene0044226,KOG3614	Unigene0044226,KOG3609	Unigene0044395,KOG0204	Unigene0044396,KOG0204	Unigene0044411,KOG3676	Unigene0044412,KOG2332	Unigene0044638,KOG1171	Unigene0044752,KOG2002	Unigene0044828,KOG4475	Unigene0044915,KOG2083	Unigene0044915,KOG2082	Unigene0045062,KOG4408	Unigene0045158,KOG2082	Unigene0045158,KOG2083	Unigene0045372,KOG4475	Unigene0045444,KOG4475	Unigene0045512,KOG2882	Unigene0045580,KOG4475	Unigene0045610,KOG4480	Unigene0045686,KOG2195	Unigene0045724,KOG0498	Unigene0045878,KOG0672	Unigene0046175,KOG3609	Unigene0046175,KOG3614	Unigene0046196,KOG4475	Unigene0046340,KOG3812	Unigene0046341,KOG3812	Unigene0046418,KOG2716	Unigene0046586,KOG3599	Unigene0046759,KOG0039	Unigene0047172,KOG4738	Unigene0047173,KOG4738	Unigene0047209,KOG2301	Unigene0047209,KOG2302	Unigene0047349,KOG4475	Unigene0047657,KOG4475	Unigene0047742,KOG0056	Unigene0047779,KOG1545	Unigene0047779,KOG4390	Unigene0047779,KOG3713	Unigene0047835,KOG4475	Unigene0047884,KOG4475	Unigene0047906,KOG2662	Unigene0047972,KOG2716	Unigene0048066,KOG4475	Unigene0048068,KOG4475	Unigene0048213,KOG3927	Unigene0048234,KOG4475	Unigene0048286,KOG2302	Unigene0048288,KOG2302	Unigene0048288,KOG2301	Unigene0048289,KOG2302	Unigene0048289,KOG2301	Unigene0048290,KOG2302	Unigene0048290,KOG2301	Unigene0048344,KOG3733	Unigene0048345,KOG3733	Unigene0048346,KOG3733	Unigene0048360,KOG2601	Unigene0048376,KOG1056	Unigene0048382,KOG2882	Unigene0048812,KOG4475	Unigene0048815,KOG1306	Unigene0048816,KOG1306	Unigene0048817,KOG1306	Unigene0048818,KOG1306	Unigene0048819,KOG1306	Unigene0048824,KOG2716	Unigene0048880,KOG1422	Unigene0049116,KOG4475	Unigene0049161,KOG1484	Unigene0049161,KOG1483	Unigene0049161,KOG1482	Unigene0049263,KOG4475	Unigene0049402,KOG4475	Unigene0049589,KOG1306	Unigene0049593,KOG1306	Unigene0049633,KOG2882	Unigene0049705,KOG4475	Unigene0049798,KOG4475	Unigene0049843,KOG4475	Unigene0049985,KOG4475	Unigene0049993,KOG3684	Unigene0049994,KOG3684	Unigene0049996,KOG3684	Unigene0050039,KOG1172	Unigene0050046,KOG3413	Unigene0050047,KOG3413	Unigene0050048,KOG3413	Unigene0050132,KOG1053	Unigene0050132,KOG4440	Unigene0050132,KOG1054	Unigene0050132,KOG1052	Unigene0050191,KOG4475	Unigene0050199,KOG0203	Unigene0050199,KOG0202	Unigene0050309,KOG1291	Unigene0050352,KOG4475	Unigene0050495,KOG0056	Unigene0050536,KOG2195	Unigene0050678,KOG3789	Unigene0050679,KOG3789	Unigene0050713,KOG2082	Unigene0050714,KOG2082	Unigene0050715,KOG2082	Unigene0050715,KOG2083	Unigene0050716,KOG2082	Unigene0050729,KOG0236	Unigene0050867,KOG0474	Unigene0050867,KOG0475	Unigene0050867,KOG0476	Unigene0050868,KOG0474	Unigene0050883,KOG4475	Unigene0051016,KOG3599	Unigene0051016,KOG2301	Unigene0051016,KOG3609	Unigene0051167,KOG1484	Unigene0051167,KOG1483	Unigene0051167,KOG1482	Unigene0051169,KOG4294	Unigene0051293,KOG1419	Unigene0051293,KOG3713	Unigene0051293,KOG1545	Unigene0051293,KOG4390	Unigene0051334,KOG4475	Unigene0051457,KOG4294	Unigene0051458,KOG4294	Unigene0051515,KOG4475	Unigene0051611,KOG4475	Unigene0051680,KOG2693	Unigene0051680,KOG2694	Unigene0051681,KOG2693	Unigene0051820,KOG4475	Unigene0051830,KOG3713	Unigene0051830,KOG1545	Unigene0051830,KOG4390	Unigene0051936,KOG4475	Unigene0052004,KOG2716	Unigene0052108,KOG3826	Unigene0052109,KOG3826	Unigene0052325,KOG3182	Unigene0052419,KOG4408	Unigene0052425,KOG1055	Unigene0052443,KOG1056	Unigene0052511,KOG2693	Unigene0052511,KOG2694	Unigene0052521,KOG0498	Unigene0052521,KOG0500	Unigene0052521,KOG0499	Unigene0053014,KOG0498	Unigene0053014,KOG0501	Unigene0053014,KOG0500	Unigene0053025,KOG0204	Unigene0053207,KOG1484	Unigene0053207,KOG1483	Unigene0053281,KOG2474	Unigene0053294,KOG4475	Unigene0053333,KOG1966	Unigene0053333,KOG1965	Unigene0053666,KOG1291	Unigene0053736,KOG2643	Unigene0053948,KOG4475	Unigene0053959,KOG2716	Unigene0053974,KOG3788	Unigene0053986,KOG0474	Unigene0053986,KOG0475	Unigene0053986,KOG0476	Unigene0053987,KOG0474	Unigene0053988,KOG0474	Unigene0054014,KOG4475	Unigene0054120,KOG2301	Unigene0054120,KOG2302	Unigene0054121,KOG2301	Unigene0054164,KOG4475	Unigene0054242,KOG3614	Unigene0054395,KOG4475	Unigene0054424,KOG1965	Unigene0054425,KOG1965	Unigene0054425,KOG1966	Unigene0054426,KOG2716	Unigene0054477,KOG0475	Unigene0054477,KOG0476	Unigene0054477,KOG0474	Unigene0054698,KOG1420	Unigene0054698,KOG3193	Unigene0054698,KOG3713	Unigene0054699,KOG1420	Unigene0054700,KOG1420	Unigene0054806,KOG1306	Unigene0054870,KOG1558	Unigene0054955,KOG1306	Unigene0055004,KOG4475	Unigene0055077,KOG2693	Unigene0055077,KOG2694	Unigene0055221,KOG4475	Unigene0055361,KOG2301	Unigene0055362,KOG2301	Unigene0055362,KOG2302	Unigene0055363,KOG2301	Unigene0055364,KOG2301	Unigene0055365,KOG2301	Unigene0055366,KOG4475	Unigene0055367,KOG4475	Unigene0055409,KOG1172	Unigene0055411,KOG1172	Unigene0055514,KOG4475	Unigene0055515,KOG4475	Unigene0055563,KOG1172	Unigene0055564,KOG1172	Unigene0055586,KOG2694	Unigene0055586,KOG2693	Unigene0055596,KOG0209	Unigene0055596,KOG0208	Unigene0055597,KOG0209	Unigene0055653,KOG4475	Unigene0055909,KOG0498	Unigene0055937,KOG4475	Unigene0056025,KOG0498	Unigene0056149,KOG4475	Unigene0056301,KOG2493	Unigene0056302,KOG2493	Unigene0056431,KOG2349	Unigene0056437,KOG0202	Unigene0056437,KOG0203	Unigene0056608,KOG4475	Unigene0056678,KOG4475	Unigene0056728,KOG3599	Unigene0056773,KOG0208	Unigene0056773,KOG0209	Unigene0056773,KOG0204	Unigene0056800,KOG2301	Unigene0056800,KOG2302	Unigene0056813,KOG4475	Unigene0057064,KOG4475	Unigene0057130,KOG4475	Unigene0057131,KOG4475	Unigene0057150,KOG2716	Unigene0057302,KOG2353	Unigene0057349,KOG4475	Unigene0057387,KOG1306	Unigene0057387,KOG1307	Unigene0057401,KOG4475	Unigene0057572,KOG0202	Unigene0057572,KOG0203	Unigene0057601,KOG0204	Unigene0057644,KOG4475	Unigene0057705,KOG3386	Unigene0057729,KOG2716	Unigene0057936,KOG1743	Unigene0058137,KOG1052	Unigene0058137,KOG1054	Unigene0058344,KOG0236	Unigene0058597,KOG2353	Unigene0058911,KOG3713	Unigene0058911,KOG4390	Unigene0058911,KOG1545	Unigene0058925,KOG1419	Unigene0058970,KOG0500	Unigene0058970,KOG0499	Unigene0059546,KOG1172	Unigene0060000,KOG1306	Unigene0060311,KOG4475	Unigene0060963,KOG2639	Unigene0061060,KOG3827	Unigene0061072,KOG3609	Unigene0061284,KOG1307	Unigene0061285,KOG1307	Unigene0061818,KOG3609	Unigene0061818,KOG3614	Unigene0062133,KOG1545	Unigene0062133,KOG3713	Unigene0062133,KOG4390	Unigene0062276,KOG1052	Unigene0062276,KOG1054	Unigene0062722,KOG3676	Unigene0062993,KOG2301	Unigene0063544,KOG3713	Unigene0063784,KOG2349	Unigene0064403,KOG2301	Unigene0064620,KOG0498	Unigene0064620,KOG0501	Unigene0064679,KOG2082	Unigene0065490,KOG0476	Unigene0065535,KOG3733	Unigene0066177,KOG0039	Unigene0066664,KOG1053	Unigene0066677,KOG2301	Unigene0066986,KOG1053	Unigene0067201,KOG4475	Unigene0067392,KOG2349	Unigene0067536,KOG1172	Unigene0067638,KOG0498	Unigene0067638,KOG0501	Unigene0067757,KOG3609	Unigene0067903,KOG2301	Unigene0067994,KOG1419	Unigene0068080,KOG3609	Unigene0068110,KOG4475	Unigene0068490,KOG2301	Unigene0068573,KOG1054	Unigene0068639,KOG1054	Unigene0068639,KOG1052	Unigene0068672,KOG2301	Unigene0068704,KOG0039	Unigene0068911,KOG4475	Unigene0069328,KOG2301	Unigene0069350,KOG1056	Unigene0069350,KOG1052	Unigene0069442,KOG1650	Unigene0070049,KOG3193	Unigene0070683,KOG3827	Unigene0070954,KOG3827	Unigene0071543,KOG0476	Unigene0071543,KOG0475	Unigene0071543,KOG0474	Unigene0071785,KOG3609	Unigene0071851,KOG0207	Unigene0072099,KOG1418	Unigene0072160,KOG2301	Unigene0072430,KOG4475	Unigene0072535,KOG2301	Unigene0072909,KOG0498	Unigene0073004,KOG3614	Unigene0073068,KOG1483	Unigene0073422,KOG2195	Unigene0073557,KOG3614	Unigene0073557,KOG3609	Unigene0073557,KOG3676	Unigene0073558,KOG3614	Unigene0073558,KOG3609	Unigene0073558,KOG3676	Unigene0073642,KOG0498	Unigene0073642,KOG0501	Unigene0073829,KOG3609	Unigene0073849,KOG1172	Unigene0073873,KOG0498	Unigene0073873,KOG0501	Unigene0074347,KOG4475	Unigene0074385,KOG3609	Unigene0075208,KOG1307	Unigene0075582,KOG3676	Unigene0075593,KOG1054	Unigene0075593,KOG1052	Unigene0075967,KOG0203	Unigene0076560,KOG2195	Unigene0076763,KOG0039	Unigene0076764,KOG0039	Unigene0076863,KOG1053	Unigene0076863,KOG1052
Q	Secondary metabolites biosynthesis, transport and catabolism 	270	Unigene0000245,KOG3968	Unigene0000345,KOG0061	Unigene0000449,KOG0029	Unigene0000572,KOG0061	Unigene0001350,KOG0054	Unigene0002792,KOG0039	Unigene0002816,KOG0055	Unigene0003243,KOG0156	Unigene0003247,KOG1208	Unigene0003506,KOG1208	Unigene0003806,KOG0054	Unigene0004612,KOG0684	Unigene0004612,KOG0157	Unigene0004612,KOG0156	Unigene0004735,KOG0142	Unigene0004862,KOG0054	Unigene0004900,KOG0405	Unigene0005064,KOG1663	Unigene0005231,KOG0157	Unigene0005231,KOG0158	Unigene0005231,KOG0156	Unigene0005231,KOG0684	Unigene0005462,KOG0029	Unigene0005489,KOG0061	Unigene0005562,KOG1199	Unigene0005623,KOG0156	Unigene0005660,KOG0156	Unigene0005856,KOG1201	Unigene0005917,KOG0156	Unigene0006092,KOG0156	Unigene0006377,KOG3968	Unigene0006722,KOG0054	Unigene0007265,KOG1399	Unigene0007458,KOG1610	Unigene0007458,KOG1208	Unigene0007458,KOG1205	Unigene0008196,KOG0156	Unigene0008198,KOG0156	Unigene0008279,KOG0157	Unigene0008286,KOG0039	Unigene0008565,KOG1663	Unigene0008829,KOG1263	Unigene0008977,KOG1208	Unigene0009007,KOG1208	Unigene0009008,KOG1208	Unigene0009482,KOG1205	Unigene0009679,KOG0055	Unigene0009680,KOG0055	Unigene0010366,KOG1285	Unigene0013478,KOG3626	Unigene0014220,KOG0039	Unigene0014221,KOG0039	Unigene0015673,KOG0159	Unigene0015673,KOG0156	Unigene0015673,KOG0157	Unigene0015674,KOG0159	Unigene0015674,KOG0156	Unigene0016029,KOG0039	Unigene0017673,KOG0061	Unigene0017837,KOG0158	Unigene0018574,KOG0039	Unigene0019295,KOG0156	Unigene0019490,KOG0054	Unigene0020244,KOG0061	Unigene0021060,KOG1610	Unigene0021060,KOG1205	Unigene0021827,KOG0158	Unigene0021827,KOG0157	Unigene0021827,KOG0156	Unigene0021828,KOG0158	Unigene0022797,KOG0029	Unigene0022798,KOG0029	Unigene0024712,KOG1610	Unigene0024712,KOG1205	Unigene0024724,KOG0039	Unigene0025261,KOG0156	Unigene0026404,KOG1205	Unigene0026404,KOG1209	Unigene0026404,KOG1201	Unigene0026404,KOG1210	Unigene0026770,KOG1263	Unigene0026771,KOG1263	Unigene0027141,KOG1599	Unigene0027447,KOG0159	Unigene0029166,KOG1285	Unigene0029167,KOG1285	Unigene0030001,KOG1208	Unigene0030516,KOG1186	Unigene0031205,KOG0157	Unigene0031238,KOG3968	Unigene0031408,KOG3968	Unigene0031408,KOG0222	Unigene0031880,KOG1208	Unigene0031936,KOG1201	Unigene0031936,KOG1205	Unigene0032168,KOG0054	Unigene0032169,KOG0054	Unigene0032315,KOG0156	Unigene0033141,KOG0135	Unigene0033615,KOG0039	Unigene0033826,KOG1208	Unigene0033827,KOG1199	Unigene0033827,KOG1205	Unigene0033827,KOG1201	Unigene0034195,KOG0222	Unigene0034196,KOG0222	Unigene0034251,KOG0157	Unigene0034292,KOG1610	Unigene0034761,KOG0024	Unigene0034761,KOG0023	Unigene0034761,KOG0022	Unigene0034850,KOG0039	Unigene0034851,KOG0039	Unigene0035038,KOG0054	Unigene0035289,KOG0021	Unigene0035414,KOG1394	Unigene0036201,KOG2741	Unigene0036425,KOG0022	Unigene0036452,KOG1285	Unigene0036856,KOG0055	Unigene0036857,KOG0055	Unigene0036882,KOG1610	Unigene0036882,KOG1205	Unigene0037025,KOG1201	Unigene0037025,KOG1205	Unigene0037049,KOG0055	Unigene0037255,KOG0023	Unigene0037349,KOG1205	Unigene0037349,KOG1610	Unigene0037349,KOG1204	Unigene0037349,KOG1201	Unigene0037351,KOG1205	Unigene0037368,KOG0684	Unigene0037369,KOG0684	Unigene0037503,KOG0156	Unigene0037504,KOG0156	Unigene0037605,KOG1210	Unigene0037605,KOG1201	Unigene0038247,KOG1208	Unigene0038669,KOG1748	Unigene0038848,KOG0159	Unigene0038848,KOG0158	Unigene0038848,KOG0157	Unigene0039211,KOG0156	Unigene0039426,KOG0022	Unigene0039452,KOG0029	Unigene0039958,KOG0156	Unigene0040087,KOG0159	Unigene0040087,KOG0157	Unigene0040087,KOG0158	Unigene0040104,KOG0029	Unigene0040256,KOG0054	Unigene0040257,KOG0054	Unigene0040948,KOG1208	Unigene0041182,KOG1394	Unigene0041307,KOG0405	Unigene0041308,KOG0405	Unigene0041309,KOG0405	Unigene0041339,KOG0405	Unigene0041404,KOG1207	Unigene0041405,KOG1207	Unigene0041406,KOG1207	Unigene0041407,KOG1207	Unigene0041983,KOG0157	Unigene0042350,KOG0054	Unigene0042695,KOG0684	Unigene0042696,KOG0684	Unigene0042696,KOG0156	Unigene0042696,KOG0158	Unigene0042696,KOG0157	Unigene0043454,KOG1208	Unigene0043969,KOG1210	Unigene0043969,KOG1205	Unigene0043969,KOG1201	Unigene0044004,KOG1663	Unigene0044229,KOG1204	Unigene0044229,KOG1207	Unigene0044538,KOG4649	Unigene0044539,KOG4649	Unigene0044539,KOG1178	Unigene0045461,KOG1610	Unigene0045461,KOG1205	Unigene0045482,KOG0054	Unigene0045483,KOG0054	Unigene0045742,KOG1205	Unigene0045742,KOG1201	Unigene0046102,KOG0029	Unigene0046432,KOG0405	Unigene0046454,KOG0156	Unigene0046459,KOG1201	Unigene0046459,KOG1205	Unigene0046759,KOG0039	Unigene0046895,KOG3626	Unigene0047011,KOG0156	Unigene0047540,KOG3626	Unigene0047662,KOG0156	Unigene0047742,KOG0055	Unigene0048119,KOG1208	Unigene0048201,KOG1610	Unigene0048201,KOG1209	Unigene0048201,KOG1205	Unigene0048343,KOG0157	Unigene0048398,KOG0135	Unigene0048435,KOG1208	Unigene0048435,KOG1205	Unigene0048584,KOG0022	Unigene0048598,KOG3626	Unigene0048599,KOG3626	Unigene0048601,KOG3626	Unigene0048807,KOG0158	Unigene0048985,KOG1208	Unigene0049032,KOG0029	Unigene0049133,KOG0405	Unigene0049365,KOG1207	Unigene0049426,KOG1399	Unigene0049713,KOG1610	Unigene0049967,KOG0054	Unigene0050033,KOG1205	Unigene0050221,KOG0054	Unigene0050285,KOG1205	Unigene0050285,KOG1201	Unigene0050285,KOG1207	Unigene0050295,KOG0684	Unigene0050295,KOG0157	Unigene0050363,KOG0156	Unigene0050400,KOG0055	Unigene0050495,KOG0055	Unigene0050567,KOG0054	Unigene0050568,KOG0054	Unigene0050662,KOG1399	Unigene0050827,KOG0405	Unigene0051104,KOG1208	Unigene0051390,KOG1201	Unigene0051390,KOG1205	Unigene0051806,KOG1399	Unigene0052766,KOG1205	Unigene0052766,KOG1201	Unigene0052766,KOG1610	Unigene0052991,KOG0061	Unigene0053032,KOG0055	Unigene0054377,KOG1186	Unigene0054378,KOG1186	Unigene0054379,KOG1186	Unigene0055500,KOG0157	Unigene0055704,KOG0135	Unigene0056538,KOG1263	Unigene0057087,KOG0055	Unigene0057144,KOG1610	Unigene0057144,KOG1205	Unigene0057324,KOG0054	Unigene0057632,KOG1263	Unigene0058329,KOG1199	Unigene0058559,KOG1205	Unigene0060584,KOG0156	Unigene0060632,KOG0156	Unigene0060753,KOG3626	Unigene0062452,KOG1208	Unigene0063444,KOG0061	Unigene0064020,KOG1610	Unigene0064408,KOG1610	Unigene0066177,KOG0039	Unigene0068704,KOG0039	Unigene0068838,KOG1610	Unigene0071784,KOG0156	Unigene0073691,KOG0156	Unigene0074792,KOG0055	Unigene0075620,KOG0023	Unigene0075620,KOG0024	Unigene0076763,KOG0039	Unigene0076764,KOG0039
[truncated: 439,626 more chars]
