# Supplementary material for: De Novo Assembly and Comparative Transcriptome Profiling of Anser anser and Anser cygnoides Geese Species’ Embryonic Skin Feather Follicles
Source: Genes (Basel). 2019 May 8;10(5):351. doi: 10.3390/genes10050351 (PMC6562822; doi:10.3390/genes10050351)
Supplement: Supplementary file 1 [file genes-10-00351-s001.zip › supplementary files/Table S2; Pathway Enrichment in anser anser.xls]

Pathway Enrichment in anser anser
#	Pathway	DEGs genes with pathway annotation (2200)	All genes with pathway annotation (6850)	Pvalue	Qvalue	Pathway ID
1	Calcium signaling pathway	149 (6.77%)	311 (4.54%)	0	0	ko04020
2	PPAR signaling pathway	69 (3.14%)	131 (1.91%)	0.000001	0.000078	ko03320
3	Glycerolipid metabolism	72 (3.27%)	143 (2.09%)	0.000004	0.000268	ko00561
4	Adrenergic signaling in cardiomyocytes	108 (4.91%)	241 (3.52%)	0.000018	0.001007	ko04261
5	Cardiac muscle contraction	56 (2.55%)	114 (1.66%)	0.000105	0.004562	ko04260
6	Jak-STAT signaling pathway	104 (4.73%)	240 (3.5%)	0.000137	0.004985	ko04630
7	Hippo signaling pathway	14 (0.64%)	19 (0.28%)	0.000241	0.007492	ko04390
8	Axon guidance	9 (0.41%)	11 (0.16%)	0.001003	0.027343	ko04360
9	Alanine, aspartate and glutamate metabolism	36 (1.64%)	74 (1.08%)	0.002139	0.046967	ko00250
10	Tyrosine metabolism	25 (1.14%)	47 (0.69%)	0.002154	0.046967	ko00350
11	Phospholipase D signaling pathway	7 (0.32%)	9 (0.13%)	0.006543	0.129677	ko04072
12	Purine metabolism	109 (4.95%)	281 (4.1%)	0.009331	0.169521	ko00230
13	Fat digestion and absorption	4 (0.18%)	4 (0.06%)	0.01062	0.178089	ko04975
14	Insulin secretion	10 (0.45%)	16 (0.23%)	0.011965	0.186311	ko04911
15	Glutamatergic synapse	8 (0.36%)	12 (0.18%)	0.014713	0.203212	ko04724
16	Cholinergic synapse	6 (0.27%)	8 (0.12%)	0.016135	0.203212	ko04725
17	Serotonergic synapse	6 (0.27%)	8 (0.12%)	0.016135	0.203212	ko04726
18	Ascorbate and aldarate metabolism	11 (0.5%)	19 (0.28%)	0.01795	0.203212	ko00053
19	Pentose and glucuronate interconversions	16 (0.73%)	31 (0.45%)	0.018686	0.203212	ko00040
20	ECM-receptor interaction	62 (2.82%)	154 (2.25%)	0.019088	0.203212	ko04512
21	Vascular smooth muscle contraction	73 (3.32%)	185 (2.7%)	0.019576	0.203212	ko04270
22	Fanconi anemia pathway	47 (2.14%)	115 (1.68%)	0.028692	0.283247	ko03460
23	Glucagon signaling pathway	7 (0.32%)	11 (0.16%)	0.031445	0.283247	ko04922
24	Arginine and proline metabolism	34 (1.55%)	80 (1.17%)	0.032046	0.283247	ko00330
25	Long-term potentiation	3 (0.14%)	3 (0.04%)	0.033097	0.283247	ko04720
26	GnRH signaling pathway	57 (2.59%)	144 (2.1%)	0.033782	0.283247	ko04912
27	Sphingolipid signaling pathway	5 (0.23%)	7 (0.1%)	0.038557	0.307536	ko04071
28	Dopaminergic synapse	9 (0.41%)	16 (0.23%)	0.0395	0.307536	ko04728
29	Neuroactive ligand-receptor interaction	101 (4.59%)	273 (3.99%)	0.046112	0.330468	ko04080
30	Linoleic acid metabolism	18 (0.82%)	39 (0.57%)	0.046342	0.330468	ko00591
31	Homologous recombination	27 (1.23%)	63 (0.92%)	0.046993	0.330468	ko03440
32	Metabolic pathways	569 (25.86%)	1688 (24.64%)	0.056965	0.388073	ko01100
33	beta-Alanine metabolism	21 (0.95%)	48 (0.7%)	0.059873	0.395522	ko00410
34	Circadian entrainment	6 (0.27%)	10 (0.15%)	0.064636	0.402589	ko04713
35	Thyroid hormone signaling pathway	6 (0.27%)	10 (0.15%)	0.064636	0.402589	ko04919
36	alpha-Linolenic acid metabolism	17 (0.77%)	38 (0.55%)	0.069831	0.420058	ko00592
37	Arachidonic acid metabolism	28 (1.27%)	68 (0.99%)	0.071774	0.420058	ko00590
38	Phenylalanine metabolism	10 (0.45%)	20 (0.29%)	0.073221	0.420058	ko00360
39	T cell receptor signaling pathway	4 (0.18%)	6 (0.09%)	0.088466	0.482138	ko04660
40	Bile secretion	4 (0.18%)	6 (0.09%)	0.088466	0.482138	ko04976
41	Ether lipid metabolism	27 (1.23%)	67 (0.98%)	0.096655	0.482351	ko00565
42	Long-term depression	3 (0.14%)	4 (0.06%)	0.10053	0.482351	ko04730
43	Endocrine and other factor-regulated calcium reabsorption	3 (0.14%)	4 (0.06%)	0.10053	0.482351	ko04961
44	PI3K-Akt signaling pathway	10 (0.45%)	21 (0.31%)	0.10084	0.482351	ko04151
45	Histidine metabolism	16 (0.73%)	37 (0.54%)	0.102607	0.482351	ko00340
46	Ras signaling pathway	6 (0.27%)	11 (0.16%)	0.104465	0.482351	ko04014
47	Rap1 signaling pathway	6 (0.27%)	11 (0.16%)	0.104465	0.482351	ko04015
48	Melanogenesis	53 (2.41%)	142 (2.07%)	0.106206	0.482351	ko04916
49	Tight junction	70 (3.18%)	195 (2.85%)	0.142698	0.625782	ko04530
50	Biosynthesis of secondary metabolites	173 (7.86%)	504 (7.36%)	0.146119	0.625782	ko01110
51	MAPK signaling pathway	129 (5.86%)	372 (5.43%)	0.15144	0.625782	ko04010
52	cAMP signaling pathway	6 (0.27%)	12 (0.18%)	0.154059	0.625782	ko04024
53	Chemokine signaling pathway	6 (0.27%)	12 (0.18%)	0.154059	0.625782	ko04062
54	Neurotrophin signaling pathway	4 (0.18%)	7 (0.1%)	0.15501	0.625782	ko04722
55	Glycine, serine and threonine metabolism	22 (1%)	57 (0.83%)	0.180712	0.675497	ko00260
56	Signaling pathways regulating pluripotency of stem cells	5 (0.23%)	10 (0.15%)	0.188749	0.675497	ko04550
57	Oxytocin signaling pathway	5 (0.23%)	10 (0.15%)	0.188749	0.675497	ko04921
58	Glycerophospholipid metabolism	57 (2.59%)	160 (2.34%)	0.189898	0.675497	ko00564
59	Cell adhesion molecules (CAMs)	58 (2.64%)	163 (2.38%)	0.19036	0.675497	ko04514
60	Estrogen signaling pathway	3 (0.14%)	5 (0.07%)	0.192114	0.675497	ko04915
61	Prolactin signaling pathway	3 (0.14%)	5 (0.07%)	0.192114	0.675497	ko04917
62	Pancreatic secretion	3 (0.14%)	5 (0.07%)	0.192114	0.675497	ko04972
63	Drug metabolism - other enzymes	13 (0.59%)	32 (0.47%)	0.197726	0.683049	ko00983
64	Mucin type O-glycan biosynthesis	20 (0.91%)	52 (0.76%)	0.200528	0.683049	ko00512
65	Steroid hormone biosynthesis	14 (0.64%)	35 (0.51%)	0.204201	0.684857	ko00140
66	Gap junction	43 (1.95%)	120 (1.75%)	0.216122	0.713858	ko04540
67	ABC transporters	21 (0.95%)	56 (0.82%)	0.232592	0.726137	ko02010
68	Retrograde endocannabinoid signaling	4 (0.18%)	8 (0.12%)	0.234092	0.726137	ko04723
69	Steroid biosynthesis	13 (0.59%)	33 (0.48%)	0.235466	0.726137	ko00100
70	Drug metabolism - cytochrome P450	14 (0.64%)	36 (0.53%)	0.240727	0.726137	ko00982
71	Longevity regulating pathway - multiple species	2 (0.09%)	3 (0.04%)	0.243156	0.726137	ko04213
72	Inflammatory mediator regulation of TRP channels	2 (0.09%)	3 (0.04%)	0.243156	0.726137	ko04750
73	Thyroid hormone synthesis	2 (0.09%)	3 (0.04%)	0.243156	0.726137	ko04918
74	Dorso-ventral axis formation	16 (0.73%)	42 (0.61%)	0.249229	0.734214	ko04320
75	cGMP - PKG signaling pathway	5 (0.23%)	11 (0.16%)	0.258986	0.752786	ko04022
76	Focal adhesion	112 (5.09%)	331 (4.83%)	0.264168	0.757744	ko04510
77	Metabolism of xenobiotics by cytochrome P450	15 (0.68%)	40 (0.58%)	0.282795	0.760957	ko00980
78	Phagosome	69 (3.14%)	202 (2.95%)	0.287691	0.760957	ko04145
79	Degradation of aromatic compounds	3 (0.14%)	6 (0.09%)	0.295762	0.760957	ko01220
80	Longevity regulating pathway - mammal	3 (0.14%)	6 (0.09%)	0.295762	0.760957	ko04211
81	Synaptic vesicle cycle	3 (0.14%)	6 (0.09%)	0.295762	0.760957	ko04721
82	GABAergic synapse	3 (0.14%)	6 (0.09%)	0.295762	0.760957	ko04727
83	Nitrogen metabolism	8 (0.36%)	20 (0.29%)	0.295972	0.760957	ko00910
84	Butanoate metabolism	12 (0.55%)	32 (0.47%)	0.315328	0.760957	ko00650
85	Leukocyte transendothelial migration	4 (0.18%)	9 (0.13%)	0.320012	0.760957	ko04670
86	Hippo signaling pathway -fly	1 (0.05%)	1 (0.01%)	0.321168	0.760957	ko04391
87	Taste transduction	1 (0.05%)	1 (0.01%)	0.321168	0.760957	ko04742
88	Phototransduction - fly	1 (0.05%)	1 (0.01%)	0.321168	0.760957	ko04745
89	Aldosterone-regulated sodium reabsorption	1 (0.05%)	1 (0.01%)	0.321168	0.760957	ko04960
90	Gastric acid secretion	1 (0.05%)	1 (0.01%)	0.321168	0.760957	ko04971
91	Vitamin digestion and absorption	1 (0.05%)	1 (0.01%)	0.321168	0.760957	ko04977
92	Mineral absorption	1 (0.05%)	1 (0.01%)	0.321168	0.760957	ko04978
93	Starch and sucrose metabolism	17 (0.77%)	47 (0.69%)	0.324629	0.760957	ko00500
94	Oocyte meiosis	47 (2.14%)	140 (2.04%)	0.38572	0.868335	ko04114
95	Circadian rhythm	2 (0.09%)	4 (0.06%)	0.385782	0.868335	ko04710
96	Aldosterone synthesis and secretion	2 (0.09%)	4 (0.06%)	0.385782	0.868335	ko04925
97	Pyrimidine metabolism	53 (2.41%)	159 (2.32%)	0.399146	0.868335	ko00240
98	Other types of O-glycan biosynthesis	18 (0.82%)	52 (0.76%)	0.39954	0.868335	ko00514
99	AMPK signaling pathway	3 (0.14%)	7 (0.1%)	0.401326	0.868335	ko04152
100	Galactose metabolism	14 (0.64%)	40 (0.58%)	0.404927	0.868335	ko00052
101	HIF-1 signaling pathway	4 (0.18%)	10 (0.15%)	0.40752	0.868335	ko04066
102	Platelet activation	4 (0.18%)	10 (0.15%)	0.40752	0.868335	ko04611
103	Taurine and hypotaurine metabolism	5 (0.23%)	13 (0.19%)	0.410268	0.868335	ko00430
104	Progesterone-mediated oocyte maturation	39 (1.77%)	117 (1.71%)	0.422534	0.885696	ko04914
105	VEGF signaling pathway	32 (1.45%)	96 (1.4%)	0.436668	0.906606	ko04370
106	Nicotinate and nicotinamide metabolism	15 (0.68%)	44 (0.64%)	0.445066	0.915325	ko00760
107	Retinol metabolism	12 (0.55%)	35 (0.51%)	0.454101	0.925178	ko00830
108	Glycosphingolipid biosynthesis - ganglio series	8 (0.36%)	23 (0.34%)	0.469164	0.947016	ko00604
109	Regulation of actin cytoskeleton	101 (4.59%)	312 (4.55%)	0.482689	0.965379	ko04810
110	Endocytosis	125 (5.68%)	388 (5.66%)	0.502688	0.996236	ko04144
111	Fc epsilon RI signaling pathway	2 (0.09%)	5 (0.07%)	0.514895	0.999971	ko04664
112	Fructose and mannose metabolism	15 (0.68%)	46 (0.67%)	0.52704	0.999971	ko00051
113	Base excision repair	14 (0.64%)	43 (0.63%)	0.532708	0.999971	ko03410
114	D-Arginine and D-ornithine metabolism	1 (0.05%)	2 (0.03%)	0.539219	0.999971	ko00472
115	Protein digestion and absorption	1 (0.05%)	2 (0.03%)	0.539219	0.999971	ko04974
116	Tryptophan metabolism	16 (0.73%)	50 (0.73%)	0.56036	0.999971	ko00380
117	Phototransduction	6 (0.27%)	19 (0.28%)	0.605391	0.999971	ko04744
118	Biosynthesis of antibiotics	86 (3.91%)	273 (3.99%)	0.610823	0.999971	ko01130
119	Glycosaminoglycan biosynthesis - heparan sulfate / heparin	9 (0.41%)	29 (0.42%)	0.6186	0.999971	ko00534
120	Caffeine metabolism	2 (0.09%)	6 (0.09%)	0.624461	0.999971	ko00232
121	Butirosin and neomycin biosynthesis	2 (0.09%)	6 (0.09%)	0.624461	0.999971	ko00524
122	Thiamine metabolism	2 (0.09%)	6 (0.09%)	0.624461	0.999971	ko00730
123	Riboflavin metabolism	2 (0.09%)	6 (0.09%)	0.624461	0.999971	ko00740
124	Natural killer cell mediated cytotoxicity	2 (0.09%)	6 (0.09%)	0.624461	0.999971	ko04650
125	TNF signaling pathway	2 (0.09%)	6 (0.09%)	0.624461	0.999971	ko04668
126	Cytosolic DNA-sensing pathway	20 (0.91%)	65 (0.95%)	0.638005	0.999971	ko04623
127	Sulfur relay system	4 (0.18%)	13 (0.19%)	0.643343	0.999971	ko04122
128	RNA polymerase	14 (0.64%)	46 (0.67%)	0.650626	0.999971	ko03020
129	Pentose phosphate pathway	9 (0.41%)	30 (0.44%)	0.664428	0.999971	ko00030
130	One carbon pool by folate	8 (0.36%)	27 (0.39%)	0.678393	0.999971	ko00670
131	Mismatch repair	11 (0.5%)	37 (0.54%)	0.681242	0.999971	ko03430
132	Cytokine-cytokine receptor interaction	71 (3.23%)	230 (3.36%)	0.68354	0.999971	ko04060
133	Lysine biosynthesis	1 (0.05%)	3 (0.04%)	0.68725	0.999971	ko00300
134	B cell receptor signaling pathway	1 (0.05%)	3 (0.04%)	0.68725	0.999971	ko04662
135	Olfactory transduction	1 (0.05%)	3 (0.04%)	0.68725	0.999971	ko04740
136	Regulation of autophagy	10 (0.45%)	34 (0.5%)	0.693396	0.999971	ko04140
137	RIG-I-like receptor signaling pathway	23 (1.05%)	77 (1.12%)	0.704282	0.999971	ko04622
138	Citrate cycle (TCA cycle)	12 (0.55%)	41 (0.6%)	0.707056	0.999971	ko00020
139	Arginine biosynthesis	6 (0.27%)	21 (0.31%)	0.712804	0.999971	ko00220
140	Glyoxylate and dicarboxylate metabolism	11 (0.5%)	38 (0.55%)	0.718788	0.999971	ko00630
141	Inositol phosphate metabolism	36 (1.64%)	120 (1.75%)	0.723091	0.999971	ko00562
142	Pantothenate and CoA biosynthesis	5 (0.23%)	18 (0.26%)	0.734686	0.999971	ko00770
143	Non-homologous end-joining	5 (0.23%)	18 (0.26%)	0.734686	0.999971	ko03450
144	Notch signaling pathway	21 (0.95%)	72 (1.05%)	0.744421	0.999971	ko04330
145	Pyruvate metabolism	14 (0.64%)	50 (0.73%)	0.779366	0.999971	ko00620
146	Cyanoamino acid metabolism	2 (0.09%)	8 (0.12%)	0.784398	0.999971	ko00460
147	Valine, leucine and isoleucine degradation	19 (0.86%)	67 (0.98%)	0.784511	0.999971	ko00280
148	Osteoclast differentiation	1 (0.05%)	4 (0.06%)	0.787739	0.999971	ko04380
149	Complement and coagulation cascades	1 (0.05%)	4 (0.06%)	0.787739	0.999971	ko04610
150	Other glycan degradation	8 (0.36%)	30 (0.44%)	0.796399	0.999971	ko00511
151	Glycosaminoglycan degradation	6 (0.27%)	23 (0.34%)	0.798187	0.999971	ko00531
152	mRNA surveillance pathway	32 (1.45%)	111 (1.62%)	0.801515	0.999971	ko03015
153	N-Glycan biosynthesis	19 (0.86%)	68 (0.99%)	0.807241	0.999971	ko00510
154	Glutathione metabolism	14 (0.64%)	52 (0.76%)	0.829641	0.999971	ko00480
155	Basal transcription factors	16 (0.73%)	59 (0.86%)	0.832685	0.999971	ko03022
156	Glycolysis / Gluconeogenesis	18 (0.82%)	66 (0.96%)	0.836188	0.999971	ko00010
157	Fc gamma R-mediated phagocytosis	2 (0.09%)	9 (0.13%)	0.839227	0.999971	ko04666
158	Ubiquinone and other terpenoid-quinone biosynthesis	3 (0.14%)	13 (0.19%)	0.840284	0.999971	ko00130
159	Glycosphingolipid biosynthesis - globo series	4 (0.18%)	17 (0.25%)	0.846422	0.999971	ko00603
160	Ubiquitin mediated proteolysis	59 (2.68%)	203 (2.96%)	0.846714	0.999971	ko04120
161	Lysine degradation	29 (1.32%)	104 (1.52%)	0.850475	0.999971	ko00310
162	Ribosome	50 (2.27%)	174 (2.54%)	0.853358	0.999971	ko03010
163	Phenylalanine, tyrosine and tryptophan biosynthesis	1 (0.05%)	5 (0.07%)	0.85595	0.999971	ko00400
164	Wnt signaling pathway	52 (2.36%)	182 (2.66%)	0.868918	0.999971	ko04310
165	Protein export	7 (0.32%)	29 (0.42%)	0.870668	0.999971	ko03060
166	Hedgehog signaling pathway	16 (0.73%)	61 (0.89%)	0.871244	0.999971	ko04340
167	Apoptosis	30 (1.36%)	110 (1.61%)	0.886077	0.999971	ko04210
168	Glycosylphosphatidylinositol(GPI)-anchor biosynthesis	7 (0.32%)	30 (0.44%)	0.893271	0.999971	ko00563
169	Intestinal immune network for IgA production	7 (0.32%)	30 (0.44%)	0.893271	0.999971	ko04672
170	Valine, leucine and isoleucine biosynthesis	1 (0.05%)	6 (0.09%)	0.902248	0.999971	ko00290
171	Primary bile acid biosynthesis	4 (0.18%)	19 (0.28%)	0.904343	0.999971	ko00120
172	Glycosphingolipid biosynthesis - lacto and neolacto series	4 (0.18%)	19 (0.28%)	0.904343	0.999971	ko00601
173	Adherens junction	26 (1.18%)	98 (1.43%)	0.905266	0.999971	ko04520
174	Amino sugar and nucleotide sugar metabolism	15 (0.68%)	61 (0.89%)	0.922423	0.999971	ko00520
175	mTOR signaling pathway	19 (0.86%)	76 (1.11%)	0.930488	0.999971	ko04150
176	Phosphatidylinositol signaling system	40 (1.82%)	150 (2.19%)	0.939377	0.999971	ko04070
177	Proteasome	11 (0.5%)	48 (0.7%)	0.940156	0.999971	ko03050
178	Microbial metabolism in diverse environments	52 (2.36%)	191 (2.79%)	0.940739	0.999971	ko01120
179	Fatty acid elongation	7 (0.32%)	33 (0.48%)	0.942028	0.999971	ko00062
180	Biosynthesis of unsaturated fatty acids	7 (0.32%)	33 (0.48%)	0.942028	0.999971	ko01040
181	ErbB signaling pathway	29 (1.32%)	113 (1.65%)	0.945618	0.999971	ko04012
182	Sphingolipid metabolism	14 (0.64%)	60 (0.88%)	0.948929	0.999971	ko00600
183	Adipocytokine signaling pathway	24 (1.09%)	96 (1.4%)	0.949352	0.999971	ko04920
184	Toll-like receptor signaling pathway	27 (1.23%)	107 (1.56%)	0.952101	0.999971	ko04620
185	Nucleotide excision repair	18 (0.82%)	75 (1.09%)	0.952364	0.999971	ko03420
186	Carbon metabolism	35 (1.59%)	135 (1.97%)	0.952584	0.999971	ko01200
187	Aminoacyl-tRNA biosynthesis	14 (0.64%)	61 (0.89%)	0.956825	0.999971	ko00970
188	Selenocompound metabolism	3 (0.14%)	18 (0.26%)	0.959186	0.999971	ko00450
189	NOD-like receptor signaling pathway	12 (0.55%)	54 (0.79%)	0.960154	0.999971	ko04621
190	Glycosaminoglycan biosynthesis - chondroitin sulfate / dermatan sulfate	5 (0.23%)	27 (0.39%)	0.963519	0.999971	ko00532
191	Insulin signaling pathway	43 (1.95%)	165 (2.41%)	0.963643	0.999971	ko04910
192	Biosynthesis of amino acids	19 (0.86%)	81 (1.18%)	0.966942	0.999971	ko01230
193	RNA degradation	25 (1.14%)	103 (1.5%)	0.968502	0.999971	ko03018
194	2-Oxocarboxylic acid metabolism	3 (0.14%)	19 (0.28%)	0.969469	0.999971	ko01210
195	Peroxisome	25 (1.14%)	104 (1.52%)	0.972684	0.999971	ko04146
196	Folate biosynthesis	2 (0.09%)	15 (0.22%)	0.97586	0.999971	ko00790
197	Porphyrin and chlorophyll metabolism	5 (0.23%)	29 (0.42%)	0.977973	0.999971	ko00860
198	Terpenoid backbone biosynthesis	5 (0.23%)	29 (0.42%)	0.977973	0.999971	ko00900
199	Synthesis and degradation of ketone bodies	1 (0.05%)	10 (0.15%)	0.979286	0.999971	ko00072
200	Sulfur metabolism	1 (0.05%)	10 (0.15%)	0.979286	0.999971	ko00920
201	p53 signaling pathway	22 (1%)	95 (1.39%)	0.979397	0.999971	ko04115
202	Fatty acid degradation	9 (0.41%)	46 (0.67%)	0.980491	0.999971	ko00071
203	Fatty acid biosynthesis	2 (0.09%)	16 (0.23%)	0.98267	0.999971	ko00061
204	Propanoate metabolism	8 (0.36%)	43 (0.63%)	0.984511	0.999971	ko00640
205	Protein processing in endoplasmic reticulum	57 (2.59%)	222 (3.24%)	0.986004	0.999971	ko04141
206	DNA replication	10 (0.45%)	53 (0.77%)	0.98975	0.999971	ko03030
207	TGF-beta signaling pathway	24 (1.09%)	108 (1.58%)	0.991591	0.999971	ko04350
208	Cysteine and methionine metabolism	8 (0.36%)	46 (0.67%)	0.992288	0.999971	ko00270
209	RNA transport	53 (2.41%)	214 (3.12%)	0.993086	0.999971	ko03013
210	Glycosaminoglycan biosynthesis - keratan sulfate	2 (0.09%)	19 (0.28%)	0.993699	0.999971	ko00533
211	Spliceosome	39 (1.77%)	166 (2.42%)	0.994672	0.999971	ko03040
212	SNARE interactions in vesicular transport	6 (0.27%)	39 (0.57%)	0.994902	0.999971	ko04130
213	Oxidative phosphorylation	35 (1.59%)	152 (2.22%)	0.995078	0.999971	ko00190
214	FoxO signaling pathway	38 (1.73%)	164 (2.39%)	0.995787	0.999971	ko04068
215	Lysosome	38 (1.73%)	164 (2.39%)	0.995787	0.999971	ko04142
216	Fatty acid metabolism	12 (0.55%)	66 (0.96%)	0.996445	0.999971	ko01212
217	Ribosome biogenesis in eukaryotes	19 (0.86%)	94 (1.37%)	0.996526	0.999971	ko03008
218	Cell cycle	32 (1.45%)	170 (2.48%)	0.999971	0.999971	ko04110
