# Supplementary material for: De Novo Assembly and Comparative Transcriptome Profiling of Anser anser and Anser cygnoides Geese Species’ Embryonic Skin Feather Follicles
Source: Genes (Basel). 2019 May 8;10(5):351. doi: 10.3390/genes10050351 (PMC6562822; doi:10.3390/genes10050351)
Supplement: Supplementary file 1 [file genes-10-00351-s001.zip › supplementary files/Table S3; Pathway Enrichment in anser cygnoides.xls]

Pathway Enrichment in anser cygnoides
#	Pathway	DEGs genes with pathway annotation (2100)	All genes with pathway annotation (6777)	Pvalue	Qvalue	Pathway ID
1	Glycerolipid metabolism	65 (3.1%)	138 (2.04%)	0.000045	0.009081	ko00561
2	ABC transporters	40 (1.9%)	77 (1.14%)	0.000095	0.009081	ko02010
3	Neurotrophin signaling pathway	9 (0.43%)	10 (0.15%)	0.000188	0.009081	ko04722
4	Linoleic acid metabolism	25 (1.19%)	43 (0.63%)	0.000199	0.009081	ko00591
5	ECM-receptor interaction	74 (3.52%)	168 (2.48%)	0.00021	0.009081	ko04512
6	alpha-Linolenic acid metabolism	24 (1.14%)	43 (0.63%)	0.000612	0.022044	ko00592
7	PPAR signaling pathway	55 (2.62%)	123 (1.81%)	0.000851	0.023785	ko03320
8	Long-term potentiation	6 (0.29%)	6 (0.09%)	0.000881	0.023785	ko04720
9	MAPK signaling pathway	149 (7.1%)	393 (5.8%)	0.001542	0.037014	ko04010
10	Calcium signaling pathway	108 (5.14%)	277 (4.09%)	0.002352	0.050809	ko04020
11	Inflammatory mediator regulation of TRP channels	5 (0.24%)	5 (0.07%)	0.002848	0.055917	ko04750
12	Tight junction	85 (4.05%)	217 (3.2%)	0.00566	0.101874	ko04530
13	Focal adhesion	132 (6.29%)	355 (5.24%)	0.006168	0.102488	ko04510
14	Glycerophospholipid metabolism	65 (3.1%)	161 (2.38%)	0.006682	0.103088	ko00564
15	Arachidonic acid metabolism	32 (1.52%)	71 (1.05%)	0.00843	0.121391	ko00590
16	Sphingolipid signaling pathway	4 (0.19%)	4 (0.06%)	0.009202	0.124224	ko04071
17	Phospholipase D signaling pathway	7 (0.33%)	10 (0.15%)	0.012774	0.153293	ko04072
18	Signaling pathways regulating pluripotency of stem cells	7 (0.33%)	10 (0.15%)	0.012774	0.153293	ko04550
19	Hippo signaling pathway	9 (0.43%)	15 (0.22%)	0.018882	0.207693	ko04390
20	Purine metabolism	101 (4.81%)	274 (4.04%)	0.019847	0.207693	ko00230
21	Adherens junction	48 (2.29%)	120 (1.77%)	0.021594	0.207693	ko04520
22	Ether lipid metabolism	29 (1.38%)	67 (0.99%)	0.022061	0.207693	ko00565
23	Metabolism of xenobiotics by cytochrome P450	20 (0.95%)	43 (0.63%)	0.023058	0.207693	ko00980
24	GnRH signaling pathway	59 (2.81%)	152 (2.24%)	0.023077	0.207693	ko04912
25	Pyrimidine metabolism	65 (3.1%)	170 (2.51%)	0.024992	0.215931	ko00240
26	Rap1 signaling pathway	10 (0.48%)	18 (0.27%)	0.026174	0.217443	ko04015
27	Nitrogen metabolism	12 (0.57%)	23 (0.34%)	0.027451	0.219611	ko00910
28	Circadian entrainment	6 (0.29%)	9 (0.13%)	0.029613	0.220547	ko04713
29	Gastric acid secretion	3 (0.14%)	3 (0.04%)	0.029725	0.220547	ko04971
30	Oxytocin signaling pathway	9 (0.43%)	16 (0.24%)	0.031471	0.220547	ko04921
31	VEGF signaling pathway	44 (2.1%)	111 (1.64%)	0.031653	0.220547	ko04370
32	Prolactin signaling pathway	4 (0.19%)	5 (0.07%)	0.034618	0.222212	ko04917
33	Aldosterone synthesis and secretion	4 (0.19%)	5 (0.07%)	0.034618	0.222212	ko04925
34	Phagosome	79 (3.76%)	214 (3.16%)	0.034978	0.222212	ko04145
35	HIF-1 signaling pathway	7 (0.33%)	12 (0.18%)	0.045594	0.281383	ko04066
36	Jak-STAT signaling pathway	80 (3.81%)	220 (3.25%)	0.047975	0.287849	ko04630
37	Melanogenesis	55 (2.62%)	147 (2.17%)	0.054975	0.320937	ko04916
38	cAMP signaling pathway	5 (0.24%)	8 (0.12%)	0.065879	0.372459	ko04024
39	Fatty acid biosynthesis	11 (0.52%)	23 (0.34%)	0.06725	0.372459	ko00061
40	Axon guidance	4 (0.19%)	6 (0.09%)	0.078493	0.413524	ko04360
41	Salivary secretion	4 (0.19%)	6 (0.09%)	0.078493	0.413524	ko04970
42	Dopaminergic synapse	6 (0.29%)	11 (0.16%)	0.089756	0.448168	ko04728
43	Phototransduction	11 (0.52%)	24 (0.35%)	0.090509	0.448168	ko04744
44	Thyroid hormone synthesis	3 (0.14%)	4 (0.06%)	0.091293	0.448168	ko04918
45	Alanine, aspartate and glutamate metabolism	25 (1.19%)	64 (0.94%)	0.103929	0.498861	ko00250
46	Glutamatergic synapse	5 (0.24%)	9 (0.13%)	0.111211	0.511099	ko04724
47	Insulin secretion	5 (0.24%)	9 (0.13%)	0.111211	0.511099	ko04911
48	Butirosin and neomycin biosynthesis	4 (0.19%)	7 (0.1%)	0.139079	0.605718	ko00524
49	Cholinergic synapse	4 (0.19%)	7 (0.1%)	0.139079	0.605718	ko04725
50	Steroid hormone biosynthesis	15 (0.71%)	37 (0.55%)	0.140212	0.605718	ko00140
51	Progesterone-mediated oocyte maturation	44 (2.1%)	124 (1.83%)	0.159823	0.668108	ko04914
52	Drug metabolism - cytochrome P450	14 (0.67%)	35 (0.52%)	0.164872	0.668108	ko00982
53	Drug metabolism - other enzymes	14 (0.67%)	35 (0.52%)	0.164872	0.668108	ko00983
54	Chemokine signaling pathway	5 (0.24%)	10 (0.15%)	0.167551	0.668108	ko04062
55	Oocyte meiosis	51 (2.43%)	146 (2.15%)	0.170401	0.668108	ko04114
56	Longevity regulating pathway - mammal	3 (0.14%)	5 (0.07%)	0.176306	0.668108	ko04211
57	Hematopoietic cell lineage	3 (0.14%)	5 (0.07%)	0.176306	0.668108	ko04640
58	Biosynthesis of secondary metabolites	157 (7.48%)	477 (7.04%)	0.185753	0.691772	ko01110
59	Histidine metabolism	14 (0.67%)	36 (0.53%)	0.196662	0.703239	ko00340
60	Glyoxylate and dicarboxylate metabolism	16 (0.76%)	42 (0.62%)	0.20095	0.703239	ko00630
61	beta-Alanine metabolism	17 (0.81%)	45 (0.66%)	0.202448	0.703239	ko00410
62	Neuroactive ligand-receptor interaction	90 (4.29%)	269 (3.97%)	0.203506	0.703239	ko04080
63	Arginine and proline metabolism	27 (1.29%)	75 (1.11%)	0.205111	0.703239	ko00330
64	Synaptic vesicle cycle	4 (0.19%)	8 (0.12%)	0.212279	0.704933	ko04721
65	Glucagon signaling pathway	4 (0.19%)	8 (0.12%)	0.212279	0.704933	ko04922
66	Adrenergic signaling in cardiomyocytes	73 (3.48%)	217 (3.2%)	0.215396	0.704933	ko04261
67	Fc epsilon RI signaling pathway	2 (0.1%)	3 (0.04%)	0.228517	0.715359	ko04664
68	Endocrine and other factor-regulated calcium reabsorption	2 (0.1%)	3 (0.04%)	0.228517	0.715359	ko04961
69	Protein digestion and absorption	2 (0.1%)	3 (0.04%)	0.228517	0.715359	ko04974
70	Synthesis and degradation of ketone bodies	6 (0.29%)	14 (0.21%)	0.244836	0.744853	ko00072
71	Platelet activation	6 (0.29%)	14 (0.21%)	0.244836	0.744853	ko04611
72	Phenylalanine metabolism	7 (0.33%)	17 (0.25%)	0.252986	0.758958	ko00360
73	Adipocytokine signaling pathway	35 (1.67%)	102 (1.51%)	0.263689	0.759771	ko04920
74	Non-homologous end-joining	10 (0.48%)	26 (0.38%)	0.264644	0.759771	ko03450
75	Other types of O-glycan biosynthesis	18 (0.86%)	50 (0.74%)	0.265236	0.759771	ko00514
76	Nicotinate and nicotinamide metabolism	15 (0.71%)	41 (0.6%)	0.267327	0.759771	ko00760
77	Retrograde endocannabinoid signaling	3 (0.14%)	6 (0.09%)	0.274119	0.767924	ko04723
78	Metabolic pathways	513 (24.43%)	1623 (23.95%)	0.277306	0.767924	ko01100
79	Fc gamma R-mediated phagocytosis	4 (0.19%)	9 (0.13%)	0.293133	0.778282	ko04666
80	Tyrosine metabolism	15 (0.71%)	42 (0.62%)	0.304203	0.778282	ko00350
81	Renin-angiotensin system	1 (0.05%)	1 (0.01%)	0.309872	0.778282	ko04614
82	Long-term depression	1 (0.05%)	1 (0.01%)	0.309872	0.778282	ko04730
83	Taste transduction	1 (0.05%)	1 (0.01%)	0.309872	0.778282	ko04742
84	Fat digestion and absorption	1 (0.05%)	1 (0.01%)	0.309872	0.778282	ko04975
85	Vitamin digestion and absorption	1 (0.05%)	1 (0.01%)	0.309872	0.778282	ko04977
86	Mineral absorption	1 (0.05%)	1 (0.01%)	0.309872	0.778282	ko04978
87	Starch and sucrose metabolism	15 (0.71%)	43 (0.63%)	0.342392	0.814006	ko00500
88	ErbB signaling pathway	41 (1.95%)	125 (1.84%)	0.361261	0.814006	ko04012
89	Cysteine and methionine metabolism	19 (0.9%)	56 (0.83%)	0.363694	0.814006	ko00270
90	Endocytosis	120 (5.71%)	376 (5.55%)	0.363717	0.814006	ko04144
91	Osteoclast differentiation	2 (0.1%)	4 (0.06%)	0.365741	0.814006	ko04380
92	Natural killer cell mediated cytotoxicity	2 (0.1%)	4 (0.06%)	0.365741	0.814006	ko04650
93	Olfactory transduction	2 (0.1%)	4 (0.06%)	0.365741	0.814006	ko04740
94	Estrogen signaling pathway	2 (0.1%)	4 (0.06%)	0.365741	0.814006	ko04915
95	cGMP - PKG signaling pathway	3 (0.14%)	7 (0.1%)	0.375399	0.814006	ko04022
96	NF-kappa B signaling pathway	3 (0.14%)	7 (0.1%)	0.375399	0.814006	ko04064
97	TNF signaling pathway	3 (0.14%)	7 (0.1%)	0.375399	0.814006	ko04668
98	Ubiquinone and other terpenoid-quinone biosynthesis	5 (0.24%)	13 (0.19%)	0.375537	0.814006	ko00130
99	Leukocyte transendothelial migration	4 (0.19%)	10 (0.15%)	0.376854	0.814006	ko04670
100	Thyroid hormone signaling pathway	4 (0.19%)	10 (0.15%)	0.376854	0.814006	ko04919
101	Gap junction	39 (1.86%)	120 (1.77%)	0.392354	0.839093	ko04540
102	Retinol metabolism	12 (0.57%)	35 (0.52%)	0.396976	0.840655	ko00830
103	Cell adhesion molecules (CAMs)	48 (2.29%)	150 (2.21%)	0.423727	0.888593	ko04514
104	Fatty acid metabolism	24 (1.14%)	74 (1.09%)	0.436752	0.902083	ko01212
105	Ascorbate and aldarate metabolism	6 (0.29%)	17 (0.25%)	0.438513	0.902083	ko00053
106	Ras signaling pathway	4 (0.19%)	11 (0.16%)	0.459411	0.927303	ko04014
107	Citrate cycle (TCA cycle)	13 (0.62%)	40 (0.59%)	0.476999	0.927303	ko00020
108	Pentose and glucuronate interconversions	8 (0.38%)	24 (0.35%)	0.477605	0.927303	ko00040
109	Galactose metabolism	12 (0.57%)	37 (0.55%)	0.486036	0.927303	ko00052
110	Biotin metabolism	2 (0.1%)	5 (0.07%)	0.492031	0.927303	ko00780
111	AMPK signaling pathway	2 (0.1%)	5 (0.07%)	0.492031	0.927303	ko04152
112	Complement and coagulation cascades	2 (0.1%)	5 (0.07%)	0.492031	0.927303	ko04610
113	Serotonergic synapse	2 (0.1%)	5 (0.07%)	0.492031	0.927303	ko04726
114	FoxO signaling pathway	55 (2.62%)	176 (2.6%)	0.498492	0.927303	ko04068
115	Pantothenate and CoA biosynthesis	6 (0.29%)	18 (0.27%)	0.502541	0.927303	ko00770
116	Fatty acid degradation	19 (0.9%)	60 (0.89%)	0.503286	0.927303	ko00071
117	Base excision repair	14 (0.67%)	44 (0.65%)	0.509244	0.927303	ko03410
118	PI3K-Akt signaling pathway	5 (0.24%)	15 (0.22%)	0.518314	0.927303	ko04151
119	Dorso-ventral axis formation	13 (0.62%)	41 (0.6%)	0.519061	0.927303	ko04320
120	Longevity regulating pathway - multiple species	1 (0.05%)	2 (0.03%)	0.523754	0.927303	ko04213
121	Renin secretion	1 (0.05%)	2 (0.03%)	0.523754	0.927303	ko04924
122	Pancreatic secretion	1 (0.05%)	2 (0.03%)	0.523754	0.927303	ko04972
123	Tryptophan metabolism	16 (0.76%)	51 (0.75%)	0.529112	0.929172	ko00380
124	Peroxisome	35 (1.67%)	113 (1.67%)	0.537116	0.930989	ko04146
125	Mucin type O-glycan biosynthesis	15 (0.71%)	48 (0.71%)	0.538767	0.930989	ko00512
126	Vascular smooth muscle contraction	53 (2.52%)	172 (2.54%)	0.549061	0.936497	ko04270
127	Cardiac muscle contraction	29 (1.38%)	94 (1.39%)	0.550626	0.936497	ko04260
128	p53 signaling pathway	32 (1.52%)	104 (1.53%)	0.55656	0.939194	ko04115
129	Cyanoamino acid metabolism	3 (0.14%)	9 (0.13%)	0.563341	0.940258	ko00460
130	Pyruvate metabolism	16 (0.76%)	52 (0.77%)	0.565896	0.940258	ko00620
131	Butanoate metabolism	8 (0.38%)	26 (0.38%)	0.583095	0.96144	ko00650
132	Arginine biosynthesis	7 (0.33%)	23 (0.34%)	0.6007	0.976039	ko00220
133	Phenylalanine, tyrosine and tryptophan biosynthesis	2 (0.1%)	6 (0.09%)	0.600987	0.976039	ko00400
134	Glycolysis / Gluconeogenesis	21 (1%)	71 (1.05%)	0.645432	0.999992	ko00010
135	Hedgehog signaling pathway	18 (0.86%)	61 (0.9%)	0.646022	0.999992	ko04340
136	T cell receptor signaling pathway	1 (0.05%)	3 (0.04%)	0.671373	0.999992	ko04660
137	B cell receptor signaling pathway	1 (0.05%)	3 (0.04%)	0.671373	0.999992	ko04662
138	Circadian rhythm	1 (0.05%)	3 (0.04%)	0.671373	0.999992	ko04710
139	Vasopressin-regulated water reabsorption	1 (0.05%)	3 (0.04%)	0.671373	0.999992	ko04962
140	RNA polymerase	15 (0.71%)	52 (0.77%)	0.680967	0.999992	ko03020
141	Biosynthesis of unsaturated fatty acids	9 (0.43%)	32 (0.47%)	0.699839	0.999992	ko01040
142	Cytosolic DNA-sensing pathway	18 (0.86%)	63 (0.93%)	0.705711	0.999992	ko04623
143	Valine, leucine and isoleucine degradation	20 (0.95%)	70 (1.03%)	0.711476	0.999992	ko00280
144	Taurine and hypotaurine metabolism	3 (0.14%)	11 (0.16%)	0.712209	0.999992	ko00430
145	One carbon pool by folate	6 (0.29%)	22 (0.32%)	0.721536	0.999992	ko00670
146	Carbon metabolism	39 (1.86%)	135 (1.99%)	0.732138	0.999992	ko01200
147	Biosynthesis of amino acids	24 (1.14%)	85 (1.25%)	0.745897	0.999992	ko01230
148	Fanconi anemia pathway	28 (1.33%)	99 (1.46%)	0.754374	0.999992	ko03460
149	Cell cycle	55 (2.62%)	190 (2.8%)	0.75528	0.999992	ko04110
150	Other glycan degradation	8 (0.38%)	30 (0.44%)	0.757075	0.999992	ko00511
151	Lysine biosynthesis	1 (0.05%)	4 (0.06%)	0.77325	0.999992	ko00300
152	Glutathione metabolism	14 (0.67%)	52 (0.77%)	0.782003	0.999992	ko00480
153	Aminoacyl-tRNA biosynthesis	20 (0.95%)	73 (1.08%)	0.784629	0.999992	ko00970
154	RIG-I-like receptor signaling pathway	20 (0.95%)	73 (1.08%)	0.784629	0.999992	ko04622
155	Terpenoid backbone biosynthesis	9 (0.43%)	35 (0.52%)	0.803163	0.999992	ko00900
156	Fructose and mannose metabolism	10 (0.48%)	39 (0.58%)	0.814123	0.999992	ko00051
157	Glycine, serine and threonine metabolism	13 (0.62%)	50 (0.74%)	0.820122	0.999992	ko00260
158	Insulin signaling pathway	48 (2.29%)	171 (2.52%)	0.8206	0.999992	ko04910
159	Notch signaling pathway	18 (0.86%)	68 (1%)	0.826248	0.999992	ko04330
160	Regulation of actin cytoskeleton	84 (4%)	293 (4.32%)	0.826653	0.999992	ko04810
161	Glycosphingolipid biosynthesis - lacto and neolacto series	5 (0.24%)	21 (0.31%)	0.827795	0.999992	ko00601
162	Glycosaminoglycan biosynthesis - heparan sulfate / heparin	6 (0.29%)	25 (0.37%)	0.83455	0.999992	ko00534
163	Phosphatidylinositol signaling system	45 (2.14%)	162 (2.39%)	0.836398	0.999992	ko04070
164	Glycosylphosphatidylinositol(GPI)-anchor biosynthesis	7 (0.33%)	29 (0.43%)	0.841611	0.999992	ko00563
165	GABAergic synapse	1 (0.05%)	5 (0.07%)	0.843555	0.999992	ko04727
166	Glycosaminoglycan degradation	6 (0.29%)	26 (0.38%)	0.862806	0.999992	ko00531
167	Intestinal immune network for IgA production	7 (0.33%)	30 (0.44%)	0.867339	0.999992	ko04672
168	Oxidative phosphorylation	43 (2.05%)	158 (2.33%)	0.870273	0.999992	ko00190
169	Ribosome biogenesis in eukaryotes	32 (1.52%)	120 (1.77%)	0.872073	0.999992	ko03008
170	Propanoate metabolism	10 (0.48%)	42 (0.62%)	0.882316	0.999992	ko00640
171	Fatty acid elongation	7 (0.33%)	31 (0.46%)	0.889523	0.999992	ko00062
172	Amino sugar and nucleotide sugar metabolism	15 (0.71%)	61 (0.9%)	0.891573	0.999992	ko00520
173	Caffeine metabolism	1 (0.05%)	6 (0.09%)	0.892069	0.999992	ko00232
174	Porphyrin and chlorophyll metabolism	8 (0.38%)	35 (0.52%)	0.892706	0.999992	ko00860
175	Proteasome	11 (0.52%)	47 (0.69%)	0.903652	0.999992	ko03050
176	Pentose phosphate pathway	6 (0.29%)	28 (0.41%)	0.907368	0.999992	ko00030
177	Sphingolipid metabolism	13 (0.62%)	55 (0.81%)	0.911085	0.999992	ko00600
178	DNA replication	13 (0.62%)	55 (0.81%)	0.911085	0.999992	ko03030
179	Primary bile acid biosynthesis	3 (0.14%)	16 (0.24%)	0.914528	0.999992	ko00120
180	Inositol phosphate metabolism	30 (1.43%)	117 (1.73%)	0.915357	0.999992	ko00562
181	mRNA surveillance pathway	28 (1.33%)	111 (1.64%)	0.925412	0.999992	ko03015
182	Vitamin B6 metabolism	1 (0.05%)	7 (0.1%)	0.925543	0.999992	ko00750
183	Homologous recombination	11 (0.52%)	49 (0.72%)	0.930487	0.999992	ko03440
184	Glycosphingolipid biosynthesis - globo series	3 (0.14%)	17 (0.25%)	0.934361	0.999992	ko00603
185	Mismatch repair	7 (0.33%)	34 (0.5%)	0.938178	0.999992	ko03430
186	Microbial metabolism in diverse environments	50 (2.38%)	191 (2.82%)	0.939659	0.999992	ko01120
187	Ubiquitin mediated proteolysis	51 (2.43%)	195 (2.88%)	0.94234	0.999992	ko04120
188	NOD-like receptor signaling pathway	12 (0.57%)	54 (0.8%)	0.942788	0.999992	ko04621
189	Glycosphingolipid biosynthesis - ganglio series	4 (0.19%)	22 (0.32%)	0.943972	0.999992	ko00604
190	Wnt signaling pathway	50 (2.38%)	192 (2.83%)	0.945044	0.999992	ko04310
191	Steroid biosynthesis	5 (0.24%)	27 (0.4%)	0.95276	0.999992	ko00100
192	N-Glycan biosynthesis	14 (0.67%)	63 (0.93%)	0.954018	0.999992	ko00510
193	RNA degradation	23 (1.1%)	98 (1.45%)	0.961119	0.999992	ko03018
194	Selenocompound metabolism	3 (0.14%)	19 (0.28%)	0.961897	0.999992	ko00450
195	Regulation of autophagy	5 (0.24%)	28 (0.41%)	0.962628	0.999992	ko04140
196	Biosynthesis of antibiotics	67 (3.19%)	256 (3.78%)	0.962997	0.999992	ko01130
197	Glycosaminoglycan biosynthesis - chondroitin sulfate / dermatan sulfate	4 (0.19%)	24 (0.35%)	0.966083	0.999992	ko00532
198	Lysine degradation	24 (1.14%)	103 (1.52%)	0.967364	0.999992	ko00310
199	Toll-like receptor signaling pathway	25 (1.19%)	108 (1.59%)	0.972594	0.999992	ko04620
200	Basal transcription factors	10 (0.48%)	51 (0.75%)	0.976378	0.999992	ko03022
201	mTOR signaling pathway	15 (0.71%)	71 (1.05%)	0.97679	0.999992	ko04150
202	Sulfur relay system	1 (0.05%)	11 (0.16%)	0.983148	0.999992	ko04122
203	2-Oxocarboxylic acid metabolism	2 (0.1%)	17 (0.25%)	0.984319	0.999992	ko01210
204	Lysosome	39 (1.86%)	165 (2.43%)	0.985984	0.999992	ko04142
205	SNARE interactions in vesicular transport	6 (0.29%)	37 (0.55%)	0.987568	0.999992	ko04130
206	Sulfur metabolism	1 (0.05%)	12 (0.18%)	0.988379	0.999992	ko00920
207	Glycosaminoglycan biosynthesis - keratan sulfate	2 (0.1%)	18 (0.27%)	0.988626	0.999992	ko00533
208	Protein export	3 (0.14%)	24 (0.35%)	0.990906	0.999992	ko03060
209	Apoptosis	22 (1.05%)	104 (1.53%)	0.990938	0.999992	ko04210
210	Cytokine-cytokine receptor interaction	49 (2.33%)	210 (3.1%)	0.994907	0.999992	ko04060
211	Spliceosome	34 (1.62%)	163 (2.41%)	0.998714	0.999992	ko03040
212	TGF-beta signaling pathway	17 (0.81%)	95 (1.4%)	0.998778	0.999992	ko04350
213	Protein processing in endoplasmic reticulum	44 (2.1%)	204 (3.01%)	0.999108	0.999992	ko04141
214	Ribosome	31 (1.48%)	155 (2.29%)	0.999306	0.999992	ko03010
215	Nucleotide excision repair	10 (0.48%)	68 (1%)	0.999434	0.999992	ko03420
216	RNA transport	34 (1.62%)	192 (2.83%)	0.999992	0.999992	ko03013
