# Supplementary material for: De Novo Assembly and Comparative Transcriptome Profiling of Anser anser and Anser cygnoides Geese Species’ Embryonic Skin Feather Follicles
Source: Genes (Basel). 2019 May 8;10(5):351. doi: 10.3390/genes10050351 (PMC6562822; doi:10.3390/genes10050351)
Supplement: Supplementary file 1 [file genes-10-00351-s001.zip › supplementary files/Table S4; Annotations of specific genes in anser anser.xls]

GeneID	Family_ID	Symbol	Nr-ID	Nr-Score	Nr-Evalue	Nr-annotation	Swissprot-ID	Swissprot-Score	Swissprot-Evalue	Swissprot-annotation	KOG-Protein-or-Domain	KOG-Score	KOG-Evalue	KOG-ID	KOG-Function-Description	KO_id	KEGG-Evalue	KEGG-Score	KEGG-Gene	ko_definition	GO-BiologicalProcess	GO-MolecularFunction	GO-CellularComponent
Unigene0000017	ORTHOMCL14538	Tulp3	XP_013055415.1	445	2e-140	PREDICTED: tubby-related protein 3 isoform X4 [Anser cygnoides domesticus]	sp|O88413|TULP3_MOUSE	416	7.88e-131	Tubby-related protein 3 OS=Mus musculus GN=Tulp3 PE=1 SV=1	Hs21536436	385	1.44e-120	KOG2502	Tub family proteins	--	--	--	--	--	-	-	-
Unigene0000018	ORTHOMCL14539	--	--	--	--	--	--	--	--	--	--	--	--	--	--	--	--	--	--	--	-	-	-
Unigene0000022	ORTHOMCL14540	--	EOB05653.1	80.9	5e-18	hypothetical protein Anapl_02070 [Anas platyrhynchos]	--	--	--	--	--	--	--	--	--	--	--	--	--	--	-	-	-
Unigene0000024	ORTHOMCL14541	Zfp37	XP_013026225.1	558	0.0	PREDICTED: zinc finger protein 883-like, partial [Anser cygnoides domesticus]	sp|P17141|ZFP37_MOUSE	317	7.97e-98	Zinc finger protein 37 OS=Mus musculus GN=Zfp37 PE=2 SV=4	Hs4507963	315	3.26e-97	KOG1721	FOG: Zn-finger	K09228	1.75e-148	464	fch:102046346	KRAB domain-containing zinc finger protein	-	-	-
Unigene0000028	ORTHOMCL14542	EEA1	XP_013038055.1	471	1e-135	PREDICTED: LOW QUALITY PROTEIN: early endosome antigen 1 [Anser cygnoides domesticus]	sp|Q15075|EEA1_HUMAN	394	2.10e-111	Early endosome antigen 1 OS=Homo sapiens GN=EEA1 PE=1 SV=2	Hs13376757	90.1	1.31e-18	KOG1729	FYVE finger containing protein	K12478	6.01e-135	467	apla:101805179	early endosome antigen 1	GO:0051179//localization;GO:0016192//vesicle-mediated transport;GO:0051234//establishment of localization;GO:0006810//transport	GO:0043169//cation binding;GO:0043167//ion binding;GO:0005488//binding;GO:0005515//protein binding;GO:0046983//protein dimerization activity	GO:0005622//intracellular;GO:0044444//cytoplasmic part;GO:0031982//vesicle;GO:0043226//organelle;GO:0044464//cell part;GO:0044424//intracellular part;GO:0016020//membrane;GO:0043227//membrane-bounded organelle;GO:0043229//intracellular organelle;GO:0019898//extrinsic component of membrane;GO:0012505//endomembrane system;GO:0005768//endosome;GO:0005623//cell;GO:0043231//intracellular membrane-boun…
Unigene0000040	ORTHOMCL14544	Frmd5	XP_009278663.1	314	3e-104	PREDICTED: FERM domain-containing protein 5 isoform X2 [Aptenodytes forsteri]	sp|Q6P5H6|FRMD5_MOUSE	293	3.56e-97	FERM domain-containing protein 5 OS=Mus musculus GN=Frmd5 PE=2 SV=1	Hs22045469	49.3	7.09e-07	KOG3530	FERM domain protein EHM2	--	--	--	--	--	-	-	-
Unigene0000045	ORTHOMCL14545	PLCB2	XP_010189471.1	271	1e-82	PREDICTED: 1-phosphatidylinositol 4,5-bisphosphate phosphodiesterase beta-2-like, partial [Mesitornis unicolor]	sp|Q00722|PLCB2_HUMAN	167	2.24e-43	1-phosphatidylinositol 4,5-bisphosphate phosphodiesterase beta-2 OS=Homo sapiens GN=PLCB2 PE=1 SV=2	Hs4758938	160	6.25e-42	KOG1265	Phospholipase C	K05858	4.91e-81	277	apla:101804447	phosphatidylinositol phospholipase C, beta [EC:3.1.4.11]	GO:0050789//regulation of biological process;GO:0044710//single-organism metabolic process;GO:0023052//signaling;GO:0008152//metabolic process;GO:0006629//lipid metabolic process;GO:0050896//response to stimulus;GO:0051716//cellular response to stimulus;GO:0071704//organic substance metabolic process;GO:0044700//single organism signaling;GO:0007154//cell communication;GO:0050794//regulation of ce…	GO:0003824//catalytic activity;GO:0046872//metal ion binding;GO:0016788//hydrolase activity, acting on ester bonds;GO:0043167//ion binding;GO:0042578//phosphoric ester hydrolase activity;GO:0016787//hydrolase activity;GO:0060089//molecular transducer activity;GO:0016298//lipase activity;GO:0005488//binding;GO:0043169//cation binding;GO:0004620//phospholipase activity	-
Unigene0000063	ORTHOMCL14547	DYNC2H1	XP_013033573.1	236	2e-69	PREDICTED: cytoplasmic dynein 2 heavy chain 1 isoform X2 [Anser cygnoides domesticus]	sp|Q8NCM8|DYHC2_HUMAN	176	4.17e-50	Cytoplasmic dynein 2 heavy chain 1 OS=Homo sapiens GN=DYNC2H1 PE=1 SV=4	Hs18604727	176	7.13e-51	KOG3595	Dyneins, heavy chain	K10414	3.16e-67	227	apla:101798656	dynein heavy chain 2, cytosolic	-	-	-
Unigene0000068	ORTHOMCL14548	ENTPD2	XP_014805242.1	304	4e-99	PREDICTED: ectonucleoside triphosphate diphosphohydrolase 2 [Calidris pugnax]	sp|P79784|ENTP2_CHICK	275	1.69e-89	Ectonucleoside triphosphate diphosphohydrolase 2 OS=Gallus gallus GN=ENTPD2 PE=1 SV=2	Hs4557421	246	4.71e-79	KOG1386	Nucleoside phosphatase	K01509	1.08e-95	293	amj:102570477	adenosinetriphosphatase [EC:3.6.1.3]	-	GO:0003824//catalytic activity	-
Unigene0000072	ORTHOMCL14549	--	XP_009683522.1	70.1	2e-11	PREDICTED: suppressor of cytokine signaling 7 isoform X2 [Struthio camelus australis]	--	--	--	--	--	--	--	--	--	--	--	--	--	--	-	-	-
Unigene0000100	ORTHOMCL14550	FAM3A	XP_015261013.1	103	2e-33	PREDICTED: protein FAM3A [Gekko japonicus]	sp|P98173|FAM3A_HUMAN	101	3.28e-33	Protein FAM3A OS=Homo sapiens GN=FAM3A PE=1 SV=2	--	--	--	--	--	K13119	3.87e-34	111	phi:102111669	protein FAM50	-	-	-
Unigene0000121	ORTHOMCL14552	--	XP_009301130.1	57.0	3e-07	PREDICTED: spore coat protein SP96 [Danio rerio]	--	--	--	--	--	--	--	--	--	--	--	--	--	--	-	-	-
Unigene0000138	ORTHOMCL14553	FITM1	XP_005534096.2	99.8	3e-20	PREDICTED: uncharacterized protein LOC102107205 [Pseudopodoces humilis]	sp|A5D6W6|FITM1_HUMAN	61.6	2.53e-09	Fat storage-inducing transmembrane protein 1 OS=Homo sapiens GN=FITM1 PE=2 SV=1	--	--	--	--	--	--	--	--	--	--	-	-	-
Unigene0000150	ORTHOMCL14554	EFCAB7	XP_013031648.1	283	2e-85	PREDICTED: EF-hand calcium-binding domain-containing protein 7 [Anser cygnoides domesticus]	sp|A8K855|EFCB7_HUMAN	201	6.12e-56	EF-hand calcium-binding domain-containing protein 7 OS=Homo sapiens GN=EFCAB7 PE=2 SV=1	Hs17436802	201	9.50e-57	KOG0027	Calmodulin and related proteins (EF-Hand superfamily)	--	--	--	--	--	-	-	-
Unigene0000155	ORTHOMCL14555	--	XP_009934048.1	79.7	3e-14	PREDICTED: natural cytotoxicity triggering receptor 3 ligand 1 [Opisthocomus hoazin]	--	--	--	--	--	--	--	--	--	--	--	--	--	--	-	-	-
Unigene0000166	ORTHOMCL14557	EDN3	XP_015152038.1	166	1e-58	PREDICTED: endothelin-3 isoform X1 [Gallus gallus]	sp|P14138|EDN3_HUMAN	130	3.20e-33	Endothelin-3 OS=Homo sapiens GN=EDN3 PE=1 SV=1	--	--	--	--	--	K05227	1.34e-59	167	gga:768509	endothelin-3	GO:0032268//regulation of cellular protein metabolic process;GO:0051338//regulation of transferase activity;GO:0050900//leukocyte migration;GO:0008016//regulation of heart contraction;GO:0044763//single-organism cellular process;GO:0040017//positive regulation of locomotion;GO:0023061//signal release;GO:0048285//organelle fission;GO:0050886//endocrine process;GO:0051239//regulation of multicellul…	GO:0005515//protein binding;GO:0005102//receptor binding;GO:0005488//binding	GO:0044421//extracellular region part;GO:0005576//extracellular region
Unigene0000185	ORTHOMCL14558	Pdk1	XP_015724019.1	127	2e-33	PREDICTED: pyruvate dehydrogenase (acetyl-transferring) kinase isozyme 1, mitochondrial isoform X2 [Coturnix japonica]	sp|Q63065|PDK1_RAT	95.9	5.54e-23	[Pyruvate dehydrogenase (acetyl-transferring)] kinase isozyme 1, mitochondrial OS=Rattus norvegicus GN=Pdk1 PE=1 SV=1	Hs4505689	94.0	4.52e-23	KOG0787	Dehydrogenase kinase	K12077	4.67e-34	127	gga:425972	pyruvate dehydrogenase kinase isoform 1 [EC:2.7.11.2]	GO:0006790//sulfur compound metabolic process;GO:0043436//oxoacid metabolic process;GO:0007154//cell communication;GO:0006732//coenzyme metabolic process;GO:0006950//response to stress;GO:0044281//small molecule metabolic process;GO:0032787//monocarboxylic acid metabolic process;GO:0008152//metabolic process;GO:0042221//response to chemical;GO:0051186//cofactor metabolic process;GO:0065007//biolo…	GO:0005488//binding;GO:0036094//small molecule binding;GO:0001883//purine nucleoside binding;GO:0032549//ribonucleoside binding;GO:0097159//organic cyclic compound binding;GO:0097367//carbohydrate derivative binding;GO:1901363//heterocyclic compound binding;GO:0001882//nucleoside binding;GO:0032550//purine ribonucleoside binding	GO:0070013//intracellular organelle lumen;GO:0031974//membrane-enclosed lumen;GO:0044444//cytoplasmic part;GO:0044464//cell part;GO:0043226//organelle;GO:0044429//mitochondrial part;GO:0005623//cell;GO:0005622//intracellular;GO:0043229//intracellular organelle;GO:0044446//intracellular organelle part;GO:0043231//intracellular membrane-bounded organelle;GO:0043233//organelle lumen;GO:0044424//intr…
Unigene0000187	ORTHOMCL14559	--	XP_014728201.1	57.4	2e-06	PREDICTED: nuclear transcription factor Y subunit alpha isoform X3 [Sturnus vulgaris]	--	--	--	--	--	--	--	--	--	--	--	--	--	--	-	-	-
Unigene0000196	ORTHOMCL14560	MAP1LC3B	KQK80102.1	77.8	8e-17	microtubule-associated protein 1A/1B light chain 3B [Amazona aestiva]	sp|Q9GZQ8|MLP3B_HUMAN	70.9	1.42e-15	Microtubule-associated proteins 1A/1B light chain 3B OS=Homo sapiens GN=MAP1LC3B PE=1 SV=3	Hs12383056	70.9	2.21e-16	KOG1654	Microtubule-associated anchor protein involved in autophagy and membrane trafficking	K10435	6.84e-16	75.5	ptr:740518	microtubule-associated protein 1 light chain	-	-	-
Unigene0000205	ORTHOMCL14561	--	EOA96891.1	100	1e-18	Death-inducer obliterator 1 [Anas platyrhynchos]	--	--	--	--	--	--	--	--	--	--	--	--	--	--	-	-	-
Unigene0000208	ORTHOMCL14562	D1Ertd622e	XP_013048873.1	531	0.0	PREDICTED: UNC119-binding protein C5orf30 homolog isoform X1 [Anser cygnoides domesticus]	sp|Q3ZBS1|CE030_BOVIN	382	2.78e-126	UNC119-binding protein C5orf30 homolog OS=Bos taurus PE=2 SV=1	--	--	--	--	--	--	--	--	--	--	-	-	-
Unigene0000214	ORTHOMCL14563	Rps3	XP_012957925.1	138	3e-35	PREDICTED: 40S ribosomal protein S3 [Anas platyrhynchos]	sp|P62909|RS3_RAT	124	4.29e-31	40S ribosomal protein S3 OS=Rattus norvegicus GN=Rps3 PE=1 SV=1	Hs15718687	123	1.65e-31	KOG3181	40S ribosomal protein S3	K02985	5.42e-36	138	apla:101801791	small subunit ribosomal protein S3e	GO:0080090//regulation of primary metabolic process;GO:0031323//regulation of cellular metabolic process;GO:0009892//negative regulation of metabolic process;GO:0006281//DNA repair;GO:0043170//macromolecule metabolic process;GO:0044237//cellular metabolic process;GO:0044710//single-organism metabolic process;GO:0043085//positive regulation of catalytic activity;GO:0009893//positive regulation of …	GO:1901363//heterocyclic compound binding;GO:0004518//nuclease activity;GO:0004536//deoxyribonuclease activity;GO:0003676//nucleic acid binding;GO:0019899//enzyme binding;GO:0003723//RNA binding;GO:0016787//hydrolase activity;GO:0005515//protein binding;GO:0004519//endonuclease activity;GO:0003824//catalytic activity;GO:0044822//poly(A) RNA binding;GO:0003677//DNA binding;GO:0005488//binding;GO:0…	GO:0043226//organelle;GO:0043227//membrane-bounded organelle;GO:0043232//intracellular non-membrane-bounded organelle;GO:0043229//intracellular organelle;GO:0005737//cytoplasm;GO:0015935//small ribosomal subunit;GO:1990904//ribonucleoprotein complex;GO:0005622//intracellular;GO:0031252//cell leading edge;GO:0005840//ribosome;GO:0044446//intracellular organelle part;GO:0042995//cell projection;GO:…
Unigene0000215	ORTHOMCL14564	--	XP_013054108.1	101	1e-21	PREDICTED: paired mesoderm homeobox protein 2 [Anser cygnoides domesticus]	--	--	--	--	--	--	--	--	--	--	--	--	--	--	-	-	-
Unigene0000223	ORTHOMCL14565	ARMC2	XP_013031083.1	173	2e-49	PREDICTED: armadillo repeat-containing protein 2 isoform X7 [Anser cygnoides domesticus]	sp|P0C6R2|ARMC2_BOVIN	104	3.58e-26	Armadillo repeat-containing protein 2 OS=Bos taurus GN=ARMC2 PE=4 SV=1	Hs14149791	94.0	3.15e-23	KOG1048	Neural adherens junction protein Plakophilin and related Armadillo repeat proteins	--	--	--	--	--	-	-	-
Unigene0000231	ORTHOMCL14567	TRANK1	XP_013045887.1	176	1e-50	PREDICTED: LOW QUALITY PROTEIN: TPR and ankyrin repeat-containing protein 1 [Anser cygnoides domesticus]	sp|O15050|TRNK1_HUMAN	70.9	9.98e-15	TPR and ankyrin repeat-containing protein 1 OS=Homo sapiens GN=TRANK1 PE=2 SV=4	--	--	--	--	--	--	--	--	--	--	-	-	-
Unigene0000239	ORTHOMCL14568	--	XP_013856358.1	57.4	4e-09	PREDICTED: mucin-1-like, partial [Austrofundulus limnaeus]	--	--	--	--	--	--	--	--	--	K12567	1.60e-07	52.8	mze:101481826	titin [EC:2.7.11.1]	-	-	-
Unigene0000243	ORTHOMCL14569	Sytl4	XP_009979595.1	94.4	5e-20	PREDICTED: synaptotagmin-like protein 4 [Tauraco erythrolophus]	sp|Q8VHQ7|SYTL4_RAT	84.7	4.81e-18	Synaptotagmin-like protein 4 OS=Rattus norvegicus GN=Sytl4 PE=1 SV=1	Hs18152767	83.6	1.89e-18	KOG1028	Ca2+-dependent phospholipid-binding protein Synaptotagmin, required for synaptic vesicle and secretory granule exocytosis	K17598	1.05e-20	94.4	tgu:100224015	synaptotagmin-like protein	-	-	-
Unigene0000247	ORTHOMCL14570	--	EMC83663.1	70.9	2e-13	DNA-directed RNA polymerase II subunit RPB1, partial [Columba livia]	--	--	--	--	--	--	--	--	--	K03006	1.75e-14	73.6	fab:101812881	DNA-directed RNA polymerase II subunit RPB1 [EC:2.7.7.6]	-	-	-
Unigene0000266	ORTHOMCL14571	--	KFV81554.1	62.0	1e-10	Y-box-binding protein 3, partial [Struthio camelus australis]	--	--	--	--	--	--	--	--	--	--	--	--	--	--	-	-	-
Unigene0000272	ORTHOMCL14572	--	XP_012954825.1	77.0	1e-12	PREDICTED: BAG family molecular chaperone regulator 2 [Anas platyrhynchos]	--	--	--	--	--	--	--	--	--	--	--	--	--	--	-	-	-
Unigene0000273	ORTHOMCL14573	CYTL1	XP_013032671.1	258	1e-84	PREDICTED: cytokine-like protein 1 [Anser cygnoides domesticus]	sp|Q9NRR1|CYTL1_HUMAN	147	1.56e-42	Cytokine-like protein 1 OS=Homo sapiens GN=CYTL1 PE=1 SV=1	--	--	--	--	--	--	--	--	--	--	GO:0044699//single-organism process;GO:0006351//transcription, DNA-templated;GO:1901564//organonitrogen compound metabolic process;GO:0044238//primary metabolic process;GO:0044260//cellular macromolecule metabolic process;GO:0044271//cellular nitrogen compound biosynthetic process;GO:0065007//biological regulation;GO:0043583//ear development;GO:0044093//positive regulation of molecular function;G…	-	-
Unigene0000277	ORTHOMCL14574	--	XP_017695630.1	70.5	4e-13	PREDICTED: basic salivary proline-rich protein 2-like, partial [Lepidothrix coronata]	--	--	--	--	--	--	--	--	--	K08341	1.16e-07	54.7	gfr:102038940	GABA(A) receptor-associated protein	-	-	-
Unigene0000281	ORTHOMCL14575	ELN	XP_013044715.1	254	3e-67	PREDICTED: elastin [Anser cygnoides domesticus]	sp|P07916|ELN_CHICK	106	1.71e-21	Elastin (Fragment) OS=Gallus gallus GN=ELN PE=1 SV=1	--	--	--	--	--	K14211	5.54e-37	149	mgp:104909318	elastin	-	-	-
Unigene0000282	ORTHOMCL14576	--	XP_015129584.1	66.6	4e-11	PREDICTED: uncharacterized protein LOC107050326 [Gallus gallus]	--	--	--	--	--	--	--	--	--	--	--	--	--	--	-	-	-
Unigene0000289	ORTHOMCL14577	Nipal2	XP_013035401.1	139	2e-34	PREDICTED: NIPA-like protein 2 [Anser cygnoides domesticus]	sp|Q91WC7|NPAL2_MOUSE	74.7	3.05e-13	NIPA-like protein 2 OS=Mus musculus GN=Nipal2 PE=2 SV=1	Hs13376097	50.4	3.10e-06	KOG2922	Uncharacterized conserved protein	--	--	--	--	--	GO:0044699//single-organism process;GO:0044765//single-organism transport;GO:0006810//transport;GO:0006812//cation transport;GO:0070838//divalent metal ion transport;GO:1902578//single-organism localization;GO:0006811//ion transport;GO:0051234//establishment of localization;GO:0051179//localization;GO:0030001//metal ion transport;GO:0072511//divalent inorganic cation transport	-	-
Unigene0000292	ORTHOMCL14578	Asic3	XP_006037131.1	269	2e-85	PREDICTED: acid-sensing ion channel 3 [Alligator sinensis]	sp|O35240|ASIC3_RAT	204	1.11e-59	Acid-sensing ion channel 3 OS=Rattus norvegicus GN=Asic3 PE=1 SV=1	Hs9998946	197	8.84e-58	KOG4294	Non voltage-gated ion channels (DEG/ENaC family)	K04830	3.41e-86	269	asn:102381687	acid-sensing ion channel 3	GO:1902578//single-organism localization;GO:0030001//metal ion transport;GO:0015711//organic anion transport;GO:0007600//sensory perception;GO:0006820//anion transport;GO:0019233//sensory perception of pain;GO:0003008//system process;GO:0051234//establishment of localization;GO:0006811//ion transport;GO:0015672//monovalent inorganic cation transport;GO:0042221//response to chemical;GO:0050877//ne…	GO:0005272//sodium channel activity;GO:0022803//passive transmembrane transporter activity;GO:0042927//siderophore transporter activity;GO:0022857//transmembrane transporter activity;GO:0015077//monovalent inorganic cation transmembrane transporter activity;GO:0015081//sodium ion transmembrane transporter activity;GO:0005261//cation channel activity;GO:0022891//substrate-specific transmembrane tr…	GO:0031224//intrinsic component of membrane;GO:0016021//integral component of membrane;GO:0044425//membrane part;GO:0016020//membrane
Unigene0000297	ORTHOMCL14579	--	XP_019326300.1	58.2	1e-08	PREDICTED: RNA-directed DNA polymerase from mobile element jockey-like, partial [Aptenodytes forsteri]	--	--	--	--	--	--	--	--	--	--	--	--	--	--	-	-	-
Unigene0000301	ORTHOMCL14580	Ca13	XP_009084776.2	536	0.0	PREDICTED: carbonic anhydrase 13-like isoform X2 [Serinus canaria]	sp|Q9D6N1|CAH13_MOUSE	395	3.18e-130	Carbonic anhydrase 13 OS=Mus musculus GN=Ca13 PE=1 SV=1	Hs22050776	358	7.61e-117	KOG0382	Carbonic anhydrase	K01672	0.0	534	gga:100858989	carbonic anhydrase [EC:4.2.1.1]	GO:0009987//cellular process;GO:0008152//metabolic process;GO:0044237//cellular metabolic process	GO:0005488//binding;GO:0043167//ion binding;GO:0043169//cation binding;GO:0046872//metal ion binding;GO:0046914//transition metal ion binding	-
Unigene0000302	ORTHOMCL14581	Rorc	XP_015135499.1	237	3e-75	PREDICTED: nuclear receptor ROR-gamma [Gallus gallus]	sp|P51450|RORG_MOUSE	181	5.45e-54	Nuclear receptor ROR-gamma OS=Mus musculus GN=Rorc PE=1 SV=1	Hs19743907	179	1.16e-54	KOG4216	Steroid hormone nuclear receptor	K08533	4.43e-57	184	tru:101067214	RAR-related orphan receptor beta	GO:0006139//nucleobase-containing compound metabolic process;GO:0034645//cellular macromolecule biosynthetic process;GO:0023052//signaling;GO:0046483//heterocycle metabolic process;GO:0043170//macromolecule metabolic process;GO:0044260//cellular macromolecule metabolic process;GO:0051716//cellular response to stimulus;GO:0034654//nucleobase-containing compound biosynthetic process;GO:0071704//org…	GO:0046872//metal ion binding;GO:0003700//transcription factor activity, sequence-specific DNA binding;GO:0001071//nucleic acid binding transcription factor activity;GO:0005488//binding;GO:0043169//cation binding;GO:0043167//ion binding	-
Unigene0000317	ORTHOMCL14582	MKI67	XP_009996583.1	178	2e-50	PREDICTED: antigen KI-67 [Chaetura pelagica]	sp|P46013|KI67_HUMAN	47.0	8.58e-06	Antigen KI-67 OS=Homo sapiens GN=MKI67 PE=1 SV=2	--	--	--	--	--	K17582	1.83e-44	159	gga:423963	antigen KI-67	-	-	-
Unigene0000321	ORTHOMCL14583	--	XP_005024372.1	166	3e-48	PREDICTED: uncharacterized protein LOC101793302 isoform X2 [Anas platyrhynchos]	--	--	--	--	--	--	--	--	--	--	--	--	--	--	-	-	-
Unigene0000327	ORTHOMCL14584	CCDC138	XP_009556251.1	369	7e-109	PREDICTED: coiled-coil domain-containing protein 138 [Cuculus canorus]	sp|Q95JJ5|CC138_MACFA	288	6.22e-82	Coiled-coil domain-containing protein 138 OS=Macaca fascicularis GN=CCDC138 PE=2 SV=1	--	--	--	--	--	--	--	--	--	--	-	-	-
Unigene0000328	ORTHOMCL14585	Ccdc138	KFQ70485.1	63.9	4e-10	Coiled-coil domain-containing protein 138, partial [Phaethon lepturus]	sp|Q0VF22|CC138_MOUSE	53.1	2.16e-07	Coiled-coil domain-containing protein 138 OS=Mus musculus GN=Ccdc138 PE=2 SV=1	--	--	--	--	--	--	--	--	--	--	-	-	-
Unigene0000345	ORTHOMCL14586	ABCG1	XP_012432043.1	162	6e-49	PREDICTED: ATP-binding cassette sub-family G member 1-like [Taeniopygia guttata]	sp|P45844|ABCG1_HUMAN	167	2.28e-47	ATP-binding cassette sub-family G member 1 OS=Homo sapiens GN=ABCG1 PE=1 SV=3	Hs8051577	165	1.79e-47	KOG0061	Transporter, ABC superfamily (Breast cancer resistance protein)	K05679	3.44e-48	171	apla:101799401	ATP-binding cassette, subfamily G (WHITE), member 1	GO:1901576//organic substance biosynthetic process;GO:0051049//regulation of transport;GO:0055088//lipid homeostasis;GO:0045184//establishment of protein localization;GO:0006694//steroid biosynthetic process;GO:1901362//organic cyclic compound biosynthetic process;GO:1901565//organonitrogen compound catabolic process;GO:0044712//single-organism catabolic process;GO:0009593//detection of chemical …	GO:0005515//protein binding;GO:0036094//small molecule binding;GO:0032549//ribonucleoside binding;GO:0016817//hydrolase activity, acting on acid anhydrides;GO:0016818//hydrolase activity, acting on acid anhydrides, in phosphorus-containing anhydrides;GO:0022892//substrate-specific transporter activity;GO:0001883//purine nucleoside binding;GO:0017111//nucleoside-triphosphatase activity;GO:0046983/…	GO:0005622//intracellular;GO:0044444//cytoplasmic part;GO:0016020//membrane;GO:0016021//integral component of membrane;GO:0012505//endomembrane system;GO:0044424//intracellular part;GO:0043227//membrane-bounded organelle;GO:0044431//Golgi apparatus part;GO:0044446//intracellular organelle part;GO:0044422//organelle part;GO:0031224//intrinsic component of membrane;GO:0042175//nuclear outer membran…
Unigene0000374	ORTHOMCL14587	ZNF48	XP_009703243.1	97.1	6e-25	PREDICTED: zinc finger protein 22-like, partial [Cariama cristata]	sp|Q96MX3|ZNF48_HUMAN	71.6	1.22e-14	Zinc finger protein 48 OS=Homo sapiens GN=ZNF48 PE=1 SV=2	Hs20562564	71.6	1.89e-15	KOG1721	FOG: Zn-finger	K09228	7.80e-24	99.0	apla:101792726	KRAB domain-containing zinc finger protein	-	-	-
Unigene0000384	ORTHOMCL14588	--	XP_017659303.1	123	6e-32	PREDICTED: protein PBMUCL2-like, partial [Lepidothrix coronata]	--	--	--	--	--	--	--	--	--	--	--	--	--	--	-	-	-
Unigene0000396	ORTHOMCL14589	pol	XP_010218741.1	195	5e-56	PREDICTED: LOW QUALITY PROTEIN: KRAB-A domain-containing protein 2, partial [Tinamus guttatus]	sp|P04323|POL3_DROME	81.6	1.02e-17	Retrovirus-related Pol polyprotein from transposon 17.6 OS=Drosophila melanogaster GN=pol PE=3 SV=1	At4g10580	163	3.30e-47	KOG0017	FOG: Transposon-encoded proteins with TYA, reverse transcriptase, integrase domains in various combinations	--	--	--	--	--	-	-	-
Unigene0000408	ORTHOMCL14590	PRG4	XP_013033407.1	507	1e-168	PREDICTED: LOW QUALITY PROTEIN: proteoglycan 4 [Anser cygnoides domesticus]	sp|Q92954|PRG4_HUMAN	88.6	1.47e-18	Proteoglycan 4 OS=Homo sapiens GN=PRG4 PE=1 SV=2	Hs5174623	54.7	3.72e-08	KOG2849	Placental protein 11	--	--	--	--	--	-	-	-
Unigene0000409	ORTHOMCL14591	SCRN1	EOB01138.1	862	0.0	Secernin-1, partial [Anas platyrhynchos]	sp|P83939|SCRN1_BOVIN	735	0.0	Secernin-1 OS=Bos taurus GN=SCRN1 PE=1 SV=2	--	--	--	--	--	K14358	0.0	859	apla:101797168	secernin	-	GO:0008238//exopeptidase activity;GO:0008233//peptidase activity;GO:0016787//hydrolase activity;GO:0003824//catalytic activity;GO:0070011//peptidase activity, acting on L-amino acid peptides	-
Unigene0000416	ORTHOMCL14592	Psmc3ip	XP_014741006.1	187	9e-59	PREDICTED: homologous-pairing protein 2 homolog [Sturnus vulgaris]	sp|O35047|HOP2_MOUSE	161	5.79e-50	Homologous-pairing protein 2 homolog OS=Mus musculus GN=Psmc3ip PE=1 SV=1	Hs7706577	157	2.58e-49	KOG4603	TBP-1 interacting protein	K06695	5.02e-59	185	fpg:101919406	26S proteasome regulatory subunit, ATPase 3, interacting protein	-	-	-
Unigene0000417	ORTHOMCL14593	GTF2A1	XP_017669313.1	741	0.0	PREDICTED: transcription initiation factor IIA subunit 1 [Lepidothrix coronata]	sp|P52655|TF2AA_HUMAN	491	1.89e-157	Transcription initiation factor IIA subunit 1 OS=Homo sapiens GN=GTF2A1 PE=1 SV=1	Hs7706735	491	2.93e-158	KOG2652	RNA polymerase II transcription initiation factor TFIIA, large chain	K03122	0.0	739	gga:423389	transcription initiation factor TFIIA large subunit	-	-	-
Unigene0000427	ORTHOMCL14594	SDCCAG8	XP_009985938.1	267	9e-89	PREDICTED: serologically defined colon cancer antigen 8-like [Tauraco erythrolophus]	sp|Q86SQ7|SDCG8_HUMAN	157	2.98e-42	Serologically defined colon cancer antigen 8 OS=Homo sapiens GN=SDCCAG8 PE=1 SV=1	--	--	--	--	--	K16488	2.69e-86	263	mgp:104909615	serologically defined colon cancer antigen 8	-	-	-
Unigene0000432	ORTHOMCL14595	FAM161B	XP_013040990.1	1035	0.0	PREDICTED: protein FAM161B, partial [Anser cygnoides domesticus]	sp|Q96MY7|F161B_HUMAN	486	2.08e-163	Protein FAM161B OS=Homo sapiens GN=FAM161B PE=1 SV=2	--	--	--	--	--	--	--	--	--	--	-	-	-
Unigene0000442	ORTHOMCL14596	--	KFV78573.1	61.2	1e-08	hypothetical protein N308_02081, partial [Struthio camelus australis]	--	--	--	--	--	--	--	--	--	--	--	--	--	--	-	-	-
Unigene0000445	ORTHOMCL14597	--	KFV81554.1	55.1	7e-06	Y-box-binding protein 3, partial [Struthio camelus australis]	--	--	--	--	--	--	--	--	--	--	--	--	--	--	-	-	-
Unigene0000448	ORTHOMCL14598	--	XP_009666029.1	68.2	4e-10	PREDICTED: phosphatidylinositol 4-phosphate 5-kinase type-1 alpha isoform X1 [Struthio camelus australis]	--	--	--	--	--	--	--	--	--	K00889	2.43e-12	72.8	apla:101796455	1-phosphatidylinositol-4-phosphate 5-kinase [EC:2.7.1.68]	-	-	-
Unigene0000452	ORTHOMCL14599	EIF3J	XP_010570449.1	236	3e-72	PREDICTED: eukaryotic translation initiation factor 3 subunit J isoform X1 [Haliaeetus leucocephalus]	sp|Q5ZKA4|EIF3J_CHICK	169	3.59e-48	Eukaryotic translation initiation factor 3 subunit J OS=Gallus gallus GN=EIF3J PE=2 SV=1	Hs4503511	116	2.67e-29	KOG4813	Translation initiation factor eIF3, p35 subunit	K03245	2.37e-71	231	tgu:100190331	translation initiation factor 3 subunit J	GO:0009059//macromolecule biosynthetic process;GO:0044271//cellular nitrogen compound biosynthetic process;GO:0044267//cellular protein metabolic process;GO:1901566//organonitrogen compound biosynthetic process;GO:0043603//cellular amide metabolic process;GO:0006518//peptide metabolic process;GO:0043170//macromolecule metabolic process;GO:0006412//translation;GO:0044237//cellular metabolic proces…	GO:0005488//binding;GO:1901363//heterocyclic compound binding;GO:0003676//nucleic acid binding;GO:0008135//translation factor activity, RNA binding;GO:0003723//RNA binding;GO:0097159//organic cyclic compound binding	GO:0044444//cytoplasmic part;GO:0070993//translation preinitiation complex;GO:1990904//ribonucleoprotein complex;GO:0005737//cytoplasm;GO:0044424//intracellular part;GO:0005623//cell;GO:0032991//macromolecular complex;GO:0005622//intracellular;GO:0030529//intracellular ribonucleoprotein complex;GO:0043234//protein complex;GO:0044464//cell part
Unigene0000453	ORTHOMCL14600	Nav1	--	--	--	--	sp|Q8CH77|NAV1_MOUSE	69.7	1.79e-10	Neuron navigator 1 OS=Mus musculus GN=Nav1 PE=1 SV=2	--	--	--	--	--	K16776	6.10e-12	76.6	clv:102090583	neuron navigator 1	-	-	-
Unigene0000478	ORTHOMCL14602	--	XP_012952508.1	65.1	5e-14	PREDICTED: TOM1-like protein 2 isoform X5 [Anas platyrhynchos]	--	--	--	--	--	--	--	--	--	--	--	--	--	--	-	-	-
Unigene0000493	ORTHOMCL14604	--	EOA93175.1	52.0	2e-07	hypothetical protein Anapl_18991, partial [Anas platyrhynchos]	--	--	--	--	--	--	--	--	--	--	--	--	--	--	-	-	-
Unigene0000507	ORTHOMCL14605	--	EOA99134.1	59.3	2e-09	hypothetical protein Anapl_17035 [Anas platyrhynchos]	--	--	--	--	--	--	--	--	--	--	--	--	--	--	-	-	-
Unigene0000513	ORTHOMCL14606	--	KFV44874.1	77.0	3e-16	hypothetical protein N341_03338, partial [Tyto alba]	--	--	--	--	--	--	--	--	--	--	--	--	--	--	-	-	-
Unigene0000517	ORTHOMCL14607	--	XP_013037739.1	130	8e-35	PREDICTED: uncharacterized protein LOC106036742 isoform X10 [Anser cygnoides domesticus]	--	--	--	--	--	--	--	--	--	--	--	--	--	--	-	-	-
Unigene0000518	ORTHOMCL14608	--	XP_009912537.1	53.9	7e-06	PREDICTED: LOW QUALITY PROTEIN: zinc finger protein 541-like [Haliaeetus albicilla]	--	--	--	--	--	--	--	--	--	--	--	--	--	--	-	-	-
Unigene0000531	ORTHOMCL14609	env	XP_009880120.1	118	1e-27	PREDICTED: endogenous retrovirus group K member 18 Pol protein-like [Charadrius vociferus]	sp|P03397|ENV_RSVSA	68.2	6.69e-12	Envelope glycoprotein gp95 OS=Avian leukosis virus RSA GN=env PE=1 SV=2	--	--	--	--	--	--	--	--	--	--	-	-	-
Unigene0000562	ORTHOMCL14610	PIP5K1A	XP_009959883.1	173	2e-44	PREDICTED: LOW QUALITY PROTEIN: phosphatidylinositol 4-phosphate 5-kinase type-1 alpha, partial [Leptosomus discolor]	sp|Q99755|PI51A_HUMAN	144	6.43e-34	Phosphatidylinositol 4-phosphate 5-kinase type-1 alpha OS=Homo sapiens GN=PIP5K1A PE=1 SV=1	Hs4505815	144	7.09e-35	KOG0229	Phosphatidylinositol-4-phosphate 5-kinase	K00889	1.79e-43	173	fpg:101921427	1-phosphatidylinositol-4-phosphate 5-kinase [EC:2.7.1.68]	-	-	-
Unigene0000565	ORTHOMCL14611	--	XP_014142135.1	56.2	4e-06	PREDICTED: leiomodin-1 [Falco cherrug]	--	--	--	--	--	--	--	--	--	--	--	--	--	--	-	-	-
Unigene0000568	ORTHOMCL14612	--	XP_014118145.1	58.9	8e-08	PREDICTED: uncharacterized protein LOC102112972, partial [Pseudopodoces humilis]	--	--	--	--	--	--	--	--	--	K13781	2.77e-08	58.5	phi:102112972	solute carrier family 7 (L-type amino acid transporter), member 8	-	-	-
Unigene0000572	ORTHOMCL14613	Abcg2	XP_005292067.1	53.1	4e-07	PREDICTED: ATP-binding cassette sub-family G member 2-like [Chrysemys picta bellii]	sp|Q80W57|ABCG2_RAT	47.8	1.32e-06	ATP-binding cassette sub-family G member 2 OS=Rattus norvegicus GN=Abcg2 PE=1 SV=1	Hs4757850	45.4	1.33e-06	KOG0061	Transporter, ABC superfamily (Breast cancer resistance protein)	K05681	1.28e-07	52.4	pss:102448589	ATP-binding cassette, subfamily G (WHITE), member 2	-	-	-
Unigene0000577	ORTHOMCL14614	--	EOB01786.1	150	4e-41	hypothetical protein Anapl_01564 [Anas platyrhynchos]	--	--	--	--	--	--	--	--	--	--	--	--	--	--	-	-	-
Unigene0000593	ORTHOMCL14615	--	EMC87197.1	55.8	1e-08	Gag polyprotein, partial [Columba livia]	--	--	--	--	--	--	--	--	--	--	--	--	--	--	-	-	-
Unigene0000595	ORTHOMCL14616	EIF5B	XP_013036086.1	386	5e-122	PREDICTED: eukaryotic translation initiation factor 5B [Anser cygnoides domesticus]	sp|O60841|IF2P_HUMAN	185	3.75e-51	Eukaryotic translation initiation factor 5B OS=Homo sapiens GN=EIF5B PE=1 SV=4	Hs15451892	185	5.82e-52	KOG1144	Translation initiation factor 5B (eIF-5B)	K03243	1.95e-111	355	apla:101791394	translation initiation factor 5B	GO:1901361//organic cyclic compound catabolic process;GO:0044699//single-organism process;GO:1901564//organonitrogen compound metabolic process;GO:0009987//cellular process;GO:0019439//aromatic compound catabolic process;GO:0072523//purine-containing compound catabolic process;GO:0034655//nucleobase-containing compound catabolic process;GO:1901292//nucleoside phosphate catabolic process;GO:000815…	GO:0097159//organic cyclic compound binding;GO:0016462//pyrophosphatase activity;GO:0097367//carbohydrate derivative binding;GO:0032550//purine ribonucleoside binding;GO:1901363//heterocyclic compound binding;GO:0003824//catalytic activity;GO:0017111//nucleoside-triphosphatase activity;GO:0001882//nucleoside binding;GO:0001883//purine nucleoside binding;GO:0016787//hydrolase activity;GO:0032549//…	-
Unigene0000602	ORTHOMCL14617	--	OCA15550.1	54.3	2e-06	hypothetical protein XENTR_v90029738mg [Xenopus tropicalis]	--	--	--	--	--	--	--	--	--	--	--	--	--	--	-	-	-
Unigene0000612	ORTHOMCL14621	CASD1	XP_013042430.1	574	0.0	PREDICTED: CAS1 domain-containing protein 1 [Anser cygnoides domesticus]	sp|Q96PB1|CASD1_HUMAN	483	5.94e-156	CAS1 domain-containing protein 1 OS=Homo sapiens GN=CASD1 PE=2 SV=1	Hs21217557	481	5.87e-156	KOG1699	O-acetyltransferase	--	--	--	--	--	-	-	-
Unigene0000629	ORTHOMCL14622	MARS2	XP_005494029.1	75.9	2e-12	PREDICTED: methionine--tRNA ligase, mitochondrial [Zonotrichia albicollis]	sp|Q96GW9|SYMM_HUMAN	53.1	2.67e-06	Methionine--tRNA ligase, mitochondrial OS=Homo sapiens GN=MARS2 PE=1 SV=2	Hs14732427	53.1	4.15e-07	KOG0436	Methionyl-tRNA synthetase	K01874	4.04e-10	67.4	apla:101802561	methionyl-tRNA synthetase [EC:6.1.1.10]	-	-	-
Unigene0000644	ORTHOMCL14623	--	XP_015141782.1	181	9e-51	PREDICTED: pleckstrin homology domain-containing family G member 3 isoform X2 [Gallus gallus]	--	--	--	--	--	--	--	--	--	--	--	--	--	--	-	-	-
Unigene0000645	ORTHOMCL14624	POU2F1	XP_012953101.1	54.3	1e-07	PREDICTED: POU domain, class 2, transcription factor 1 isoform X4 [Anas platyrhynchos]	sp|P15143|PO2F1_CHICK	53.5	1.02e-08	POU domain, class 2, transcription factor 1 OS=Gallus gallus GN=POU2F1 PE=2 SV=1	Hs4505957	44.3	2.76e-06	KOG3802	Transcription factor OCT-1, contains POU and HOX domains	K09364	2.50e-08	54.3	apla:101791723	POU domain transcription factor, class 2	GO:0090304//nucleic acid metabolic process;GO:0043170//macromolecule metabolic process;GO:0044260//cellular macromolecule metabolic process;GO:0009987//cellular process;GO:0044238//primary metabolic process;GO:0010467//gene expression;GO:0009059//macromolecule biosynthetic process;GO:0046483//heterocycle metabolic process;GO:0006139//nucleobase-containing compound metabolic process;GO:0097659//nu…	GO:0003676//nucleic acid binding;GO:0001071//nucleic acid binding transcription factor activity;GO:0003677//DNA binding;GO:0097159//organic cyclic compound binding;GO:1901363//heterocyclic compound binding;GO:0005488//binding	GO:0044424//intracellular part;GO:0005623//cell;GO:0043229//intracellular organelle;GO:0044464//cell part;GO:0005622//intracellular;GO:0043227//membrane-bounded organelle;GO:0043231//intracellular membrane-bounded organelle;GO:0043226//organelle
Unigene0000658	ORTHOMCL14625	--	XP_019467146.1	55.1	2e-07	PREDICTED: paternally-expressed gene 3 protein [Meleagris gallopavo]	--	--	--	--	--	--	--	--	--	--	--	--	--	--	-	-	-
Unigene0000670	ORTHOMCL14626	--	XP_015274032.1	50.8	9e-06	PREDICTED: proline-rich AKT1 substrate 1 [Gekko japonicus]	--	--	--	--	--	--	--	--	--	K16184	3.23e-06	50.1	pbi:103049186	proline-rich AKT1 substrate 1	-	-	-
Unigene0000672	ORTHOMCL14627	PCDHGA11	XP_013057749.1	213	8e-64	PREDICTED: protocadherin gamma-A3-like, partial [Anser cygnoides domesticus]	sp|Q9Y5H2|PCDGB_HUMAN	147	1.32e-40	Protocadherin gamma-A11 OS=Homo sapiens GN=PCDHGA11 PE=2 SV=1	Hs14196451	147	1.71e-41	KOG3594	FOG: Cadherin repeats	K16495	5.59e-62	207	apla:101804965	protocadherin gamma subfamily A	-	-	-
Unigene0000674	ORTHOMCL14628	PCDHGA8	XP_015149044.1	182	2e-51	PREDICTED: protocadherin gamma-A5-like [Gallus gallus]	sp|Q5DRB2|PCDG8_PANTR	100	7.55e-24	Protocadherin gamma-A8 OS=Pan troglodytes GN=PCDHGA8 PE=3 SV=1	Hs14196462	101	3.51e-25	KOG3594	FOG: Cadherin repeats	K16495	7.18e-45	157	gga:100859022	protocadherin gamma subfamily A	-	-	-
Unigene0000675	ORTHOMCL14629	PCDHGA12	XP_012963593.1	524	1e-178	PREDICTED: LOW QUALITY PROTEIN: protocadherin gamma-A12 [Anas platyrhynchos]	sp|Q5DRB9|PCDGC_PANTR	343	2.39e-110	Protocadherin gamma-A12 OS=Pan troglodytes GN=PCDHGA12 PE=3 SV=1	Hs14196457	342	7.94e-112	KOG3594	FOG: Cadherin repeats	K16495	0.0	524	apla:101804965	protocadherin gamma subfamily A	-	-	-
Unigene0000685	ORTHOMCL14630	fam160b1	XP_017682776.1	96.7	1e-22	PREDICTED: protein FAM160B2 [Lepidothrix coronata]	sp|A0JPG1|F16B1_XENLA	59.7	8.01e-11	Protein FAM160B1 OS=Xenopus laevis GN=fam160b1 PE=2 SV=1	Hs22055651	57.0	1.02e-10	KOG3695	Uncharacterized conserved protein	--	--	--	--	--	-	-	-
Unigene0000686	ORTHOMCL14631	--	XP_012712213.1	59.3	3e-07	PREDICTED: 1-phosphatidylinositol 4,5-bisphosphate phosphodiesterase eta-2-like, partial [Fundulus heteroclitus]	--	--	--	--	--	--	--	--	--	--	--	--	--	--	-	-	-
Unigene0000710	ORTHOMCL14632	--	EOB00904.1	102	1e-23	Protein unc-84-like protein A, partial [Anas platyrhynchos]	--	--	--	--	--	--	--	--	--	K19347	9.14e-12	66.2	gga:416449	SUN domain-containing protein 1/2	-	-	-
Unigene0000728	ORTHOMCL959	--	XP_013371210.1	61.2	6e-09	PREDICTED: uncharacterized protein LOC102020366 [Chinchilla lanigera]	--	--	--	--	--	--	--	--	--	--	--	--	--	--	-	-	-
Unigene0000729	ORTHOMCL959	--	XP_013371210.1	60.5	3e-09	PREDICTED: uncharacterized protein LOC102020366 [Chinchilla lanigera]	--	--	--	--	--	--	--	--	--	--	--	--	--	--	-	-	-
Unigene0000756	ORTHOMCL14636	CCNL1	AAI17817.1	275	1e-82	Ccnl1 protein, partial [Mus musculus]	sp|Q5RD50|CCNL1_PONAB	267	3.92e-81	Cyclin-L1 OS=Pongo abelii GN=CCNL1 PE=3 SV=1	Hs9945320	249	4.02e-71	KOG0835	Cyclin L	--	--	--	--	--	GO:0009059//macromolecule biosynthetic process;GO:0046483//heterocycle metabolic process;GO:0032774//RNA biosynthetic process;GO:0097659//nucleic acid-templated transcription;GO:0006807//nitrogen compound metabolic process;GO:0016070//RNA metabolic process;GO:0006725//cellular aromatic compound metabolic process;GO:0009987//cellular process;GO:1901576//organic substance biosynthetic process;GO:00…	GO:0005515//protein binding;GO:0005488//binding;GO:0019899//enzyme binding;GO:0019900//kinase binding	GO:0043226//organelle;GO:0044464//cell part;GO:0044422//organelle part;GO:0016604//nuclear body;GO:0043231//intracellular membrane-bounded organelle;GO:0005654//nucleoplasm;GO:0043227//membrane-bounded organelle;GO:0070013//intracellular organelle lumen;GO:0044428//nuclear part;GO:0043229//intracellular organelle;GO:0005623//cell;GO:0031974//membrane-enclosed lumen;GO:0005634//nucleus;GO:0031981/…
Unigene0000782	ORTHOMCL14638	--	XP_010004027.1	109	1e-26	PREDICTED: uncharacterized protein LOC104395963, partial [Chaetura pelagica]	--	--	--	--	--	--	--	--	--	--	--	--	--	--	-	-	-
Unigene0000783	ORTHOMCL14639	--	KFO81820.1	57.8	3e-06	hypothetical protein N303_03569, partial [Cuculus canorus]	--	--	--	--	--	--	--	--	--	--	--	--	--	--	-	-	-
Unigene0000786	ORTHOMCL14640	ERVV-2	XP_012965528.1	137	3e-32	PREDICTED: endogenous retrovirus group FC1 Env polyprotein-like [Anas platyrhynchos]	sp|B6SEH9|ERVV2_HUMAN	64.7	2.00e-09	Endogenous retrovirus group V member 2 Env polyprotein OS=Homo sapiens GN=ERVV-2 PE=2 SV=1	--	--	--	--	--	--	--	--	--	--	-	-	-
Unigene0000791	ORTHOMCL14641	--	--	--	--	--	--	--	--	--	--	--	--	--	--	K18038	5.63e-43	143	apla:101798323	tyrosine-protein phosphatase non-receptor type 9 [EC:3.1.3.48]	-	-	-
Unigene0000796	ORTHOMCL14642	GBP2	XP_013052866.1	99.0	3e-23	PREDICTED: guanylate-binding protein 3-like, partial [Anser cygnoides domesticus]	sp|P32456|GBP2_HUMAN	75.9	8.36e-16	Interferon-induced guanylate-binding protein 2 OS=Homo sapiens GN=GBP2 PE=1 SV=3	Hs4758418	75.5	1.53e-16	KOG2037	Guanylate-binding protein	--	--	--	--	--	-	-	-
Unigene0000798	ORTHOMCL14643	--	XP_011571561.1	55.8	5e-08	PREDICTED: metabotropic glutamate receptor 7 isoform X3 [Aquila chrysaetos canadensis]	--	--	--	--	--	--	--	--	--	--	--	--	--	--	-	-	-
Unigene0000804	ORTHOMCL14644	MAST1	XP_015706096.1	234	1e-75	PREDICTED: microtubule-associated serine/threonine-protein kinase 1-like [Coturnix japonica]	sp|Q9Y2H9|MAST1_HUMAN	176	7.45e-51	Microtubule-associated serine/threonine-protein kinase 1 OS=Homo sapiens GN=MAST1 PE=1 SV=2	Hs14759411	176	1.38e-51	KOG0606	Microtubule-associated serine/threonine kinase and related proteins	K08789	2.60e-67	224	phi:102108728	microtubule-associated serine/threonine kinase [EC:2.7.11.1]	-	-	-
Unigene0000812	ORTHOMCL14645	--	EPQ03049.1	132	1e-30	Perilipin-4 [Myotis brandtii]	--	--	--	--	--	--	--	--	--	K12298	4.46e-08	61.2	mcf:102122348	bile salt-stimulated lipase [EC:3.1.1.3 3.1.1.13]	-	-	-
Unigene0000816	ORTHOMCL14646	--	XP_013055191.1	93.6	1e-21	PREDICTED: LOW QUALITY PROTEIN: keratin, type I cytoskeletal 14-like [Anser cygnoides domesticus]	--	--	--	--	--	--	--	--	--	K07604	2.63e-21	90.5	apla:101793057	type I keratin, acidic	-	-	-
Unigene0000823	ORTHOMCL14647	Unc13d	XP_004946183.1	92.4	7e-21	PREDICTED: protein unc-13 homolog D isoform X3 [Gallus gallus]	sp|B2RUP2|UN13D_MOUSE	53.9	1.13e-08	Protein unc-13 homolog D OS=Mus musculus GN=Unc13d PE=1 SV=2	Hs22065467	52.8	3.58e-09	KOG1328	Synaptic vesicle protein BAIAP3, involved in vesicle priming/regulation	K15621	1.59e-21	92.4	gga:417369	BAI1-associated protein 3	GO:0046649//lymphocyte activation;GO:0006810//transport;GO:0050896//response to stimulus;GO:0002285//lymphocyte activation involved in immune response;GO:0002323//natural killer cell activation involved in immune response;GO:0030101//natural killer cell activation;GO:0065007//biological regulation;GO:0044763//single-organism cellular process;GO:0051234//establishment of localization;GO:0044765//s…	-	GO:0031988//membrane-bounded vesicle;GO:0016023//cytoplasmic, membrane-bounded vesicle;GO:0030133//transport vesicle;GO:0043229//intracellular organelle;GO:0005737//cytoplasm;GO:0044464//cell part;GO:0031982//vesicle;GO:0005773//vacuole;GO:0005622//intracellular;GO:0044424//intracellular part;GO:0043231//intracellular membrane-bounded organelle;GO:0044444//cytoplasmic part;GO:0012505//endomembran…
Unigene0000826	ORTHOMCL14648	Dync1i1	XP_014103965.1	162	2e-46	PREDICTED: cytoplasmic dynein 1 intermediate chain 1 isoform X4 [Pseudopodoces humilis]	sp|O88485|DC1I1_MOUSE	118	2.24e-31	Cytoplasmic dynein 1 intermediate chain 1 OS=Mus musculus GN=Dync1i1 PE=1 SV=2	Hs4758178	104	2.72e-27	KOG1587	Cytoplasmic dynein intermediate chain	K10415	4.39e-42	149	clv:102097092	dynein intermediate chain, cytosolic	GO:0044763//single-organism cellular process;GO:0009987//cellular process;GO:0007017//microtubule-based process;GO:0044699//single-organism process	-	-
Unigene0000827	ORTHOMCL14649	TIA1	XP_010168432.1	88.6	8e-22	PREDICTED: nucleolysin TIA-1 isoform p40, partial [Antrostomus carolinensis]	sp|P31483|TIA1_HUMAN	84.0	8.71e-20	Nucleolysin TIA-1 isoform p40 OS=Homo sapiens GN=TIA1 PE=1 SV=3	Hs11863163	84.0	1.33e-20	KOG0148	Apoptosis-promoting RNA-binding protein TIA-1/TIAR (RRM superfamily)	K13201	4.66e-21	89.4	gga:771327	nucleolysin TIA-1/TIAR	GO:0006725//cellular aromatic compound metabolic process;GO:0048519//negative regulation of biological process;GO:0044267//cellular protein metabolic process;GO:0000375//RNA splicing, via transesterification reactions;GO:0006396//RNA processing;GO:0000398//mRNA splicing, via spliceosome;GO:0010467//gene expression;GO:0044237//cellular metabolic process;GO:0009889//regulation of biosynthetic proce…	GO:0097159//organic cyclic compound binding;GO:0003676//nucleic acid binding;GO:0003723//RNA binding;GO:0005488//binding;GO:1901363//heterocyclic compound binding	GO:0043229//intracellular organelle;GO:0035770//ribonucleoprotein granule;GO:0043227//membrane-bounded organelle;GO:0005622//intracellular;GO:0030529//intracellular ribonucleoprotein complex;GO:0032991//macromolecular complex;GO:0043228//non-membrane-bounded organelle;GO:0044464//cell part;GO:0044424//intracellular part;GO:0043231//intracellular membrane-bounded organelle;GO:0043226//organelle;GO…
Unigene0000832	ORTHOMCL14650	HLX	XP_014747730.1	120	3e-27	PREDICTED: H2.0-like homeobox protein [Sturnus vulgaris]	sp|Q14774|HLX_HUMAN	90.1	6.26e-18	H2.0-like homeobox protein OS=Homo sapiens GN=HLX PE=1 SV=3	Hs11386181	90.1	9.72e-19	KOG0488	Transcription factor BarH and related HOX domain proteins	K09339	4.25e-25	112	phi:102099083	homeobox protein HLX1	GO:0022610//biological adhesion;GO:0043367//CD4-positive, alpha-beta T cell differentiation;GO:0002292//T cell differentiation involved in immune response;GO:0002285//lymphocyte activation involved in immune response;GO:0009987//cellular process;GO:0046631//alpha-beta T cell activation;GO:0001775//cell activation;GO:0044763//single-organism cellular process;GO:0002252//immune effector process;GO:…	GO:0003677//DNA binding;GO:0003676//nucleic acid binding;GO:0097159//organic cyclic compound binding;GO:0005488//binding;GO:1901363//heterocyclic compound binding	-
Unigene0000834	ORTHOMCL14651	CEP250	XP_013051386.1	488	1e-156	PREDICTED: centrosome-associated protein CEP250 isoform X7 [Anser cygnoides domesticus]	sp|Q9BV73|CP250_HUMAN	110	6.04e-26	Centrosome-associated protein CEP250 OS=Homo sapiens GN=CEP250 PE=1 SV=2	--	--	--	--	--	K16464	6.28e-122	389	apla:101805067	centrosomal protein CEP250	-	-	-
Unigene0000844	ORTHOMCL14652	--	XP_013034096.1	153	1e-45	PREDICTED: uncharacterized protein LOC106034487 [Anser cygnoides domesticus]	--	--	--	--	--	--	--	--	--	--	--	--	--	--	-	-	-
Unigene0000871	ORTHOMCL14653	Mmd2	XP_013030469.1	204	3e-65	PREDICTED: LOW QUALITY PROTEIN: monocyte to macrophage differentiation factor 2 [Anser cygnoides domesticus]	sp|Q8R189|PAQRA_MOUSE	180	1.89e-57	Monocyte to macrophage differentiation factor 2 OS=Mus musculus GN=Mmd2 PE=2 SV=1	Hs20540136	180	2.58e-58	KOG4243	Macrophage maturation-associated protein	K11064	5.94e-66	203	apla:101790032	monocyte to macrophage differentiation protein	-	-	-
Unigene0000881	ORTHOMCL14654	Ccdc162p	XP_013031063.1	400	5e-125	PREDICTED: transmembrane protein FLJ37396 isoform X2 [Anser cygnoides domesticus]	sp|Q0VG85|CC162_MOUSE	100	2.65e-22	Coiled-coil domain-containing protein 162 OS=Mus musculus GN=Ccdc162p PE=1 SV=4	--	--	--	--	--	--	--	--	--	--	-	-	-
Unigene0000887	ORTHOMCL14655	--	XP_010726442.1	60.8	7e-10	PREDICTED: acidic proline-rich protein PRP25-like, partial [Meleagris gallopavo]	--	--	--	--	--	--	--	--	--	--	--	--	--	--	-	-	-
Unigene0000888	ORTHOMCL14656	--	XP_012808746.1	59.3	6e-09	PREDICTED: enterin neuropeptides-like [Xenopus tropicalis]	--	--	--	--	--	--	--	--	--	--	--	--	--	--	-	-	-
Unigene0000899	ORTHOMCL14660	--	XP_011486059.1	55.1	2e-06	PREDICTED: IgGFc-binding protein-like [Oryzias latipes]	--	--	--	--	--	--	--	--	--	--	--	--	--	--	-	-	-
Unigene0000901	ORTHOMCL14661	Gtf3c6	XP_014121160.1	66.6	2e-10	PREDICTED: general transcription factor 3C polypeptide 6 isoform X2 [Zonotrichia albicollis]	sp|Q9D8P7|TF3C6_MOUSE	52.0	1.31e-06	General transcription factor 3C polypeptide 6 OS=Mus musculus GN=Gtf3c6 PE=2 SV=1	--	--	--	--	--	K15203	3.92e-10	64.3	phi:102102797	general transcription factor 3C polypeptide 6	-	-	-
Unigene0000907	ORTHOMCL14662	BSPRY	XP_011578335.1	74.3	4e-14	PREDICTED: B box and SPRY domain-containing protein [Aquila chrysaetos canadensis]	sp|Q5W0U4|BSPRY_HUMAN	62.8	2.23e-11	B box and SPRY domain-containing protein OS=Homo sapiens GN=BSPRY PE=2 SV=1	--	--	--	--	--	--	--	--	--	--	-	-	-
Unigene0000922	ORTHOMCL14664	Aldh18a1	XP_001508419.2	101	4e-22	PREDICTED: delta-1-pyrroline-5-carboxylate synthase [Ornithorhynchus anatinus]	sp|Q9Z110|P5CS_MOUSE	98.6	2.29e-22	Delta-1-pyrroline-5-carboxylate synthase OS=Mus musculus GN=Aldh18a1 PE=1 SV=2	HsM4506349_1	97.4	2.33e-23	KOG1154	Gamma-glutamyl kinase	K12657	9.68e-23	101	oaa:100077152	delta-1-pyrroline-5-carboxylate synthetase [EC:2.7.2.11 1.2.1.41]	GO:0044699//single-organism process;GO:0044763//single-organism cellular process;GO:0044710//single-organism metabolic process;GO:0006807//nitrogen compound metabolic process;GO:0044238//primary metabolic process;GO:0044281//small molecule metabolic process;GO:1901564//organonitrogen compound metabolic process;GO:0008152//metabolic process;GO:0043436//oxoacid metabolic process;GO:0044237//cellula…	GO:0016740//transferase activity;GO:0003824//catalytic activity;GO:0016772//transferase activity, transferring phosphorus-containing groups	GO:0043226//organelle;GO:0043229//intracellular organelle;GO:0043227//membrane-bounded organelle;GO:0005622//intracellular;GO:0044424//intracellular part;GO:0044464//cell part;GO:0043231//intracellular membrane-bounded organelle;GO:0005623//cell
Unigene0000941	ORTHOMCL14666	--	KFQ67426.1	66.6	4e-13	hypothetical protein N335_14450, partial [Phaethon lepturus]	--	--	--	--	--	--	--	--	--	K01939	1.82e-06	51.2	clv:102091762	adenylosuccinate synthase [EC:6.3.4.4]	-	-	-
Unigene0000964	ORTHOMCL14669	COL28A1	XP_013038955.1	537	0.0	PREDICTED: collagen alpha-1(XXVIII) chain [Anser cygnoides domesticus]	sp|Q2UY09|COSA1_HUMAN	253	9.21e-76	Collagen alpha-1(XXVIII) chain OS=Homo sapiens GN=COL28A1 PE=2 SV=2	Hs22042035	108	4.37e-26	KOG3544	Collagens (type IV and type XIII), and related proteins	--	--	--	--	--	-	-	-
Unigene0000983	ORTHOMCL14670	Adamts15	XP_417874.2	757	0.0	PREDICTED: A disintegrin and metalloproteinase with thrombospondin motifs 15 [Gallus gallus]	sp|P59384|ATS15_MOUSE	609	0.0	A disintegrin and metalloproteinase with thrombospondin motifs 15 OS=Mus musculus GN=Adamts15 PE=2 SV=2	Hs21265058	604	0.0	KOG3538	Disintegrin metalloproteinases with thrombospondin repeats	K08629	0.0	757	gga:419733	a disintegrin and metalloproteinase with thrombospondin motifs 15 [EC:3.4.24.-]	-	-	-
Unigene0000986	ORTHOMCL14671	--	XP_015706377.1	63.9	1e-09	PREDICTED: LOW QUALITY PROTEIN: tetra-peptide repeat homeobox protein 1-like [Coturnix japonica]	--	--	--	--	--	--	--	--	--	--	--	--	--	--	-	-	-
Unigene0001009	ORTHOMCL14675	--	XP_013999763.1	53.9	2e-07	PREDICTED: coiled-coil domain-containing protein 70-like [Salmo salar]	--	--	--	--	--	--	--	--	--	--	--	--	--	--	-	-	-
Unigene0001011	ORTHOMCL14677	--	XP_010167353.1	52.0	4e-07	PREDICTED: LOW QUALITY PROTEIN: coiled-coil domain-containing protein 70, partial [Antrostomus carolinensis]	--	--	--	--	--	--	--	--	--	--	--	--	--	--	-	-	-
Unigene0001032	ORTHOMCL14678	Chchd3	XP_010579325.1	102	5e-23	PREDICTED: MICOS complex subunit MIC19 isoform X1 [Haliaeetus leucocephalus]	sp|Q9CRB9|MIC19_MOUSE	78.2	1.11e-15	MICOS complex subunit Mic19 OS=Mus musculus GN=Chchd3 PE=1 SV=1	Hs8923390	77.4	2.97e-16	KOG4083	Head-elevated expression protein	K17563	1.09e-21	97.4	phi:102105150	coiled-coil-helix-coiled-coil-helix domain-containing protein 3, mitochondrial	-	-	-
Unigene0001035	ORTHOMCL14679	AACS	XP_011588644.1	157	9e-39	PREDICTED: acetoacetyl-CoA synthetase [Aquila chrysaetos canadensis]	sp|Q5ZLG0|AACS_CHICK	155	2.11e-39	Acetoacetyl-CoA synthetase OS=Gallus gallus GN=AACS PE=2 SV=1	Hs12965199	120	3.00e-28	KOG1175	Acyl-CoA synthetase	K01907	3.80e-39	157	clv:102090816	acetoacetyl-CoA synthetase [EC:6.2.1.16]	GO:0044699//single-organism process;GO:0006082//organic acid metabolic process;GO:0043436//oxoacid metabolic process;GO:0008152//metabolic process;GO:0044710//single-organism metabolic process;GO:0044763//single-organism cellular process;GO:0044237//cellular metabolic process;GO:0071704//organic substance metabolic process;GO:0019752//carboxylic acid metabolic process;GO:0044238//primary metaboli…	GO:0001882//nucleoside binding;GO:0036094//small molecule binding;GO:0032549//ribonucleoside binding;GO:0097159//organic cyclic compound binding;GO:0003824//catalytic activity;GO:0016877//ligase activity, forming carbon-sulfur bonds;GO:0032550//purine ribonucleoside binding;GO:0016874//ligase activity;GO:0097367//carbohydrate derivative binding;GO:0001883//purine nucleoside binding;GO:0016878//ac…	GO:0044464//cell part;GO:0005623//cell;GO:0044424//intracellular part;GO:0005737//cytoplasm;GO:0005622//intracellular;GO:0044444//cytoplasmic part
Unigene0001079	ORTHOMCL14681	--	EOB01817.1	70.1	1e-13	hypothetical protein Anapl_01563 [Anas platyrhynchos]	--	--	--	--	--	--	--	--	--	--	--	--	--	--	-	-	-
Unigene0001085	ORTHOMCL14682	USP3	XP_014799917.1	485	2e-169	PREDICTED: ubiquitin carboxyl-terminal hydrolase 3 isoform X1 [Calidris pugnax]	sp|Q9Y6I4|UBP3_HUMAN	471	4.90e-165	Ubiquitin carboxyl-terminal hydrolase 3 OS=Homo sapiens GN=USP3 PE=1 SV=2	Hs5730110	469	3.47e-165	KOG1867	Ubiquitin-specific protease	K11986	4.27e-169	483	phi:102103240	ubiquitin carboxyl-terminal hydrolase 3 [EC:3.4.19.12]	GO:0008152//metabolic process;GO:0007049//cell cycle;GO:0043412//macromolecule modification;GO:1901360//organic cyclic compound metabolic process;GO:1902589//single-organism organelle organization;GO:0006725//cellular aromatic compound metabolic process;GO:0009056//catabolic process;GO:0019538//protein metabolic process;GO:0009057//macromolecule catabolic process;GO:0051603//proteolysis involved …	GO:0005488//binding;GO:0003824//catalytic activity;GO:0016790//thiolester hydrolase activity;GO:0043167//ion binding;GO:0046914//transition metal ion binding;GO:0070011//peptidase activity, acting on L-amino acid peptides;GO:0019783//ubiquitin-like protein-specific protease activity;GO:0008234//cysteine-type peptidase activity;GO:0016787//hydrolase activity;GO:0008233//peptidase activity;GO:00167…	GO:0043229//intracellular organelle;GO:0044427//chromosomal part;GO:0032991//macromolecular complex;GO:0044446//intracellular organelle part;GO:0043226//organelle;GO:0044464//cell part;GO:0044424//intracellular part;GO:0043232//intracellular non-membrane-bounded organelle;GO:0005623//cell;GO:0000785//chromatin;GO:0043228//non-membrane-bounded organelle;GO:0005694//chromosome;GO:0005622//intracell…
Unigene0001086	ORTHOMCL14683	--	XP_009994059.1	57.4	5e-06	PREDICTED: neuroblastoma suppressor of tumorigenicity 1 isoform X1 [Chaetura pelagica]	--	--	--	--	--	--	--	--	--	--	--	--	--	--	-	-	-
Unigene0001087	ORTHOMCL14684	--	XP_012965521.1	56.6	3e-08	PREDICTED: uncharacterized protein LOC106020601 [Anas platyrhynchos]	--	--	--	--	--	--	--	--	--	--	--	--	--	--	-	-	-
Unigene0001099	ORTHOMCL14685	--	XP_007432833.1	70.9	9e-15	PREDICTED: CUGBP Elav-like family member 2, partial [Python bivittatus]	--	--	--	--	--	--	--	--	--	K13207	1.97e-15	70.9	pbi:103067860	CUG-BP- and ETR3-like factor	-	GO:1901363//heterocyclic compound binding;GO:0097159//organic cyclic compound binding;GO:0003676//nucleic acid binding;GO:0005488//binding	-
Unigene0001104	ORTHOMCL14686	--	XP_012961713.1	77.4	6e-14	PREDICTED: LOW QUALITY PROTEIN: cryptochrome-1-like [Anas platyrhynchos]	--	--	--	--	--	--	--	--	--	K02295	2.23e-10	65.1	cmy:102945380	cryptochrome	-	-	-
Unigene0001121	ORTHOMCL14687	ECT2	XP_009815452.1	225	5e-73	PREDICTED: protein ECT2-like, partial [Gavia stellata]	sp|Q9H8V3|ECT2_HUMAN	194	4.59e-56	Protein ECT2 OS=Homo sapiens GN=ECT2 PE=1 SV=4	HsM8922432	193	1.43e-62	KOG3524	Predicted guanine nucleotide exchange factor (PEBBLE)	--	--	--	--	--	-	-	-
Unigene0001126	ORTHOMCL14688	SLC4A3	XP_013026757.1	241	2e-71	PREDICTED: anion exchange protein 3 [Anser cygnoides domesticus]	sp|B1MTL0|B3A3_CALMO	86.7	8.29e-19	Anion exchange protein 3 OS=Callicebus moloch GN=SLC4A3 PE=3 SV=1	Hs4827016	85.1	5.29e-19	KOG1172	Na+-independent Cl/HCO3 exchanger AE1 and related transporters (SLC4 family)	K13856	4.38e-72	241	apla:101796119	solute carrier family 4 (anion exchanger), member 3	GO:0044765//single-organism transport;GO:0006811//ion transport;GO:1902578//single-organism localization;GO:0044699//single-organism process;GO:0006810//transport;GO:0051234//establishment of localization;GO:0051179//localization	GO:0015301//anion:anion antiporter activity;GO:0099516//ion antiporter activity;GO:0022857//transmembrane transporter activity;GO:0005215//transporter activity;GO:0015075//ion transmembrane transporter activity;GO:0015291//secondary active transmembrane transporter activity;GO:0022891//substrate-specific transmembrane transporter activity;GO:0015297//antiporter activity;GO:0022892//substrate-spec…	GO:0016020//membrane;GO:0031224//intrinsic component of membrane;GO:0044425//membrane part
Unigene0001128	ORTHOMCL14689	Slc4a3	XP_009932396.1	325	8e-102	PREDICTED: anion exchange protein 3 [Opisthocomus hoazin]	sp|P23348|B3A3_RAT	188	4.46e-54	Anion exchange protein 3 OS=Rattus norvegicus GN=Slc4a3 PE=2 SV=1	Hs21361551	187	1.08e-54	KOG1172	Na+-independent Cl/HCO3 exchanger AE1 and related transporters (SLC4 family)	K13856	2.48e-98	304	mgp:100548960	solute carrier family 4 (anion exchanger), member 3	-	-	-
Unigene0001130	ORTHOMCL14690	--	AAR28760.1	134	2e-36	DNA-dependent protein kinase catalytic subunit, partial [Gallus gallus]	--	--	--	--	--	--	--	--	--	--	--	--	--	--	-	-	-
Unigene0001132	ORTHOMCL14691	--	AAR28760.1	96.3	1e-21	DNA-dependent protein kinase catalytic subunit, partial [Gallus gallus]	--	--	--	--	--	--	--	--	--	K18026	3.37e-13	75.5	fab:101807816	tyrosine-protein phosphatase non-receptor type 2 [EC:3.1.3.48]	-	-	-
Unigene0001137	ORTHOMCL14692	--	XP_009867484.1	158	3e-78	PREDICTED: LOW QUALITY PROTEIN: probable RNA-directed DNA polymerase from transposon X-element [Apaloderma vittatum]	--	--	--	--	CE26287	60.1	4.23e-09	KOG1075	FOG: Reverse transcriptase	K08370	7.97e-36	90.1	ccw:104694167	cytochrome b reductase 1	-	-	-
Unigene0001139	ORTHOMCL14693	HNRNPM	KFV11046.1	104	1e-42	hypothetical protein N340_02955, partial [Tauraco erythrolophus]	sp|P52272|HNRPM_HUMAN	119	1.29e-25	Heterogeneous nuclear ribonucleoprotein M OS=Homo sapiens GN=HNRNPM PE=1 SV=3	Hs14141154	121	5.36e-27	KOG4212	RNA-binding protein hnRNP-M	K12887	3.15e-27	127	gga:420054	heterogeneous nuclear ribonucleoprotein M	-	-	-
Unigene0001140	ORTHOMCL14694	--	KFP22508.1	148	9e-44	hypothetical protein Z169_01180, partial [Egretta garzetta]	--	--	--	--	--	--	--	--	--	--	--	--	--	--	-	-	-
Unigene0001141	ORTHOMCL2168	--	AAR28760.1	70.5	4e-14	DNA-dependent protein kinase catalytic subunit, partial [Gallus gallus]	--	--	--	--	--	--	--	--	--	--	--	--	--	--	-	-	-
Unigene0001143	ORTHOMCL14695	--	XP_017675580.1	222	1e-68	PREDICTED: LOW QUALITY PROTEIN: RNA-directed DNA polymerase from mobile element jockey-like [Lepidothrix coronata]	sp|Q03277|PO11_BRACO	55.8	7.15e-09	Retrovirus-related Pol polyprotein from type-1 retrotransposable element R1 (Fragment) OS=Bradysia coprophila PE=3 SV=1	CE12396	80.5	3.05e-18	KOG1075	FOG: Reverse transcriptase	K10135	3.30e-46	157	fch:102057660	scotin	-	-	-
Unigene0001145	ORTHOMCL14696	--	XP_019326300.1	162	1e-47	PREDICTED: RNA-directed DNA polymerase from mobile element jockey-like, partial [Aptenodytes forsteri]	--	--	--	--	CE28066_2	43.9	6.14e-06	KOG1075	FOG: Reverse transcriptase	--	--	--	--	--	-	-	-
Unigene0001146	ORTHOMCL14697	--	KFP84123.1	259	1e-81	hypothetical protein N311_12544, partial [Apaloderma vittatum]	--	--	--	--	CE28066_2	54.3	3.15e-07	KOG1075	FOG: Reverse transcriptase	K00864	9.16e-39	155	fpg:101922294	glycerol kinase [EC:2.7.1.30]	-	-	-
Unigene0001147	ORTHOMCL14698	pol	XP_019326300.1	317	2e-106	PREDICTED: RNA-directed DNA polymerase from mobile element jockey-like, partial [Aptenodytes forsteri]	sp|P21328|RTJK_DROME	79.7	2.50e-16	RNA-directed DNA polymerase from mobile element jockey OS=Drosophila melanogaster GN=pol PE=1 SV=1	CE17079	99.0	1.32e-24	KOG1075	FOG: Reverse transcriptase	--	--	--	--	--	-	-	-
Unigene0001153	ORTHOMCL14699	--	XP_009929489.1	63.2	4e-17	PREDICTED: CD99 antigen-like [Opisthocomus hoazin]	--	--	--	--	--	--	--	--	--	--	--	--	--	--	-	-	-
Unigene0001154	ORTHOMCL14700	--	AAR28760.1	160	3e-42	DNA-dependent protein kinase catalytic subunit, partial [Gallus gallus]	--	--	--	--	--	--	--	--	--	K18026	7.52e-14	83.2	fab:101807816	tyrosine-protein phosphatase non-receptor type 2 [EC:3.1.3.48]	-	-	-
Unigene0001155	ORTHOMCL14701	--	AAR28760.1	154	2e-44	DNA-dependent protein kinase catalytic subunit, partial [Gallus gallus]	--	--	--	--	--	--	--	--	--	K18026	2.55e-17	86.7	fab:101807816	tyrosine-protein phosphatase non-receptor type 2 [EC:3.1.3.48]	-	-	-
Unigene0001159	ORTHOMCL14702	--	EMP34008.1	67.0	5e-12	24-hydroxycholesterol 7-alpha-hydroxylase [Chelonia mydas]	--	--	--	--	--	--	--	--	--	K17481	1.26e-06	49.7	apla:101804531	myosin XVI	-	-	-
Unigene0001162	ORTHOMCL14703	--	KFM03118.1	180	9e-56	hypothetical protein AS27_04352, partial [Aptenodytes forsteri]	--	--	--	--	CE06970	45.4	4.48e-06	KOG1075	FOG: Reverse transcriptase	K00864	7.34e-25	103	fpg:101922294	glycerol kinase [EC:2.7.1.30]	-	-	-
Unigene0001164	ORTHOMCL14704	--	KFV01239.1	226	1e-73	hypothetical protein N340_08264, partial [Tauraco erythrolophus]	--	--	--	--	CE07713	62.4	7.68e-12	KOG1075	FOG: Reverse transcriptase	K00864	4.58e-36	136	fpg:101922294	glycerol kinase [EC:2.7.1.30]	-	-	-
Unigene0001165	ORTHOMCL14705	--	KFR16586.1	174	7e-54	hypothetical protein N306_08176, partial [Opisthocomus hoazin]	--	--	--	--	CE01382	44.7	3.80e-06	KOG1075	FOG: Reverse transcriptase	K00864	4.81e-25	103	fpg:101922294	glycerol kinase [EC:2.7.1.30]	-	-	-
Unigene0001170	ORTHOMCL14706	--	AAR28760.1	147	2e-42	DNA-dependent protein kinase catalytic subunit, partial [Gallus gallus]	--	--	--	--	--	--	--	--	--	K18026	4.79e-25	107	fab:101807816	tyrosine-protein phosphatase non-receptor type 2 [EC:3.1.3.48]	-	-	-
Unigene0001171	ORTHOMCL2186	pol	BAA88337.1	538	5e-179	ORF2 [Acanthochelys spixii]	sp|P21328|RTJK_DROME	96.7	1.86e-19	RNA-directed DNA polymerase from mobile element jockey OS=Drosophila melanogaster GN=pol PE=1 SV=1	CE19447	161	7.02e-43	KOG1075	FOG: Reverse transcriptase	--	--	--	--	--	-	-	-
Unigene0001172	ORTHOMCL14707	--	AAR28760.1	67.8	1e-11	DNA-dependent protein kinase catalytic subunit, partial [Gallus gallus]	--	--	--	--	--	--	--	--	--	K18026	5.69e-10	63.9	fab:101807816	tyrosine-protein phosphatase non-receptor type 2 [EC:3.1.3.48]	-	-	-
Unigene0001173	ORTHOMCL14708	--	EOB05412.1	52.4	7e-06	Liprin-beta-2, partial [Anas platyrhynchos]	--	--	--	--	--	--	--	--	--	--	--	--	--	--	-	-	-
Unigene0001177	ORTHOMCL14709	xynB	KGL88445.1	137	8e-34	hypothetical protein N301_07267, partial [Charadrius vociferus]	sp|Q02290|XYNB_NEOPA	61.2	4.62e-16	Endo-1,4-beta-xylanase B OS=Neocallimastix patriciarum GN=xynB PE=2 SV=1	--	--	--	--	--	K00864	3.04e-16	89.0	fpg:101922294	glycerol kinase [EC:2.7.1.30]	-	-	-
Unigene0001178	ORTHOMCL14710	--	KFV80372.1	177	6e-52	hypothetical protein N308_07633, partial [Struthio camelus australis]	--	--	--	--	--	--	--	--	--	--	--	--	--	--	-	-	-
Unigene0001179	ORTHOMCL14711	--	KFV85781.1	79.7	2e-19	hypothetical protein N308_12567, partial [Struthio camelus australis]	--	--	--	--	--	--	--	--	--	K01939	1.00e-08	55.1	clv:102091762	adenylosuccinate synthase [EC:6.3.4.4]	-	-	-
Unigene0001183	ORTHOMCL14712	--	XP_009326169.1	50.4	8e-06	PREDICTED: enteropeptidase [Pygoscelis adeliae]	--	--	--	--	--	--	--	--	--	--	--	--	--	--	-	-	-
Unigene0001185	ORTHOMCL14713	--	AAR28760.1	145	6e-43	DNA-dependent protein kinase catalytic subunit, partial [Gallus gallus]	--	--	--	--	--	--	--	--	--	K18026	6.05e-23	98.2	fab:101807816	tyrosine-protein phosphatase non-receptor type 2 [EC:3.1.3.48]	-	-	-
Unigene0001189	ORTHOMCL14714	--	KFW07755.1	75.5	1e-14	Dysferlin, partial [Eurypyga helias]	--	--	--	--	--	--	--	--	--	--	--	--	--	--	-	-	-
Unigene0001192	ORTHOMCL14715	Aldh18a1	XP_009484291.1	226	5e-69	PREDICTED: delta-1-pyrroline-5-carboxylate synthase-like, partial [Pelecanus crispus]	sp|Q9Z110|P5CS_MOUSE	206	4.99e-60	Delta-1-pyrroline-5-carboxylate synthase OS=Mus musculus GN=Aldh18a1 PE=1 SV=2	Hs21361368_1	154	2.48e-44	KOG1154	Gamma-glutamyl kinase	K12657	3.23e-67	224	apla:101804818	delta-1-pyrroline-5-carboxylate synthetase [EC:2.7.2.11 1.2.1.41]	-	-	-
Unigene0001193	ORTHOMCL14716	Aifm1	XP_013039104.1	139	1e-32	PREDICTED: apoptosis-inducing factor 1, mitochondrial isoform X2 [Anser cygnoides domesticus]	sp|Q9Z0X1|AIFM1_MOUSE	94.0	7.66e-19	Apoptosis-inducing factor 1, mitochondrial OS=Mus musculus GN=Aifm1 PE=1 SV=1	Hs4757732	93.2	2.21e-19	KOG1346	Programmed cell death 8 (apoptosis-inducing factor)	K04727	1.90e-24	113	apla:101798194	programmed cell death 8 (apoptosis-inducing factor) [EC:1.-.-.-]	-	-	-
Unigene0001202	ORTHOMCL14717	pol	XP_019328891.1	301	5e-120	PREDICTED: LOW QUALITY PROTEIN: RNA-directed DNA polymerase from mobile element jockey-like [Aptenodytes forsteri]	sp|P21328|RTJK_DROME	80.9	1.89e-15	RNA-directed DNA polymerase from mobile element jockey OS=Drosophila melanogaster GN=pol PE=1 SV=1	CE26835	116	1.75e-31	KOG1075	FOG: Reverse transcriptase	--	--	--	--	--	-	-	-
Unigene0001207	ORTHOMCL14718	BKJ	XP_012959813.1	211	5e-68	PREDICTED: feather keratin Cos2-3-like [Anas platyrhynchos]	sp|Q9PSV3|KRF4_COLLI	164	3.56e-51	Feather keratin Cos2-3 OS=Columba livia PE=3 SV=3	--	--	--	--	--	--	--	--	--	--	-	-	-
Unigene0001211	ORTHOMCL14719	--	XP_012962960.1	63.2	4e-10	PREDICTED: LOW QUALITY PROTEIN: zinc finger protein 717 [Anas platyrhynchos]	--	--	--	--	--	--	--	--	--	--	--	--	--	--	-	-	-
Unigene0001212	ORTHOMCL14720	--	XP_019328891.1	150	1e-40	PREDICTED: LOW QUALITY PROTEIN: RNA-directed DNA polymerase from mobile element jockey-like [Aptenodytes forsteri]	--	--	--	--	CE11109	65.5	3.75e-12	KOG1075	FOG: Reverse transcriptase	--	--	--	--	--	-	-	-
Unigene0001214	ORTHOMCL14721	pol	BAA88337.1	278	3e-92	ORF2 [Acanthochelys spixii]	sp|P21328|RTJK_DROME	65.9	8.08e-10	RNA-directed DNA polymerase from mobile element jockey OS=Drosophila melanogaster GN=pol PE=1 SV=1	CE00531	114	2.78e-27	KOG1075	FOG: Reverse transcriptase	--	--	--	--	--	-	-	-
Unigene0001215	ORTHOMCL14722	--	KFR06808.1	107	3e-28	hypothetical protein N306_14138, partial [Opisthocomus hoazin]	--	--	--	--	--	--	--	--	--	K00431	4.36e-16	75.9	apla:101799650	thyroid peroxidase [EC:1.11.1.8]	-	-	-
Unigene0001222	ORTHOMCL14724	--	KFW81113.1	91.7	3e-20	hypothetical protein N305_04073, partial [Manacus vitellinus]	--	--	--	--	--	--	--	--	--	--	--	--	--	--	-	-	-
Unigene0001224	ORTHOMCL14725	--	--	--	--	--	--	--	--	--	--	--	--	--	--	K14961	6.42e-06	48.1	apla:101800159	COMPASS component SWD1	-	-	-
Unigene0001226	ORTHOMCL14726	--	XP_009326169.1	66.6	8e-12	PREDICTED: enteropeptidase [Pygoscelis adeliae]	--	--	--	--	--	--	--	--	--	K16493	6.02e-06	48.1	apla:101797737	protocadherin alpha	-	-	-
Unigene0001230	ORTHOMCL14727	--	XP_009326169.1	72.8	2e-10	PREDICTED: enteropeptidase [Pygoscelis adeliae]	--	--	--	--	--	--	--	--	--	--	--	--	--	--	-	-	-
Unigene0001231	ORTHOMCL2218	--	KFO76027.1	58.5	1e-06	Apical endosomal glycoprotein, partial [Cuculus canorus]	--	--	--	--	--	--	--	--	--	--	--	--	--	--	-	-	-
Unigene0001236	ORTHOMCL14728	--	KFQ92633.1	74.3	6e-15	hypothetical protein Y956_09511, partial [Nipponia nippon]	--	--	--	--	--	--	--	--	--	K15439	6.18e-06	51.6	fab:101812494	eukaryotic translation elongation factor 1 epsilon-1	-	-	-
Unigene0001237	ORTHOMCL14729	--	KFQ03897.1	83.2	6e-37	hypothetical protein N330_07673, partial [Leptosomus discolor]	--	--	--	--	--	--	--	--	--	K08888	3.76e-16	88.2	fch:102050322	megakaryocyte-associated tyrosine kinase [EC:2.7.10.2]	-	-	-
Unigene0001239	ORTHOMCL14730	--	BAA88337.1	218	3e-84	ORF2 [Acanthochelys spixii]	--	--	--	--	--	--	--	--	--	--	--	--	--	--	-	-	-
Unigene0001240	ORTHOMCL2186	pol	BAA88337.1	478	2e-159	ORF2 [Acanthochelys spixii]	sp|P21328|RTJK_DROME	94.7	6.12e-20	RNA-directed DNA polymerase from mobile element jockey OS=Drosophila melanogaster GN=pol PE=1 SV=1	CE08291	162	3.82e-45	KOG1075	FOG: Reverse transcriptase	--	--	--	--	--	-	-	-
Unigene0001244	ORTHOMCL14731	--	KFR07789.1	125	3e-35	RNA-directed DNA polymerase from mobile element jockey, partial [Nipponia nippon]	--	--	--	--	--	--	--	--	--	K06782	7.52e-25	110	mgp:100544636	cell adhesion molecule 2	-	-	-
Unigene0001245	ORTHOMCL14732	--	XP_012951138.1	70.1	5e-11	PREDICTED: trans-2-enoyl-CoA reductase, mitochondrial [Anas platyrhynchos]	--	--	--	--	--	--	--	--	--	--	--	--	--	--	-	-	-
Unigene0001246	ORTHOMCL14733	--	KFW08995.1	60.5	4e-11	hypothetical protein N327_13091, partial [Fulmarus glacialis]	--	--	--	--	--	--	--	--	--	--	--	--	--	--	-	-	-
Unigene0001247	ORTHOMCL14734	--	KFV80966.1	103	5e-22	hypothetical protein N308_12092, partial [Struthio camelus australis]	--	--	--	--	--	--	--	--	--	K00431	1.04e-08	65.1	apla:101799650	thyroid peroxidase [EC:1.11.1.8]	-	-	-
Unigene0001249	ORTHOMCL14735	--	KFP13410.1	89.7	2e-20	hypothetical protein Z169_05157, partial [Egretta garzetta]	--	--	--	--	--	--	--	--	--	K11886	4.86e-11	63.9	gfr:102041919	proteasome component ECM29	-	-	-
Unigene0001251	ORTHOMCL14736	--	AAR28760.1	103	5e-27	DNA-dependent protein kinase catalytic subunit, partial [Gallus gallus]	--	--	--	--	--	--	--	--	--	K18026	1.36e-17	81.3	fab:101807816	tyrosine-protein phosphatase non-receptor type 2 [EC:3.1.3.48]	-	-	-
Unigene0001254	ORTHOMCL14737	--	XP_017662712.1	115	1e-47	PREDICTED: LOW QUALITY PROTEIN: RNA-directed DNA polymerase from mobile element jockey-like [Lepidothrix coronata]	--	--	--	--	--	--	--	--	--	K11658	2.18e-29	121	apla:101804145	bromodomain adjacent to zinc finger domain protein 1B	-	-	-
Unigene0001260	ORTHOMCL14738	BKJ	XP_013056896.1	213	7e-68	PREDICTED: feather keratin 1-like [Anser cygnoides domesticus]	sp|P04458|KRFB_CHICK	161	1.24e-49	Feather keratin 2 OS=Gallus gallus PE=3 SV=3	--	--	--	--	--	--	--	--	--	--	-	-	GO:0032991//macromolecular complex;GO:0043234//protein complex
Unigene0001263	ORTHOMCL14739	--	KFW66603.1	374	3e-129	hypothetical protein AS28_00488, partial [Pygoscelis adeliae]	--	--	--	--	CE09525	57.4	1.33e-08	KOG1075	FOG: Reverse transcriptase	K00864	3.34e-43	163	fpg:101922294	glycerol kinase [EC:2.7.1.30]	-	-	-
Unigene0001265	ORTHOMCL14740	--	XP_012964606.1	65.1	5e-09	PREDICTED: uncharacterized protein KIAA1644 homolog isoform X2 [Anas platyrhynchos]	--	--	--	--	--	--	--	--	--	--	--	--	--	--	-	-	-
Unigene0001266	ORTHOMCL14741	--	AAR28760.1	124	2e-33	DNA-dependent protein kinase catalytic subunit, partial [Gallus gallus]	--	--	--	--	--	--	--	--	--	K18026	5.39e-22	97.8	fab:101807816	tyrosine-protein phosphatase non-receptor type 2 [EC:3.1.3.48]	-	-	-
Unigene0001267	ORTHOMCL14742	--	KFP62116.1	67.0	2e-13	hypothetical protein N322_03369, partial [Cariama cristata]	--	--	--	--	--	--	--	--	--	K18026	2.34e-07	53.5	fab:101807816	tyrosine-protein phosphatase non-receptor type 2 [EC:3.1.3.48]	-	-	-
Unigene0001270	ORTHOMCL14743	--	XP_009705194.1	84.7	2e-18	PREDICTED: DEP domain-containing protein 1B, partial [Cariama cristata]	--	--	--	--	--	--	--	--	--	K11497	1.05e-14	72.0	clv:102091045	centromere protein C	-	-	-
Unigene0001272	ORTHOMCL14744	--	KFP46011.1	107	3e-41	hypothetical protein N323_11541, partial [Cathartes aura]	--	--	--	--	--	--	--	--	--	K18026	6.54e-14	75.5	fab:101807816	tyrosine-protein phosphatase non-receptor type 2 [EC:3.1.3.48]	-	-	-
Unigene0001273	ORTHOMCL14745	--	KFU85683.1	82.0	2e-16	Zinc finger CCCH domain-containing protein 11A [Chaetura pelagica]	--	--	--	--	--	--	--	--	--	--	--	--	--	--	-	-	-
Unigene0001275	ORTHOMCL14746	Clec2e	AAT73605.1	160	2e-47	AICL-like 2 [Anas platyrhynchos]	sp|Q80XD9|CLC2E_MOUSE	80.5	9.89e-18	C-type lectin domain family 2 member E OS=Mus musculus GN=Clec2e PE=2 SV=2	Hs7019447	78.6	5.67e-18	KOG4297	C-type lectin	K10072	6.34e-36	129	fch:102047161	C-type lectin domain family 2 member D	-	-	-
Unigene0001277	ORTHOMCL14747	Clec2e	AAT73605.1	253	4e-79	AICL-like 2 [Anas platyrhynchos]	sp|Q80XD9|CLC2E_MOUSE	132	1.73e-34	C-type lectin domain family 2 member E OS=Mus musculus GN=Clec2e PE=2 SV=2	Hs7019447	128	6.15e-34	KOG4297	C-type lectin	K10072	3.13e-59	200	fch:102047161	C-type lectin domain family 2 member D	-	-	-
Unigene0001278	ORTHOMCL14748	--	AAR28760.1	68.2	9e-13	DNA-dependent protein kinase catalytic subunit, partial [Gallus gallus]	--	--	--	--	--	--	--	--	--	K14961	5.42e-10	60.8	apla:101800159	COMPASS component SWD1	-	-	-
Unigene0001279	ORTHOMCL14749	CLEC2D	AAT73605.1	193	2e-60	AICL-like 2 [Anas platyrhynchos]	sp|Q9UHP7|CLC2D_HUMAN	96.3	6.18e-24	C-type lectin domain family 2 member D OS=Homo sapiens GN=CLEC2D PE=1 SV=1	Hs7019447	96.3	9.59e-25	KOG4297	C-type lectin	K10072	8.85e-38	134	fch:102047161	C-type lectin domain family 2 member D	-	-	-
Unigene0001280	ORTHOMCL14750	CLEC2B	AAT73605.1	173	9e-52	AICL-like 2 [Anas platyrhynchos]	sp|Q92478|CLC2B_HUMAN	62.8	3.59e-11	C-type lectin domain family 2 member B OS=Homo sapiens GN=CLEC2B PE=2 SV=2	Hs4826677	62.8	6.12e-12	KOG4297	C-type lectin	K10072	6.29e-23	97.4	fch:102047161	C-type lectin domain family 2 member D	-	-	-
Unigene0001285	ORTHOMCL14751	G2E3	XP_015156176.1	208	1e-60	PREDICTED: serine/arginine repetitive matrix protein 1-like isoform X1 [Gallus gallus]	sp|Q7L622|G2E3_HUMAN	75.1	4.96e-12	G2/M phase-specific E3 ubiquitin-protein ligase OS=Homo sapiens GN=G2E3 PE=1 SV=1	Hs8923309	73.2	2.92e-12	KOG1084	Transcription factor TCF20	--	--	--	--	--	-	-	-
Unigene0001286	ORTHOMCL14752	MXRA7	EOB05265.1	120	7e-28	Matrix-remodeling-associated protein 7 [Anas platyrhynchos]	sp|P84157|MXRA7_HUMAN	61.2	1.58e-08	Matrix-remodeling-associated protein 7 OS=Homo sapiens GN=MXRA7 PE=1 SV=1	--	--	--	--	--	--	--	--	--	--	-	-	-
Unigene0001301	ORTHOMCL14753	--	EDL81819.1	65.5	1e-11	rCG20998 [Rattus norvegicus]	--	--	--	--	--	--	--	--	--	--	--	--	--	--	-	-	-
Unigene0001304	ORTHOMCL14755	MMP16	XP_010008532.1	289	7e-97	PREDICTED: matrix metalloproteinase-16, partial [Nestor notabilis]	sp|P51512|MMP16_HUMAN	277	1.38e-90	Matrix metalloproteinase-16 OS=Homo sapiens GN=MMP16 PE=1 SV=2	Hs13027800	278	1.99e-93	KOG1565	Gelatinase A and related matrix metalloproteases	K07996	2.47e-96	294	gga:396116	matrix metalloproteinase-16 (membrane-inserted) [EC:3.4.24.-]	GO:0016485//protein processing;GO:0008152//metabolic process;GO:0071704//organic substance metabolic process;GO:0010467//gene expression;GO:0043170//macromolecule metabolic process;GO:0044238//primary metabolic process;GO:0006508//proteolysis;GO:0051604//protein maturation;GO:0019538//protein metabolic process	GO:0016787//hydrolase activity;GO:0046914//transition metal ion binding;GO:0070011//peptidase activity, acting on L-amino acid peptides;GO:0043167//ion binding;GO:0008233//peptidase activity;GO:0046872//metal ion binding;GO:0043169//cation binding;GO:0005488//binding;GO:0003824//catalytic activity	-
Unigene0001332	ORTHOMCL2256	FZD2	XP_009706983.1	273	1e-88	PREDICTED: frizzled-2-like, partial [Cariama cristata]	sp|Q9IA06|FZD2_CHICK	266	3.36e-82	Frizzled-2 (Fragment) OS=Gallus gallus GN=FZD2 PE=2 SV=1	Hs4503827	263	2.00e-81	KOG3577	Smoothened and related G-protein-coupled receptors	K02235	1.17e-86	274	ccw:104698542	frizzled 2	-	-	-
Unigene0001336	ORTHOMCL14758	--	XP_019478119.1	101	9e-25	PREDICTED: leucine-rich repeat-containing protein 38 isoform X3 [Meleagris gallopavo]	--	--	--	--	--	--	--	--	--	--	--	--	--	--	-	-	-
Unigene0001350	ORTHOMCL14759	ABCC4	XP_013051235.1	1152	0.0	PREDICTED: multidrug resistance-associated protein 4 [Anser cygnoides domesticus]	sp|O15439|MRP4_HUMAN	918	0.0	Multidrug resistance-associated protein 4 OS=Homo sapiens GN=ABCC4 PE=1 SV=3	Hs5031915	918	0.0	KOG0054	Multidrug resistance-associated protein/mitoxantrone resistance protein, ABC superfamily	K05673	0.0	1128	clv:102091807	ATP-binding cassette, subfamily C (CFTR/MRP), member 4	-	-	-
Unigene0001354	ORTHOMCL14760	Bsn	XP_015157353.1	346	3e-110	PREDICTED: LOW QUALITY PROTEIN: protein bassoon-like, partial [Gallus gallus]	sp|O88778|BSN_RAT	222	8.54e-66	Protein bassoon OS=Rattus norvegicus GN=Bsn PE=1 SV=3	--	--	--	--	--	--	--	--	--	--	-	-	-
Unigene0001355	ORTHOMCL14761	Ccdc97	XP_015127974.1	103	7e-25	PREDICTED: coiled-coil domain-containing protein 97 [Gallus gallus]	sp|Q9DBT3|CCD97_MOUSE	89.7	8.76e-22	Coiled-coil domain-containing protein 97 OS=Mus musculus GN=Ccdc97 PE=1 SV=1	Hs16418351	79.7	7.74e-19	KOG3044	Uncharacterized conserved protein	--	--	--	--	--	-	-	-
Unigene0001356	ORTHOMCL14762	SLC23A2	XP_009472732.1	89.0	1e-19	PREDICTED: LOW QUALITY PROTEIN: solute carrier family 23 member 2-like [Nipponia nippon]	sp|Q9UGH3|S23A2_HUMAN	79.3	1.67e-17	Solute carrier family 23 member 2 OS=Homo sapiens GN=SLC23A2 PE=1 SV=1	Hs20559468	79.3	2.59e-18	KOG1292	Xanthine/uracil transporters	K14611	3.44e-20	89.0	clv:102086850	solute carrier family 23 (nucleobase transporter), member 1/2	-	-	-
Unigene0001360	ORTHOMCL14763	--	EOB04887.1	102	5e-23	Lipocalin [Anas platyrhynchos]	--	--	--	--	--	--	--	--	--	--	--	--	--	--	-	-	-
Unigene0001361	ORTHOMCL14764	ZNF541	XP_009673004.1	419	2e-127	PREDICTED: zinc finger protein 541 [Struthio camelus australis]	sp|Q4R2Z8|ZN541_MACFA	324	7.66e-98	Zinc finger protein 541 (Fragment) OS=Macaca fascicularis GN=ZNF541 PE=2 SV=2	Hs14149979	317	3.98e-96	KOG4167	Predicted DNA-binding protein, contains SANT and ELM2 domains	--	--	--	--	--	-	-	-
Unigene0001414	ORTHOMCL14767	SEC14L1	XP_019499942.1	83.2	2e-17	PREDICTED: SEC14-like protein 1 isoform X1 [Hipposideros armiger]	sp|Q92503|S14L1_HUMAN	80.1	7.84e-18	SEC14-like protein 1 OS=Homo sapiens GN=SEC14L1 PE=1 SV=2	Hs4506867	80.1	1.21e-18	KOG1471	Phosphatidylinositol transfer protein SEC14 and related proteins	--	--	--	--	--	-	-	GO:0044425//membrane part;GO:0044424//intracellular part;GO:0044464//cell part;GO:0043226//organelle;GO:0043227//membrane-bounded organelle;GO:0005623//cell;GO:0043231//intracellular membrane-bounded organelle;GO:0016020//membrane;GO:0043229//intracellular organelle;GO:0031224//intrinsic component of membrane;GO:0005622//intracellular
Unigene0001415	ORTHOMCL14768	--	XP_012960853.1	171	2e-50	PREDICTED: uncharacterized protein LOC106019072 [Anas platyrhynchos]	--	--	--	--	--	--	--	--	--	--	--	--	--	--	-	-	-
Unigene0001420	ORTHOMCL14769	GOLGA6L22	H0YM25.1	59.3	3e-09	RecName: Full=Golgin subfamily A member 6-like protein 22	sp|H0YM25|GG6LV_HUMAN	59.3	1.15e-10	Golgin subfamily A member 6-like protein 22 OS=Homo sapiens GN=GOLGA6L22 PE=3 SV=1	--	--	--	--	--	--	--	--	--	--	-	-	-
Unigene0001439	ORTHOMCL14770	BRAP	XP_011588488.1	72.4	7e-14	PREDICTED: BRCA1-associated protein [Aquila chrysaetos canadensis]	sp|Q7Z569|BRAP_HUMAN	56.2	1.63e-09	BRCA1-associated protein OS=Homo sapiens GN=BRAP PE=1 SV=2	Hs10800417	56.2	2.54e-10	KOG0804	Cytoplasmic Zn-finger protein BRAP2 (BRCA1 associated protein)	K10632	8.39e-13	67.4	phi:102102688	BRCA1-associated protein [EC:2.3.2.27]	GO:0065007//biological regulation;GO:0044260//cellular macromolecule metabolic process;GO:0007165//signal transduction;GO:0044237//cellular metabolic process;GO:0050794//regulation of cellular process;GO:0007264//small GTPase mediated signal transduction;GO:0043170//macromolecule metabolic process;GO:0043412//macromolecule modification;GO:0044763//single-organism cellular process;GO:0019538//prot…	GO:0003824//catalytic activity;GO:0005488//binding;GO:0033218//amide binding;GO:0042277//peptide binding;GO:0016740//transferase activity;GO:0019787//ubiquitin-like protein transferase activity;GO:0005048//signal sequence binding	GO:0044424//intracellular part;GO:0005622//intracellular;GO:0044464//cell part;GO:0005623//cell
Unigene0001449	ORTHOMCL14771	--	EOA97238.1	115	9e-32	hypothetical protein Anapl_05046 [Anas platyrhynchos]	--	--	--	--	--	--	--	--	--	--	--	--	--	--	-	-	-
Unigene0001453	ORTHOMCL14772	ASPM	XP_013046164.1	571	0.0	PREDICTED: abnormal spindle-like microcephaly-associated protein [Anser cygnoides domesticus]	sp|P62296|ASPM_SAIBB	296	2.67e-90	Abnormal spindle-like microcephaly-associated protein homolog OS=Saimiri boliviensis boliviensis GN=ASPM PE=2 SV=1	Hs16160857	71.6	2.01e-13	KOG0160	Myosin class V heavy chain	K16743	6.57e-152	475	mgp:100542021	abnormal spindle-like microcephaly-associated protein	-	-	-
Unigene0001484	ORTHOMCL14774	--	XP_014038576.1	102	7e-22	PREDICTED: foot protein 1 variant 1-like [Salmo salar]	--	--	--	--	--	--	--	--	--	--	--	--	--	--	-	-	-
Unigene0001485	ORTHOMCL14775	Pcdh15	XP_012952816.1	121	3e-31	PREDICTED: protocadherin-15 isoform X14 [Anas platyrhynchos]	sp|Q0ZM14|PCD15_CHICK	119	1.18e-31	Protocadherin-15 OS=Gallus gallus GN=Pcdh15 PE=1 SV=1	Hs16933555	90.9	1.25e-22	KOG3594	FOG: Cadherin repeats	K16500	2.31e-31	120	apla:101800687	protocadherin-15	-	-	-
Unigene0001486	ORTHOMCL14776	Pcdh15	XP_013027568.1	264	2e-80	PREDICTED: protocadherin-15 isoform X3 [Anser cygnoides domesticus]	sp|Q0ZM14|PCD15_CHICK	256	6.01e-79	Protocadherin-15 OS=Gallus gallus GN=Pcdh15 PE=1 SV=1	Hs16933555	219	7.01e-67	KOG3594	FOG: Cadherin repeats	K16500	3.74e-80	261	gga:423644	protocadherin-15	GO:0042384//cilium assembly;GO:0048568//embryonic organ development;GO:0009790//embryo development;GO:0030534//adult behavior;GO:0030182//neuron differentiation;GO:0009653//anatomical structure morphogenesis;GO:0042490//mechanoreceptor differentiation;GO:0048839//inner ear development;GO:0032501//multicellular organismal process;GO:0007423//sensory organ development;GO:0022607//cellular component…	GO:0005488//binding;GO:0043169//cation binding;GO:0046872//metal ion binding;GO:0043167//ion binding	GO:0044424//intracellular part;GO:0098858//actin-based cell projection;GO:0031224//intrinsic component of membrane;GO:0005622//intracellular;GO:0044425//membrane part;GO:0042995//cell projection;GO:0016020//membrane;GO:0005623//cell;GO:0044464//cell part;GO:0005902//microvillus
Unigene0001504	ORTHOMCL14777	mical3b	XP_014809205.1	88.6	2e-19	PREDICTED: protein-methionine sulfoxide oxidase MICAL1 [Calidris pugnax]	sp|F1QWK4|MCA3B_DANRE	66.2	5.59e-13	Protein-methionine sulfoxide oxidase mical3b OS=Danio rerio GN=mical3b PE=3 SV=2	Hs20561140	58.5	3.66e-11	KOG1700	Regulatory protein MLP and related LIM proteins	--	--	--	--	--	-	-	-
Unigene0001508	ORTHOMCL14778	Kif22	XP_008174889.1	67.4	5e-11	PREDICTED: LOW QUALITY PROTEIN: kinesin-like protein KIF22 [Chrysemys picta bellii]	sp|Q3V300|KIF22_MOUSE	59.7	7.74e-10	Kinesin-like protein KIF22 OS=Mus musculus GN=Kif22 PE=2 SV=2	Hs6453818	58.2	4.07e-10	KOG0242	Kinesin-like protein	K10403	3.99e-09	59.7	mmu:110033	kinesin family member 22	-	-	-
Unigene0001537	ORTHOMCL14780	--	--	--	--	--	--	--	--	--	--	--	--	--	--	K03121	1.31e-09	60.1	clv:102091701	transcription initiation factor TFII-I	-	-	-
Unigene0001540	ORTHOMCL14781	--	EOA95835.1	73.6	1e-11	hypothetical protein Anapl_10235 [Anas platyrhynchos]	--	--	--	--	--	--	--	--	--	--	--	--	--	--	-	-	-
Unigene0001563	ORTHOMCL14782	--	XP_010719299.1	96.3	6e-23	PREDICTED: 1-acyl-sn-glycerol-3-phosphate acyltransferase beta [Meleagris gallopavo]	--	--	--	--	--	--	--	--	--	K13509	1.22e-23	96.3	mgp:104913689	lysophosphatidate acyltransferase [EC:2.3.1.51]	GO:0006796//phosphate-containing compound metabolic process;GO:0006793//phosphorus metabolic process;GO:0006629//lipid metabolic process;GO:0044237//cellular metabolic process;GO:0008152//metabolic process;GO:0071704//organic substance metabolic process;GO:0006644//phospholipid metabolic process;GO:0044710//single-organism metabolic process;GO:0044699//single-organism process;GO:0009987//cellular…	GO:0016746//transferase activity, transferring acyl groups;GO:0016740//transferase activity;GO:0003824//catalytic activity	-
Unigene0001571	ORTHOMCL14783	Kcnq5	XP_017680931.1	322	2e-104	PREDICTED: potassium voltage-gated channel subfamily KQT member 5 [Lepidothrix coronata]	sp|Q9JK45|KCNQ5_MOUSE	315	4.50e-102	Potassium voltage-gated channel subfamily KQT member 5 OS=Mus musculus GN=Kcnq5 PE=1 SV=2	Hs9789989	315	5.74e-103	KOG1419	Voltage-gated K+ channel KCNQ	K04930	9.20e-105	322	fab:101807312	potassium voltage-gated channel KQT-like subfamily member 5	GO:0051179//localization;GO:0044699//single-organism process;GO:0044763//single-organism cellular process;GO:0044765//single-organism transport;GO:0006810//transport;GO:0006811//ion transport;GO:0071840//cellular component organization or biogenesis;GO:1902578//single-organism localization;GO:0007154//cell communication;GO:0023052//signaling;GO:0055085//transmembrane transport;GO:0044085//cellula…	GO:0046873//metal ion transmembrane transporter activity;GO:0022838//substrate-specific channel activity;GO:0022892//substrate-specific transporter activity;GO:0022803//passive transmembrane transporter activity;GO:0015267//channel activity;GO:0005216//ion channel activity;GO:0022891//substrate-specific transmembrane transporter activity;GO:0005215//transporter activity;GO:0005249//voltage-gated …	GO:0005887//integral component of plasma membrane;GO:0044459//plasma membrane part;GO:0005886//plasma membrane;GO:0044464//cell part;GO:0016020//membrane;GO:0031226//intrinsic component of plasma membrane;GO:0005623//cell;GO:0044425//membrane part;GO:0016021//integral component of membrane;GO:0071944//cell periphery;GO:0031224//intrinsic component of membrane
Unigene0001572	ORTHOMCL14784	Rsph4a	XP_013051205.1	207	1e-62	PREDICTED: LOW QUALITY PROTEIN: radial spoke head protein 4 homolog A-like [Anser cygnoides domesticus]	sp|Q8BYM7|RSH4A_MOUSE	103	3.19e-26	Radial spoke head protein 4 homolog A OS=Mus musculus GN=Rsph4a PE=2 SV=2	--	--	--	--	--	--	--	--	--	--	-	-	-
Unigene0001574	ORTHOMCL14785	Unc119	XP_012955476.1	274	2e-92	PREDICTED: protein unc-119 homolog A isoform X1 [Anas platyrhynchos]	sp|Q62885|U119A_RAT	237	2.38e-78	Protein unc-119 homolog A OS=Rattus norvegicus GN=Unc119 PE=1 SV=1	Hs4827048	236	5.30e-79	KOG4037	Photoreceptor synaptic vesicle protein HRG4/UNC-119	--	--	--	--	--	-	-	-
Unigene0001584	ORTHOMCL14786	--	XP_015152456.1	102	5e-24	PREDICTED: pleckstrin homology domain-containing family G member 5 isoform X1 [Gallus gallus]	--	--	--	--	--	--	--	--	--	K19464	2.53e-24	101	gga:426013	pleckstrin homology domain-containing family G member 5	GO:0044763//single-organism cellular process;GO:0007264//small GTPase mediated signal transduction;GO:0051179//localization;GO:0051716//cellular response to stimulus;GO:0051674//localization of cell;GO:0044707//single-multicellular organism process;GO:0050896//response to stimulus;GO:0009987//cellular process;GO:0016477//cell migration;GO:0090130//tissue migration;GO:0065009//regulation of molecu…	GO:0005088//Ras guanyl-nucleotide exchange factor activity;GO:0098772//molecular function regulator;GO:0005085//guanyl-nucleotide exchange factor activity;GO:0005488//binding	GO:0044444//cytoplasmic part;GO:0016020//membrane;GO:0031252//cell leading edge;GO:0044464//cell part;GO:0043227//membrane-bounded organelle;GO:0030054//cell junction;GO:0044424//intracellular part;GO:0031988//membrane-bounded vesicle;GO:0031982//vesicle;GO:0031410//cytoplasmic vesicle;GO:0005623//cell;GO:0043226//organelle;GO:0043229//intracellular organelle;GO:0005737//cytoplasm;GO:0016023//cyt…
Unigene0001610	ORTHOMCL14787	MTUS2	XP_013044852.1	302	2e-93	PREDICTED: microtubule-associated tumor suppressor candidate 2 isoform X1 [Anser cygnoides domesticus]	sp|Q5JR59|MTUS2_HUMAN	62.4	8.59e-11	Microtubule-associated tumor suppressor candidate 2 OS=Homo sapiens GN=MTUS2 PE=1 SV=3	--	--	--	--	--	--	--	--	--	--	-	-	-
Unigene0001628	ORTHOMCL14788	SKIV2L	XP_015740324.1	257	5e-76	PREDICTED: helicase SKI2W [Coturnix japonica]	sp|Q15477|SKIV2_HUMAN	130	5.11e-33	Helicase SKI2W OS=Homo sapiens GN=SKIV2L PE=1 SV=3	Hs20631987	130	7.86e-34	KOG0947	Cytoplasmic exosomal RNA helicase SKI2, DEAD-box superfamily	K10450	3.95e-62	216	gga:421171	kelch-like protein 12	-	GO:0003824//catalytic activity;GO:0016787//hydrolase activity	-
Unigene0001629	ORTHOMCL14789	--	XP_010014623.1	77.0	7e-21	PREDICTED: LOW QUALITY PROTEIN: RNA-directed DNA polymerase from mobile element jockey-like [Nestor notabilis]	--	--	--	--	--	--	--	--	--	K15719	2.34e-15	77.8	apla:101803302	protein O-GlcNAcase / histone acetyltransferase [EC:3.2.1.169 2.3.1.48]	-	-	-
Unigene0001651	ORTHOMCL14792	FRRS1	XP_013042174.1	405	1e-138	PREDICTED: ferric-chelate reductase 1 [Anser cygnoides domesticus]	sp|Q8K385|FRRS1_MOUSE	228	9.51e-71	Ferric-chelate reductase 1 OS=Mus musculus GN=FRRS1 PE=1 SV=1	--	--	--	--	--	--	--	--	--	--	-	-	-
Unigene0001683	ORTHOMCL14793	LACC1	XP_013035138.1	260	7e-84	PREDICTED: laccase domain-containing protein 1 [Anser cygnoides domesticus]	sp|Q8IV20|LACC1_HUMAN	107	2.58e-26	Laccase domain-containing protein 1 OS=Homo sapiens GN=LACC1 PE=2 SV=1	--	--	--	--	--	K05810	6.40e-80	248	apla:101800342	laccase domain-containing protein	-	-	-
Unigene0001704	ORTHOMCL14794	--	XP_013043290.1	88.2	4e-19	PREDICTED: OTU domain-containing protein 3 isoform X2 [Anser cygnoides domesticus]	--	--	--	--	--	--	--	--	--	--	--	--	--	--	-	-	-
Unigene0001705	ORTHOMCL14795	--	XP_013056710.1	100	3e-24	PREDICTED: mucosal addressin cell adhesion molecule 1 [Anser cygnoides domesticus]	--	--	--	--	--	--	--	--	--	K06779	5.49e-21	90.1	mgp:104914694	mucosal vascular addressin cell adhesion molecule 1	-	-	-
Unigene0001706	ORTHOMCL14796	--	XP_019338337.1	50.8	4e-06	PREDICTED: multiple epidermal growth factor-like domains protein 8, partial [Alligator mississippiensis]	--	--	--	--	Hs4503577	44.3	5.59e-06	KOG3558	Hypoxia-inducible factor 1/Neuronal PAS domain protein NPAS1	--	--	--	--	--	-	-	-
Unigene0001713	ORTHOMCL14797	--	EAW95915.1	55.5	2e-07	hCG1759600 [Homo sapiens]	--	--	--	--	--	--	--	--	--	--	--	--	--	--	-	-	-
Unigene0001717	ORTHOMCL14798	SLC22A1	XP_013042201.1	172	1e-50	PREDICTED: solute carrier family 22 member 2-like [Anser cygnoides domesticus]	sp|O77504|S22A1_RABIT	132	5.01e-37	Solute carrier family 22 member 1 OS=Oryctolagus cuniculus GN=SLC22A1 PE=1 SV=1	Hs4506999	126	1.53e-35	KOG0255	Synaptic vesicle transporter SVOP and related transporters (major facilitator superfamily)	K08199	1.15e-50	171	apla:101793645	MFS transporter, OCT family, solute carrier family 22 (organic cation transporter), member 2	GO:0006811//ion transport;GO:0044763//single-organism cellular process;GO:0009987//cellular process;GO:0051234//establishment of localization;GO:0051179//localization;GO:0044699//single-organism process;GO:1902578//single-organism localization;GO:0044765//single-organism transport;GO:0006810//transport	GO:0022892//substrate-specific transporter activity;GO:0022857//transmembrane transporter activity;GO:0005215//transporter activity;GO:0022891//substrate-specific transmembrane transporter activity	GO:0016020//membrane;GO:0031224//intrinsic component of membrane;GO:0044425//membrane part
Unigene0001720	ORTHOMCL14799	--	XP_013045887.1	99.8	1e-23	PREDICTED: LOW QUALITY PROTEIN: TPR and ankyrin repeat-containing protein 1 [Anser cygnoides domesticus]	--	--	--	--	--	--	--	--	--	--	--	--	--	--	-	GO:0003824//catalytic activity	-
Unigene0001724	ORTHOMCL14800	Lamtor3	XP_008824390.1	73.9	7e-16	PREDICTED: ragulator complex protein LAMTOR3 [Nannospalax galili]	sp|O88653|LTOR3_MOUSE	73.6	3.37e-17	Ragulator complex protein LAMTOR3 OS=Mus musculus GN=Lamtor3 PE=1 SV=1	--	--	--	--	--	K04370	1.57e-16	73.9	ngi:103728043	mitogen-activated protein kinase kinase 1 interacting protein 1	GO:0010243//response to organonitrogen compound;GO:0044699//single-organism process;GO:0050789//regulation of biological process;GO:0010033//response to organic substance;GO:0043200//response to amino acid;GO:0051179//localization;GO:0050896//response to stimulus;GO:0044763//single-organism cellular process;GO:0042221//response to chemical;GO:0009719//response to endogenous stimulus;GO:0035556//i…	GO:0005515//protein binding;GO:0005488//binding;GO:0030234//enzyme regulator activity;GO:0098772//molecular function regulator;GO:0008047//enzyme activator activity	GO:0016020//membrane;GO:0031988//membrane-bounded vesicle;GO:0005622//intracellular;GO:0005770//late endosome;GO:0012505//endomembrane system;GO:0044444//cytoplasmic part;GO:0044446//intracellular organelle part;GO:0005623//cell;GO:0031902//late endosome membrane;GO:0043229//intracellular organelle;GO:0044422//organelle part;GO:0005737//cytoplasm;GO:0031982//vesicle;GO:0043231//intracellular memb…
Unigene0001727	ORTHOMCL14801	miox	XP_005139845.2	163	1e-49	PREDICTED: inositol oxygenase, partial [Melopsittacus undulatus]	sp|Q4V8T0|MIOX_DANRE	128	5.27e-37	Inositol oxygenase OS=Danio rerio GN=miox PE=2 SV=1	Hs20127575	125	9.59e-37	KOG1573	Aldehyde reductase	K00469	9.04e-48	159	fpg:101922974	inositol oxygenase [EC:1.13.99.1]	-	-	-
Unigene0001746	ORTHOMCL14803	EXD1	XP_013048003.1	218	2e-68	PREDICTED: exonuclease 3'-5' domain-containing protein 1 isoform X2 [Anser cygnoides domesticus]	sp|Q8NHP7|EXD1_HUMAN	57.8	4.09e-09	Exonuclease 3'-5' domain-containing protein 1 OS=Homo sapiens GN=EXD1 PE=1 SV=4	Hs22057336	57.4	7.13e-10	KOG2405	Predicted 3'-5' exonuclease	K18740	4.25e-57	187	apla:101791809	exonuclease 3'-5' domain-containing protein 1	GO:0006725//cellular aromatic compound metabolic process;GO:0044238//primary metabolic process;GO:0008152//metabolic process;GO:0046483//heterocycle metabolic process;GO:0044237//cellular metabolic process;GO:1901360//organic cyclic compound metabolic process;GO:0034641//cellular nitrogen compound metabolic process;GO:0006807//nitrogen compound metabolic process;GO:0006139//nucleobase-containing …	GO:0003824//catalytic activity;GO:0004518//nuclease activity;GO:0016788//hydrolase activity, acting on ester bonds;GO:0016787//hydrolase activity;GO:0004527//exonuclease activity	-
Unigene0001771	ORTHOMCL14805	--	XP_009072355.1	45.1	2e-06	PREDICTED: polyglutamine-binding protein 1-like [Acanthisitta chloris]	--	--	--	--	--	--	--	--	--	--	--	--	--	--	-	-	-
Unigene0001782	ORTHOMCL14806	MAD2L1BP	XP_013026468.1	334	4e-114	PREDICTED: MAD2L1-binding protein [Anser cygnoides domesticus]	sp|Q15013|MD2BP_HUMAN	219	6.66e-69	MAD2L1-binding protein OS=Homo sapiens GN=MAD2L1BP PE=1 SV=1	--	--	--	--	--	--	--	--	--	--	GO:0022402//cell cycle process;GO:0051302//regulation of cell division;GO:0007088//regulation of mitotic nuclear division;GO:0044699//single-organism process;GO:0000075//cell cycle checkpoint;GO:0050789//regulation of biological process;GO:0010564//regulation of cell cycle process;GO:0033043//regulation of organelle organization;GO:0050794//regulation of cellular process;GO:0007049//cell cycle;GO…	-	GO:0044424//intracellular part;GO:0005622//intracellular;GO:0005623//cell;GO:0044464//cell part
Unigene0001811	ORTHOMCL14808	--	EOB00408.1	69.3	3e-11	hypothetical protein Anapl_00718 [Anas platyrhynchos]	--	--	--	--	--	--	--	--	--	--	--	--	--	--	-	-	-
Unigene0001819	ORTHOMCL14809	RFXANK	XP_013055148.1	579	0.0	PREDICTED: DNA-binding protein RFXANK isoform X2 [Anser cygnoides domesticus]	sp|O14593|RFXK_HUMAN	354	3.12e-114	DNA-binding protein RFXANK OS=Homo sapiens GN=RFXANK PE=1 SV=2	Hs4506499	354	4.84e-115	KOG0502	Integral membrane ankyrin-repeat protein Kidins220 (protein kinase D substrate)	K08062	1.76e-172	506	apla:101803643	regulatory factor X-associated ankyrin-containing protein	GO:1901362//organic cyclic compound biosynthetic process;GO:0007165//signal transduction;GO:0044271//cellular nitrogen compound biosynthetic process;GO:0044238//primary metabolic process;GO:0035556//intracellular signal transduction;GO:0018130//heterocycle biosynthetic process;GO:0009059//macromolecule biosynthetic process;GO:0044763//single-organism cellular process;GO:0006139//nucleobase-contai…	GO:0005515//protein binding;GO:0005488//binding;GO:0019899//enzyme binding	GO:0005623//cell;GO:0044424//intracellular part;GO:0044464//cell part;GO:0005622//intracellular
Unigene0001831	ORTHOMCL14810	--	XP_009917231.1	76.6	4e-13	PREDICTED: vigilin isoform X2 [Haliaeetus albicilla]	--	--	--	--	--	--	--	--	--	--	--	--	--	--	-	-	-
Unigene0001838	ORTHOMCL14811	NAT9	XP_013034694.1	234	2e-72	PREDICTED: N-acetyltransferase 9 isoform X1 [Anser cygnoides domesticus]	sp|Q9BTE0|NAT9_HUMAN	169	7.77e-49	N-acetyltransferase 9 OS=Homo sapiens GN=NAT9 PE=1 SV=1	Hs7661604	173	3.39e-51	KOG4135	Predicted phosphoglucosamine acetyltransferase	--	--	--	--	--	-	-	-
Unigene0001839	ORTHOMCL14812	--	KFV78804.1	114	3e-34	hypothetical protein N308_15636, partial [Struthio camelus australis]	--	--	--	--	--	--	--	--	--	--	--	--	--	--	-	-	-
Unigene0001840	ORTHOMCL14813	SCN3A	ABV44378.1	194	2e-62	ASL1-SCN1A fusion [Mus musculus]	sp|Q9NY46|SCN3A_HUMAN	202	1.25e-60	Sodium channel protein type 3 subunit alpha OS=Homo sapiens GN=SCN3A PE=1 SV=2	Hs19923381	201	4.69e-61	KOG2301	Voltage-gated Ca2+ channels, alpha1 subunits	K04836	1.62e-60	204	shr:100918974	voltage-gated sodium channel type III alpha	-	-	-
Unigene0001848	ORTHOMCL14814	ALOXE3	XP_011599813.1	757	0.0	PREDICTED: hydroperoxide isomerase ALOXE3-like, partial [Aquila chrysaetos canadensis]	sp|Q9BYJ1|LOXE3_HUMAN	668	0.0	Hydroperoxide isomerase ALOXE3 OS=Homo sapiens GN=ALOXE3 PE=1 SV=1	--	--	--	--	--	K18684	0.0	694	pbi:103064438	hydroperoxy icosatetraenoate dehydratase/isomerase [EC:4.2.1.152 5.4.4.7]	GO:0006082//organic acid metabolic process;GO:0044283//small molecule biosynthetic process;GO:0006636//unsaturated fatty acid biosynthetic process;GO:0016053//organic acid biosynthetic process;GO:0009987//cellular process;GO:0044281//small molecule metabolic process;GO:0008152//metabolic process;GO:0032787//monocarboxylic acid metabolic process;GO:0044763//single-organism cellular process;GO:0072…	GO:0005488//binding;GO:0016491//oxidoreductase activity;GO:0016701//oxidoreductase activity, acting on single donors with incorporation of molecular oxygen;GO:0003824//catalytic activity;GO:0016853//isomerase activity	-
Unigene0001860	ORTHOMCL14815	--	XP_013026315.1	111	1e-26	PREDICTED: interferon-induced guanylate-binding protein 2-like [Anser cygnoides domesticus]	--	--	--	--	--	--	--	--	--	--	--	--	--	--	-	-	-
Unigene0001868	ORTHOMCL14818	--	XP_007898089.1	75.5	1e-12	PREDICTED: myosin-2 heavy chain-like [Callorhinchus milii]	--	--	--	--	--	--	--	--	--	--	--	--	--	--	-	-	-
Unigene0001874	ORTHOMCL14819	Lss	XP_013027185.1	150	2e-35	PREDICTED: lanosterol synthase [Anser cygnoides domesticus]	sp|P48450|ERG7_RAT	127	6.15e-29	Lanosterol synthase OS=Rattus norvegicus GN=Lss PE=1 SV=2	Hs4505027	125	2.84e-29	KOG0497	Oxidosqualene-lanosterol cyclase and related proteins	K01852	4.44e-35	148	apla:101801199	lanosterol synthase [EC:5.4.99.7]	-	-	-
Unigene0001891	ORTHOMCL14820	--	XP_009957617.1	64.7	9e-18	PREDICTED: LOW QUALITY PROTEIN: RNA-directed DNA polymerase from mobile element jockey-like, partial [Leptosomus discolor]	--	--	--	--	--	--	--	--	--	K12958	1.07e-10	60.1	gfr:102040661	caveolin 2	-	-	-
Unigene0001897	ORTHOMCL14822	MSLNL	XP_014791658.1	130	1e-33	PREDICTED: mesothelin-like protein [Calidris pugnax]	sp|Q96KJ4|MSLNL_HUMAN	55.1	9.17e-08	Mesothelin-like protein OS=Homo sapiens GN=MSLNL PE=3 SV=3	--	--	--	--	--	--	--	--	--	--	-	-	-
Unigene0001899	ORTHOMCL14823	CLDN4	XP_013044723.1	208	4e-67	PREDICTED: claudin-4-like [Anser cygnoides domesticus]	sp|Q6BBL6|CLD4_BOVIN	81.3	3.59e-19	Claudin-4 OS=Bos taurus GN=CLDN4 PE=2 SV=1	--	--	--	--	--	K06087	1.39e-51	167	apla:101790465	claudin	-	-	-
Unigene0001904	ORTHOMCL14824	FAM83B	XP_013027724.1	581	0.0	PREDICTED: protein FAM83B [Anser cygnoides domesticus]	sp|Q5T0W9|FA83B_HUMAN	295	7.62e-92	Protein FAM83B OS=Homo sapiens GN=FAM83B PE=1 SV=1	--	--	--	--	--	--	--	--	--	--	-	-	-
Unigene0001911	ORTHOMCL14825	Bet1l	XP_005030253.1	114	3e-27	PREDICTED: BET1-like protein isoform X2 [Anas platyrhynchos]	sp|O35153|BET1L_MOUSE	92.8	3.96e-21	BET1-like protein OS=Mus musculus GN=Bet1l PE=3 SV=1	Hs7706073	91.7	1.53e-21	KOG3385	V-SNARE	K08504	5.43e-28	114	apla:101795035	blocked early in transport 1	-	-	-
Unigene0001917	ORTHOMCL14827	Fzr1	XP_010409731.1	69.3	1e-10	PREDICTED: fizzy-related protein homolog [Corvus cornix cornix]	sp|Q9R1K5|FZR_MOUSE	62.4	8.70e-10	Fizzy-related protein homolog OS=Mus musculus GN=Fzr1 PE=1 SV=1	Hs7705377	62.4	1.46e-10	KOG0305	Anaphase promoting complex, Cdc20, Cdh1, and Ama1 subunits	K03364	2.60e-11	69.3	ccw:104696909	cell division cycle 20-like protein 1, cofactor of APC complex	GO:0044267//cellular protein metabolic process;GO:0031398//positive regulation of protein ubiquitination;GO:0050794//regulation of cellular process;GO:0044257//cellular protein catabolic process;GO:0009987//cellular process;GO:0019538//protein metabolic process;GO:0043161//proteasome-mediated ubiquitin-dependent protein catabolic process;GO:0009057//macromolecule catabolic process;GO:0051438//reg…	GO:0005488//binding	GO:0070013//intracellular organelle lumen;GO:0044446//intracellular organelle part;GO:1902494//catalytic complex;GO:0005737//cytoplasm;GO:0031981//nuclear lumen;GO:0043229//intracellular organelle;GO:0005634//nucleus;GO:0043233//organelle lumen;GO:0044464//cell part;GO:0000152//nuclear ubiquitin ligase complex;GO:0044422//organelle part;GO:0043227//membrane-bounded organelle;GO:0005623//cell;GO:0…
Unigene0001921	ORTHOMCL14828	--	XP_009466154.1	73.9	3e-14	PREDICTED: LOW QUALITY PROTEIN: transmembrane channel-like protein 7 [Nipponia nippon]	--	--	--	--	--	--	--	--	--	K01883	1.09e-12	66.6	clv:102088210	cysteinyl-tRNA synthetase [EC:6.1.1.16]	-	-	-
Unigene0001938	ORTHOMCL14829	--	XP_013042725.1	162	2e-46	PREDICTED: interleukin-10 receptor subunit alpha [Anser cygnoides domesticus]	--	--	--	--	--	--	--	--	--	K05134	2.45e-35	130	apla:101794038	interleukin 10 receptor alpha	-	-	-
Unigene0001939	ORTHOMCL14830	DNM1	XP_010191759.1	111	4e-26	PREDICTED: dynamin-1, partial [Mesitornis unicolor]	sp|Q05193|DYN1_HUMAN	107	1.28e-24	Dynamin-1 OS=Homo sapiens GN=DNM1 PE=1 SV=2	Hs4758182	106	2.11e-25	KOG0446	Vacuolar sorting protein VPS1, dynamin, and related proteins	K01528	1.48e-26	114	ccw:104688460	dynamin GTPase [EC:3.6.5.5]	-	-	-
Unigene0001940	ORTHOMCL14831	--	XP_013047744.1	268	3e-81	PREDICTED: LOW QUALITY PROTEIN: spectrin beta chain, non-erythrocytic 5 [Anser cygnoides domesticus]	--	--	--	--	--	--	--	--	--	K06115	2.45e-71	238	apla:101792597	spectrin beta	-	-	-
Unigene0001950	ORTHOMCL14832	--	EOA97237.1	113	4e-27	60S ribosomal protein L29 [Anas platyrhynchos]	--	--	--	--	--	--	--	--	--	--	--	--	--	--	-	-	-
Unigene0001957	ORTHOMCL14833	--	XP_015135681.1	67.4	6e-11	PREDICTED: coiled-coil domain-containing protein 171 isoform X3 [Gallus gallus]	--	--	--	--	--	--	--	--	--	--	--	--	--	--	-	-	-
Unigene0001970	ORTHOMCL14834	FANCE	XP_013052399.1	481	2e-161	PREDICTED: Fanconi anemia group E protein [Anser cygnoides domesticus]	sp|Q9HB96|FANCE_HUMAN	192	4.53e-52	Fanconi anemia group E protein OS=Homo sapiens GN=FANCE PE=1 SV=1	--	--	--	--	--	K10892	4.58e-147	443	apla:101790431	fanconi anemia group E protein	-	-	-
Unigene0001977	ORTHOMCL14836	--	XP_009936024.1	75.5	5e-20	PREDICTED: LOW QUALITY PROTEIN: uncharacterized protein LOC104332316, partial [Opisthocomus hoazin]	--	--	--	--	--	--	--	--	--	K00431	1.30e-08	55.5	apla:101799650	thyroid peroxidase [EC:1.11.1.8]	-	-	-
Unigene0001991	ORTHOMCL14837	Rgn	XP_010187771.1	178	6e-55	PREDICTED: regucalcin-like [Mesitornis unicolor]	sp|Q64374|RGN_MOUSE	121	2.94e-34	Regucalcin OS=Mus musculus GN=Rgn PE=1 SV=1	Hs4759036	120	1.69e-34	KOG4499	Ca2+-binding protein Regucalcin/SMP30	K01053	1.61e-55	177	ccw:104686023	gluconolactonase [EC:3.1.1.17]	-	-	-
Unigene0002001	ORTHOMCL14838	--	XP_009929489.1	62.8	7e-12	PREDICTED: CD99 antigen-like [Opisthocomus hoazin]	--	--	--	--	--	--	--	--	--	K15425	3.75e-07	51.2	ccw:104683513	serine/threonine-protein phosphatase 4 regulatory subunit 2	-	-	-
Unigene0002004	ORTHOMCL14839	DNAH9	XP_013054922.1	668	0.0	PREDICTED: dynein heavy chain 9, axonemal isoform X2 [Anser cygnoides domesticus]	sp|Q9NYC9|DYH9_HUMAN	625	0.0	Dynein heavy chain 9, axonemal OS=Homo sapiens GN=DNAH9 PE=1 SV=3	Hs13876382	625	0.0	KOG3595	Dyneins, heavy chain	K10408	0.0	662	apla:101790717	dynein heavy chain, axonemal	-	-	-
Unigene0002009	ORTHOMCL14841	OPN1LW	XP_013226439.1	200	1e-62	PREDICTED: red-sensitive opsin, partial [Columba livia]	sp|P22329|OPSR_CHICK	199	1.39e-63	Red-sensitive opsin OS=Gallus gallus PE=1 SV=1	Hs9910526	193	4.42e-62	KOG3656	FOG: 7 transmembrane receptor	K04251	1.43e-63	200	clv:102090926	long/medium wavelength-sensitive opsin	GO:0044267//cellular protein metabolic process;GO:0007154//cell communication;GO:0050953//sensory perception of light stimulus;GO:0044699//single-organism process;GO:0043170//macromolecule metabolic process;GO:0003008//system process;GO:0044237//cellular metabolic process;GO:0019538//protein metabolic process;GO:0007166//cell surface receptor signaling pathway;GO:0007165//signal transduction;GO:0…	GO:0004871//signal transducer activity;GO:0004872//receptor activity;GO:0038023//signaling receptor activity;GO:0099600//transmembrane receptor activity;GO:0004888//transmembrane signaling receptor activity;GO:0060089//molecular transducer activity	GO:0044425//membrane part;GO:0031224//intrinsic component of membrane;GO:0016020//membrane
Unigene0002018	ORTHOMCL14842	--	XP_012965528.1	270	1e-88	PREDICTED: endogenous retrovirus group FC1 Env polyprotein-like [Anas platyrhynchos]	--	--	--	--	--	--	--	--	--	--	--	--	--	--	-	-	-
Unigene0002025	ORTHOMCL14843	--	XP_015810555.1	54.7	4e-07	PREDICTED: titin-like [Nothobranchius furzeri]	--	--	--	--	--	--	--	--	--	--	--	--	--	--	-	-	-
Unigene0002026	ORTHOMCL14844	--	EMC82414.1	48.9	9e-06	hypothetical protein A306_09601, partial [Columba livia]	--	--	--	--	--	--	--	--	--	--	--	--	--	--	-	-	-
Unigene0002034	ORTHOMCL14845	--	XP_005018102.2	157	3e-43	PREDICTED: centrosome-associated protein CEP250 [Anas platyrhynchos]	--	--	--	--	--	--	--	--	--	K16464	6.30e-44	157	apla:101805067	centrosomal protein CEP250	-	-	-
Unigene0002054	ORTHOMCL14846	--	XP_009671372.1	112	6e-28	PREDICTED: centrosome-associated protein CEP250-like [Struthio camelus australis]	--	--	--	--	--	--	--	--	--	--	--	--	--	--	-	-	-
Unigene0002065	ORTHOMCL14847	--	XP_013045515.1	91.7	2e-20	PREDICTED: dimethylaniline monooxygenase [N-oxide-forming] 5-like [Anser cygnoides domesticus]	--	--	--	--	--	--	--	--	--	K00485	9.30e-14	72.4	mgp:100540178	dimethylaniline monooxygenase (N-oxide forming) [EC:1.14.13.8]	-	-	-
Unigene0002085	ORTHOMCL14850	--	--	--	--	--	--	--	--	--	--	--	--	--	--	K10402	9.06e-10	65.1	phi:102112107	kinesin family member 20	-	-	-
Unigene0002096	ORTHOMCL14851	--	AAP88020.1	57.8	1e-08	reverse transcriptase, partial [Chelonia mydas]	--	--	--	--	--	--	--	--	--	--	--	--	--	--	-	-	-
Unigene0002124	ORTHOMCL14852	--	XP_013032357.1	328	1e-109	PREDICTED: germ cell-specific gene 1-like protein isoform X2 [Anser cygnoides domesticus]	--	--	--	--	--	--	--	--	--	--	--	--	--	--	-	-	-
Unigene0002126	ORTHOMCL14853	--	XP_013026255.1	175	7e-52	PREDICTED: LOW QUALITY PROTEIN: uncharacterized protein LOC106029505 [Anser cygnoides domesticus]	--	--	--	--	--	--	--	--	--	--	--	--	--	--	-	-	-
Unigene0002138	ORTHOMCL14855	ERP29	XP_007058383.1	137	2e-37	PREDICTED: endoplasmic reticulum resident protein 29-like [Chelonia mydas]	sp|P81628|ERP29_CHICK	129	4.69e-36	Endoplasmic reticulum resident protein 29 (Fragment) OS=Gallus gallus GN=ERP29 PE=1 SV=2	--	--	--	--	--	K09586	5.32e-38	137	cmy:102940158	endoplasmic reticulum protein 29	GO:0071702//organic substance transport;GO:0008104//protein localization;GO:0033036//macromolecule localization;GO:0051179//localization;GO:0015031//protein transport;GO:0045184//establishment of protein localization;GO:0051234//establishment of localization;GO:0006810//transport	-	GO:0043226//organelle;GO:0044424//intracellular part;GO:0005737//cytoplasm;GO:0005622//intracellular;GO:0044464//cell part;GO:0044432//endoplasmic reticulum part;GO:0043229//intracellular organelle;GO:0044444//cytoplasmic part;GO:0005783//endoplasmic reticulum;GO:0044422//organelle part;GO:0043231//intracellular membrane-bounded organelle;GO:0012505//endomembrane system;GO:0005623//cell;GO:004322…
Unigene0002154	ORTHOMCL14857	Smyd1	KFP64342.1	169	1e-53	Histone-lysine N-methyltransferase Smyd1, partial [Cariama cristata]	sp|P97443|SMYD1_MOUSE	140	1.20e-39	Histone-lysine N-methyltransferase Smyd1 OS=Mus musculus GN=Smyd1 PE=1 SV=3	Hs9910274	70.1	5.52e-15	KOG2084	Predicted histone tail methylase containing SET domain	K11426	3.16e-51	173	apla:101800831	SET and MYND domain-containing protein	-	-	-
Unigene0002158	ORTHOMCL14858	TCERG1L	XP_013054222.1	154	5e-44	PREDICTED: transcription elongation regulator 1-like protein [Anser cygnoides domesticus]	sp|Q5VWI1|TCRGL_HUMAN	109	2.56e-28	Transcription elongation regulator 1-like protein OS=Homo sapiens GN=TCERG1L PE=2 SV=2	--	--	--	--	--	--	--	--	--	--	-	-	-
Unigene0002170	ORTHOMCL14859	--	XP_005024132.2	115	6e-26	PREDICTED: uncharacterized protein LOC101796699 [Anas platyrhynchos]	--	--	--	--	--	--	--	--	--	--	--	--	--	--	-	-	-
Unigene0002178	ORTHOMCL14860	--	EOA93474.1	79.3	3e-13	hypothetical protein Anapl_16814 [Anas platyrhynchos]	--	--	--	--	--	--	--	--	--	--	--	--	--	--	-	-	-
Unigene0002180	ORTHOMCL14861	NPHS1	XP_014132772.1	236	3e-73	PREDICTED: nephrin [Falco cherrug]	sp|O60500|NPHN_HUMAN	90.5	4.71e-19	Nephrin OS=Homo sapiens GN=NPHS1 PE=1 SV=1	Hs4758822_1	90.1	8.18e-20	KOG3515	Predicted transmembrane protein of the immunoglobulin family of cell adhesion molecules	--	--	--	--	--	-	-	-
Unigene0002193	ORTHOMCL14862	SH3TC1	XP_013034678.1	324	3e-101	PREDICTED: SH3 domain and tetratricopeptide repeat-containing protein 1 isoform X1 [Anser cygnoides domesticus]	sp|Q8TE82|S3TC1_HUMAN	77.0	1.40e-15	SH3 domain and tetratricopeptide repeat-containing protein 1 OS=Homo sapiens GN=SH3TC1 PE=1 SV=3	--	--	--	--	--	--	--	--	--	--	-	-	-
Unigene0002215	ORTHOMCL14863	GZMA	XP_013035942.1	183	2e-57	PREDICTED: granzyme A-like [Anser cygnoides domesticus]	sp|Q7YRZ7|GRAA_BOVIN	92.4	2.69e-23	Granzyme A OS=Bos taurus GN=GZMA PE=2 SV=1	Hs5453676	92.4	3.75e-24	KOG3627	Trypsin	K01352	2.30e-35	125	phi:102106832	granzyme A [EC:3.4.21.78]	-	-	-
Unigene0002220	ORTHOMCL14864	PLEKHO1	CAI14263.1	87.4	8e-18	pleckstrin homology domain containing, family O member 1, partial [Homo sapiens]	sp|Q5F3C8|PKHO1_CHICK	80.5	8.18e-16	Pleckstrin homology domain-containing family O member 1 OS=Gallus gallus GN=PLEKHO1 PE=2 SV=1	--	--	--	--	--	--	--	--	--	--	-	-	GO:0005622//intracellular;GO:0044464//cell part;GO:0005623//cell;GO:0044424//intracellular part
Unigene0002245	ORTHOMCL14866	TRAPPC2	XP_019663695.1	105	7e-27	PREDICTED: trafficking protein particle complex subunit 2 isoform X1 [Ailuropoda melanoleuca]	sp|Q5ZKP4|TPPC2_CHICK	100	3.91e-27	Trafficking protein particle complex subunit 2 OS=Gallus gallus GN=TRAPPC2 PE=2 SV=2	Hs7657548	97.4	7.42e-27	KOG3487	TRAPP 20 K subunit	--	--	--	--	--	GO:0044260//cellular macromolecule metabolic process;GO:0009058//biosynthetic process;GO:0008152//metabolic process;GO:0071704//organic substance metabolic process;GO:0051234//establishment of localization;GO:1901360//organic cyclic compound metabolic process;GO:0097659//nucleic acid-templated transcription;GO:0034641//cellular nitrogen compound metabolic process;GO:0032774//RNA biosynthetic proc…	GO:0005515//protein binding;GO:0005488//binding	GO:0005622//intracellular;GO:0043229//intracellular organelle;GO:0005737//cytoplasm;GO:0043226//organelle;GO:0043231//intracellular membrane-bounded organelle;GO:0044424//intracellular part;GO:0005623//cell;GO:0032991//macromolecular complex;GO:0043227//membrane-bounded organelle;GO:0044444//cytoplasmic part;GO:0044464//cell part;GO:0043234//protein complex
Unigene0002249	ORTHOMCL14868	tll1	XP_010222551.1	256	3e-84	PREDICTED: tolloid-like protein 1, partial [Tinamus guttatus]	sp|Q8JI28|TLL1_XENLA	249	1.89e-77	Tolloid-like protein 1 OS=Xenopus laevis GN=tll1 PE=1 SV=1	Hs21361401	243	3.98e-76	KOG3714	Meprin A metalloprotease	K09608	8.54e-82	257	tgu:100219717	tolloid-like protein 1 [EC:3.4.24.-]	-	GO:0043169//cation binding;GO:0005488//binding;GO:0043167//ion binding;GO:0016787//hydrolase activity;GO:0046872//metal ion binding;GO:0003824//catalytic activity	-
Unigene0002251	ORTHOMCL14869	SLC22A2	XP_013042201.1	474	4e-166	PREDICTED: solute carrier family 22 member 2-like [Anser cygnoides domesticus]	sp|O15244|S22A2_HUMAN	349	1.34e-117	Solute carrier family 22 member 2 OS=Homo sapiens GN=SLC22A2 PE=1 SV=2	Hs4507001	348	4.31e-118	KOG0255	Synaptic vesicle transporter SVOP and related transporters (major facilitator superfamily)	K08199	1.31e-160	460	apla:101793645	MFS transporter, OCT family, solute carrier family 22 (organic cation transporter), member 2	GO:0044763//single-organism cellular process;GO:0044699//single-organism process;GO:0006811//ion transport;GO:0044765//single-organism transport;GO:1902578//single-organism localization;GO:0009987//cellular process;GO:0051234//establishment of localization;GO:0051179//localization;GO:0006810//transport	GO:0022892//substrate-specific transporter activity;GO:0022891//substrate-specific transmembrane transporter activity;GO:0005215//transporter activity;GO:0022857//transmembrane transporter activity	GO:0016020//membrane;GO:0031224//intrinsic component of membrane;GO:0044425//membrane part
Unigene0002273	ORTHOMCL14870	MZT2A	XP_014745515.1	163	7e-49	PREDICTED: mitotic-spindle organizing protein 2B-like [Sturnus vulgaris]	sp|Q6P582|MZT2A_HUMAN	105	4.63e-31	Mitotic-spindle organizing protein 2A OS=Homo sapiens GN=MZT2A PE=1 SV=2	--	--	--	--	--	K16574	2.46e-43	144	tgu:100220663	mitotic-spindle organizing protein 2A/2B	-	-	-
Unigene0002281	ORTHOMCL14871	--	XP_015128652.1	58.9	4e-09	PREDICTED: mediator of DNA damage checkpoint protein 1 [Gallus gallus]	--	--	--	--	--	--	--	--	--	--	--	--	--	--	-	-	-
Unigene0002288	ORTHOMCL14872	FBXW9	XP_011599077.1	72.0	1e-13	PREDICTED: F-box/WD repeat-containing protein 9, partial [Aquila chrysaetos canadensis]	sp|Q2T9T9|FBXW9_BOVIN	49.7	5.10e-07	F-box/WD repeat-containing protein 9 OS=Bos taurus GN=FBXW9 PE=2 SV=1	--	--	--	--	--	K10265	2.15e-13	68.9	fch:102053853	F-box and WD-40 domain protein 9	-	-	-
Unigene0002292	ORTHOMCL14873	env	AGL33448.1	105	2e-23	gag-env fusion protein [Gallus gallus]	sp|P03398|ENV_AVISU	77.8	1.04e-16	Envelope glycoprotein (Fragment) OS=UR2 sarcoma virus GN=env PE=3 SV=1	--	--	--	--	--	--	--	--	--	--	-	-	-
Unigene0002293	ORTHOMCL14874	env	XP_019467644.1	190	2e-58	PREDICTED: LOW QUALITY PROTEIN: syncytin-2, partial [Meleagris gallopavo]	sp|P03396|ENV_RSVP	186	9.00e-55	Envelope glycoprotein gp95 OS=Rous sarcoma virus (strain Prague C) GN=env PE=1 SV=1	--	--	--	--	--	--	--	--	--	--	-	-	-
Unigene0002294	ORTHOMCL14875	pro	XP_010404045.1	468	9e-145	PREDICTED: LOW QUALITY PROTEIN: endogenous retrovirus group K member 6 Pol protein-like [Corvus cornix cornix]	sp|P04024|VPRT_SRV1	118	8.84e-28	Protease OS=Simian retrovirus SRV-1 GN=pro PE=3 SV=1	Hs17474669	51.6	3.44e-06	KOG0017	FOG: Transposon-encoded proteins with TYA, reverse transcriptase, integrase domains in various combinations	--	--	--	--	--	-	-	-
Unigene0002298	ORTHOMCL14877	Alpk1	XP_013040827.1	306	5e-96	PREDICTED: alpha-protein kinase 1 [Anser cygnoides domesticus]	sp|Q9CXB8|ALPK1_MOUSE	256	7.76e-79	Alpha-protein kinase 1 OS=Mus musculus GN=Alpk1 PE=2 SV=2	--	--	--	--	--	K08868	9.78e-93	296	mgp:100541968	alpha-kinase	-	GO:1901363//heterocyclic compound binding;GO:0001883//purine nucleoside binding;GO:0032549//ribonucleoside binding;GO:0005488//binding;GO:0097159//organic cyclic compound binding;GO:0097367//carbohydrate derivative binding;GO:0001882//nucleoside binding;GO:0032550//purine ribonucleoside binding;GO:0036094//small molecule binding	-
Unigene0002305	ORTHOMCL14878	DIO1	XP_013031812.1	102	2e-22	PREDICTED: type I iodothyronine deiodinase [Anser cygnoides domesticus]	sp|O42411|IOD1_CHICK	94.0	6.18e-21	Type I iodothyronine deiodinase (Fragment) OS=Gallus gallus GN=DIO1 PE=2 SV=3	--	--	--	--	--	K01562	4.77e-22	99.0	apla:101798258	type I thyroxine 5'-deiodinase [EC:1.97.1.10]	GO:0009987//cellular process;GO:0010817//regulation of hormone levels;GO:0006725//cellular aromatic compound metabolic process;GO:1901615//organic hydroxy compound metabolic process;GO:0042403//thyroid hormone metabolic process;GO:0065007//biological regulation;GO:1901564//organonitrogen compound metabolic process;GO:0006807//nitrogen compound metabolic process;GO:0006575//cellular modified amino…	-	GO:0016020//membrane
Unigene0002317	ORTHOMCL14879	CDHR1	XP_013030511.1	234	2e-71	PREDICTED: cadherin-related family member 1 isoform X2 [Anser cygnoides domesticus]	sp|Q8UVJ7|CDHR1_CHICK	223	1.77e-68	Cadherin-related family member 1 OS=Gallus gallus GN=CDHR1 PE=2 SV=1	Hs16933565	177	1.09e-52	KOG3594	FOG: Cadherin repeats	K16501	1.46e-69	228	apla:101793306	cadherin-related family member 1	-	-	-
Unigene0002319	ORTHOMCL14880	SERPINC1	EOB08447.1	97.8	2e-22	Antithrombin-III, partial [Anas platyrhynchos]	sp|Q03352|ANT3_CHICK	58.2	6.27e-11	Antithrombin-III (Fragment) OS=Gallus gallus GN=SERPINC1 PE=1 SV=1	--	--	--	--	--	K03911	9.86e-23	97.4	apla:101790898	antithrombin III	GO:0045861//negative regulation of proteolysis;GO:0052547//regulation of peptidase activity;GO:0051246//regulation of protein metabolic process;GO:0019222//regulation of metabolic process;GO:0060255//regulation of macromolecule metabolic process;GO:0050789//regulation of biological process;GO:0050790//regulation of catalytic activity;GO:0032269//negative regulation of cellular protein metabolic p…	GO:0097367//carbohydrate derivative binding;GO:0005539//glycosaminoglycan binding;GO:0005488//binding	GO:0044421//extracellular region part;GO:0005576//extracellular region
Unigene0002333	ORTHOMCL14881	--	--	--	--	--	sp|Q3BAI2|YCX91_PHAAO	73.2	1.95e-17	Uncharacterized protein ORF91 OS=Phalaenopsis aphrodite subsp. formosana PE=4 SV=1	--	--	--	--	--	--	--	--	--	--	-	-	-
Unigene0002347	ORTHOMCL14882	USP12	XP_015482107.1	391	0.0	PREDICTED: ubiquitin carboxyl-terminal hydrolase 12-like isoform X2 [Parus major]	sp|A5D9H7|UBP12_BOVIN	367	6.41e-116	Ubiquitin carboxyl-terminal hydrolase 12 OS=Bos taurus GN=USP12 PE=2 SV=1	Hs20548613	366	1.91e-116	KOG1864	Ubiquitin-specific protease	K11842	0.0	355	mgp:100543715	ubiquitin carboxyl-terminal hydrolase 12/46 [EC:3.4.19.12]	GO:0050794//regulation of cellular process;GO:0009056//catabolic process;GO:0044237//cellular metabolic process;GO:0006952//defense response;GO:0023051//regulation of signaling;GO:0019941//modification-dependent protein catabolic process;GO:0044248//cellular catabolic process;GO:0070646//protein modification by small protein removal;GO:0051603//proteolysis involved in cellular protein catabolic p…	GO:0016788//hydrolase activity, acting on ester bonds;GO:0005488//binding;GO:0003824//catalytic activity;GO:0019783//ubiquitin-like protein-specific protease activity;GO:0016787//hydrolase activity;GO:0070011//peptidase activity, acting on L-amino acid peptides;GO:0016790//thiolester hydrolase activity;GO:0008234//cysteine-type peptidase activity;GO:0008233//peptidase activity	-
Unigene0002350	ORTHOMCL14883	ADAMTS9	XP_015730745.1	135	2e-34	PREDICTED: A disintegrin and metalloproteinase with thrombospondin motifs 9 isoform X3 [Coturnix japonica]	sp|Q9P2N4|ATS9_HUMAN	89.4	8.96e-20	A disintegrin and metalloproteinase with thrombospondin motifs 9 OS=Homo sapiens GN=ADAMTS9 PE=1 SV=4	Hs9910122	89.0	2.04e-20	KOG3538	Disintegrin metalloproteinases with thrombospondin repeats	K08624	5.21e-35	135	mgp:100549839	a disintegrin and metalloproteinase with thrombospondin motifs 9 [EC:3.4.24.-]	GO:0002065//columnar/cuboidal epithelial cell differentiation;GO:0044767//single-organism developmental process;GO:0050931//pigment cell differentiation;GO:0044699//single-organism process;GO:0030855//epithelial cell differentiation;GO:0060563//neuroepithelial cell differentiation;GO:0030154//cell differentiation;GO:0048856//anatomical structure development;GO:0043473//pigmentation;GO:0048066//de…	GO:0043169//cation binding;GO:0046914//transition metal ion binding;GO:0005488//binding;GO:0043167//ion binding;GO:0046872//metal ion binding	GO:0031012//extracellular matrix;GO:0044421//extracellular region part;GO:0005576//extracellular region
Unigene0002361	ORTHOMCL14884	CACNA2D2	XP_008630512.1	320	1e-101	PREDICTED: voltage-dependent calcium channel subunit alpha-2/delta-2 isoform X1 [Corvus brachyrhynchos]	sp|Q9NY47|CA2D2_HUMAN	277	2.49e-86	Voltage-dependent calcium channel subunit alpha-2/delta-2 OS=Homo sapiens GN=CACNA2D2 PE=1 SV=2	Hs5174403	261	3.51e-81	KOG2353	L-type voltage-dependent Ca2+ channel, alpha2/delta subunit	K04859	3.89e-104	331	gga:430150	voltage-dependent calcium channel alpha-2/delta-2	-	-	-
Unigene0002363	ORTHOMCL14885	Lrrc23	XP_013054944.1	447	2e-158	PREDICTED: leucine-rich repeat-containing protein 23, partial [Anser cygnoides domesticus]	sp|O35125|LRC23_MOUSE	285	1.80e-95	Leucine-rich repeat-containing protein 23 OS=Mus musculus GN=Lrrc23 PE=2 SV=1	Hs5901898	199	8.92e-63	KOG0531	Protein phosphatase 1, regulatory subunit, and related proteins	--	--	--	--	--	-	-	-
Unigene0002368	ORTHOMCL14887	bag	XP_019905544.1	68.2	5e-12	PREDICTED: collagen alpha-1(XXII) chain isoform X3 [Esox lucius]	sp|P27951|BAG_STRAG	66.2	1.04e-12	IgA FC receptor OS=Streptococcus agalactiae GN=bag PE=1 SV=1	Hs17986277	58.2	1.07e-10	KOG3544	Collagens (type IV and type XIII), and related proteins	--	--	--	--	--	-	-	-
Unigene0002376	ORTHOMCL14888	--	--	--	--	--	--	--	--	--	--	--	--	--	--	--	--	--	--	--	-	-	-
Unigene0002380	ORTHOMCL14889	FAM81A	XP_019474951.1	146	2e-43	PREDICTED: protein FAM81A isoform X2 [Meleagris gallopavo]	sp|Q8TBF8|FA81A_HUMAN	127	4.07e-36	Protein FAM81A OS=Homo sapiens GN=FAM81A PE=2 SV=3	--	--	--	--	--	--	--	--	--	--	-	-	-
Unigene0002385	ORTHOMCL14890	--	XP_012964872.1	113	2e-27	PREDICTED: keratin, type II cytoskeletal 6A-like [Anas platyrhynchos]	--	--	--	--	--	--	--	--	--	--	--	--	--	--	-	-	-
Unigene0002386	ORTHOMCL14891	--	XP_012964872.1	99.0	5e-23	PREDICTED: keratin, type II cytoskeletal 6A-like [Anas platyrhynchos]	--	--	--	--	--	--	--	--	--	--	--	--	--	--	-	-	-
Unigene0002388	ORTHOMCL14892	--	XP_012964872.1	83.6	4e-17	PREDICTED: keratin, type II cytoskeletal 6A-like [Anas platyrhynchos]	--	--	--	--	--	--	--	--	--	--	--	--	--	--	-	-	-
Unigene0002389	ORTHOMCL14893	--	XP_012963376.1	79.7	2e-16	PREDICTED: butyrophilin subfamily 1 member A1-like, partial [Anas platyrhynchos]	--	--	--	--	--	--	--	--	--	K06712	7.08e-18	80.9	apla:101797027	butyrophilin	-	-	-
Unigene0002390	ORTHOMCL14894	TRIM26	XP_013057733.1	221	3e-70	PREDICTED: butyrophilin subfamily 1 member A1-like [Anser cygnoides domesticus]	sp|Q12899|TRI26_HUMAN	69.3	1.37e-12	Tripartite motif-containing protein 26 OS=Homo sapiens GN=TRIM26 PE=1 SV=1	Hs4508005	69.3	2.13e-13	KOG2177	Predicted E3 ubiquitin ligase	K06712	4.71e-65	213	apla:101800843	butyrophilin	-	-	-
Unigene0002391	ORTHOMCL14895	BTN1A1	XP_013026343.1	130	2e-47	PREDICTED: butyrophilin subfamily 1 member A1-like, partial [Anser cygnoides domesticus]	sp|Q13410|BT1A1_HUMAN	66.2	3.02e-12	Butyrophilin subfamily 1 member A1 OS=Homo sapiens GN=BTN1A1 PE=1 SV=3	Hs5730009	55.5	2.44e-09	KOG2177	Predicted E3 ubiquitin ligase	K06712	8.09e-47	137	apla:101800843	butyrophilin	-	-	-
Unigene0002393	ORTHOMCL14896	BTN3A2	XP_012963376.1	120	1e-30	PREDICTED: butyrophilin subfamily 1 member A1-like, partial [Anas platyrhynchos]	sp|P78410|BT3A2_HUMAN	58.5	1.00e-09	Butyrophilin subfamily 3 member A2 OS=Homo sapiens GN=BTN3A2 PE=1 SV=2	--	--	--	--	--	K06712	9.10e-36	129	apla:101797027	butyrophilin	-	-	-
Unigene0002394	ORTHOMCL14897	--	XP_013026343.1	94.7	9e-20	PREDICTED: butyrophilin subfamily 1 member A1-like, partial [Anser cygnoides domesticus]	--	--	--	--	--	--	--	--	--	K06712	4.03e-18	91.3	apla:101800843	butyrophilin	-	-	-
Unigene0002395	ORTHOMCL14898	BTN3A2	XP_005030990.2	224	2e-66	PREDICTED: butyrophilin subfamily 1 member A1-like, partial [Anas platyrhynchos]	sp|P78410|BT3A2_HUMAN	111	1.54e-26	Butyrophilin subfamily 3 member A2 OS=Homo sapiens GN=BTN3A2 PE=1 SV=2	--	--	--	--	--	K06712	6.30e-69	223	apla:101797027	butyrophilin	-	-	-
Unigene0002396	ORTHOMCL14899	BTN1A1	EOA93319.1	311	3e-105	Butyrophilin subfamily 1 member A1, partial [Anas platyrhynchos]	sp|Q13410|BT1A1_HUMAN	132	8.51e-34	Butyrophilin subfamily 1 member A1 OS=Homo sapiens GN=BTN1A1 PE=1 SV=3	Hs5730011	105	3.11e-26	KOG2177	Predicted E3 ubiquitin ligase	K06712	1.75e-95	295	apla:101800843	butyrophilin	-	-	-
Unigene0002397	ORTHOMCL14900	--	XP_013026343.1	155	5e-45	PREDICTED: butyrophilin subfamily 1 member A1-like, partial [Anser cygnoides domesticus]	--	--	--	--	--	--	--	--	--	K06712	4.61e-38	140	apla:101800843	butyrophilin	-	-	-
Unigene0002398	ORTHOMCL14901	--	XP_013026343.1	170	1e-51	PREDICTED: butyrophilin subfamily 1 member A1-like, partial [Anser cygnoides domesticus]	--	--	--	--	--	--	--	--	--	K06712	1.43e-42	151	apla:101800843	butyrophilin	-	-	-
Unigene0002399	ORTHOMCL14902	BTN1A1	XP_013057761.1	499	2e-177	PREDICTED: butyrophilin subfamily 2 member A1-like isoform X2 [Anser cygnoides domesticus]	sp|P18892|BT1A1_BOVIN	148	5.52e-39	Butyrophilin subfamily 1 member A1 OS=Bos taurus GN=BTN1A1 PE=1 SV=2	Hs14721476	118	8.27e-30	KOG2177	Predicted E3 ubiquitin ligase	K06712	1.84e-112	341	apla:101800843	butyrophilin	-	-	-
Unigene0002400	ORTHOMCL14903	BTN1A1	XP_013026343.1	401	2e-139	PREDICTED: butyrophilin subfamily 1 member A1-like, partial [Anser cygnoides domesticus]	sp|Q13410|BT1A1_HUMAN	142	6.03e-37	Butyrophilin subfamily 1 member A1 OS=Homo sapiens GN=BTN1A1 PE=1 SV=3	Hs19923536	126	2.58e-32	KOG2177	Predicted E3 ubiquitin ligase	K06712	1.17e-107	318	apla:101793739	butyrophilin	-	-	-
Unigene0002401	ORTHOMCL14904	BTN3A3	XP_012965156.1	404	1e-139	PREDICTED: butyrophilin subfamily 1 member A1-like isoform X1 [Anas platyrhynchos]	sp|O00478|BT3A3_HUMAN	158	2.14e-42	Butyrophilin subfamily 3 member A3 OS=Homo sapiens GN=BTN3A3 PE=1 SV=1	Hs15208660	126	5.10e-32	KOG2177	Predicted E3 ubiquitin ligase	K06712	1.02e-124	372	apla:101800843	butyrophilin	-	-	-
Unigene0002406	ORTHOMCL14905	--	XP_013051596.1	152	4e-44	PREDICTED: E3 ubiquitin-protein ligase Topors-like isoform X2 [Anser cygnoides domesticus]	--	--	--	--	--	--	--	--	--	--	--	--	--	--	-	-	-
Unigene0002413	ORTHOMCL14906	RAPGEF3	XP_011597526.1	699	0.0	PREDICTED: rap guanine nucleotide exchange factor 3 isoform X1 [Aquila chrysaetos canadensis]	sp|O95398|RPGF3_HUMAN	524	3.37e-163	Rap guanine nucleotide exchange factor 3 OS=Homo sapiens GN=RAPGEF3 PE=1 SV=6	Hs20070215	524	1.41e-164	KOG2378	cAMP-regulated guanine nucleotide exchange factor	K08014	0.0	691	fpg:101924930	Rap guanine nucleotide exchange factor 3	-	-	-
Unigene0002420	ORTHOMCL14907	Hdgf	KGL72463.1	169	2e-50	Hepatoma-derived growth factor, partial [Tinamus guttatus]	sp|Q8VHK7|HDGF_RAT	156	4.78e-46	Hepatoma-derived growth factor OS=Rattus norvegicus GN=Hdgf PE=1 SV=2	Hs4758516	155	2.00e-46	KOG1904	Transcription coactivator	K16641	1.22e-49	167	phi:102114199	hepatoma-derived growth factor	-	-	-
Unigene0002428	ORTHOMCL14908	--	XP_013038334.1	155	8e-46	PREDICTED: B box and SPRY domain-containing protein isoform X3 [Anser cygnoides domesticus]	--	--	--	--	--	--	--	--	--	--	--	--	--	--	-	-	-
Unigene0002430	ORTHOMCL14909	IFN	ADM45304.1	166	2e-51	interferon-alpha [Anser anser]	sp|P51526|IFN_ANAPL	158	1.15e-49	Interferon OS=Anas platyrhynchos GN=IFN PE=2 SV=1	--	--	--	--	--	K05415	1.11e-26	102	gga:554219	interferon beta	-	-	-
Unigene0002457	ORTHOMCL14910	--	XP_015829521.1	52.0	6e-06	PREDICTED: uncharacterized protein LOC107394874 [Nothobranchius furzeri]	--	--	--	--	--	--	--	--	--	--	--	--	--	--	-	-	-
Unigene0002460	ORTHOMCL14911	--	XP_018551133.1	55.1	3e-06	PREDICTED: mucin-5AC-like, partial [Lates calcarifer]	--	--	--	--	--	--	--	--	--	--	--	--	--	--	-	-	-
Unigene0002462	ORTHOMCL14912	SCAF1	XP_015264005.1	81.3	1e-16	PREDICTED: splicing factor, arginine/serine-rich 19 [Gekko japonicus]	sp|Q9H7N4|SFR19_HUMAN	53.1	2.90e-08	Splicing factor, arginine/serine-rich 19 OS=Homo sapiens GN=SCAF1 PE=1 SV=3	Hs20546747	53.1	4.82e-09	KOG0825	PHD Zn-finger protein	K12558	4.48e-17	80.5	fpg:101911091	myosin-binding protein C, fast-type	-	-	-
Unigene0002463	ORTHOMCL14913	--	XP_013026225.1	83.2	1e-17	PREDICTED: zinc finger protein 883-like, partial [Anser cygnoides domesticus]	--	--	--	--	--	--	--	--	--	--	--	--	--	--	-	-	-
Unigene0002464	ORTHOMCL14914	HAS3	XP_014127665.1	182	2e-56	PREDICTED: hyaluronan synthase 3 [Zonotrichia albicollis]	sp|O00219|HYAS3_HUMAN	178	9.23e-54	Hyaluronan synthase 3 OS=Homo sapiens GN=HAS3 PE=2 SV=3	Hs20302153	178	1.43e-54	KOG2571	Chitin synthase/hyaluronan synthase (glycosyltransferases)	K00752	2.43e-56	186	mgp:100542703	hyaluronan synthase [EC:2.4.1.212]	-	GO:0008194//UDP-glycosyltransferase activity;GO:0003824//catalytic activity;GO:0016757//transferase activity, transferring glycosyl groups;GO:0016740//transferase activity	-
Unigene0002470	ORTHOMCL14915	GAPDH	XP_013054976.1	298	3e-95	PREDICTED: glyceraldehyde-3-phosphate dehydrogenase [Anser cygnoides domesticus]	sp|P00356|G3P_CHICK	297	2.45e-96	Glyceraldehyde-3-phosphate dehydrogenase OS=Gallus gallus GN=GAPDH PE=2 SV=3	Hs7669492	269	3.77e-86	KOG0657	Glyceraldehyde 3-phosphate dehydrogenase	K00134	1.26e-95	297	gga:374193	glyceraldehyde 3-phosphate dehydrogenase [EC:1.2.1.12]	GO:0090174//organelle membrane fusion;GO:0006091//generation of precursor metabolites and energy;GO:0018119//peptidyl-cysteine S-nitrosylation;GO:0009987//cellular process;GO:0065007//biological regulation;GO:0044801//single-organism membrane fusion;GO:0016043//cellular component organization;GO:0006996//organelle organization;GO:0016265//death;GO:0043170//macromolecule metabolic process;GO:00709…	GO:0016740//transferase activity;GO:0015631//tubulin binding;GO:0097159//organic cyclic compound binding;GO:0005515//protein binding;GO:1901363//heterocyclic compound binding;GO:0036094//small molecule binding;GO:0005488//binding;GO:0000166//nucleotide binding;GO:0008092//cytoskeletal protein binding;GO:0016769//transferase activity, transferring nitrogenous groups;GO:0016491//oxidoreductase acti…	GO:0044424//intracellular part;GO:0005622//intracellular;GO:0005737//cytoplasm;GO:0043227//membrane-bounded organelle;GO:0043226//organelle;GO:0005856//cytoskeleton;GO:0005623//cell;GO:0044444//cytoplasmic part;GO:0043231//intracellular membrane-bounded organelle;GO:0043232//intracellular non-membrane-bounded organelle;GO:0043229//intracellular organelle;GO:0044464//cell part;GO:0043228//non-memb…
Unigene0002472	ORTHOMCL14916	MARS2	XP_013039077.1	86.3	1e-15	PREDICTED: methionine--tRNA ligase, mitochondrial [Anser cygnoides domesticus]	sp|Q96GW9|SYMM_HUMAN	55.8	3.65e-07	Methionine--tRNA ligase, mitochondrial OS=Homo sapiens GN=MARS2 PE=1 SV=2	Hs14732427	55.8	5.66e-08	KOG0436	Methionyl-tRNA synthetase	K01874	2.38e-15	83.2	apla:101802561	methionyl-tRNA synthetase [EC:6.1.1.10]	-	-	-
Unigene0002503	ORTHOMCL14917	Rapgef3	XP_013054781.1	134	5e-35	PREDICTED: rap guanine nucleotide exchange factor 3 [Anser cygnoides domesticus]	sp|Q9Z1C8|RPGF3_RAT	72.4	1.16e-14	Rap guanine nucleotide exchange factor 3 OS=Rattus norvegicus GN=Rapgef3 PE=2 SV=2	Hs20070215	70.5	6.65e-15	KOG2378	cAMP-regulated guanine nucleotide exchange factor	K08014	3.33e-34	87.8	mgp:100539538	Rap guanine nucleotide exchange factor 3	-	-	-
Unigene0002505	ORTHOMCL14918	--	XP_013048346.1	119	1e-27	PREDICTED: interferon gamma receptor 2 isoform X3 [Anser cygnoides domesticus]	--	--	--	--	--	--	--	--	--	K05133	5.06e-10	68.2	apla:101790789	interferon gamma receptor 2	-	-	-
Unigene0002506	ORTHOMCL14919	--	KFO92594.1	93.6	3e-23	Glutamine-rich protein 2, partial [Buceros rhinoceros silvestris]	--	--	--	--	--	--	--	--	--	--	--	--	--	--	-	-	-
Unigene0002511	ORTHOMCL14920	KIF26B	XP_013055416.1	1100	0.0	PREDICTED: kinesin-like protein KIF26B [Anser cygnoides domesticus]	sp|Q2KJY2|KI26B_HUMAN	877	0.0	Kinesin-like protein KIF26B OS=Homo sapiens GN=KIF26B PE=2 SV=1	Hs22049774	325	2.16e-91	KOG4280	Kinesin-like protein	K10404	0.0	1100	apla:101790860	kinesin family member 26	GO:0007017//microtubule-based process;GO:0009987//cellular process;GO:0044699//single-organism process;GO:0044763//single-organism cellular process	GO:0003824//catalytic activity;GO:0005515//protein binding;GO:0001883//purine nucleoside binding;GO:0032550//purine ribonucleoside binding;GO:0016818//hydrolase activity, acting on acid anhydrides, in phosphorus-containing anhydrides;GO:0097159//organic cyclic compound binding;GO:0097367//carbohydrate derivative binding;GO:0016787//hydrolase activity;GO:0003774//motor activity;GO:1901363//heteroc…	GO:0005875//microtubule associated complex;GO:0043226//organelle;GO:0015630//microtubule cytoskeleton;GO:0044446//intracellular organelle part;GO:0043232//intracellular non-membrane-bounded organelle;GO:0044464//cell part;GO:0044430//cytoskeletal part;GO:0005623//cell;GO:0044424//intracellular part;GO:0043234//protein complex;GO:0032991//macromolecular complex;GO:0005622//intracellular;GO:0043229…
Unigene0002514	ORTHOMCL14921	Gvin1	XP_013055728.1	422	3e-134	PREDICTED: LOW QUALITY PROTEIN: interferon-induced very large GTPase 1-like [Anser cygnoides domesticus]	sp|Q80SU7|GVIN1_MOUSE	214	8.24e-63	Interferon-induced very large GTPase 1 OS=Mus musculus GN=Gvin1 PE=1 SV=1	--	--	--	--	--	--	--	--	--	--	-	-	-
Unigene0002515	ORTHOMCL14922	Sh2b2	XP_009273656.1	564	0.0	PREDICTED: SH2B adapter protein 2 [Aptenodytes forsteri]	sp|Q9Z200|SH2B2_RAT	317	1.47e-95	SH2B adapter protein 2 OS=Rattus norvegicus GN=Sh2b2 PE=1 SV=1	7299480	62.0	3.20e-09	KOG0197	Tyrosine kinases	K07193	0.0	545	fch:102058092	SH2B adapter protein 2	-	-	-
Unigene0002523	ORTHOMCL14923	Fam134c	XP_017689557.1	105	7e-24	PREDICTED: protein FAM134C, partial [Lepidothrix coronata]	sp|Q9CQV4|F134C_MOUSE	77.0	6.16e-15	Protein FAM134C OS=Mus musculus GN=Fam134c PE=1 SV=1	--	--	--	--	--	--	--	--	--	--	-	-	-
Unigene0002525	ORTHOMCL14924	ARRDC2	XP_014808354.1	184	6e-49	PREDICTED: arrestin domain-containing protein 2 isoform X3 [Calidris pugnax]	sp|Q8TBH0|ARRD2_HUMAN	130	5.24e-31	Arrestin domain-containing protein 2 OS=Homo sapiens GN=ARRDC2 PE=2 SV=2	Hs18373305	130	8.14e-32	KOG3780	Thioredoxin binding protein TBP-2/VDUP1	--	--	--	--	--	-	-	-
Unigene0002529	ORTHOMCL14926	--	--	--	--	--	--	--	--	--	--	--	--	--	--	--	--	--	--	--	-	-	-
Unigene0002535	ORTHOMCL14927	LSS	XP_013027185.1	129	3e-29	PREDICTED: lanosterol synthase [Anser cygnoides domesticus]	sp|P84466|ERG7_BOVIN	85.9	3.07e-16	Lanosterol synthase OS=Bos taurus GN=LSS PE=1 SV=2	Hs4505027	84.7	9.88e-17	KOG0497	Oxidosqualene-lanosterol cyclase and related proteins	K01852	2.55e-28	125	apla:101801199	lanosterol synthase [EC:5.4.99.7]	-	-	-
Unigene0002560	ORTHOMCL14929	--	KFO81320.1	59.7	7e-09	Circumsporozoite protein, partial [Cuculus canorus]	--	--	--	--	--	--	--	--	--	--	--	--	--	--	-	-	-
Unigene0002567	ORTHOMCL14930	Ppm1m	XP_013047421.1	81.3	2e-14	PREDICTED: protein phosphatase 1M isoform X1 [Anser cygnoides domesticus]	sp|Q8BU27|PPM1M_MOUSE	68.2	2.03e-11	Protein phosphatase 1M OS=Mus musculus GN=Ppm1m PE=2 SV=2	Hs21389471	65.5	9.14e-12	KOG1323	Serine/threonine phosphatase	K17507	2.11e-14	79.0	apla:101793546	protein phosphatase 1M [EC:3.1.3.16]	-	-	-
Unigene0002568	ORTHOMCL14931	--	ERE65513.1	53.1	9e-07	putative deoxyribonuclease TATDN2-like protein [Cricetulus griseus]	--	--	--	--	--	--	--	--	--	--	--	--	--	--	-	-	-
Unigene0002572	ORTHOMCL14933	--	XP_019468268.1	274	4e-80	PREDICTED: LOW QUALITY PROTEIN: zinc finger protein 628-like [Meleagris gallopavo]	--	--	--	--	Hs22041746	49.3	8.58e-06	KOG0019	Molecular chaperone (HSP90 family)	--	--	--	--	--	-	-	-
Unigene0002573	ORTHOMCL14934	SLC2A1	XP_018430914.1	352	8e-117	PREDICTED: solute carrier family 2, facilitated glucose transporter member 4, partial [Nanorana parkeri]	sp|P79365|GTR1_SHEEP	323	5.50e-108	Solute carrier family 2, facilitated glucose transporter member 1 (Fragment) OS=Ovis aries GN=SLC2A1 PE=2 SV=1	Hs5730051	324	9.76e-108	KOG0569	Permease of the major facilitator superfamily	K07191	7.18e-117	352	xla:444033	MFS transporter, SP family, solute carrier family 2 (facilitated glucose transporter), member 4	GO:0022607//cellular component assembly;GO:0002790//peptide secretion;GO:0008643//carbohydrate transport;GO:0065007//biological regulation;GO:0009306//protein secretion;GO:0044765//single-organism transport;GO:0051234//establishment of localization;GO:0044723//single-organism carbohydrate metabolic process;GO:0042886//amide transport;GO:0007154//cell communication;GO:0044700//single organism sign…	GO:0015145//monosaccharide transmembrane transporter activity;GO:1901476//carbohydrate transporter activity;GO:0005515//protein binding;GO:0022892//substrate-specific transporter activity;GO:0005488//binding;GO:0051119//sugar transmembrane transporter activity;GO:0015149//hexose transmembrane transporter activity;GO:0015144//carbohydrate transmembrane transporter activity;GO:0005215//transporter …	GO:0043227//membrane-bounded organelle;GO:0005622//intracellular;GO:0005623//cell;GO:0005886//plasma membrane;GO:0005576//extracellular region;GO:0043229//intracellular organelle;GO:0005856//cytoskeleton;GO:0044425//membrane part;GO:0043232//intracellular non-membrane-bounded organelle;GO:0031982//vesicle;GO:0015629//actin cytoskeleton;GO:0044421//extracellular region part;GO:0043226//organelle;G…
Unigene0002575	ORTHOMCL14935	--	XP_008176421.1	65.5	7e-12	PREDICTED: LOW QUALITY PROTEIN: uncharacterized protein LOC101949398, partial [Chrysemys picta bellii]	--	--	--	--	--	--	--	--	--	--	--	--	--	--	-	-	-
Unigene0002577	ORTHOMCL14936	Dchs1	XP_017661462.1	168	1e-47	PREDICTED: protocadherin-23 isoform X3 [Lepidothrix coronata]	sp|E9PVD3|PCD16_MOUSE	89.7	3.14e-21	Protocadherin-16 OS=Mus musculus GN=Dchs1 PE=1 SV=1	Hs16933557	84.7	2.51e-20	KOG3594	FOG: Cadherin repeats	K16507	5.64e-42	150	pbi:103065302	protocadherin-16/23	-	-	-
Unigene0002582	ORTHOMCL14937	--	NP_001299831.1	68.2	3e-12	MHC class II M beta chain 1 [Gallus gallus]	--	--	--	--	--	--	--	--	--	K08737	4.52e-06	48.9	mdo:100033356	DNA mismatch repair protein MSH6	-	-	-
Unigene0002586	ORTHOMCL14938	Znf768	XP_014015365.1	94.4	4e-21	PREDICTED: bromodomain-containing protein DDB_G0280777-like isoform X1 [Salmo salar]	sp|Q8R0T2|ZN768_MOUSE	47.4	4.41e-06	Zinc finger protein 768 OS=Mus musculus GN=Znf768 PE=2 SV=1	Hs20127629	45.8	2.49e-06	KOG1721	FOG: Zn-finger	K04593	1.78e-24	102	cbr:CBG03673	latrophilin 2	-	-	-
Unigene0002593	ORTHOMCL14940	MAPT	XP_009470750.1	138	4e-46	PREDICTED: LOW QUALITY PROTEIN: microtubule-associated protein 4 [Nipponia nippon]	sp|Q9MYX8|TAU_PAPHA	58.9	1.73e-07	Microtubule-associated protein tau OS=Papio hamadryas GN=MAPT PE=2 SV=3	Hs8400715	58.5	2.59e-08	KOG2418	Microtubule-associated protein TAU	K10431	1.22e-33	105	fch:102055152	microtubule-associated protein 4	-	-	-
Unigene0002606	ORTHOMCL14941	--	--	--	--	--	--	--	--	--	--	--	--	--	--	--	--	--	--	--	-	-	-
Unigene0002610	ORTHOMCL14942	--	EMP24878.1	57.4	3e-08	Ig heavy chain V region 3, partial [Chelonia mydas]	sp|P19180|HV03_CARAU	45.4	1.16e-06	Ig heavy chain V region 3 OS=Carassius auratus PE=4 SV=1	--	--	--	--	--	--	--	--	--	--	-	-	-
Unigene0002618	ORTHOMCL14943	--	EMC88011.1	104	4e-25	Putative uncharacterized transposon-derived protein ZK1236.4, partial [Columba livia]	--	--	--	--	--	--	--	--	--	K00864	3.80e-15	79.0	fpg:101922294	glycerol kinase [EC:2.7.1.30]	-	-	-
Unigene0002620	ORTHOMCL14945	jockey\pol	AAA49027.1	107	2e-26	reverse transcriptase, partial [Gallus gallus]	sp|P21329|RTJK_DROFU	45.1	6.20e-06	RNA-directed DNA polymerase from mobile element jockey OS=Drosophila funebris GN=jockey\pol PE=1 SV=1	CE08291	48.5	5.55e-08	KOG1075	FOG: Reverse transcriptase	K15009	3.33e-19	84.7	apla:101795450	SH3 and multiple ankyrin repeat domains protein	-	-	-
Unigene0002626	ORTHOMCL14946	RYR3	XP_010122362.1	168	8e-48	PREDICTED: ryanodine receptor 3-like, partial [Chlamydotis macqueenii]	sp|Q15413|RYR3_HUMAN	144	7.19e-41	Ryanodine receptor 3 OS=Homo sapiens GN=RYR3 PE=1 SV=3	Hs4506759	144	1.16e-41	KOG2243	Ca2+ release channel (ryanodine receptor)	K04963	4.95e-48	167	fch:102054164	ryanodine receptor 3	-	-	-
Unigene0002629	ORTHOMCL14947	--	XP_009462463.1	96.3	1e-22	PREDICTED: adenylate cyclase type 10, partial [Nipponia nippon]	--	--	--	--	--	--	--	--	--	K11265	2.86e-22	93.6	gga:770187	adenylate cyclase 10 [EC:4.6.1.1]	-	-	-
Unigene0002648	ORTHOMCL14948	HAPLN2	KFW82694.1	303	1e-103	Hyaluronan and proteoglycan link protein 2, partial [Manacus vitellinus]	sp|Q9GZV7|HPLN2_HUMAN	224	5.21e-73	Hyaluronan and proteoglycan link protein 2 OS=Homo sapiens GN=HAPLN2 PE=2 SV=1	Hs22045824_1	57.8	4.42e-11	KOG1218	Proteins containing Ca2+-binding EGF-like domains	K06851	5.26e-103	303	gga:425975	hyaluronan and proteoglycan link protein 2	-	-	-
Unigene0002654	ORTHOMCL14949	--	XP_013055298.1	143	4e-39	PREDICTED: LOW QUALITY PROTEIN: LIM and calponin homology domains-containing protein 1 [Anser cygnoides domesticus]	--	--	--	--	--	--	--	--	--	--	--	--	--	--	GO:0044763//single-organism cellular process;GO:1902589//single-organism organelle organization;GO:0071840//cellular component organization or biogenesis;GO:0007010//cytoskeleton organization;GO:0009987//cellular process;GO:0030036//actin cytoskeleton organization;GO:0016043//cellular component organization;GO:0044699//single-organism process;GO:0006996//organelle organization;GO:0030029//actin f…	GO:0046872//metal ion binding;GO:0043169//cation binding;GO:0005488//binding;GO:0046914//transition metal ion binding;GO:0043167//ion binding	-
Unigene0002656	ORTHOMCL14950	--	XP_005021064.1	138	3e-39	PREDICTED: protein EVI2B isoform X2 [Anas platyrhynchos]	--	--	--	--	--	--	--	--	--	K16854	2.65e-39	137	apla:101802306	ecotropic viral integration site 2B protein	-	-	-
Unigene0002660	ORTHOMCL14951	TY3B-I	XP_010218741.1	216	1e-63	PREDICTED: LOW QUALITY PROTEIN: KRAB-A domain-containing protein 2, partial [Tinamus guttatus]	sp|Q7LHG5|YI31B_YEAST	64.7	6.37e-12	Transposon Ty3-I Gag-Pol polyprotein OS=Saccharomyces cerevisiae (strain ATCC 204508 / S288c) GN=TY3B-I PE=3 SV=2	At3g31970	174	3.44e-51	KOG0017	FOG: Transposon-encoded proteins with TYA, reverse transcriptase, integrase domains in various combinations	--	--	--	--	--	-	-	-
Unigene0002663	ORTHOMCL14952	FBXO41	XP_009696100.1	267	1e-87	PREDICTED: F-box only protein 41-like, partial [Cariama cristata]	sp|Q8TF61|FBX41_HUMAN	225	6.55e-69	F-box only protein 41 OS=Homo sapiens GN=FBXO41 PE=2 SV=5	--	--	--	--	--	K10316	4.74e-85	267	apla:101795221	F-box protein 41	-	-	-
Unigene0002669	ORTHOMCL14953	--	XP_018117120.1	51.6	6e-07	PREDICTED: POZ-, AT hook-, and zinc finger-containing protein 1-like isoform X4 [Xenopus laevis]	--	--	--	--	--	--	--	--	--	--	--	--	--	--	-	GO:0005488//binding	-
Unigene0002670	ORTHOMCL14954	gag	EMC84783.1	131	9e-39	Gag polyprotein, partial [Columba livia]	sp|P03341|GAG_BAEVM	48.5	3.72e-07	Gag polyprotein OS=Baboon endogenous virus (strain M7) GN=gag PE=3 SV=4	--	--	--	--	--	--	--	--	--	--	-	-	-
Unigene0002692	ORTHOMCL14958	--	BAA88337.1	79.3	2e-18	ORF2 [Acanthochelys spixii]	--	--	--	--	--	--	--	--	--	K11657	1.33e-06	50.1	fab:101817576	remodeling and spacing factor 1	-	-	-
Unigene0002696	ORTHOMCL14959	PLA2G4E	XP_013047672.1	176	2e-50	PREDICTED: cytosolic phospholipase A2 epsilon-like [Anser cygnoides domesticus]	sp|Q3MJ16|PA24E_HUMAN	68.2	1.15e-13	Cytosolic phospholipase A2 epsilon OS=Homo sapiens GN=PLA2G4E PE=2 SV=3	Hs4826914_2	43.5	6.33e-06	KOG1028	Ca2+-dependent phospholipid-binding protein Synaptotagmin, required for synaptic vesicle and secretory granule exocytosis	K16342	1.07e-48	169	apla:101794764	cytosolic phospholipase A2 [EC:3.1.1.4]	-	-	-
Unigene0002697	ORTHOMCL14960	--	KFQ21683.1	47.8	7e-06	hypothetical protein N332_04825, partial [Mesitornis unicolor]	--	--	--	--	--	--	--	--	--	--	--	--	--	--	-	-	-
Unigene0002700	ORTHOMCL14961	PCDHB5	XP_009462506.1	209	8e-64	PREDICTED: protocadherin beta-15-like [Nipponia nippon]	sp|Q5DRC9|PCDB5_PANTR	153	3.60e-43	Protocadherin beta-5 OS=Pan troglodytes GN=PCDHB5 PE=3 SV=1	Hs7661662	152	1.75e-43	KOG3594	FOG: Cadherin repeats	K16494	8.16e-64	206	gga:100858139	protocadherin beta	-	-	-
Unigene0002701	ORTHOMCL14962	PCDHB1	XP_013057747.1	372	2e-122	PREDICTED: protocadherin beta-5-like [Anser cygnoides domesticus]	sp|Q5DRE0|PCDB1_PANTR	243	3.27e-74	Protocadherin beta-1 OS=Pan troglodytes GN=PCDHB1 PE=3 SV=1	Hs14195607	242	9.56e-75	KOG3594	FOG: Cadherin repeats	K16494	1.06e-115	344	gga:100858139	protocadherin beta	-	-	-
Unigene0002703	ORTHOMCL14963	PCDHB5	XP_009462506.1	249	1e-78	PREDICTED: protocadherin beta-15-like [Nipponia nippon]	sp|Q5DRC9|PCDB5_PANTR	168	5.08e-48	Protocadherin beta-5 OS=Pan troglodytes GN=PCDHB5 PE=3 SV=1	Hs7661662	166	4.98e-48	KOG3594	FOG: Cadherin repeats	K16494	4.50e-77	249	gga:100857645	protocadherin beta	-	-	-
Unigene0002717	ORTHOMCL14964	Hoga1	XP_010007887.1	95.9	2e-23	PREDICTED: LOW QUALITY PROTEIN: 4-hydroxy-2-oxoglutarate aldolase, mitochondrial [Nestor notabilis]	sp|Q9DCU9|HOGA1_MOUSE	87.4	2.35e-21	4-hydroxy-2-oxoglutarate aldolase, mitochondrial OS=Mus musculus GN=Hoga1 PE=2 SV=1	--	--	--	--	--	K18123	2.86e-23	94.7	mgp:100548398	4-hydroxy-2-oxoglutarate aldolase [EC:4.1.3.16]	-	-	-
Unigene0002740	ORTHOMCL14966	--	XP_009318973.1	64.3	3e-10	PREDICTED: myomegalin-like [Pygoscelis adeliae]	--	--	--	--	--	--	--	--	--	K16549	3.15e-14	73.9	fab:101807145	myomegalin	-	-	-
Unigene0002744	ORTHOMCL14968	WDR27	XP_010219873.1	138	1e-40	PREDICTED: WD repeat-containing protein 27-like [Tinamus guttatus]	sp|A2RRH5|WDR27_HUMAN	121	1.90e-31	WD repeat-containing protein 27 OS=Homo sapiens GN=WDR27 PE=1 SV=3	Hs18565451	96.7	6.50e-24	KOG0266	WD40 repeat-containing protein	--	--	--	--	--	-	-	-
Unigene0002750	ORTHOMCL14969	RPII	XP_009647363.1	124	7e-34	PREDICTED: zinc finger protein 768-like, partial [Egretta garzetta]	sp|P14248|RPB1_PLAFD	50.4	2.62e-06	DNA-directed RNA polymerase II subunit RPB1 OS=Plasmodium falciparum (isolate CDC / Honduras) GN=RPII PE=3 SV=1	--	--	--	--	--	--	--	--	--	--	-	-	-
Unigene0002752	ORTHOMCL14970	TCP11	XP_013052438.1	127	5e-34	PREDICTED: T-complex protein 11 homolog [Anser cygnoides domesticus]	sp|Q8WWU5|TCP11_HUMAN	55.8	1.13e-09	T-complex protein 11 homolog OS=Homo sapiens GN=TCP11 PE=2 SV=1	Hs8924256	55.8	1.74e-10	KOG1981	SOK1 kinase belonging to the STE20/SPS1/GC kinase family	--	--	--	--	--	-	-	-
Unigene0002757	ORTHOMCL14971	--	XP_015712228.1	62.0	3e-10	PREDICTED: serum response factor [Coturnix japonica]	--	--	--	--	--	--	--	--	--	K04378	2.22e-08	54.7	ngi:103730795	serum response factor	-	-	-
Unigene0002763	ORTHOMCL14972	--	--	--	--	--	sp|Q3BAI2|YCX91_PHAAO	56.6	2.73e-09	Uncharacterized protein ORF91 OS=Phalaenopsis aphrodite subsp. formosana PE=4 SV=1	--	--	--	--	--	--	--	--	--	--	-	-	-
Unigene0002792	ORTHOMCL14977	Duox2	XP_013054340.1	136	3e-36	PREDICTED: dual oxidase 2 [Anser cygnoides domesticus]	sp|Q9ES45|DUOX2_RAT	74.7	4.17e-16	Dual oxidase 2 OS=Rattus norvegicus GN=Duox2 PE=2 SV=1	Hs19923434	70.5	1.92e-15	KOG0039	Ferric reductase, NADH/NADPH oxidase and related proteins	K13411	4.02e-36	134	apla:101800626	dual oxidase [EC:1.6.3.1 1.11.1.-]	-	-	-
Unigene0002793	ORTHOMCL14978	--	XP_016895261.1	60.8	4e-07	PREDICTED: lanosterol synthase [Cynoglossus semilaevis]	--	--	--	--	--	--	--	--	--	--	--	--	--	--	-	-	-
Unigene0002797	ORTHOMCL14979	TY3B-I	XP_010218741.1	194	3e-56	PREDICTED: LOW QUALITY PROTEIN: KRAB-A domain-containing protein 2, partial [Tinamus guttatus]	sp|Q7LHG5|YI31B_YEAST	100	7.54e-25	Transposon Ty3-I Gag-Pol polyprotein OS=Saccharomyces cerevisiae (strain ATCC 204508 / S288c) GN=TY3B-I PE=3 SV=2	At2g10780	139	3.62e-39	KOG0017	FOG: Transposon-encoded proteins with TYA, reverse transcriptase, integrase domains in various combinations	K01127	1.05e-28	114	xtr:100493665	glycosylphosphatidylinositol phospholipase D [EC:3.1.4.50]	-	-	-
Unigene0002814	ORTHOMCL2915	NME2	XP_013032651.1	82.4	4e-20	PREDICTED: nucleoside diphosphate kinase-like [Anser cygnoides domesticus]	sp|Q50KA8|NDKB_CANFA	68.6	2.52e-15	Nucleoside diphosphate kinase B OS=Canis familiaris GN=NME2 PE=2 SV=1	Hs4505409	67.0	1.67e-15	KOG0888	Nucleoside diphosphate kinase	K00940	6.73e-20	82.8	apla:101800665	nucleoside-diphosphate kinase [EC:2.7.4.6]	GO:0009165//nucleotide biosynthetic process;GO:0009148//pyrimidine nucleoside triphosphate biosynthetic process;GO:0044763//single-organism cellular process;GO:0009259//ribonucleotide metabolic process;GO:0009209//pyrimidine ribonucleoside triphosphate biosynthetic process;GO:0044711//single-organism biosynthetic process;GO:0072521//purine-containing compound metabolic process;GO:0055086//nucleob…	GO:0001883//purine nucleoside binding;GO:0097159//organic cyclic compound binding;GO:0005488//binding;GO:1901363//heterocyclic compound binding;GO:0001882//nucleoside binding;GO:0036094//small molecule binding;GO:0032550//purine ribonucleoside binding;GO:0097367//carbohydrate derivative binding;GO:0032549//ribonucleoside binding	GO:0044464//cell part;GO:0043227//membrane-bounded organelle;GO:0005623//cell;GO:0043231//intracellular membrane-bounded organelle;GO:0043229//intracellular organelle;GO:0005622//intracellular;GO:0044424//intracellular part;GO:0043226//organelle
Unigene0002816	ORTHOMCL14982	ABCB4	XP_013042394.1	223	2e-67	PREDICTED: multidrug resistance protein 1-like [Anser cygnoides domesticus]	sp|P21439|MDR3_HUMAN	81.6	1.37e-16	Multidrug resistance protein 3 OS=Homo sapiens GN=ABCB4 PE=1 SV=2	Hs9961250	81.6	2.13e-17	KOG0055	Multidrug/pheromone exporter, ABC superfamily	K05658	1.45e-33	132	gga:395712	ATP-binding cassette, subfamily B (MDR/TAP), member 1 [EC:3.6.3.44]	-	-	-
Unigene0002824	ORTHOMCL14984	ARSD	XP_013036260.1	381	4e-129	PREDICTED: arylsulfatase D-like isoform X4 [Anser cygnoides domesticus]	sp|P51689|ARSD_HUMAN	249	6.45e-79	Arylsulfatase D OS=Homo sapiens GN=ARSD PE=1 SV=2	Hs6806885	251	5.83e-83	KOG3867	Sulfatase	K12374	1.25e-115	345	mgp:100546484	arylsulfatase D/F/H [EC:3.1.6.-]	-	-	-
Unigene0002834	ORTHOMCL14985	--	XP_012953288.1	73.6	2e-15	PREDICTED: uncharacterized protein LOC106016525 isoform X6 [Anas platyrhynchos]	--	--	--	--	--	--	--	--	--	--	--	--	--	--	-	-	-
Unigene0002849	ORTHOMCL14986	--	XP_015134673.1	68.2	6e-10	PREDICTED: uncharacterized protein LOC107052159 isoform X2 [Gallus gallus]	--	--	--	--	--	--	--	--	--	--	--	--	--	--	-	-	-
Unigene0002854	ORTHOMCL14987	ADSL	XP_013036525.1	410	1e-140	PREDICTED: adenylosuccinate lyase [Anser cygnoides domesticus]	sp|P21265|PUR8_CHICK	401	3.39e-137	Adenylosuccinate lyase OS=Gallus gallus GN=ADSL PE=2 SV=2	Hs4557269	353	2.80e-119	KOG2700	Adenylosuccinate lyase	K01756	1.99e-139	407	apla:101801878	adenylosuccinate lyase [EC:4.3.2.2]	-	-	-
Unigene0002857	ORTHOMCL14988	--	XP_013027651.1	87.0	2e-14	PREDICTED: PH and SEC7 domain-containing protein 1, partial [Anser cygnoides domesticus]	--	--	--	--	--	--	--	--	--	--	--	--	--	--	-	-	-
Unigene0002860	ORTHOMCL14989	LRCH2	KFW92094.1	80.9	6e-16	Leucine-rich repeat and calponin homology domain-containing protein 2, partial [Phalacrocorax carbo]	sp|Q5VUJ6|LRCH2_HUMAN	55.8	1.26e-08	Leucine-rich repeat and calponin homology domain-containing protein 2 OS=Homo sapiens GN=LRCH2 PE=2 SV=2	Hs22059614	55.8	1.81e-09	KOG0532	Leucine-rich repeat (LRR) protein, contains calponin homology domain	--	--	--	--	--	-	-	-
Unigene0002877	ORTHOMCL14990	thrap3	XP_005025386.1	123	2e-27	PREDICTED: thyroid hormone receptor-associated protein 3 isoform X2 [Anas platyrhynchos]	sp|Q5BJ39|TR150_XENLA	114	6.32e-26	Thyroid hormone receptor-associated protein 3 OS=Xenopus laevis GN=thrap3 PE=2 SV=1	--	--	--	--	--	K13112	4.80e-28	122	apla:101805026	thyroid hormone receptor-associated protein 3	-	-	-
Unigene0002892	ORTHOMCL14991	ARHGDIG	XP_015498433.1	132	1e-34	PREDICTED: rho GDP-dissociation inhibitor 3 [Parus major]	sp|Q0II80|GDIR3_BOVIN	58.5	5.22e-09	Rho GDP-dissociation inhibitor 3 OS=Bos taurus GN=ARHGDIG PE=2 SV=1	Hs4502225	56.6	3.44e-09	KOG3205	Rho GDP-dissociation inhibitor	K12462	1.18e-27	108	clv:102091322	Rho GDP-dissociation inhibitor	-	-	-
Unigene0002895	ORTHOMCL14992	--	EOB08717.1	83.2	3e-16	hypothetical protein Anapl_10464 [Anas platyrhynchos]	--	--	--	--	--	--	--	--	--	--	--	--	--	--	-	-	-
Unigene0002898	ORTHOMCL14993	--	KFQ75643.1	85.5	2e-20	hypothetical protein N337_10064, partial [Phoenicopterus ruber ruber]	--	--	--	--	--	--	--	--	--	K01939	1.47e-09	60.8	clv:102091762	adenylosuccinate synthase [EC:6.3.4.4]	-	-	-
Unigene0002912	ORTHOMCL14994	--	XP_013051962.1	59.7	7e-09	PREDICTED: matrix Gla protein [Anser cygnoides domesticus]	--	--	--	--	--	--	--	--	--	K19481	1.78e-09	59.7	apla:101804899	matrix Gla protein	-	-	-
Unigene0002919	ORTHOMCL14995	--	--	--	--	--	--	--	--	--	--	--	--	--	--	--	--	--	--	--	-	-	-
Unigene0002926	ORTHOMCL14996	--	XP_013056017.1	85.1	3e-15	PREDICTED: stromal interaction molecule 1 isoform X2 [Anser cygnoides domesticus]	--	--	--	--	--	--	--	--	--	--	--	--	--	--	-	-	-
Unigene0002929	ORTHOMCL14997	Plec	XP_012954839.1	1388	0.0	PREDICTED: dystonin isoform X14 [Anas platyrhynchos]	sp|Q9QXS1|PLEC_MOUSE	427	5.01e-125	Plectin OS=Mus musculus GN=Plec PE=1 SV=3	Hs4502443	841	0.0	KOG0516	Dystonin, GAS (Growth-arrest-specific protein), and related proteins	K10382	0.0	1297	mgp:100542468	dystonin	-	-	-
Unigene0002930	ORTHOMCL14998	NME3	XP_013032652.1	336	3e-113	PREDICTED: LOW QUALITY PROTEIN: probable crossover junction endonuclease EME2 [Anser cygnoides domesticus]	sp|Q13232|NDK3_HUMAN	276	4.37e-84	Nucleoside diphosphate kinase 3 OS=Homo sapiens GN=NME3 PE=1 SV=2	Hs18598192	276	6.78e-85	KOG0888	Nucleoside diphosphate kinase	K00940	9.83e-100	323	gga:416399	nucleoside-diphosphate kinase [EC:2.7.4.6]	GO:0006164//purine nucleotide biosynthetic process;GO:0006725//cellular aromatic compound metabolic process;GO:0009208//pyrimidine ribonucleoside triphosphate metabolic process;GO:0046483//heterocycle metabolic process;GO:1901293//nucleoside phosphate biosynthetic process;GO:0009150//purine ribonucleotide metabolic process;GO:0044271//cellular nitrogen compound biosynthetic process;GO:0034654//nu…	GO:0001883//purine nucleoside binding;GO:0097159//organic cyclic compound binding;GO:0032550//purine ribonucleoside binding;GO:0001882//nucleoside binding;GO:0005488//binding;GO:1901363//heterocyclic compound binding;GO:0032549//ribonucleoside binding;GO:0097367//carbohydrate derivative binding;GO:0036094//small molecule binding	GO:0043227//membrane-bounded organelle;GO:0043231//intracellular membrane-bounded organelle;GO:0043229//intracellular organelle;GO:0044464//cell part;GO:0005622//intracellular;GO:0043226//organelle;GO:0005623//cell;GO:0044424//intracellular part
Unigene0002940	ORTHOMCL14999	SH3GLB2	XP_013054152.1	176	4e-46	PREDICTED: endophilin-B2 isoform X5 [Anser cygnoides domesticus]	sp|Q5ZJ81|SHLB2_CHICK	144	1.90e-35	Endophilin-B2 OS=Gallus gallus GN=SH3GLB2 PE=2 SV=1	Hs9910352	125	9.21e-30	KOG3725	SH3 domain protein SH3GLB	K11248	3.36e-45	173	apla:101790068	endophilin-B	-	-	-
Unigene0002952	ORTHOMCL15000	Ppapdc1b	XP_013049828.1	244	7e-73	PREDICTED: phosphatidate phosphatase PPAPDC1B [Anser cygnoides domesticus]	sp|Q3UMZ3|PPC1B_MOUSE	162	5.92e-44	Phosphatidate phosphatase PPAPDC1B OS=Mus musculus GN=Ppapdc1b PE=2 SV=1	Hs20474788	145	1.60e-38	KOG3030	Lipid phosphate phosphatase and related enzymes of the PAP2 family	--	--	--	--	--	-	-	-
Unigene0002957	ORTHOMCL15001	DTL	XP_013029380.1	191	2e-51	PREDICTED: denticleless protein homolog [Anser cygnoides domesticus]	sp|Q5ZJW8|DTL_CHICK	148	2.59e-37	Denticleless protein homolog OS=Gallus gallus GN=DTL PE=2 SV=1	Hs7705576	85.1	5.23e-17	KOG0321	WD40 repeat-containing protein L2DTL	K11790	2.46e-41	162	apla:101803887	denticleless	GO:0006139//nucleobase-containing compound metabolic process;GO:0006807//nitrogen compound metabolic process;GO:0043632//modification-dependent macromolecule catabolic process;GO:0000077//DNA damage checkpoint;GO:0019941//modification-dependent protein catabolic process;GO:0044257//cellular protein catabolic process;GO:0009056//catabolic process;GO:0009416//response to light stimulus;GO:0044265//…	GO:0019787//ubiquitin-like protein transferase activity;GO:0003824//catalytic activity;GO:0016740//transferase activity	GO:0005856//cytoskeleton;GO:1902494//catalytic complex;GO:0044430//cytoskeletal part;GO:1990234//transferase complex;GO:0031461//cullin-RING ubiquitin ligase complex;GO:0044446//intracellular organelle part;GO:0043227//membrane-bounded organelle;GO:0043226//organelle;GO:0005623//cell;GO:0000151//ubiquitin ligase complex;GO:0044424//intracellular part;GO:0043231//intracellular membrane-bounded org…
Unigene0002968	ORTHOMCL15002	Cd248	KFO58835.1	168	6e-48	Enterin neuropeptides, partial [Corvus brachyrhynchos]	sp|Q91V98|CD248_MOUSE	65.5	2.74e-10	Endosialin OS=Mus musculus GN=Cd248 PE=2 SV=1	7292491	53.5	2.66e-07	KOG1217	Fibrillins and related proteins containing Ca2+-binding EGF-like domains	K08203	1.11e-35	143	phi:102105336	MFS transporter, OCT family, solute carrier family 22 (organic anion transporter), member 6	-	-	-
Unigene0002973	ORTHOMCL15003	--	KFW71900.1	91.7	1e-19	ATP-dependent RNA helicase DDX51, partial [Pygoscelis adeliae]	--	--	--	--	--	--	--	--	--	K14807	4.00e-07	53.9	fpg:101911501	ATP-dependent RNA helicase DDX51/DBP6 [EC:3.6.4.13]	-	-	-
Unigene0002989	ORTHOMCL15004	RPL12	EMC80742.1	94.0	5e-20	60S ribosomal protein L12, partial [Columba livia]	sp|Q6QMZ7|RL12_CHILA	80.1	3.01e-16	60S ribosomal protein L12 OS=Chinchilla lanigera GN=RPL12 PE=2 SV=1	Hs18599384	81.6	1.08e-17	KOG0886	40S ribosomal protein S2	K02870	6.97e-21	94.7	apla:101796460	large subunit ribosomal protein L12e	-	-	-
Unigene0002992	ORTHOMCL15005	CGN	XP_013057709.1	142	1e-37	PREDICTED: LOW QUALITY PROTEIN: cingulin, partial [Anser cygnoides domesticus]	sp|B3EX63|CING_SORAR	52.4	1.58e-07	Cingulin OS=Sorex araneus GN=CGN PE=3 SV=1	--	--	--	--	--	K06102	2.02e-09	59.7	apla:101802565	cingulin	-	-	-
Unigene0002996	ORTHOMCL15006	TSPAN12	XP_010219176.1	72.4	2e-12	PREDICTED: tetraspanin-12-like [Tinamus guttatus]	sp|Q5ZIF5|TSN12_CHICK	72.4	2.38e-12	Tetraspanin-12 OS=Gallus gallus GN=TSPAN12 PE=2 SV=1	Hs6912528	68.6	9.20e-12	KOG3882	Tetraspanin family integral membrane protein	K17355	7.40e-12	72.8	gfr:102036132	tetraspanin-12	-	-	GO:0031224//intrinsic component of membrane;GO:0044425//membrane part;GO:0016020//membrane
Unigene0002999	ORTHOMCL15007	--	AAA49022.1	72.4	3e-21	POL-like, partial [Gallus gallus]	--	--	--	--	--	--	--	--	--	K18026	1.02e-16	83.2	fab:101807816	tyrosine-protein phosphatase non-receptor type 2 [EC:3.1.3.48]	-	-	-
Unigene0003005	ORTHOMCL15008	pol	AAA49027.1	354	6e-164	reverse transcriptase, partial [Gallus gallus]	sp|P21328|RTJK_DROME	65.5	6.54e-18	RNA-directed DNA polymerase from mobile element jockey OS=Drosophila melanogaster GN=pol PE=1 SV=1	CE07199	115	1.67e-34	KOG1075	FOG: Reverse transcriptase	--	--	--	--	--	-	-	-
Unigene0003014	ORTHOMCL15009	runx1	NP_990558.1	373	9e-126	runt-related transcription factor 1 [Gallus gallus]	sp|Q6PF39|RUNX1_XENLA	345	2.16e-115	Runt-related transcription factor 1 OS=Xenopus laevis GN=runx1 PE=2 SV=2	Hs19923198	333	2.26e-111	KOG3982	Runt and related transcription factors	K08367	1.87e-126	373	gga:396152	runt-related transcription factor 1	-	-	-
Unigene0003018	ORTHOMCL15010	RAPGEF6	XP_015731041.1	203	4e-55	PREDICTED: rap guanine nucleotide exchange factor 6 isoform X8 [Coturnix japonica]	sp|Q8TEU7|RPGF6_HUMAN	169	3.64e-44	Rap guanine nucleotide exchange factor 6 OS=Homo sapiens GN=RAPGEF6 PE=1 SV=2	Hs7706513	145	8.22e-37	KOG3542	cAMP-regulated guanine nucleotide exchange factor	K08020	1.65e-52	196	fab:101805681	Rap guanine nucleotide exchange factor 6	-	-	-
Unigene0003026	ORTHOMCL15013	--	EOA94629.1	74.3	3e-11	hypothetical protein Anapl_05937 [Anas platyrhynchos]	--	--	--	--	--	--	--	--	--	--	--	--	--	--	-	-	-
Unigene0003031	ORTHOMCL15014	Krt36	XP_013055236.1	392	9e-132	PREDICTED: keratin, type I cytoskeletal 15-like [Anser cygnoides domesticus]	sp|B1AQ75|KRT36_MOUSE	81.6	1.28e-16	Keratin, type I cuticular Ha6 OS=Mus musculus GN=Krt36 PE=1 SV=1	7296991	52.4	1.94e-07	KOG0977	Nuclear envelope protein lamin, intermediate filament superfamily	K07604	3.73e-67	217	apla:101795309	type I keratin, acidic	-	-	-
Unigene0003036	ORTHOMCL15015	--	XP_015810555.1	53.9	4e-07	PREDICTED: titin-like [Nothobranchius furzeri]	--	--	--	--	--	--	--	--	--	--	--	--	--	--	-	-	-
Unigene0003039	ORTHOMCL15016	--	XP_004938907.1	63.9	9e-10	PREDICTED: uncharacterized protein C11ORF97 isoform X1 [Gallus gallus]	--	--	--	--	--	--	--	--	--	--	--	--	--	--	-	-	-
Unigene0003043	ORTHOMCL15017	--	KFV14947.1	192	4e-60	hypothetical protein N339_02630, partial [Pterocles gutturalis]	--	--	--	--	--	--	--	--	--	K00864	1.09e-29	112	fpg:101922294	glycerol kinase [EC:2.7.1.30]	-	-	-
Unigene0003049	ORTHOMCL15018	--	XP_015729391.1	55.1	9e-06	PREDICTED: coiled-coil domain-containing protein 81-like [Coturnix japonica]	--	--	--	--	--	--	--	--	--	--	--	--	--	--	-	-	-
Unigene0003069	ORTHOMCL15019	Rab11b	XP_005513358.1	118	2e-28	PREDICTED: ras-related protein Rab-11B, partial [Columba livia]	sp|P22129|RB11B_DIPOM	109	1.80e-25	Ras-related protein Rab-11B OS=Diplobatis ommata PE=2 SV=1	Hs17483399	108	6.65e-26	KOG0087	GTPase Rab11/YPT3, small G protein superfamily	K07905	5.27e-29	118	clv:102084126	Ras-related protein Rab-11B	-	-	-
Unigene0003073	ORTHOMCL15020	--	ELK37527.1	87.0	2e-16	DNA-binding protein Ikaros [Myotis davidii]	--	--	--	--	--	--	--	--	--	--	--	--	--	--	-	-	-
Unigene0003081	ORTHOMCL15022	HUS1	AAR28760.1	131	1e-35	DNA-dependent protein kinase catalytic subunit, partial [Gallus gallus]	sp|O60921|HUS1_HUMAN	60.1	2.05e-09	Checkpoint protein HUS1 OS=Homo sapiens GN=HUS1 PE=1 SV=1	Hs4758576	60.1	3.18e-10	KOG3999	Checkpoint 9-1-1 complex, HUS1 component	K18026	2.25e-23	103	fab:101807816	tyrosine-protein phosphatase non-receptor type 2 [EC:3.1.3.48]	-	-	-
Unigene0003083	ORTHOMCL15023	LCA5	XP_013056060.1	575	0.0	PREDICTED: lebercilin [Anser cygnoides domesticus]	sp|Q86VQ0|LCA5_HUMAN	112	1.37e-26	Lebercilin OS=Homo sapiens GN=LCA5 PE=1 SV=2	--	--	--	--	--	--	--	--	--	--	GO:0042592//homeostatic process;GO:0010970//establishment of localization by movement along microtubule;GO:0048871//multicellular organismal homeostasis;GO:0065008//regulation of biological quality;GO:0044763//single-organism cellular process;GO:0051234//establishment of localization;GO:0051179//localization;GO:0001894//tissue homeostasis;GO:1902578//single-organism localization;GO:0065007//biolo…	GO:0005488//binding;GO:0005515//protein binding	-
Unigene0003089	ORTHOMCL15024	--	KFQ13298.1	54.3	3e-13	Sodium channel protein type 5 subunit alpha, partial [Leptosomus discolor]	--	--	--	--	--	--	--	--	--	--	--	--	--	--	-	-	-
Unigene0003110	ORTHOMCL15025	Dgat2	ELK00382.1	58.2	4e-06	Diacylglycerol O-acyltransferase 2 [Pteropus alecto]	sp|Q5FVP8|DGAT2_RAT	53.5	4.72e-06	Diacylglycerol O-acyltransferase 2 OS=Rattus norvegicus GN=Dgat2 PE=2 SV=1	Hs14211871	52.4	1.12e-06	KOG0831	Acyl-CoA:diacylglycerol acyltransferase (DGAT)	K11160	7.10e-06	55.1	cfr:102504113	diacylglycerol O-acyltransferase 2 [EC:2.3.1.20 2.3.1.75]	-	-	-
Unigene0003111	ORTHOMCL15026	Rwdd1	XP_013207829.1	57.0	1e-08	PREDICTED: RWD domain-containing protein 1, partial [Microtus ochrogaster]	sp|Q9CQK7|RWDD1_MOUSE	57.4	2.20e-09	RWD domain-containing protein 1 OS=Mus musculus GN=Rwdd1 PE=1 SV=1	Hs7706270	57.4	3.33e-10	KOG4018	Uncharacterized conserved protein, contains RWD domain	--	--	--	--	--	-	-	-
Unigene0003113	ORTHOMCL15027	--	KFV82168.1	62.0	4e-08	hypothetical protein N308_03431, partial [Struthio camelus australis]	--	--	--	--	--	--	--	--	--	--	--	--	--	--	-	-	-
Unigene0003120	ORTHOMCL15028	--	XP_013045855.1	77.0	1e-14	PREDICTED: beta-galactosidase isoform X3 [Anser cygnoides domesticus]	--	--	--	--	--	--	--	--	--	--	--	--	--	--	-	-	-
Unigene0003122	ORTHOMCL15029	--	XP_009561299.1	146	2e-37	PREDICTED: LOW QUALITY PROTEIN: RNA-directed DNA polymerase from mobile element jockey-like, partial [Cuculus canorus]	--	--	--	--	--	--	--	--	--	--	--	--	--	--	-	-	-
Unigene0003124	ORTHOMCL15030	EME1	XP_004946389.1	117	3e-28	PREDICTED: crossover junction endonuclease EME1 isoform X1 [Gallus gallus]	sp|Q5NVA9|EME1_PONAB	49.3	4.92e-06	Crossover junction endonuclease EME1 OS=Pongo abelii GN=EME1 PE=3 SV=1	--	--	--	--	--	K10882	1.22e-14	75.5	apla:101801007	crossover junction endonuclease EME1 [EC:3.1.22.-]	-	-	-
Unigene0003127	ORTHOMCL15032	TGOLN2	XP_004645896.1	63.9	1e-09	PREDICTED: smoothelin-like protein 1 [Octodon degus]	sp|O43493|TGON2_HUMAN	55.8	2.28e-08	Trans-Golgi network integral membrane protein 2 OS=Homo sapiens GN=TGOLN2 PE=1 SV=2	--	--	--	--	--	--	--	--	--	--	-	-	-
Unigene0003131	ORTHOMCL15033	--	XP_013056450.1	122	3e-30	PREDICTED: trans-Golgi network integral membrane protein 2 [Anser cygnoides domesticus]	--	--	--	--	--	--	--	--	--	--	--	--	--	--	-	-	-
Unigene0003142	ORTHOMCL15034	TMOD4	XP_014816311.1	98.2	4e-21	PREDICTED: tropomodulin-4 [Calidris pugnax]	sp|Q9NZQ9|TMOD4_HUMAN	66.6	1.57e-11	Tropomodulin-4 OS=Homo sapiens GN=TMOD4 PE=2 SV=1	Hs7019557	66.2	2.51e-12	KOG3735	Tropomodulin and leiomodulin	K10370	2.04e-17	85.1	fch:102048094	tropomodulin	-	-	-
Unigene0003144	ORTHOMCL15035	--	XP_009867484.1	154	1e-40	PREDICTED: LOW QUALITY PROTEIN: probable RNA-directed DNA polymerase from transposon X-element [Apaloderma vittatum]	--	--	--	--	--	--	--	--	--	K00710	1.79e-15	80.5	apla:101793515	polypeptide N-acetylgalactosaminyltransferase [EC:2.4.1.41]	-	-	-
Unigene0003146	ORTHOMCL15036	--	--	--	--	--	--	--	--	--	--	--	--	--	--	K12567	3.45e-08	60.8	myd:102766243	titin [EC:2.7.11.1]	-	-	-
Unigene0003157	ORTHOMCL15037	--	XP_013039585.1	141	1e-38	PREDICTED: low density lipoprotein receptor adapter protein 1 isoform X1 [Anser cygnoides domesticus]	--	--	--	--	--	--	--	--	--	--	--	--	--	--	-	-	-
Unigene0003159	ORTHOMCL15038	Lss	XP_013027185.1	266	4e-74	PREDICTED: lanosterol synthase [Anser cygnoides domesticus]	sp|P48450|ERG7_RAT	204	1.97e-53	Lanosterol synthase OS=Rattus norvegicus GN=Lss PE=1 SV=2	Hs4505027	203	5.35e-54	KOG0497	Oxidosqualene-lanosterol cyclase and related proteins	K01852	2.26e-72	261	apla:101801199	lanosterol synthase [EC:5.4.99.7]	-	-	-
Unigene0003160	ORTHOMCL15039	TFRC	EOA96246.1	60.5	5e-07	Transferrin receptor protein 1, partial [Anas platyrhynchos]	sp|Q90997|TFR1_CHICK	57.4	1.96e-07	Transferrin receptor protein 1 OS=Gallus gallus GN=TFRC PE=2 SV=2	--	--	--	--	--	K06503	1.09e-07	60.5	apla:101803068	transferrin receptor	-	-	GO:0005623//cell;GO:0044464//cell part
Unigene0003161	ORTHOMCL15040	Gk	XP_006734510.1	70.9	3e-10	PREDICTED: glycerol kinase-like isoform X2 [Leptonychotes weddellii]	sp|Q64516|GLPK_MOUSE	59.7	5.11e-08	Glycerol kinase OS=Mus musculus GN=Gk PE=2 SV=2	Hs18596319	59.3	8.74e-09	KOG2517	Ribulose kinase and related carbohydrate kinases	K00864	1.06e-09	67.4	apla:101804521	glycerol kinase [EC:2.7.1.30]	-	-	-
Unigene0003169	ORTHOMCL15041	--	XP_012959127.1	69.3	5e-12	PREDICTED: signal transducer and activator of transcription 6, partial [Anas platyrhynchos]	--	--	--	--	--	--	--	--	--	K11225	1.10e-12	69.3	apla:101803059	signal transducer and activator of transcription 6	-	-	-
Unigene0003172	ORTHOMCL15042	CALU	XP_013803989.1	358	3e-109	PREDICTED: calumenin isoform X2 [Apteryx australis mantelli]	sp|O43852|CALU_HUMAN	353	7.93e-109	Calumenin OS=Homo sapiens GN=CALU PE=1 SV=2	Hs4502551	353	1.23e-109	KOG4223	Reticulocalbin, calumenin, DNA supercoiling factor, and related Ca2+-binding proteins of the CREC family (EF-Hand protein superfamily)	--	--	--	--	--	GO:0051234//establishment of localization;GO:0007599//hemostasis;GO:0051641//cellular localization;GO:0032940//secretion by cell;GO:0044765//single-organism transport;GO:0046903//secretion;GO:0065008//regulation of biological quality;GO:0016192//vesicle-mediated transport;GO:0044763//single-organism cellular process;GO:0001775//cell activation;GO:1902578//single-organism localization;GO:0050878//…	GO:0046872//metal ion binding;GO:0005488//binding;GO:0043167//ion binding;GO:0043169//cation binding	GO:0043231//intracellular membrane-bounded organelle;GO:0044444//cytoplasmic part;GO:0044464//cell part;GO:0012505//endomembrane system;GO:0043229//intracellular organelle;GO:0031988//membrane-bounded vesicle;GO:0005783//endoplasmic reticulum;GO:0005788//endoplasmic reticulum lumen;GO:0044432//endoplasmic reticulum part;GO:0048770//pigment granule;GO:0043233//organelle lumen;GO:0044446//intracell…
Unigene0003178	ORTHOMCL15044	Ube2d3	XP_006732642.1	218	3e-63	PREDICTED: ubiquitin-conjugating enzyme E2 D3 isoform X7 [Leptonychotes weddellii]	sp|P61078|UB2D3_RAT	217	4.75e-64	Ubiquitin-conjugating enzyme E2 D3 OS=Rattus norvegicus GN=Ube2d3 PE=2 SV=1	Hs4507777	217	7.37e-65	KOG0417	Ubiquitin-protein ligase	K06689	1.00e-63	218	aml:100468153	ubiquitin-conjugating enzyme E2 D/E [EC:2.3.2.23]	GO:2000112//regulation of cellular macromolecule biosynthetic process;GO:0002224//toll-like receptor signaling pathway;GO:0065007//biological regulation;GO:0002764//immune response-regulating signaling pathway;GO:0050776//regulation of immune response;GO:0060255//regulation of macromolecule metabolic process;GO:0048584//positive regulation of response to stimulus;GO:0010468//regulation of gene ex…	GO:0032549//ribonucleoside binding;GO:0001883//purine nucleoside binding;GO:0001882//nucleoside binding;GO:0097159//organic cyclic compound binding;GO:0003824//catalytic activity;GO:0005488//binding;GO:0016740//transferase activity;GO:0097367//carbohydrate derivative binding;GO:0036094//small molecule binding;GO:0019787//ubiquitin-like protein transferase activity;GO:1901363//heterocyclic compoun…	GO:0044464//cell part;GO:0043229//intracellular organelle;GO:0031974//membrane-enclosed lumen;GO:0044424//intracellular part;GO:0070013//intracellular organelle lumen;GO:0044444//cytoplasmic part;GO:0043231//intracellular membrane-bounded organelle;GO:0044446//intracellular organelle part;GO:0043233//organelle lumen;GO:0044428//nuclear part;GO:0031981//nuclear lumen;GO:0005634//nucleus;GO:0005737…
Unigene0003186	ORTHOMCL15046	--	XP_013034614.1	109	7e-28	PREDICTED: uncharacterized protein LOC106034774 isoform X2 [Anser cygnoides domesticus]	--	--	--	--	--	--	--	--	--	--	--	--	--	--	-	-	-
Unigene0003192	ORTHOMCL15047	Csrnp3	XP_013026839.1	143	2e-38	PREDICTED: cysteine/serine-rich nuclear protein 3 isoform X3 [Anser cygnoides domesticus]	sp|P59055|CSRN3_MOUSE	66.6	1.02e-12	Cysteine/serine-rich nuclear protein 3 OS=Mus musculus GN=Csrnp3 PE=1 SV=2	--	--	--	--	--	K17494	2.85e-38	140	apla:101798862	cysteine/serine-rich nuclear protein	-	-	-
Unigene0003196	ORTHOMCL15048	--	XP_012959131.1	152	2e-44	PREDICTED: neurexophilin-4 isoform X1 [Anas platyrhynchos]	--	--	--	--	--	--	--	--	--	--	--	--	--	--	-	-	-
Unigene0003201	ORTHOMCL15049	--	EOA99779.1	77.8	5e-16	hypothetical protein Anapl_01109 [Anas platyrhynchos]	--	--	--	--	--	--	--	--	--	--	--	--	--	--	-	-	-
Unigene0003208	ORTHOMCL15051	--	EMC90201.1	104	1e-25	Putative uncharacterized transposon-derived protein ZK1236.4, partial [Columba livia]	--	--	--	--	--	--	--	--	--	--	--	--	--	--	-	-	-
Unigene0003242	ORTHOMCL15052	TNXB	XP_012964236.1	186	9e-54	PREDICTED: tenascin-X [Anas platyrhynchos]	sp|P22105|TENX_HUMAN	113	1.48e-29	Tenascin-X OS=Homo sapiens GN=TNXB PE=1 SV=4	Hs20544189_1	118	5.55e-32	KOG1225	Teneurin-1 and related extracellular matrix proteins, contain EGF-like repeats	K06252	2.17e-54	186	apla:101794275	tenascin	-	-	-
Unigene0003244	ORTHOMCL15053	TNXB	XP_012964236.1	243	5e-73	PREDICTED: tenascin-X [Anas platyrhynchos]	sp|P22105|TENX_HUMAN	131	2.69e-35	Tenascin-X OS=Homo sapiens GN=TNXB PE=1 SV=4	Hs20544189_1	134	2.92e-37	KOG1225	Teneurin-1 and related extracellular matrix proteins, contain EGF-like repeats	K06252	1.35e-73	242	apla:101794275	tenascin	-	-	-
Unigene0003248	ORTHOMCL15054	--	XP_015733164.1	72.4	6e-15	PREDICTED: mitochondrial fission process protein 1 [Coturnix japonica]	--	--	--	--	--	--	--	--	--	K06782	1.62e-09	64.3	mgp:100544636	cell adhesion molecule 2	-	-	-
Unigene0003277	ORTHOMCL15055	UBE2O	XP_009980903.1	84.3	7e-17	PREDICTED: E2/E3 hybrid ubiquitin-protein ligase UBE2O-like [Tauraco erythrolophus]	sp|Q9C0C9|UBE2O_HUMAN	76.3	2.06e-15	E2/E3 hybrid ubiquitin-protein ligase UBE2O OS=Homo sapiens GN=UBE2O PE=1 SV=3	Hs11545777	76.6	2.67e-16	KOG0895	Ubiquitin-conjugating enzyme	K10581	2.96e-17	83.6	clv:102093303	ubiquitin-conjugating enzyme E2 O [EC:2.3.2.24]	-	-	-
Unigene0003297	ORTHOMCL15059	--	KQK82823.1	50.8	7e-13	hypothetical protein AAES_66490 [Amazona aestiva]	--	--	--	--	--	--	--	--	--	--	--	--	--	--	-	-	-
Unigene0003298	ORTHOMCL15060	--	XP_014814860.1	64.7	2e-09	PREDICTED: nascent polypeptide-associated complex subunit alpha isoform X5 [Calidris pugnax]	--	--	--	--	--	--	--	--	--	--	--	--	--	--	-	-	-
Unigene0003312	ORTHOMCL15061	COL24A1	XP_013033440.1	350	1e-109	PREDICTED: LOW QUALITY PROTEIN: collagen alpha-1(XXIV) chain [Anser cygnoides domesticus]	sp|Q17RW2|COOA1_HUMAN	166	2.01e-46	Collagen alpha-1(XXIV) chain OS=Homo sapiens GN=COL24A1 PE=1 SV=2	Hs22042035	135	2.09e-36	KOG3544	Collagens (type IV and type XIII), and related proteins	K06236	1.59e-107	343	apla:101796109	collagen, type I/II/III/V/XI/XXIV/XXVII, alpha	-	-	-
Unigene0003339	ORTHOMCL15062	RYR3	XP_019471233.1	191	2e-96	PREDICTED: ryanodine receptor 3-like isoform X3 [Meleagris gallopavo]	sp|Q15413|RYR3_HUMAN	184	2.33e-85	Ryanodine receptor 3 OS=Homo sapiens GN=RYR3 PE=1 SV=3	Hs4506759	184	4.75e-86	KOG2243	Ca2+ release channel (ryanodine receptor)	K04963	1.74e-96	190	gga:396111	ryanodine receptor 3	GO:0042592//homeostatic process;GO:0044699//single-organism process;GO:0009987//cellular process;GO:0065007//biological regulation;GO:0048878//chemical homeostasis;GO:0032501//multicellular organismal process;GO:0055065//metal ion homeostasis;GO:0065008//regulation of biological quality;GO:0003012//muscle system process;GO:0006936//muscle contraction;GO:0098771//inorganic ion homeostasis;GO:00447…	GO:0043169//cation binding;GO:0046872//metal ion binding;GO:0005488//binding;GO:0043167//ion binding	GO:0044444//cytoplasmic part;GO:0016020//membrane;GO:0044424//intracellular part;GO:0044425//membrane part;GO:0031090//organelle membrane;GO:0044446//intracellular organelle part;GO:0005783//endoplasmic reticulum;GO:0043226//organelle;GO:0043229//intracellular organelle;GO:0098588//bounding membrane of organelle;GO:0005737//cytoplasm;GO:0044464//cell part;GO:0012505//endomembrane system;GO:004322…
Unigene0003347	ORTHOMCL15063	--	EOB05019.1	60.1	9e-10	hypothetical protein Anapl_07876 [Anas platyrhynchos]	--	--	--	--	--	--	--	--	--	--	--	--	--	--	-	-	-
Unigene0003363	ORTHOMCL15064	--	--	--	--	--	--	--	--	--	--	--	--	--	--	K06883	5.52e-23	93.6	apla:101799713	uncharacterized protein	-	-	-
Unigene0003375	ORTHOMCL2915	NME2	XP_013032651.1	82.4	2e-17	PREDICTED: nucleoside diphosphate kinase-like [Anser cygnoides domesticus]	sp|Q50KA8|NDKB_CANFA	70.1	2.15e-13	Nucleoside diphosphate kinase B OS=Canis familiaris GN=NME2 PE=2 SV=1	Hs4505409	68.2	1.34e-13	KOG0888	Nucleoside diphosphate kinase	K00940	3.89e-21	93.6	apla:101800665	nucleoside-diphosphate kinase [EC:2.7.4.6]	GO:0090407//organophosphate biosynthetic process;GO:0019637//organophosphate metabolic process;GO:0055086//nucleobase-containing small molecule metabolic process;GO:0034641//cellular nitrogen compound metabolic process;GO:0009201//ribonucleoside triphosphate biosynthetic process;GO:0072521//purine-containing compound metabolic process;GO:1901293//nucleoside phosphate biosynthetic process;GO:00091…	GO:0097159//organic cyclic compound binding;GO:0001882//nucleoside binding;GO:0097367//carbohydrate derivative binding;GO:0032550//purine ribonucleoside binding;GO:0036094//small molecule binding;GO:0032549//ribonucleoside binding;GO:0001883//purine nucleoside binding;GO:0005488//binding;GO:1901363//heterocyclic compound binding	GO:0044424//intracellular part;GO:0043229//intracellular organelle;GO:0043227//membrane-bounded organelle;GO:0005622//intracellular;GO:0044464//cell part;GO:0005623//cell;GO:0043231//intracellular membrane-bounded organelle;GO:0043226//organelle
Unigene0003383	ORTHOMCL15065	--	XP_013051540.1	144	1e-39	PREDICTED: RNA-binding protein EWS [Anser cygnoides domesticus]	--	--	--	--	--	--	--	--	--	--	--	--	--	--	-	-	-
Unigene0003393	ORTHOMCL15067	--	XP_010711587.1	90.5	4e-19	PREDICTED: receptor activity-modifying protein 1 isoform X3 [Meleagris gallopavo]	--	--	--	--	--	--	--	--	--	K08447	9.54e-20	90.5	mgp:104911614	receptor activity modifying protein 1	-	-	-
Unigene0003399	ORTHOMCL15068	TCF12	AAB02253.1	58.5	6e-10	bHLH transcription factor, partial [Coturnix coturnix]	sp|P30985|HTF4_CHICK	58.9	1.46e-10	Transcription factor 12 (Fragment) OS=Gallus gallus GN=TCF12 PE=2 SV=2	Hs4507391	50.4	2.27e-08	KOG3910	Helix loop helix transcription factor	K15603	6.93e-10	58.9	mgp:100545950	transcription factor 4/12	GO:0032501//multicellular organismal process;GO:0008152//metabolic process;GO:0010467//gene expression;GO:0007399//nervous system development;GO:0006725//cellular aromatic compound metabolic process;GO:0006139//nucleobase-containing compound metabolic process;GO:0009058//biosynthetic process;GO:0022008//neurogenesis;GO:0044699//single-organism process;GO:0044237//cellular metabolic process;GO:007…	GO:0001071//nucleic acid binding transcription factor activity;GO:0001067//regulatory region nucleic acid binding;GO:0005515//protein binding;GO:0000975//regulatory region DNA binding;GO:0005488//binding;GO:0003676//nucleic acid binding;GO:0046983//protein dimerization activity;GO:0003677//DNA binding;GO:1901363//heterocyclic compound binding;GO:0097159//organic cyclic compound binding;GO:0044212…	GO:0043227//membrane-bounded organelle;GO:0043226//organelle;GO:0005622//intracellular;GO:0043231//intracellular membrane-bounded organelle;GO:0044424//intracellular part;GO:0043234//protein complex;GO:0044464//cell part;GO:0043229//intracellular organelle;GO:0005623//cell;GO:0032991//macromolecular complex
Unigene0003412	ORTHOMCL15069	Pacsin1	XP_418028.3	619	0.0	PREDICTED: protein kinase C and casein kinase substrate in neurons protein 1 [Gallus gallus]	sp|Q5R411|PACN1_PONAB	514	3.63e-180	Protein kinase C and casein kinase substrate in neurons protein 1 OS=Pongo abelii GN=Pacsin1 PE=2 SV=1	Hs20555436	511	4.03e-180	KOG2856	Adaptor protein PACSIN	--	--	--	--	--	-	-	-
Unigene0003427	ORTHOMCL15071	--	EPY87714.1	60.1	2e-07	src kinase-associated phosphoprotein 2 [Camelus ferus]	--	--	--	--	--	--	--	--	--	--	--	--	--	--	-	-	-
Unigene0003433	ORTHOMCL15072	--	XP_013049091.1	110	1e-25	PREDICTED: serine/threonine-protein kinase Chk2 isoform X1 [Anser cygnoides domesticus]	--	--	--	--	--	--	--	--	--	K06641	1.30e-23	102	apla:101802450	serine/threonine-protein kinase Chk2 [EC:2.7.11.1]	GO:0044267//cellular protein metabolic process;GO:1901360//organic cyclic compound metabolic process;GO:0019438//aromatic compound biosynthetic process;GO:0009889//regulation of biosynthetic process;GO:0006950//response to stress;GO:2000113//negative regulation of cellular macromolecule biosynthetic process;GO:0006351//transcription, DNA-templated;GO:0000226//microtubule cytoskeleton organization…	GO:0001883//purine nucleoside binding;GO:0016773//phosphotransferase activity, alcohol group as acceptor;GO:1901363//heterocyclic compound binding;GO:0032549//ribonucleoside binding;GO:0016740//transferase activity;GO:0032550//purine ribonucleoside binding;GO:0046983//protein dimerization activity;GO:0001882//nucleoside binding;GO:0019900//kinase binding;GO:0097367//carbohydrate derivative bindin…	GO:0044464//cell part;GO:0044424//intracellular part;GO:0044427//chromosomal part;GO:0031981//nuclear lumen;GO:0005654//nucleoplasm;GO:0031974//membrane-enclosed lumen;GO:0044428//nuclear part;GO:0005694//chromosome;GO:0070013//intracellular organelle lumen;GO:0043228//non-membrane-bounded organelle;GO:0043233//organelle lumen;GO:0005623//cell;GO:0043229//intracellular organelle;GO:0043227//membr…
Unigene0003440	ORTHOMCL15073	--	AAC21563.1	97.8	1e-24	TCR beta chain, partial [Anas platyrhynchos]	--	--	--	--	--	--	--	--	--	K10785	1.26e-07	52.8	fch:102056033	T-cell receptor beta chain V region	-	-	-
Unigene0003468	ORTHOMCL15075	--	EOA95158.1	73.9	2e-16	hypothetical protein Anapl_13874 [Anas platyrhynchos]	--	--	--	--	--	--	--	--	--	--	--	--	--	--	-	-	-
Unigene0003515	ORTHOMCL15076	Sys1	XP_013044616.1	79.0	6e-18	PREDICTED: protein SYS1 homolog, partial [Anser cygnoides domesticus]	sp|Q78S06|SYS1_MOUSE	47.0	1.67e-06	Protein SYS1 homolog OS=Mus musculus GN=Sys1 PE=2 SV=1	--	--	--	--	--	--	--	--	--	--	-	-	-
Unigene0003520	ORTHOMCL15077	--	XP_012962798.1	60.1	2e-07	PREDICTED: E3 ubiquitin-protein ligase RNF123 isoform X2 [Anas platyrhynchos]	--	--	--	--	--	--	--	--	--	K12169	4.35e-08	60.5	apla:101792473	Kip1 ubiquitination-promoting complex protein 1 [EC:2.3.2.27]	-	-	-
Unigene0003521	ORTHOMCL15078	gag-pro-pol	XP_010161201.1	281	5e-84	PREDICTED: endogenous retrovirus group K member 18 Pol protein-like, partial [Antrostomus carolinensis]	sp|P11283|POL_MMTVC	88.6	2.52e-35	Gag-Pro-Pol polyprotein OS=Mouse mammary tumor virus (strain C3H) GN=gag-pro-pol PE=1 SV=2	--	--	--	--	--	--	--	--	--	--	-	-	-
Unigene0003522	ORTHOMCL15079	--	XP_005025372.1	100	2e-24	PREDICTED: dual specificity protein phosphatase 7, partial [Anas platyrhynchos]	--	--	--	--	--	--	--	--	--	K04459	4.09e-25	100	apla:101802321	dual specificity MAP kinase phosphatase [EC:3.1.3.16 3.1.3.48]	GO:0009987//cellular process;GO:0044237//cellular metabolic process;GO:0006796//phosphate-containing compound metabolic process;GO:0043412//macromolecule modification;GO:0019538//protein metabolic process;GO:0071704//organic substance metabolic process;GO:0043170//macromolecule metabolic process;GO:0006793//phosphorus metabolic process;GO:0006470//protein dephosphorylation;GO:0044267//cellular pr…	GO:0008138//protein tyrosine/serine/threonine phosphatase activity;GO:0016788//hydrolase activity, acting on ester bonds;GO:0016791//phosphatase activity;GO:0016787//hydrolase activity;GO:0004721//phosphoprotein phosphatase activity;GO:0003824//catalytic activity;GO:0042578//phosphoric ester hydrolase activity	-
Unigene0003524	ORTHOMCL15080	--	XP_010210431.1	74.7	2e-11	PREDICTED: uncharacterized protein LOC104565433 [Tinamus guttatus]	--	--	--	--	--	--	--	--	--	--	--	--	--	--	-	-	-
Unigene0003526	ORTHOMCL15081	MYBL1	XP_013027976.1	398	9e-134	PREDICTED: myb-related protein A isoform X3 [Anser cygnoides domesticus]	sp|P52550|MYBA_CHICK	371	2.27e-124	Myb-related protein A OS=Gallus gallus GN=MYBL1 PE=2 SV=1	--	--	--	--	--	K09421	3.43e-132	392	apla:101800243	myb-related protein	GO:0006139//nucleobase-containing compound metabolic process;GO:0006725//cellular aromatic compound metabolic process;GO:0090304//nucleic acid metabolic process;GO:0010467//gene expression;GO:0044238//primary metabolic process;GO:0044249//cellular biosynthetic process;GO:0009058//biosynthetic process;GO:0006351//transcription, DNA-templated;GO:0032774//RNA biosynthetic process;GO:0034654//nucleob…	GO:0005488//binding	GO:0043226//organelle;GO:0044424//intracellular part;GO:0005622//intracellular;GO:0043227//membrane-bounded organelle;GO:0044464//cell part;GO:0043229//intracellular organelle;GO:0005623//cell;GO:0043231//intracellular membrane-bounded organelle
Unigene0003546	ORTHOMCL15083	--	XP_014737915.1	67.4	4e-12	PREDICTED: protein Shroom2 isoform X2 [Sturnus vulgaris]	--	--	--	--	--	--	--	--	--	K18625	1.38e-11	63.5	phi:102102355	protein Shroom	-	-	-
Unigene0003548	ORTHOMCL15084	--	KFW03899.1	87.0	7e-18	Lysine-specific demethylase 5B, partial [Fulmarus glacialis]	--	--	--	--	--	--	--	--	--	--	--	--	--	--	-	-	-
Unigene0003558	ORTHOMCL15085	ZNF436	KFP60413.1	239	3e-80	Zinc finger and SCAN domain-containing protein 2, partial [Cariama cristata]	sp|Q5R5Y7|ZN436_PONAB	165	1.10e-48	Zinc finger protein 436 OS=Pongo abelii GN=ZNF436 PE=2 SV=1	Hs18599167	172	1.42e-51	KOG1721	FOG: Zn-finger	K09228	4.06e-76	244	asn:102384008	KRAB domain-containing zinc finger protein	-	-	-
Unigene0003567	ORTHOMCL15086	Asap3	XP_013050905.1	69.7	4e-14	PREDICTED: arf-GAP with SH3 domain, ANK repeat and PH domain-containing protein 2-like, partial [Anser cygnoides domesticus]	sp|Q5U464|ASAP3_MOUSE	48.1	1.97e-06	Arf-GAP with SH3 domain, ANK repeat and PH domain-containing protein 3 OS=Mus musculus GN=Asap3 PE=2 SV=1	Hs19923540	47.8	4.39e-07	KOG0521	Putative GTPase activating proteins (GAPs)	K12488	7.71e-14	71.2	mgp:100548261	Arf-GAP with SH3 domain, ANK repeat and PH domain-containing protein	-	-	-
Unigene0003598	ORTHOMCL15087	--	XP_013051833.1	180	9e-52	PREDICTED: DNA polymerase theta isoform X3 [Anser cygnoides domesticus]	--	--	--	--	--	--	--	--	--	K02349	4.71e-48	167	apla:101800811	DNA polymerase theta [EC:2.7.7.7]	-	-	-
Unigene0003612	ORTHOMCL15088	--	XP_009461801.1	55.8	6e-08	PREDICTED: uncharacterized protein LOC104011299 [Nipponia nippon]	--	--	--	--	--	--	--	--	--	--	--	--	--	--	-	-	-
Unigene0003613	ORTHOMCL15089	TMPRSS6	XP_013036269.1	115	3e-29	PREDICTED: transmembrane protease serine 6 [Anser cygnoides domesticus]	sp|Q8IU80|TMPS6_HUMAN	81.3	1.52e-18	Transmembrane protease serine 6 OS=Homo sapiens GN=TMPRSS6 PE=1 SV=3	Hs18594305	60.1	7.46e-12	KOG3627	Trypsin	K09637	7.84e-29	112	apla:101792037	transmembrane protease, serine 6 [EC:3.4.21.-]	GO:0016485//protein processing;GO:0048583//regulation of response to stimulus;GO:0048585//negative regulation of response to stimulus;GO:0055076//transition metal ion homeostasis;GO:0050789//regulation of biological process;GO:0050818//regulation of coagulation;GO:0055080//cation homeostasis;GO:0061045//negative regulation of wound healing;GO:0065008//regulation of biological quality;GO:0071704//…	GO:0003824//catalytic activity;GO:0016787//hydrolase activity;GO:0008233//peptidase activity;GO:0070011//peptidase activity, acting on L-amino acid peptides;GO:0004175//endopeptidase activity	GO:0044425//membrane part;GO:0016020//membrane;GO:0031224//intrinsic component of membrane
Unigene0003652	ORTHOMCL15090	IL23A	XP_015742544.1	124	8e-35	PREDICTED: interleukin-23 subunit alpha [Coturnix japonica]	sp|Q6LA37|IL23A_CAVPO	54.3	5.13e-09	Interleukin-23 subunit alpha OS=Cavia porcellus GN=IL23A PE=2 SV=1	--	--	--	--	--	K05426	3.60e-31	113	gga:100858964	interleukin 23, alpha subunit p19	GO:0007165//signal transduction;GO:0010562//positive regulation of phosphorus metabolic process;GO:0009893//positive regulation of metabolic process;GO:0030155//regulation of cell adhesion;GO:0050794//regulation of cellular process;GO:0046634//regulation of alpha-beta T cell activation;GO:0009967//positive regulation of signal transduction;GO:0044699//single-organism process;GO:0031399//regulatio…	-	-
Unigene0003654	ORTHOMCL15091	--	XP_015323131.1	66.2	6e-12	PREDICTED: translation initiation factor IF-2-like [Bos taurus]	--	--	--	--	--	--	--	--	--	--	--	--	--	--	-	-	-
Unigene0003661	ORTHOMCL15092	TEX11	XP_013038706.1	295	2e-93	PREDICTED: testis-expressed sequence 11 protein, partial [Anser cygnoides domesticus]	sp|Q8IYF3|TEX11_HUMAN	178	1.34e-51	Testis-expressed sequence 11 protein OS=Homo sapiens GN=TEX11 PE=1 SV=3	Hs13775184	178	2.35e-52	KOG4814	Uncharacterized conserved protein	--	--	--	--	--	-	-	-
Unigene0003662	ORTHOMCL15093	KHDRBS1	XP_009476128.1	454	1e-151	PREDICTED: KH domain-containing, RNA-binding, signal transduction-associated protein 1, partial [Pelecanus crispus]	sp|Q8UUW7|KHDR1_CHICK	419	1.10e-137	KH domain-containing, RNA-binding, signal transduction-associated protein 1 OS=Gallus gallus GN=KHDRBS1 PE=2 SV=1	Hs5730027	323	1.12e-101	KOG1588	RNA-binding protein Sam68 and related KH domain proteins	K13198	1.80e-141	428	apla:101789913	KH domain-containing, RNA-binding, signal transduction-associated protein 1	GO:0043604//amide biosynthetic process;GO:0050896//response to stimulus;GO:0006413//translational initiation;GO:0051169//nuclear transport;GO:0006807//nitrogen compound metabolic process;GO:0046483//heterocycle metabolic process;GO:0010467//gene expression;GO:0097659//nucleic acid-templated transcription;GO:0044763//single-organism cellular process;GO:0019438//aromatic compound biosynthetic proce…	GO:0005488//binding;GO:0060090//binding, bridging;GO:0030674//protein binding, bridging;GO:0005515//protein binding	GO:0044424//intracellular part;GO:0043226//organelle;GO:0043229//intracellular organelle;GO:0043227//membrane-bounded organelle;GO:0005623//cell;GO:0043231//intracellular membrane-bounded organelle;GO:0005622//intracellular;GO:0044464//cell part
Unigene0003682	ORTHOMCL15094	CUL9	KFW09932.1	364	4e-124	Cullin-9, partial [Eurypyga helias]	sp|Q8IWT3|CUL9_HUMAN	275	1.29e-82	Cullin-9 OS=Homo sapiens GN=CUL9 PE=1 SV=2	--	--	--	--	--	K11970	8.55e-120	351	fch:102047135	p53-associated parkin-like cytoplasmic protein	-	-	-
Unigene0003694	ORTHOMCL15095	MKL2	XP_009572862.1	270	2e-80	PREDICTED: MKL/myocardin-like protein 2 [Fulmarus glacialis]	sp|Q9ULH7|MKL2_HUMAN	221	4.33e-57	MKL/myocardin-like protein 2 OS=Homo sapiens GN=MKL2 PE=1 SV=3	--	--	--	--	--	--	--	--	--	--	-	-	-
Unigene0003696	ORTHOMCL15096	--	KFV82339.1	64.3	2e-10	hypothetical protein N308_08555, partial [Struthio camelus australis]	--	--	--	--	--	--	--	--	--	--	--	--	--	--	-	-	-
Unigene0003716	ORTHOMCL15098	--	EOA93108.1	65.1	1e-11	hypothetical protein Anapl_15237 [Anas platyrhynchos]	--	--	--	--	--	--	--	--	--	--	--	--	--	--	-	-	-
Unigene0003729	ORTHOMCL15099	Tbk1	KQK79623.1	82.0	8e-16	Serine/threonine-protein kinase TBK1 [Amazona aestiva]	sp|Q9WUN2|TBK1_MOUSE	53.1	2.42e-07	Serine/threonine-protein kinase TBK1 OS=Mus musculus GN=Tbk1 PE=1 SV=1	Hs7019547	52.4	7.36e-08	KOG4250	TANK binding protein kinase TBK1	K05410	4.02e-13	72.4	ccw:104698356	TANK-binding kinase 1 [EC:2.7.11.10]	-	-	-
Unigene0003747	ORTHOMCL15100	--	EOA93456.1	60.5	2e-07	Phospholipid transfer protein [Anas platyrhynchos]	--	--	--	--	--	--	--	--	--	K08761	7.58e-18	89.7	apla:101802067	phospholipid transfer protein	-	-	-
Unigene0003758	ORTHOMCL15103	SPTBN4	XP_009487322.1	305	4e-98	PREDICTED: LOW QUALITY PROTEIN: spectrin beta chain, non-erythrocytic 4-like, partial [Pelecanus crispus]	sp|Q9H254|SPTN4_HUMAN	239	1.91e-72	Spectrin beta chain, non-erythrocytic 4 OS=Homo sapiens GN=SPTBN4 PE=1 SV=2	Hs13435161	239	2.49e-73	KOG0517	Beta-spectrin	K06115	6.91e-96	308	apla:101800990	spectrin beta	-	-	-
Unigene0003759	ORTHOMCL15104	hes1-b	KFO79660.1	443	4e-156	Transcription factor HES-1-B, partial [Cuculus canorus]	sp|Q8AVU4|HES1B_XENLA	314	9.50e-106	Transcription factor HES-1-B OS=Xenopus laevis GN=hes1-b PE=2 SV=1	Hs5031763	297	8.36e-100	KOG4304	Transcriptional repressors of the hairy/E(spl) family (contains HLH)	K06054	8.51e-150	425	fab:101816382	hairy and enhancer of split 1	-	-	-
Unigene0003768	ORTHOMCL15105	--	EOA94739.1	95.9	1e-21	hypothetical protein Anapl_15818 [Anas platyrhynchos]	--	--	--	--	--	--	--	--	--	--	--	--	--	--	-	-	-
Unigene0003787	ORTHOMCL15106	--	DAA15235.1	59.7	1e-14	TPA: AC1147-like [Bos taurus]	--	--	--	--	--	--	--	--	--	--	--	--	--	--	-	-	-
Unigene0003806	ORTHOMCL15107	ABCC1	XP_013032406.1	203	3e-54	PREDICTED: LOW QUALITY PROTEIN: multidrug resistance-associated protein 6-like [Anser cygnoides domesticus]	sp|Q5F364|MRP1_CHICK	144	1.53e-35	Multidrug resistance-associated protein 1 OS=Gallus gallus GN=ABCC1 PE=2 SV=1	Hs9955970	142	1.11e-35	KOG0054	Multidrug resistance-associated protein/mitoxantrone resistance protein, ABC superfamily	K05669	2.99e-54	201	apla:101804322	ATP-binding cassette, subfamily C (CFTR/MRP), member 6	GO:0072523//purine-containing compound catabolic process;GO:1901136//carbohydrate derivative catabolic process;GO:0046483//heterocycle metabolic process;GO:0051234//establishment of localization;GO:0006753//nucleoside phosphate metabolic process;GO:0044763//single-organism cellular process;GO:1901361//organic cyclic compound catabolic process;GO:1901565//organonitrogen compound catabolic process;…	GO:0001883//purine nucleoside binding;GO:1901363//heterocyclic compound binding;GO:0005215//transporter activity;GO:0097159//organic cyclic compound binding;GO:0022857//transmembrane transporter activity;GO:0036094//small molecule binding;GO:0016818//hydrolase activity, acting on acid anhydrides, in phosphorus-containing anhydrides;GO:0016817//hydrolase activity, acting on acid anhydrides;GO:0097…	GO:0031224//intrinsic component of membrane;GO:0016020//membrane;GO:0044425//membrane part
Unigene0003811	ORTHOMCL15108	--	AAA49027.1	117	6e-30	reverse transcriptase, partial [Gallus gallus]	--	--	--	--	CE07166	48.5	5.27e-08	KOG1075	FOG: Reverse transcriptase	K15867	6.76e-23	94.7	fch:102051017	activity-regulated cytoskeleton-associated protein	-	-	-
Unigene0003816	ORTHOMCL15109	--	EOA94882.1	54.3	4e-08	Glutamine-rich protein 2, partial [Anas platyrhynchos]	--	--	--	--	--	--	--	--	--	--	--	--	--	--	-	-	-
Unigene0003826	ORTHOMCL15110	UBAP1L	XP_005025569.1	192	6e-59	PREDICTED: LOW QUALITY PROTEIN: ubiquitin-associated protein 1-like [Anas platyrhynchos]	sp|F5GYI3|UBA1L_HUMAN	62.4	1.54e-11	Ubiquitin-associated protein 1-like OS=Homo sapiens GN=UBAP1L PE=2 SV=1	--	--	--	--	--	--	--	--	--	--	GO:0090304//nucleic acid metabolic process;GO:0032774//RNA biosynthetic process;GO:0019438//aromatic compound biosynthetic process;GO:0016070//RNA metabolic process;GO:0034654//nucleobase-containing compound biosynthetic process;GO:0009059//macromolecule biosynthetic process;GO:0043170//macromolecule metabolic process;GO:0006725//cellular aromatic compound metabolic process;GO:0044271//cellular n…	-	-
Unigene0003831	ORTHOMCL15111	--	XP_014814525.1	113	3e-29	PREDICTED: sterile alpha motif domain-containing protein 14 isoform X2 [Calidris pugnax]	--	--	--	--	--	--	--	--	--	K17551	2.55e-17	79.7	phi:102105096	neurabin	-	-	-
Unigene0003855	ORTHOMCL15112	--	KFQ19510.1	71.2	2e-15	Ig lambda chain V-II region BO, partial [Merops nubicus]	--	--	--	--	--	--	--	--	--	--	--	--	--	--	-	-	-
Unigene0003857	ORTHOMCL15113	--	XP_418766.4	56.2	4e-08	PREDICTED: CKLF-like MARVEL transmembrane domain-containing protein 6 [Gallus gallus]	--	--	--	--	--	--	--	--	--	--	--	--	--	--	-	-	-
Unigene0003859	ORTHOMCL15114	--	XP_013038833.1	58.5	9e-08	PREDICTED: phospholipase A1 member A isoform X4 [Anser cygnoides domesticus]	--	--	--	--	--	--	--	--	--	K13618	6.88e-08	57.0	mgp:100546329	phospholipase A1 member A [EC:3.1.1.-]	GO:0044238//primary metabolic process;GO:0008152//metabolic process	GO:0003824//catalytic activity	-
Unigene0003861	ORTHOMCL15115	--	XP_012953380.1	130	7e-36	PREDICTED: metalloreductase STEAP1 isoform X2 [Anas platyrhynchos]	--	--	--	--	--	--	--	--	--	K14737	2.31e-29	113	apla:101795397	metalloreductase STEAP1 [EC:1.16.1.-]	-	-	-
Unigene0003862	ORTHOMCL15116	BTN1A1	EOA94930.1	215	6e-67	Butyrophilin subfamily 3 member A3, partial [Anas platyrhynchos]	sp|Q13410|BT1A1_HUMAN	108	8.00e-28	Butyrophilin subfamily 1 member A1 OS=Homo sapiens GN=BTN1A1 PE=1 SV=3	--	--	--	--	--	K06712	1.52e-67	216	apla:101800843	butyrophilin	-	-	-
Unigene0003873	ORTHOMCL15118	PRDX4	XP_010569581.1	208	3e-60	PREDICTED: peroxiredoxin-4 isoform X1 [Haliaeetus leucocephalus]	sp|Q13162|PRDX4_HUMAN	155	5.25e-42	Peroxiredoxin-4 OS=Homo sapiens GN=PRDX4 PE=1 SV=1	Hs5453549	155	8.16e-43	KOG0852	Alkyl hydroperoxide reductase, thiol specific antioxidant and related enzymes	K03386	6.52e-45	162	mgp:100549403	peroxiredoxin (alkyl hydroperoxide reductase subunit C) [EC:1.11.1.15]	-	-	-
Unigene0003874	ORTHOMCL15119	Gvin1	XP_013055728.1	248	2e-74	PREDICTED: LOW QUALITY PROTEIN: interferon-induced very large GTPase 1-like [Anser cygnoides domesticus]	sp|Q80SU7|GVIN1_MOUSE	69.3	2.56e-13	Interferon-induced very large GTPase 1 OS=Mus musculus GN=Gvin1 PE=1 SV=1	--	--	--	--	--	--	--	--	--	--	-	-	-
Unigene0003877	ORTHOMCL15120	--	XP_012952879.1	75.5	1e-13	PREDICTED: LOW QUALITY PROTEIN: nidogen-2, partial [Anas platyrhynchos]	--	--	--	--	--	--	--	--	--	--	--	--	--	--	-	-	-
Unigene0003883	ORTHOMCL15121	GAMT	XP_016159939.1	68.9	2e-12	PREDICTED: guanidinoacetate N-methyltransferase [Ficedula albicollis]	sp|Q2TBQ3|GAMT_BOVIN	58.2	1.03e-09	Guanidinoacetate N-methyltransferase OS=Bos taurus GN=GAMT PE=2 SV=1	--	--	--	--	--	K00542	4.53e-13	68.9	fab:101818937	guanidinoacetate N-methyltransferase [EC:2.1.1.2]	-	-	-
Unigene0003925	ORTHOMCL15124	tmem198b	XP_015145609.1	745	0.0	PREDICTED: transmembrane protein 198 isoform X1 [Gallus gallus]	sp|Q498W5|T198B_DANRE	473	1.32e-158	Transmembrane protein 198-B OS=Danio rerio GN=tmem198b PE=2 SV=1	--	--	--	--	--	--	--	--	--	--	-	-	-
Unigene0003927	ORTHOMCL15125	--	KFQ23661.1	76.6	3e-16	hypothetical protein N331_04690, partial [Merops nubicus]	--	--	--	--	--	--	--	--	--	K15719	3.69e-10	59.3	apla:101803302	protein O-GlcNAcase / histone acetyltransferase [EC:3.2.1.169 2.3.1.48]	-	-	-
Unigene0003950	ORTHOMCL15128	--	XP_009928171.1	87.4	2e-19	PREDICTED: bromodomain adjacent to zinc finger domain protein 2B-like, partial [Haliaeetus albicilla]	--	--	--	--	--	--	--	--	--	K01374	9.78e-12	63.5	fch:102048194	cathepsin O [EC:3.4.22.42]	-	-	-
Unigene0003952	ORTHOMCL15129	MGEA5	XP_011598512.1	345	1e-111	PREDICTED: protein O-GlcNAcase-like [Aquila chrysaetos canadensis]	sp|O60502|OGA_HUMAN	129	2.32e-30	Protein O-GlcNAcase OS=Homo sapiens GN=MGEA5 PE=1 SV=2	Hs11024698	129	3.61e-31	KOG3698	Hyaluronoglucosaminidase	K15719	1.08e-97	321	phi:102099607	protein O-GlcNAcase / histone acetyltransferase [EC:3.2.1.169 2.3.1.48]	-	-	-
Unigene0003968	ORTHOMCL15130	CD200R1A	XP_013039947.1	142	3e-41	PREDICTED: LOW QUALITY PROTEIN: cell surface glycoprotein CD200 receptor 1-A-like [Anser cygnoides domesticus]	sp|Q2YHT7|MOR1A_CHICK	80.1	2.35e-18	Cell surface glycoprotein CD200 receptor 1-A OS=Gallus gallus GN=CD200R1A PE=1 SV=1	--	--	--	--	--	--	--	--	--	--	-	-	-
Unigene0004012	ORTHOMCL15132	C16orf87	XP_013042350.1	265	1e-86	PREDICTED: UPF0547 protein C16orf87 homolog isoform X1 [Anser cygnoides domesticus]	sp|Q5XG50|CE087_XENLA	207	8.32e-65	UPF0547 protein C16orf87 homolog OS=Xenopus laevis PE=2 SV=1	--	--	--	--	--	--	--	--	--	--	-	-	-
Unigene0004027	ORTHOMCL15134	Tonsl	XP_010567626.1	190	2e-54	PREDICTED: tonsoku-like protein [Haliaeetus leucocephalus]	sp|D4A615|TONSL_RAT	121	9.75e-32	Tonsoku-like protein OS=Rattus norvegicus GN=Tonsl PE=3 SV=1	Hs15718772_2	112	8.64e-30	KOG4308	LRR-containing protein	K09257	1.15e-51	180	fpg:101922511	NF-kappa-B inhibitor-like protein 2	GO:0051716//cellular response to stimulus;GO:0050896//response to stimulus;GO:0009987//cellular process;GO:0006950//response to stress;GO:0033554//cellular response to stress;GO:0006974//cellular response to DNA damage stimulus	-	GO:0032991//macromolecular complex;GO:0031974//membrane-enclosed lumen;GO:0043227//membrane-bounded organelle;GO:0005622//intracellular;GO:0005623//cell;GO:0043226//organelle;GO:0044464//cell part;GO:0044422//organelle part;GO:0005657//replication fork;GO:0043231//intracellular membrane-bounded organelle;GO:0031981//nuclear lumen;GO:0043228//non-membrane-bounded organelle;GO:0044446//intracellula…
Unigene0004030	ORTHOMCL15135	--	XP_015129881.1	57.0	2e-06	PREDICTED: uncharacterized protein LOC107050687 [Gallus gallus]	--	--	--	--	--	--	--	--	--	--	--	--	--	--	-	-	-
Unigene0004032	ORTHOMCL15136	CD101	XP_013042856.1	185	8e-54	PREDICTED: immunoglobulin superfamily member 3-like [Anser cygnoides domesticus]	sp|Q93033|IGSF2_HUMAN	59.7	1.07e-10	Immunoglobulin superfamily member 2 OS=Homo sapiens GN=CD101 PE=1 SV=2	--	--	--	--	--	K06522	1.15e-34	129	mgp:104913814	immunoglobulin superfamily, member 2/3	-	-	-
Unigene0004038	ORTHOMCL15137	Gnb5	XP_012971522.1	55.1	4e-08	PREDICTED: guanine nucleotide-binding protein subunit beta-5 [Mesocricetus auratus]	sp|P62881|GBB5_MOUSE	51.2	4.64e-08	Guanine nucleotide-binding protein subunit beta-5 OS=Mus musculus GN=Gnb5 PE=1 SV=1	Hs20336270	51.2	7.49e-09	KOG0286	G-protein beta subunit	K04539	5.36e-10	58.5	mcc:695441	guanine nucleotide-binding protein subunit beta-5	-	-	-
Unigene0004042	ORTHOMCL15138	--	EMC76772.1	59.7	4e-08	hypothetical protein A306_16122, partial [Columba livia]	--	--	--	--	--	--	--	--	--	--	--	--	--	--	-	-	-
Unigene0004048	ORTHOMCL15141	PAPD7	XP_017925489.1	109	3e-29	PREDICTED: non-canonical poly(A) RNA polymerase PAPD7-like [Manacus vitellinus]	sp|Q5XG87|PAPD7_HUMAN	73.6	9.25e-16	Non-canonical poly(A) RNA polymerase PAPD7 OS=Homo sapiens GN=PAPD7 PE=1 SV=3	--	--	--	--	--	K03514	1.57e-15	74.7	mdo:100018235	non-canonical poly(A) RNA polymerase PAPD5/7 [EC:2.7.7.19]	-	-	-
Unigene0004065	ORTHOMCL15142	--	XP_005014393.1	57.0	1e-08	PREDICTED: apolipoprotein D isoform X4 [Anas platyrhynchos]	--	--	--	--	--	--	--	--	--	--	--	--	--	--	-	GO:0005488//binding	-
Unigene0004067	ORTHOMCL15143	--	--	--	--	--	--	--	--	--	--	--	--	--	--	--	--	--	--	--	-	-	-
Unigene0004077	ORTHOMCL15144	Aak1	XP_014129744.1	87.4	8e-19	PREDICTED: AP2-associated protein kinase 1 [Zonotrichia albicollis]	sp|P0C1X8|AAK1_RAT	67.8	2.45e-13	AP2-associated protein kinase 1 OS=Rattus norvegicus GN=Aak1 PE=1 SV=1	--	--	--	--	--	K08853	1.28e-17	82.0	tgu:100223240	AP2-associated kinase [EC:2.7.11.1]	-	GO:0016772//transferase activity, transferring phosphorus-containing groups;GO:0016740//transferase activity;GO:0003824//catalytic activity	-
Unigene0004081	ORTHOMCL15145	KMT2E	XP_013048078.1	125	5e-31	PREDICTED: histone-lysine N-methyltransferase 2E isoform X1 [Anser cygnoides domesticus]	sp|Q8IZD2|KMT2E_HUMAN	98.2	6.25e-23	Histone-lysine N-methyltransferase 2E OS=Homo sapiens GN=KMT2E PE=1 SV=1	--	--	--	--	--	K09189	1.47e-30	122	apla:101805084	histone-lysine N-methyltransferase MLL5 [EC:2.1.1.43]	GO:0009987//cellular process;GO:0044763//single-organism cellular process;GO:0050789//regulation of biological process;GO:0065007//biological regulation;GO:0044699//single-organism process	-	-
Unigene0004085	ORTHOMCL15146	STAC	XP_012957969.1	79.0	2e-29	PREDICTED: SH3 and cysteine-rich domain-containing protein isoform X1 [Anas platyrhynchos]	sp|Q99469|STAC_HUMAN	55.5	5.82e-07	SH3 and cysteine-rich domain-containing protein OS=Homo sapiens GN=STAC PE=1 SV=1	--	--	--	--	--	--	--	--	--	--	-	-	-
Unigene0004106	ORTHOMCL15148	--	XP_009319439.1	75.1	5e-14	PREDICTED: RILP-like protein 1 isoform X1 [Pygoscelis adeliae]	--	--	--	--	--	--	--	--	--	--	--	--	--	--	-	-	-
Unigene0004122	ORTHOMCL15149	Cadps	XP_013804176.1	151	2e-41	PREDICTED: calcium-dependent secretion activator 1, partial [Apteryx australis mantelli]	sp|Q62717|CAPS1_RAT	149	2.95e-42	Calcium-dependent secretion activator 1 OS=Rattus norvegicus GN=Cadps PE=1 SV=1	Hs18556531	142	1.13e-40	KOG3543	Ca2+-dependent activator protein	--	--	--	--	--	GO:0017156//calcium ion regulated exocytosis;GO:0051641//cellular localization;GO:0007267//cell-cell signaling;GO:0007154//cell communication;GO:0097480//establishment of synaptic vesicle localization;GO:0097479//synaptic vesicle localization;GO:0001505//regulation of neurotransmitter levels;GO:0051650//establishment of vesicle localization;GO:0032940//secretion by cell;GO:0065007//biological reg…	-	GO:0043226//organelle;GO:0031982//vesicle
Unigene0004161	ORTHOMCL15152	--	XP_010393988.2	82.0	5e-14	PREDICTED: basic salivary proline-rich protein 2-like [Corvus cornix cornix]	--	--	--	--	--	--	--	--	--	--	--	--	--	--	-	-	-
Unigene0004164	ORTHOMCL15153	RYR1	XP_009891283.1	141	6e-41	PREDICTED: ryanodine receptor 1-like, partial [Charadrius vociferus]	sp|P21817|RYR1_HUMAN	127	8.12e-35	Ryanodine receptor 1 OS=Homo sapiens GN=RYR1 PE=1 SV=3	Hs10863871	127	1.26e-35	KOG2243	Ca2+ release channel (ryanodine receptor)	K04961	4.27e-39	141	xtr:100495378	ryanodine receptor 1	GO:0030001//metal ion transport;GO:0006873//cellular ion homeostasis;GO:0006812//cation transport;GO:1902578//single-organism localization;GO:0065007//biological regulation;GO:0042592//homeostatic process;GO:0009987//cellular process;GO:0051234//establishment of localization;GO:0044763//single-organism cellular process;GO:0006810//transport;GO:0044699//single-organism process;GO:0044765//single-o…	GO:0022836//gated channel activity;GO:0005217//intracellular ligand-gated ion channel activity;GO:0022857//transmembrane transporter activity;GO:0046873//metal ion transmembrane transporter activity;GO:0015276//ligand-gated ion channel activity;GO:0015278//calcium-release channel activity;GO:0099600//transmembrane receptor activity;GO:0022834//ligand-gated channel activity;GO:0004871//signal tran…	GO:0016020//membrane;GO:0044425//membrane part;GO:0031224//intrinsic component of membrane
Unigene0004178	ORTHOMCL15154	Tf2-6	XP_010218741.1	177	1e-50	PREDICTED: LOW QUALITY PROTEIN: KRAB-A domain-containing protein 2, partial [Tinamus guttatus]	sp|P0CT39|TF26_SCHPO	77.4	7.56e-17	Transposon Tf2-6 polyprotein OS=Schizosaccharomyces pombe (strain 972 / ATCC 24843) GN=Tf2-6 PE=3 SV=1	At4g16910	145	1.46e-41	KOG0017	FOG: Transposon-encoded proteins with TYA, reverse transcriptase, integrase domains in various combinations	K01127	9.62e-24	99.4	xtr:100493665	glycosylphosphatidylinositol phospholipase D [EC:3.1.4.50]	-	-	-
Unigene0004183	ORTHOMCL15155	--	XP_009954795.1	60.1	3e-06	PREDICTED: uncharacterized protein KIAA0754 homolog [Leptosomus discolor]	--	--	--	--	--	--	--	--	--	--	--	--	--	--	-	-	-
Unigene0004191	ORTHOMCL15156	Stard6	XP_005011842.1	94.0	9e-23	PREDICTED: stAR-related lipid transfer protein 6 [Anas platyrhynchos]	sp|P59096|STAR6_MOUSE	59.7	7.03e-11	StAR-related lipid transfer protein 6 OS=Mus musculus GN=Stard6 PE=2 SV=1	Hs21040261	58.9	1.74e-11	KOG3845	MLN, STAR and related lipid-binding proteins	--	--	--	--	--	-	-	-
Unigene0004193	ORTHOMCL15157	--	XP_009509846.1	49.3	6e-06	PREDICTED: LOW QUALITY PROTEIN: histone-lysine N-methyltransferase ASH1L-like [Phalacrocorax carbo]	--	--	--	--	--	--	--	--	--	--	--	--	--	--	-	-	-
Unigene0004196	ORTHOMCL15158	rab11fip3	XP_013817139.1	99.8	9e-19	PREDICTED: rab11 family-interacting protein 3 isoform X2 [Apteryx australis mantelli]	sp|Q7T005|RFIP3_DANRE	60.5	1.59e-07	Rab11 family-interacting protein 3 OS=Danio rerio GN=rab11fip3 PE=3 SV=1	--	--	--	--	--	K12485	7.06e-19	97.8	clv:102098713	Rab11 family-interacting protein 3/4	-	-	-
Unigene0004197	ORTHOMCL15159	--	--	--	--	--	--	--	--	--	--	--	--	--	--	--	--	--	--	--	-	-	-
Unigene0004203	ORTHOMCL15160	--	XP_013057755.1	127	2e-32	PREDICTED: butyrophilin subfamily 3 member A2-like, partial [Anser cygnoides domesticus]	--	--	--	--	--	--	--	--	--	K06712	6.74e-30	117	apla:101797204	butyrophilin	-	-	-
Unigene0004204	ORTHOMCL15161	--	XP_009935199.1	64.7	5e-22	PREDICTED: LOW QUALITY PROTEIN: RNA-directed DNA polymerase from mobile element jockey-like [Opisthocomus hoazin]	--	--	--	--	--	--	--	--	--	K15009	1.41e-13	52.4	apla:101795450	SH3 and multiple ankyrin repeat domains protein	-	-	-
Unigene0004211	ORTHOMCL15162	--	XP_010218741.1	66.2	5e-12	PREDICTED: LOW QUALITY PROTEIN: KRAB-A domain-containing protein 2, partial [Tinamus guttatus]	--	--	--	--	At2g07660	49.7	2.38e-08	KOG0017	FOG: Transposon-encoded proteins with TYA, reverse transcriptase, integrase domains in various combinations	--	--	--	--	--	-	-	-
Unigene0004214	ORTHOMCL15163	--	XP_013044588.1	97.8	1e-24	PREDICTED: somatoliberin [Anser cygnoides domesticus]	--	--	--	--	--	--	--	--	--	--	--	--	--	--	-	-	-
Unigene0004218	ORTHOMCL15164	WDFY4	XP_013053124.1	224	5e-67	PREDICTED: WD repeat- and FYVE domain-containing protein 4 isoform X1 [Anser cygnoides domesticus]	sp|Q6ZS81|WDFY4_HUMAN	137	7.23e-38	WD repeat- and FYVE domain-containing protein 4 OS=Homo sapiens GN=WDFY4 PE=1 SV=3	7297032	67.0	7.63e-14	KOG1788	Uncharacterized conserved protein	--	--	--	--	--	-	-	-
Unigene0004228	ORTHOMCL15166	MGST1	XP_013152452.1	141	1e-40	PREDICTED: microsomal glutathione S-transferase 1 isoform X1 [Falco peregrinus]	sp|P79382|MGST1_PIG	95.1	5.64e-24	Microsomal glutathione S-transferase 1 OS=Sus scrofa GN=MGST1 PE=2 SV=3	--	--	--	--	--	K00799	7.32e-40	137	fpg:101916522	glutathione S-transferase [EC:2.5.1.18]	-	-	-
Unigene0004240	ORTHOMCL15167	ift22	XP_019477458.1	82.0	2e-18	PREDICTED: intraflagellar transport protein 22 homolog isoform X2 [Meleagris gallopavo]	sp|Q5M8K8|IFT22_XENTR	59.3	6.70e-11	Intraflagellar transport protein 22 homolog OS=Xenopus tropicalis GN=ift22 PE=2 SV=1	--	--	--	--	--	K07935	7.16e-19	82.0	mgp:100539109	Rab-like protein 5	-	-	-
Unigene0004241	ORTHOMCL15168	Ryr1	XP_019833797.1	303	5e-101	PREDICTED: ryanodine receptor 1-like [Bos indicus]	sp|F1LMY4|RYR1_RAT	311	6.29e-98	Ryanodine receptor 1 OS=Rattus norvegicus GN=Ryr1 PE=1 SV=1	Hs10863871	311	9.77e-99	KOG2243	Ca2+ release channel (ryanodine receptor)	K04961	9.60e-101	322	mgp:100008574	ryanodine receptor 1	GO:0046907//intracellular transport;GO:1901698//response to nitrogen compound;GO:0030001//metal ion transport;GO:0070838//divalent metal ion transport;GO:0051283//negative regulation of sequestering of calcium ion;GO:0098771//inorganic ion homeostasis;GO:0065007//biological regulation;GO:0051234//establishment of localization;GO:0072359//circulatory system development;GO:0006874//cellular calcium…	GO:0005215//transporter activity;GO:0022891//substrate-specific transmembrane transporter activity;GO:0022857//transmembrane transporter activity;GO:0005515//protein binding;GO:0004888//transmembrane signaling receptor activity;GO:0005262//calcium channel activity;GO:0043169//cation binding;GO:0005488//binding;GO:0015267//channel activity;GO:0015276//ligand-gated ion channel activity;GO:0060089//…	GO:0031982//vesicle;GO:0016020//membrane;GO:0005623//cell;GO:0044424//intracellular part;GO:0044449//contractile fiber part;GO:0005886//plasma membrane;GO:0005783//endoplasmic reticulum;GO:0043292//contractile fiber;GO:0044422//organelle part;GO:0005622//intracellular;GO:0016529//sarcoplasmic reticulum;GO:0043229//intracellular organelle;GO:0044446//intracellular organelle part;GO:0031090//organe…
Unigene0004256	ORTHOMCL15169	Slc16a1	XP_013034448.1	184	3e-55	PREDICTED: monocarboxylate transporter 6 [Anser cygnoides domesticus]	sp|P53987|MOT1_RAT	56.6	9.07e-10	Monocarboxylate transporter 1 OS=Rattus norvegicus GN=Slc16a1 PE=1 SV=1	Hs19923753	54.7	6.78e-10	KOG2504	Monocarboxylate transporter	K08182	1.41e-53	179	apla:101796790	MFS transporter, MCP family, solute carrier family 16 (monocarboxylic acid transporters), member 5	GO:0044699//single-organism process;GO:0044763//single-organism cellular process;GO:0009987//cellular process	-	-
Unigene0004282	ORTHOMCL15170	--	EOA96358.1	60.5	3e-09	Fermitin family-like protein 2, partial [Anas platyrhynchos]	--	--	--	--	--	--	--	--	--	--	--	--	--	--	-	-	-
Unigene0004290	ORTHOMCL15171	KIAA1024	XP_005030743.1	218	3e-65	PREDICTED: UPF0258 protein KIAA1024 homolog [Anas platyrhynchos]	sp|Q9UPX6|K1024_HUMAN	169	6.77e-49	UPF0258 protein KIAA1024 OS=Homo sapiens GN=KIAA1024 PE=2 SV=3	--	--	--	--	--	--	--	--	--	--	-	-	-
Unigene0004318	ORTHOMCL15174	Mon1b	XP_011599791.1	322	3e-106	PREDICTED: vacuolar fusion protein MON1 homolog B [Aquila chrysaetos canadensis]	sp|Q8BMQ8|MON1B_MOUSE	209	1.35e-63	Vacuolar fusion protein MON1 homolog B OS=Mus musculus GN=Mon1b PE=2 SV=1	Hs7662354	208	6.07e-64	KOG0997	Uncharacterized conserved protein Sand	--	--	--	--	--	-	-	-
Unigene0004332	ORTHOMCL15175	SCN2A	XP_012954418.1	594	0.0	PREDICTED: sodium channel protein type 2 subunit alpha isoform X7 [Anas platyrhynchos]	sp|Q99250|SCN2A_HUMAN	456	1.06e-146	Sodium channel protein type 2 subunit alpha OS=Homo sapiens GN=SCN2A PE=1 SV=3	Hs10337597	454	1.27e-146	KOG2301	Voltage-gated Ca2+ channels, alpha1 subunits	K04834	0.0	593	apla:101802174	voltage-gated sodium channel type II alpha	-	-	-
Unigene0004334	ORTHOMCL15176	--	XP_009816671.1	57.4	3e-07	PREDICTED: LOW QUALITY PROTEIN: outer dense fiber protein 3 [Gavia stellata]	--	--	--	--	--	--	--	--	--	--	--	--	--	--	-	-	-
Unigene0004337	ORTHOMCL15177	pol	XP_014117037.1	173	2e-49	PREDICTED: LOW QUALITY PROTEIN: endogenous retrovirus group K member 18 Pol protein-like [Pseudopodoces humilis]	sp|P10272|POL_BAEVM	121	1.71e-32	Pol polyprotein OS=Baboon endogenous virus (strain M7) GN=pol PE=3 SV=1	Hs14760974	100	1.86e-26	KOG0017	FOG: Transposon-encoded proteins with TYA, reverse transcriptase, integrase domains in various combinations	--	--	--	--	--	-	-	-
Unigene0004340	ORTHOMCL15178	NCR3LG1	XP_009566163.1	193	3e-70	PREDICTED: natural cytotoxicity triggering receptor 3 ligand 1, partial [Cuculus canorus]	sp|Q68D85|NR3L1_HUMAN	90.1	5.84e-19	Natural cytotoxicity triggering receptor 3 ligand 1 OS=Homo sapiens GN=NCR3LG1 PE=1 SV=1	--	--	--	--	--	K16349	1.14e-18	91.7	nle:100600410	natural cytotoxicity triggering receptor 3 ligand 1	-	-	-
Unigene0004341	ORTHOMCL15179	NCR3LG1	XP_009566163.1	177	1e-50	PREDICTED: natural cytotoxicity triggering receptor 3 ligand 1, partial [Cuculus canorus]	sp|Q68D85|NR3L1_HUMAN	85.1	5.49e-18	Natural cytotoxicity triggering receptor 3 ligand 1 OS=Homo sapiens GN=NCR3LG1 PE=1 SV=1	--	--	--	--	--	K16349	1.66e-17	85.9	nle:100600410	natural cytotoxicity triggering receptor 3 ligand 1	-	-	-
Unigene0004370	ORTHOMCL15181	--	XP_016344775.1	63.5	6e-09	PREDICTED: dynein heavy chain-like isoform X1 [Sinocyclocheilus anshuiensis]	--	--	--	--	--	--	--	--	--	--	--	--	--	--	-	-	-
Unigene0004374	ORTHOMCL15182	Pkp1	XP_010224472.1	105	4e-22	PREDICTED: plakophilin-1-like, partial [Tinamus guttatus]	sp|P97350|PKP1_MOUSE	77.0	8.83e-14	Plakophilin-1 OS=Mus musculus GN=Pkp1 PE=2 SV=1	Hs4505841	76.6	2.27e-14	KOG1048	Neural adherens junction protein Plakophilin and related Armadillo repeat proteins	K10387	1.58e-22	106	fpg:101916602	plakophilin 1	-	-	-
Unigene0004383	ORTHOMCL15183	Ipcef1	XP_013033715.1	413	5e-144	PREDICTED: interactor protein for cytohesin exchange factors 1 isoform X5 [Anser cygnoides domesticus]	sp|Q80VL0|ICEF1_RAT	140	9.06e-39	Interactor protein for cytohesin exchange factors 1 OS=Rattus norvegicus GN=Ipcef1 PE=1 SV=1	Hs22053521	129	3.89e-35	KOG1738	Membrane-associated guanylate kinase-interacting protein/connector enhancer of KSR-like	--	--	--	--	--	-	-	-
Unigene0004386	ORTHOMCL15184	KRT19	XP_019149366.1	627	0.0	PREDICTED: keratin, type II cytoskeletal 2 epidermal-like [Corvus cornix cornix]	sp|O93256|K1C19_CHICK	344	2.69e-116	Keratin, type I cytoskeletal 19 OS=Gallus gallus GN=KRT19 PE=2 SV=1	Hs22056298	178	4.11e-50	KOG0508	Ankyrin repeat protein	K07604	0.0	627	ccw:104697801	type I keratin, acidic	-	-	-
Unigene0004391	ORTHOMCL15185	RPII	XP_014118355.1	118	5e-28	PREDICTED: DNA-directed RNA polymerase II subunit RPB1-like [Pseudopodoces humilis]	sp|P14248|RPB1_PLAFD	54.7	3.04e-07	DNA-directed RNA polymerase II subunit RPB1 OS=Plasmodium falciparum (isolate CDC / Honduras) GN=RPII PE=3 SV=1	Hs4505939	52.8	2.36e-07	KOG0260	RNA polymerase II, large subunit	K12394	7.61e-29	118	phi:102114397	AP-1 complex subunit sigma 1/2	-	-	-
Unigene0004393	ORTHOMCL15186	SLC12A8	XP_013026738.1	150	7e-39	PREDICTED: solute carrier family 12 member 8 isoform X3 [Anser cygnoides domesticus]	sp|A0AV02|S12A8_HUMAN	94.7	9.17e-21	Solute carrier family 12 member 8 OS=Homo sapiens GN=SLC12A8 PE=2 SV=4	Hs13375854	95.1	1.77e-22	KOG2083	Na+/K+ symporter	K14428	4.14e-39	149	apla:101797351	solute carrier family 12 (potassium/chloride transporters), member 8	GO:0044699//single-organism process;GO:0044763//single-organism cellular process;GO:0009987//cellular process	-	-
Unigene0004404	ORTHOMCL15187	--	XP_012957860.1	101	3e-21	PREDICTED: attractin isoform X2 [Anas platyrhynchos]	--	--	--	--	--	--	--	--	--	--	--	--	--	--	-	-	-
Unigene0004429	ORTHOMCL15189	PLIN2	XP_012949202.1	136	2e-33	PREDICTED: perilipin-2 [Anas platyrhynchos]	sp|Q9TUM6|PLIN2_BOVIN	54.7	7.56e-07	Perilipin-2 OS=Bos taurus GN=PLIN2 PE=2 SV=1	--	--	--	--	--	K17284	1.65e-31	130	clv:102094243	perilipin-2	-	-	-
Unigene0004430	ORTHOMCL15190	--	XP_012963024.1	84.3	1e-16	PREDICTED: alpha-ketoglutarate-dependent dioxygenase alkB homolog 4, partial [Anas platyrhynchos]	--	--	--	--	--	--	--	--	--	K10766	3.00e-17	84.3	apla:101795046	alkylated DNA repair protein alkB homolog 4 [EC:1.14.11.-]	-	-	-
Unigene0004433	ORTHOMCL15191	NPY2R	XP_013031203.1	798	0.0	PREDICTED: neuropeptide Y receptor type 2-like [Anser cygnoides domesticus]	sp|Q9DDN6|NPY2R_CHICK	423	5.05e-145	Neuropeptide Y receptor type 2 OS=Gallus gallus GN=NPY2R PE=3 SV=1	Hs4505447	406	2.52e-139	KOG3656	FOG: 7 transmembrane receptor	K04205	0.0	796	apla:101792344	neuropeptide Y receptor type 2	-	-	-
Unigene0004441	ORTHOMCL15193	--	XP_005011233.2	63.2	2e-09	PREDICTED: eukaryotic translation initiation factor 4E type 3 isoform X1 [Anas platyrhynchos]	--	--	--	--	--	--	--	--	--	--	--	--	--	--	GO:0044237//cellular metabolic process;GO:0044260//cellular macromolecule metabolic process;GO:0034641//cellular nitrogen compound metabolic process;GO:0071704//organic substance metabolic process;GO:1901566//organonitrogen compound biosynthetic process;GO:0043170//macromolecule metabolic process;GO:1901564//organonitrogen compound metabolic process;GO:1901576//organic substance biosynthetic proc…	GO:0003723//RNA binding;GO:1901363//heterocyclic compound binding;GO:0097159//organic cyclic compound binding;GO:0008135//translation factor activity, RNA binding;GO:0005488//binding;GO:0003676//nucleic acid binding	GO:0044424//intracellular part;GO:0044464//cell part;GO:0005622//intracellular;GO:0005623//cell
Unigene0004460	ORTHOMCL15195	Ddx17	XP_010565532.1	349	2e-102	PREDICTED: probable ATP-dependent RNA helicase DDX17 isoform X2 [Haliaeetus leucocephalus]	sp|Q501J6|DDX17_MOUSE	187	5.32e-48	Probable ATP-dependent RNA helicase DDX17 OS=Mus musculus GN=Ddx17 PE=1 SV=1	Hs5453840_1	139	8.77e-34	KOG0331	ATP-dependent RNA helicase	K13178	2.72e-102	349	mgp:100541542	ATP-dependent RNA helicase DDX17 [EC:3.6.4.13]	-	-	-
Unigene0004470	ORTHOMCL15196	ZER1	KFP85253.1	276	2e-88	Protein zer-1, partial [Acanthisitta chloris]	sp|Q7Z7L7|ZER1_HUMAN	240	1.40e-73	Protein zer-1 homolog OS=Homo sapiens GN=ZER1 PE=1 SV=1	Hs5454186	240	2.21e-74	KOG3665	ZYG-1-like serine/threonine protein kinases	K10350	1.06e-85	274	gga:417205	Zyg-11 protein homolog	-	-	-
Unigene0004474	ORTHOMCL15197	--	XP_015740249.1	59.3	7e-08	PREDICTED: tubby-related protein 1 [Coturnix japonica]	--	--	--	--	--	--	--	--	--	K19600	1.30e-08	59.3	fch:102059883	tubby-related protein 1	-	-	-
Unigene0004514	ORTHOMCL15200	RECK	XP_013040294.1	174	8e-45	PREDICTED: reversion-inducing cysteine-rich protein with Kazal motifs isoform X1 [Anser cygnoides domesticus]	sp|O95980|RECK_HUMAN	111	6.49e-25	Reversion-inducing cysteine-rich protein with Kazal motifs OS=Homo sapiens GN=RECK PE=1 SV=1	Hs11863156	111	1.01e-25	KOG3649	FOG: Kazal-type serine protease inhibitor domain	K17461	2.01e-44	171	apla:101804456	reversion-inducing-cysteine-rich protein with kazal motifs	-	-	-
Unigene0004515	ORTHOMCL15201	Ankrd40	XP_013034297.1	639	0.0	PREDICTED: ankyrin repeat domain-containing protein 40-like, partial [Anser cygnoides domesticus]	sp|Q5SUE8|ANR40_MOUSE	399	1.95e-128	Ankyrin repeat domain-containing protein 40 OS=Mus musculus GN=Ankrd40 PE=1 SV=1	Hs16418357	397	2.43e-128	KOG0307	Vesicle coat complex COPII, subunit SEC31	--	--	--	--	--	-	-	-
Unigene0004539	ORTHOMCL15204	--	XP_009557851.1	81.6	1e-15	PREDICTED: spidroin-2 [Cuculus canorus]	--	--	--	--	--	--	--	--	--	--	--	--	--	--	-	-	-
Unigene0004547	ORTHOMCL15205	Kcnh7	XP_019472926.1	444	4e-157	PREDICTED: potassium voltage-gated channel subfamily H member 7-like [Meleagris gallopavo]	sp|O54852|KCNH7_RAT	390	1.82e-127	Potassium voltage-gated channel subfamily H member 7 OS=Rattus norvegicus GN=Kcnh7 PE=1 SV=1	Hs15150797	369	4.95e-120	KOG0498	K+-channel ERG and related proteins, contain PAS/PAC sensor domain	K04910	1.13e-151	448	mgp:100545485	potassium voltage-gated channel Eag-related subfamily H member 7	-	-	-
Unigene0004607	ORTHOMCL15206	--	XP_010378459.1	52.4	1e-06	PREDICTED: protein FAM47B-like [Rhinopithecus roxellana]	--	--	--	--	--	--	--	--	--	--	--	--	--	--	-	-	-
Unigene0004619	ORTHOMCL15207	Uaca	XP_015147686.1	338	6e-106	PREDICTED: uveal autoantigen with coiled-coil domains and ankyrin repeats isoform X1 [Gallus gallus]	sp|Q8CGB3|UACA_MOUSE	278	9.90e-86	Uveal autoantigen with coiled-coil domains and ankyrin repeats OS=Mus musculus GN=Uaca PE=1 SV=2	Hs20545401	117	1.58e-33	KOG0504	FOG: Ankyrin repeat	--	--	--	--	--	GO:0016265//death;GO:0009416//response to light stimulus;GO:0006979//response to oxidative stress;GO:0009987//cellular process;GO:0090087//regulation of peptide transport;GO:0065007//biological regulation;GO:0043122//regulation of I-kappaB kinase/NF-kappaB signaling;GO:1903827//regulation of cellular protein localization;GO:0051049//regulation of transport;GO:1903533//regulation of protein target…	-	GO:0044444//cytoplasmic part;GO:0043229//intracellular organelle;GO:0044424//intracellular part;GO:0043226//organelle;GO:0005737//cytoplasm;GO:0032991//macromolecular complex;GO:0005623//cell;GO:0044464//cell part;GO:0043227//membrane-bounded organelle;GO:0043234//protein complex;GO:0043231//intracellular membrane-bounded organelle;GO:0005622//intracellular
Unigene0004639	ORTHOMCL15209	COQ2	XP_007065713.1	96.7	3e-19	PREDICTED: 4-hydroxybenzoate polyprenyltransferase, mitochondrial [Chelonia mydas]	sp|Q2KIQ4|COQ2_BOVIN	90.5	2.10e-18	4-hydroxybenzoate polyprenyltransferase, mitochondrial OS=Bos taurus GN=COQ2 PE=2 SV=1	7299020	69.3	3.33e-12	KOG1381	Para-hydroxybenzoate-polyprenyl transferase	K06125	6.02e-20	96.7	cmy:102945801	4-hydroxybenzoate polyprenyltransferase [EC:2.5.1.39]	GO:0044281//small molecule metabolic process;GO:0071704//organic substance metabolic process;GO:0044237//cellular metabolic process;GO:0044763//single-organism cellular process;GO:0044710//single-organism metabolic process;GO:0044699//single-organism process;GO:0009987//cellular process;GO:0008152//metabolic process	-	-
Unigene0004643	ORTHOMCL15210	--	XP_009705194.1	103	1e-23	PREDICTED: DEP domain-containing protein 1B, partial [Cariama cristata]	--	--	--	--	--	--	--	--	--	K11497	2.69e-11	66.6	clv:102091045	centromere protein C	-	-	-
Unigene0004647	ORTHOMCL15211	PCDHGA8	XP_012960546.1	340	8e-100	PREDICTED: protocadherin gamma-A5-like [Anas platyrhynchos]	sp|Q5DRB2|PCDG8_PANTR	200	3.00e-51	Protocadherin gamma-A8 OS=Pan troglodytes GN=PCDHGA8 PE=3 SV=1	Hs14196468	197	1.08e-51	KOG3594	FOG: Cadherin repeats	K16495	4.23e-79	284	gga:100858837	protocadherin gamma subfamily A	-	-	-
Unigene0004657	ORTHOMCL15213	--	XP_013031902.1	83.6	3e-15	PREDICTED: agouti-related protein isoform X1 [Anser cygnoides domesticus]	--	--	--	--	--	--	--	--	--	--	--	--	--	--	-	-	-
Unigene0004665	ORTHOMCL15214	KIAA1211	EDL89895.1	259	1e-86	hypothetical LOC289568 (predicted), isoform CRA_b [Rattus norvegicus]	sp|Q6ZU35|K1211_HUMAN	271	2.30e-83	Uncharacterized protein KIAA1211 OS=Homo sapiens GN=KIAA1211 PE=1 SV=3	--	--	--	--	--	--	--	--	--	--	-	-	-
Unigene0004666	ORTHOMCL15215	RUNX1	XP_013048300.1	560	0.0	PREDICTED: runt-related transcription factor 1 [Anser cygnoides domesticus]	sp|Q01196|RUNX1_HUMAN	493	5.93e-173	Runt-related transcription factor 1 OS=Homo sapiens GN=RUNX1 PE=1 SV=3	Hs19923198	493	2.31e-173	KOG3982	Runt and related transcription factors	K08367	0.0	557	apla:101799657	runt-related transcription factor 1	GO:0044249//cellular biosynthetic process;GO:0009058//biosynthetic process;GO:0090304//nucleic acid metabolic process;GO:0044260//cellular macromolecule metabolic process;GO:1901360//organic cyclic compound metabolic process;GO:0009987//cellular process;GO:1901576//organic substance biosynthetic process;GO:0018130//heterocycle biosynthetic process;GO:0006725//cellular aromatic compound metabolic …	GO:0005488//binding;GO:0036094//small molecule binding;GO:0001883//purine nucleoside binding;GO:0032549//ribonucleoside binding;GO:1901363//heterocyclic compound binding;GO:0001882//nucleoside binding;GO:0097367//carbohydrate derivative binding;GO:0032550//purine ribonucleoside binding;GO:0097159//organic cyclic compound binding;GO:0001071//nucleic acid binding transcription factor activity	GO:0044424//intracellular part;GO:0005622//intracellular;GO:0043226//organelle;GO:0043229//intracellular organelle;GO:0043227//membrane-bounded organelle;GO:0043231//intracellular membrane-bounded organelle;GO:0044464//cell part;GO:0005623//cell
Unigene0004668	ORTHOMCL15216	Fam129b	XP_011578281.1	229	3e-67	PREDICTED: niban-like protein 1 [Aquila chrysaetos canadensis]	sp|Q8R1F1|NIBL1_MOUSE	178	2.11e-50	Niban-like protein 1 OS=Mus musculus GN=Fam129b PE=2 SV=2	--	--	--	--	--	--	--	--	--	--	-	-	-
Unigene0004670	ORTHOMCL15217	--	XP_015470921.1	53.9	2e-06	PREDICTED: uncharacterized protein LOC107198413 isoform X2 [Parus major]	--	--	--	--	--	--	--	--	--	--	--	--	--	--	-	-	-
Unigene0004680	ORTHOMCL15218	Clec18a	XP_012949968.1	228	3e-75	PREDICTED: C-type lectin domain family 18 member A-like [Anas platyrhynchos]	sp|Q7TSQ1|CL18A_MOUSE	194	1.84e-58	C-type lectin domain family 18 member A OS=Mus musculus GN=Clec18a PE=2 SV=1	Hs14778286	134	7.75e-41	KOG4297	C-type lectin	--	--	--	--	--	-	-	-
Unigene0004684	ORTHOMCL15219	--	XP_018420274.1	48.9	7e-06	PREDICTED: protein PRRC2A isoform X1 [Nanorana parkeri]	--	--	--	--	--	--	--	--	--	--	--	--	--	--	-	-	-
Unigene0004709	ORTHOMCL15220	PNPLA4	XP_013043941.1	273	3e-89	PREDICTED: patatin-like phospholipase domain-containing protein 4 [Anser cygnoides domesticus]	sp|P41247|PLPL4_HUMAN	65.5	1.21e-11	Patatin-like phospholipase domain-containing protein 4 OS=Homo sapiens GN=PNPLA4 PE=2 SV=3	Hs14762786	65.5	1.88e-12	KOG3773	Adiponutrin and related vesicular transport proteins; predicted alpha/beta hydrolase	K11157	1.62e-77	241	apla:101799675	patatin-like phospholipase domain-containing protein 4 [EC:3.1.1.-]	-	-	-
Unigene0004718	ORTHOMCL15221	Ddx58	AEG75816.1	300	2e-94	retinoic acid inducible protein I [Anser anser]	sp|Q6Q899|DDX58_MOUSE	146	9.89e-40	Probable ATP-dependent RNA helicase DDX58 OS=Mus musculus GN=Ddx58 PE=1 SV=2	Hs7657516	139	6.02e-38	KOG0354	DEAD-box like helicase	K12646	2.73e-77	253	phi:102107316	ATP-dependent RNA helicase DDX58 [EC:3.6.3.14]	-	-	-
Unigene0004737	ORTHOMCL15223	--	XP_015738884.1	102	3e-23	PREDICTED: microtubule-actin cross-linking factor 1 isoform X20 [Coturnix japonica]	--	--	--	--	--	--	--	--	--	--	--	--	--	--	-	-	-
Unigene0004739	ORTHOMCL15225	ERV3-1	XP_011593904.1	216	6e-66	PREDICTED: syncytin-2-like isoform X1 [Aquila chrysaetos canadensis]	sp|Q14264|ENR1_HUMAN	157	5.21e-45	Endogenous retrovirus group 3 member 1 Env polyprotein OS=Homo sapiens GN=ERV3-1 PE=2 SV=2	--	--	--	--	--	--	--	--	--	--	-	-	-
Unigene0004748	ORTHOMCL15227	ZFPM2	XP_013035468.1	207	3e-60	PREDICTED: zinc finger protein ZFPM2 isoform X5 [Anser cygnoides domesticus]	sp|Q8WW38|FOG2_HUMAN	192	4.44e-56	Zinc finger protein ZFPM2 OS=Homo sapiens GN=ZFPM2 PE=1 SV=3	Hs6912370	192	6.89e-57	KOG1721	FOG: Zn-finger	K17442	8.62e-60	205	apla:101798969	zinc finger protein ZFPM2	-	-	-
Unigene0004751	ORTHOMCL15228	--	KFV96385.1	60.8	1e-08	Transient receptor potential cation channel subfamily M member 1, partial [Fulmarus glacialis]	--	--	--	--	Hs18582582	59.7	1.63e-10	KOG3544	Collagens (type IV and type XIII), and related proteins	--	--	--	--	--	-	-	-
Unigene0004755	ORTHOMCL15229	DCBLD1	XP_419767.4	399	5e-134	PREDICTED: discoidin, CUB and LCCL domain-containing protein 1 isoform X1 [Gallus gallus]	sp|Q8N8Z6|DCBD1_HUMAN	292	1.68e-94	Discoidin, CUB and LCCL domain-containing protein 1 OS=Homo sapiens GN=DCBLD1 PE=1 SV=2	HsM5729915	63.5	1.42e-11	KOG3627	Trypsin	--	--	--	--	--	-	-	-
Unigene0004758	ORTHOMCL15230	CTNNA2	XP_017684480.1	398	6e-140	PREDICTED: catenin alpha-2-like, partial [Lepidothrix coronata]	sp|P30997|CTNA2_CHICK	398	4.28e-133	Catenin alpha-2 OS=Gallus gallus GN=CTNNA2 PE=1 SV=1	Hs7656999	394	7.25e-132	KOG3681	Alpha-catenin	--	--	--	--	--	GO:0007275//multicellular organism development;GO:0009887//organ morphogenesis;GO:0007417//central nervous system development;GO:0021932//hindbrain radial glia guided cell migration;GO:0048666//neuron development;GO:0048699//generation of neurons;GO:0032502//developmental process;GO:0051179//localization;GO:0009653//anatomical structure morphogenesis;GO:0031175//neuron projection development;GO:0…	GO:0005515//protein binding;GO:0005488//binding;GO:0050839//cell adhesion molecule binding	GO:0071944//cell periphery;GO:0005622//intracellular;GO:0044424//intracellular part;GO:0070161//anchoring junction;GO:0005623//cell;GO:0042995//cell projection;GO:0005911//cell-cell junction;GO:0043232//intracellular non-membrane-bounded organelle;GO:0005886//plasma membrane;GO:0043226//organelle;GO:0031252//cell leading edge;GO:0044464//cell part;GO:0005856//cytoskeleton;GO:0043228//non-membrane…
Unigene0004761	ORTHOMCL15231	IFITM1	AQM74179.1	257	4e-86	interferon inducible transmembrane protein 3 [Anser cygnoides]	sp|P13164|IFM1_HUMAN	96.7	1.07e-24	Interferon-induced transmembrane protein 1 OS=Homo sapiens GN=IFITM1 PE=1 SV=3	--	--	--	--	--	K06566	1.75e-67	207	gga:770612	interferon induced transmembrane protein	-	-	GO:0044425//membrane part;GO:0016020//membrane;GO:0031224//intrinsic component of membrane
Unigene0004763	ORTHOMCL15232	LGALS2	XP_013036266.1	115	3e-30	PREDICTED: galectin-2 [Anser cygnoides domesticus]	sp|P05162|LEG2_HUMAN	67.4	4.46e-13	Galectin-2 OS=Homo sapiens GN=LGALS2 PE=1 SV=3	Hs5729903	67.4	6.93e-14	KOG3587	Galectin, galactose-binding lectin	K10090	6.52e-30	115	apla:101799238	galectin-2	-	-	-
Unigene0004766	ORTHOMCL15233	--	BAA21739.2	79.0	7e-14	ORF1 [Acanthochelys spixii]	--	--	--	--	--	--	--	--	--	--	--	--	--	--	-	-	-
Unigene0004767	ORTHOMCL15234	SCRIB	XP_014747667.1	362	1e-125	PREDICTED: protein scribble homolog [Sturnus vulgaris]	sp|Q14160|SCRIB_HUMAN	346	1.14e-108	Protein scribble homolog OS=Homo sapiens GN=SCRIB PE=1 SV=4	Hs18141297	346	1.78e-109	KOG0619	FOG: Leucine rich repeat	K16175	7.61e-116	369	phi:102104493	protein scribble	-	-	-
Unigene0004796	ORTHOMCL15235	PCDHGA11	XP_012963593.1	214	3e-63	PREDICTED: LOW QUALITY PROTEIN: protocadherin gamma-A12 [Anas platyrhynchos]	sp|Q5DRC0|PCDGB_PANTR	145	3.26e-40	Protocadherin gamma-A11 OS=Pan troglodytes GN=PCDHGA11 PE=3 SV=1	Hs14196455	145	4.51e-41	KOG3594	FOG: Cadherin repeats	K16495	2.32e-64	214	apla:101804965	protocadherin gamma subfamily A	-	-	-
Unigene0004815	ORTHOMCL15236	Trerf1	KYO30361.1	245	1e-77	transcriptional-regulating factor 1-like [Alligator mississippiensis]	sp|Q8BXJ2|TREF1_MOUSE	166	4.69e-46	Transcriptional-regulating factor 1 OS=Mus musculus GN=Trerf1 PE=1 SV=1	Hs15812224	163	8.35e-46	KOG4167	Predicted DNA-binding protein, contains SANT and ELM2 domains	--	--	--	--	--	-	-	-
Unigene0004826	ORTHOMCL15237	--	--	--	--	--	--	--	--	--	--	--	--	--	--	--	--	--	--	--	-	-	-
Unigene0004836	ORTHOMCL15238	--	XP_012951784.1	215	4e-68	PREDICTED: uncharacterized protein LOC106015902 [Anas platyrhynchos]	--	--	--	--	--	--	--	--	--	--	--	--	--	--	-	-	-
Unigene0004840	ORTHOMCL15239	TPT1	XP_008490993.1	173	2e-48	PREDICTED: translationally-controlled tumor protein isoform X1 [Calypte anna]	sp|P43347|TCTP_CHICK	163	5.76e-46	Translationally-controlled tumor protein homolog OS=Gallus gallus GN=TPT1 PE=2 SV=1	Hs4507669	152	8.57e-43	KOG1727	Microtubule-binding protein (translationally controlled tumor protein)	--	--	--	--	--	-	-	-
Unigene0004844	ORTHOMCL15240	DNAH9	XP_013054922.1	466	5e-149	PREDICTED: dynein heavy chain 9, axonemal isoform X2 [Anser cygnoides domesticus]	sp|P23098|DYHC_TRIGR	368	2.38e-116	Dynein beta chain, ciliary OS=Tripneustes gratilla PE=1 SV=1	Hs13876382	362	3.90e-115	KOG3595	Dyneins, heavy chain	K10408	8.78e-148	460	apla:101790717	dynein heavy chain, axonemal	-	-	-
Unigene0004857	ORTHOMCL15241	PALM2	XP_012951089.1	472	1e-166	PREDICTED: paralemmin-2 isoform X2 [Anas platyrhynchos]	sp|Q8IXS6|PALM2_HUMAN	351	5.93e-121	Paralemmin-2 OS=Homo sapiens GN=PALM2 PE=1 SV=3	--	--	--	--	--	K16519	1.32e-164	464	clv:102092616	A-kinase anchor protein 2	-	-	-
Unigene0004872	ORTHOMCL15242	--	XP_009997092.1	68.2	4e-10	PREDICTED: uncharacterized protein LOC104389752 [Chaetura pelagica]	--	--	--	--	--	--	--	--	--	--	--	--	--	--	-	-	-
Unigene0004879	ORTHOMCL15243	Spag17	XP_013051841.1	329	1e-102	PREDICTED: sperm-associated antigen 17 isoform X5 [Anser cygnoides domesticus]	sp|Q5S003|SPG17_MOUSE	201	3.18e-59	Sperm-associated antigen 17 OS=Mus musculus GN=Spag17 PE=1 SV=2	--	--	--	--	--	--	--	--	--	--	-	-	-
Unigene0004894	ORTHOMCL15244	--	XP_015156300.1	79.0	1e-16	PREDICTED: collagen alpha-1(I) chain-like [Gallus gallus]	--	--	--	--	--	--	--	--	--	--	--	--	--	--	-	-	-
Unigene0004895	ORTHOMCL15245	--	XP_009639936.1	75.1	9e-15	PREDICTED: cullin-7 [Egretta garzetta]	--	--	--	--	--	--	--	--	--	K11970	1.39e-14	72.8	fab:101816050	p53-associated parkin-like cytoplasmic protein	-	-	-
Unigene0004898	ORTHOMCL15246	Nus1	EOB03407.1	91.3	2e-20	Nogo-B receptor, partial [Anas platyrhynchos]	sp|Q99LJ8|NGBR_MOUSE	72.0	7.95e-14	Dehydrodolichyl diphosphate syntase complex subunit Nus1 OS=Mus musculus GN=Nus1 PE=2 SV=1	Hs20270243	68.9	1.56e-13	KOG2818	Predicted undecaprenyl diphosphate synthase	K19177	5.28e-21	91.3	apla:101791531	dehydrodolichyl diphosphate syntase complex subunit NUS1 [EC:2.5.1.87]	-	GO:0016740//transferase activity;GO:0003824//catalytic activity	-
Unigene0004908	ORTHOMCL15247	BBS12	XP_013046779.1	181	2e-52	PREDICTED: Bardet-Biedl syndrome 12 protein isoform X2 [Anser cygnoides domesticus]	sp|Q6ZW61|BBS12_HUMAN	83.6	4.32e-19	Bardet-Biedl syndrome 12 protein OS=Homo sapiens GN=BBS12 PE=1 SV=2	--	--	--	--	--	K19402	2.97e-47	164	apla:101795128	Bardet-Biedl syndrome 12 protein	-	-	-
Unigene0004916	ORTHOMCL15248	SPAG17	XP_013051841.1	393	3e-124	PREDICTED: sperm-associated antigen 17 isoform X5 [Anser cygnoides domesticus]	sp|Q6Q759|SPG17_HUMAN	188	3.26e-54	Sperm-associated antigen 17 OS=Homo sapiens GN=SPAG17 PE=2 SV=1	--	--	--	--	--	--	--	--	--	--	-	-	-
Unigene0004929	ORTHOMCL15249	impdh2	XP_003230682.2	298	9e-91	PREDICTED: inosine-5'-monophosphate dehydrogenase 2 [Anolis carolinensis]	sp|F7CYY5|IMDH2_XENTR	290	2.13e-85	Inosine-5'-monophosphate dehydrogenase 2 OS=Xenopus tropicalis GN=impdh2 PE=3 SV=1	Hs4504689	288	1.56e-85	KOG2550	IMP dehydrogenase/GMP reductase	K00088	1.98e-91	298	acs:100565151	IMP dehydrogenase [EC:1.1.1.205]	GO:0009058//biosynthetic process;GO:0044710//single-organism metabolic process;GO:0044271//cellular nitrogen compound biosynthetic process;GO:0018130//heterocycle biosynthetic process;GO:1901564//organonitrogen compound metabolic process;GO:1901362//organic cyclic compound biosynthetic process;GO:0044699//single-organism process;GO:0009260//ribonucleotide biosynthetic process;GO:1901360//organic …	GO:0036094//small molecule binding;GO:0016616//oxidoreductase activity, acting on the CH-OH group of donors, NAD or NADP as acceptor;GO:0000166//nucleotide binding;GO:0016491//oxidoreductase activity;GO:0017076//purine nucleotide binding;GO:0005488//binding;GO:0016614//oxidoreductase activity, acting on CH-OH group of donors;GO:0043169//cation binding;GO:1901363//heterocyclic compound binding;GO:…	GO:0043231//intracellular membrane-bounded organelle;GO:0005622//intracellular;GO:0043227//membrane-bounded organelle;GO:0043226//organelle;GO:0044464//cell part;GO:0005623//cell;GO:0044424//intracellular part;GO:0043229//intracellular organelle
Unigene0004950	ORTHOMCL15250	--	EOB08048.1	78.6	2e-13	hypothetical protein Anapl_00270 [Anas platyrhynchos]	--	--	--	--	--	--	--	--	--	--	--	--	--	--	-	-	-
Unigene0004954	ORTHOMCL15251	--	XP_009935199.1	100	7e-46	PREDICTED: LOW QUALITY PROTEIN: RNA-directed DNA polymerase from mobile element jockey-like [Opisthocomus hoazin]	--	--	--	--	--	--	--	--	--	--	--	--	--	--	-	-	-
Unigene0004962	ORTHOMCL15252	--	KFM09011.1	55.5	2e-07	hypothetical protein AS27_14818, partial [Aptenodytes forsteri]	--	--	--	--	--	--	--	--	--	--	--	--	--	--	-	-	-
Unigene0004970	ORTHOMCL15253	MAPK8IP3	XP_010119480.1	132	1e-33	PREDICTED: C-Jun-amino-terminal kinase-interacting protein 3-like [Chlamydotis macqueenii]	sp|Q9UPT6|JIP3_HUMAN	122	1.04e-26	C-Jun-amino-terminal kinase-interacting protein 3 OS=Homo sapiens GN=MAPK8IP3 PE=1 SV=3	Hs14719398	122	1.35e-27	KOG2077	JNK/SAPK-associated protein-1	K04436	1.16e-29	133	clv:102088133	mitogen-activated protein kinase 8 interacting protein 3	-	-	-
Unigene0004989	ORTHOMCL15254	--	--	--	--	--	--	--	--	--	--	--	--	--	--	--	--	--	--	--	-	-	-
Unigene0004992	ORTHOMCL15255	LRBA	XP_013030561.1	405	4e-126	PREDICTED: LOW QUALITY PROTEIN: lipopolysaccharide-responsive and beige-like anchor protein [Anser cygnoides domesticus]	sp|P50851|LRBA_HUMAN	301	2.37e-91	Lipopolysaccharide-responsive and beige-like anchor protein OS=Homo sapiens GN=LRBA PE=1 SV=4	Hs16904381	301	4.30e-92	KOG1787	Kinase A-anchor protein Neurobeachin and related BEACH and WD40 repeat proteins	--	--	--	--	--	-	-	-
Unigene0005005	ORTHOMCL15256	TRAF3IP3	XP_012958667.1	144	4e-38	PREDICTED: TRAF3-interacting JNK-activating modulator isoform X3 [Anas platyrhynchos]	sp|Q9Y228|T3JAM_HUMAN	77.4	1.37e-14	TRAF3-interacting JNK-activating modulator OS=Homo sapiens GN=TRAF3IP3 PE=1 SV=2	--	--	--	--	--	--	--	--	--	--	-	-	-
Unigene0005009	ORTHOMCL15257	--	EOA99035.1	208	3e-59	A.T hook DNA-binding motif-containing protein 1 [Anas platyrhynchos]	--	--	--	--	--	--	--	--	--	--	--	--	--	--	-	-	-
Unigene0005010	ORTHOMCL15258	Gnat2	KFO08494.1	295	8e-97	Guanine nucleotide-binding protein G(t) subunit alpha-2, partial [Balearica regulorum gibbericeps]	sp|P50149|GNAT2_MOUSE	288	5.64e-93	Guanine nucleotide-binding protein G(t) subunit alpha-2 OS=Mus musculus GN=Gnat2 PE=2 SV=2	Hs20330805	286	2.72e-93	KOG0082	G-protein alpha subunit (small G protein superfamily)	K04631	1.88e-97	300	mgp:100540973	guanine nucleotide-binding protein G(t) subunit alpha	GO:0046700//heterocycle catabolic process;GO:0009887//organ morphogenesis;GO:0007186//G-protein coupled receptor signaling pathway;GO:1901575//organic substance catabolic process;GO:0046483//heterocycle metabolic process;GO:0044238//primary metabolic process;GO:0044700//single organism signaling;GO:1901361//organic cyclic compound catabolic process;GO:0007423//sensory organ development;GO:0007275…	GO:0044877//macromolecular complex binding;GO:0097159//organic cyclic compound binding;GO:0017076//purine nucleotide binding;GO:0001883//purine nucleoside binding;GO:0016787//hydrolase activity;GO:0000166//nucleotide binding;GO:0017111//nucleoside-triphosphatase activity;GO:0032550//purine ribonucleoside binding;GO:0097367//carbohydrate derivative binding;GO:0005515//protein binding;GO:0060089//m…	-
Unigene0005017	ORTHOMCL15259	Hpcal4	XP_013039488.1	477	1e-166	PREDICTED: hippocalcin-like protein 4 [Anser cygnoides domesticus]	sp|Q8BGZ1|HPCL4_MOUSE	376	1.85e-129	Hippocalcin-like protein 4 OS=Mus musculus GN=Hpcal4 PE=2 SV=3	Hs7705419	375	7.41e-130	KOG0044	Ca2+ sensor (EF-Hand superfamily)	--	--	--	--	--	-	GO:0005488//binding;GO:0043167//ion binding;GO:0043169//cation binding	GO:0044464//cell part;GO:0005623//cell
Unigene0005028	ORTHOMCL15260	Cic	XP_018410286.1	140	7e-40	PREDICTED: protein capicua homolog [Nanorana parkeri]	sp|Q924A2|CIC_MOUSE	137	6.96e-37	Protein capicua homolog OS=Mus musculus GN=Cic PE=1 SV=2	Hs16507208	102	1.89e-25	KOG2746	HMG-box transcription factor Capicua and related proteins	--	--	--	--	--	-	-	-
Unigene0005031	ORTHOMCL15262	--	--	--	--	--	--	--	--	--	--	--	--	--	--	--	--	--	--	--	-	-	-
Unigene0005035	ORTHOMCL15263	--	XP_009925480.1	50.1	9e-12	PREDICTED: LOW QUALITY PROTEIN: RNA-directed DNA polymerase from mobile element jockey-like, partial [Haliaeetus albicilla]	--	--	--	--	--	--	--	--	--	K12958	6.57e-09	58.2	clv:102093736	caveolin 2	-	-	-
Unigene0005037	ORTHOMCL15264	RANGAP1	XP_012963134.1	410	3e-133	PREDICTED: LOW QUALITY PROTEIN: ran GTPase-activating protein 1 [Anas platyrhynchos]	sp|P46060|RAGP1_HUMAN	272	3.10e-81	Ran GTPase-activating protein 1 OS=Homo sapiens GN=RANGAP1 PE=1 SV=1	Hs4506411	272	4.82e-82	KOG1909	Ran GTPase-activating protein	K14319	6.06e-134	410	apla:101793795	Ran GTPase-activating protein 1	GO:0051641//cellular localization;GO:0050789//regulation of biological process;GO:0016482//cytoplasmic transport;GO:0006886//intracellular protein transport;GO:0051649//establishment of localization in cell;GO:0050790//regulation of catalytic activity;GO:0051169//nuclear transport;GO:0065009//regulation of molecular function;GO:1902582//single-organism intracellular transport;GO:0019222//regulati…	GO:0005096//GTPase activator activity;GO:0030695//GTPase regulator activity;GO:0030234//enzyme regulator activity;GO:0098772//molecular function regulator;GO:0060589//nucleoside-triphosphatase regulator activity;GO:0008047//enzyme activator activity	GO:0044464//cell part;GO:0005622//intracellular;GO:0044424//intracellular part;GO:0005623//cell;GO:0005737//cytoplasm;GO:0044444//cytoplasmic part
Unigene0005044	ORTHOMCL15265	pol	XP_013813103.1	299	3e-101	PREDICTED: endogenous retrovirus group K member 25 Pol protein-like [Apteryx australis mantelli]	sp|P10272|POL_BAEVM	170	4.61e-48	Pol polyprotein OS=Baboon endogenous virus (strain M7) GN=pol PE=3 SV=1	Hs14760974	132	1.19e-36	KOG0017	FOG: Transposon-encoded proteins with TYA, reverse transcriptase, integrase domains in various combinations	--	--	--	--	--	-	-	-
Unigene0005075	ORTHOMCL15268	--	AAA49027.1	59.7	5e-12	reverse transcriptase, partial [Gallus gallus]	--	--	--	--	--	--	--	--	--	K11662	5.27e-07	53.9	fch:102049949	actin-related protein 6	-	-	-
Unigene0005082	ORTHOMCL15270	--	XP_012960808.1	95.5	5e-20	PREDICTED: cytochrome b5 type B [Anas platyrhynchos]	--	--	--	--	--	--	--	--	--	--	--	--	--	--	-	-	-
Unigene0005119	ORTHOMCL15271	--	XP_015708227.1	90.5	4e-17	PREDICTED: zinc finger protein 585A-like isoform X1 [Coturnix japonica]	--	--	--	--	--	--	--	--	--	K09228	1.51e-20	98.6	mgp:100544421	KRAB domain-containing zinc finger protein	-	-	-
Unigene0005151	ORTHOMCL15272	S100A14	XP_005236318.1	222	9e-68	PREDICTED: protein S100-A14 [Falco peregrinus]	sp|Q3MHP3|S10AE_BOVIN	103	2.95e-25	Protein S100-A14 OS=Bos taurus GN=S100A14 PE=3 SV=1	--	--	--	--	--	--	--	--	--	--	-	-	-
Unigene0005171	ORTHOMCL15273	slc20a1	XP_013035312.1	191	5e-55	PREDICTED: sodium-dependent phosphate transporter 2 isoform X1 [Anser cygnoides domesticus]	sp|Q5BL44|S20A1_XENTR	51.6	1.26e-06	Sodium-dependent phosphate transporter 1 OS=Xenopus tropicalis GN=slc20a1 PE=2 SV=1	Hs7382463	51.2	2.57e-07	KOG2493	Na+/Pi symporter	K14640	1.17e-26	111	clv:102087687	solute carrier family 20 (sodium-dependent phosphate transporter)	-	-	-
Unigene0005180	ORTHOMCL15274	HNRNPH3	XP_005009157.1	209	3e-58	PREDICTED: heterogeneous nuclear ribonucleoprotein H3 isoform X2 [Anas platyrhynchos]	sp|P31942|HNRH3_HUMAN	182	1.26e-49	Heterogeneous nuclear ribonucleoprotein H3 OS=Homo sapiens GN=HNRNPH3 PE=1 SV=2	Hs14141159	182	1.02e-50	KOG4211	Splicing factor hnRNP-F and related RNA-binding proteins	K12898	1.99e-56	203	fab:101812246	heterogeneous nuclear ribonucleoprotein F/H	-	GO:0097159//organic cyclic compound binding;GO:0005488//binding	GO:0043226//organelle;GO:0044424//intracellular part;GO:0019028//viral capsid;GO:0043229//intracellular organelle;GO:0043227//membrane-bounded organelle;GO:0005622//intracellular;GO:0043231//intracellular membrane-bounded organelle;GO:0044464//cell part;GO:0019012//virion;GO:0044423//virion part;GO:0005623//cell;GO:0032991//macromolecular complex
Unigene0005183	ORTHOMCL15275	--	EOA97328.1	112	5e-28	hypothetical protein Anapl_03848 [Anas platyrhynchos]	--	--	--	--	--	--	--	--	--	--	--	--	--	--	-	-	-
Unigene0005184	ORTHOMCL15276	Ift20	XP_019349016.1	66.2	2e-11	PREDICTED: intraflagellar transport protein 20 homolog isoform X2 [Alligator mississippiensis]	sp|Q61025|IFT20_MOUSE	48.5	2.84e-06	Intraflagellar transport protein 20 homolog OS=Mus musculus GN=Ift20 PE=1 SV=1	--	--	--	--	--	K16473	1.97e-10	61.6	clv:102092717	intraflagellar transport protein 20	-	-	-
Unigene0005192	ORTHOMCL15277	--	XP_009900511.1	132	2e-33	PREDICTED: LOW QUALITY PROTEIN: RNA-directed DNA polymerase from mobile element jockey-like, partial [Picoides pubescens]	--	--	--	--	CE08291	68.2	8.92e-13	KOG1075	FOG: Reverse transcriptase	K09582	2.06e-25	109	apla:101795377	protein disulfide-isomerase A4 [EC:5.3.4.1]	-	-	-
Unigene0005198	ORTHOMCL15278	--	KFO92810.1	160	2e-46	hypothetical protein N320_02581, partial [Buceros rhinoceros silvestris]	--	--	--	--	--	--	--	--	--	--	--	--	--	--	-	-	-
Unigene0005205	ORTHOMCL15280	PNLDC1	XP_013042263.1	400	5e-137	PREDICTED: LOW QUALITY PROTEIN: poly(A)-specific ribonuclease PARN-like domain-containing protein 1 [Anser cygnoides domesticus]	sp|Q8NA58|PNDC1_HUMAN	237	4.38e-75	Poly(A)-specific ribonuclease PARN-like domain-containing protein 1 OS=Homo sapiens GN=PNLDC1 PE=2 SV=2	At1g55870	69.7	9.64e-14	KOG1990	Poly(A)-specific exoribonuclease PARN	--	--	--	--	--	-	-	-
Unigene0005217	ORTHOMCL15281	WBP4	XP_013034995.1	785	0.0	PREDICTED: WW domain-binding protein 4 [Anser cygnoides domesticus]	sp|Q5F457|WBP4_CHICK	577	0.0	WW domain-binding protein 4 OS=Gallus gallus GN=WBP4 PE=2 SV=1	Hs6005948	320	7.05e-100	KOG0150	Spliceosomal protein FBP21	K13220	0.0	615	apla:101803435	WW domain-binding protein 4	GO:1901360//organic cyclic compound metabolic process;GO:0043170//macromolecule metabolic process;GO:0090304//nucleic acid metabolic process;GO:0010467//gene expression;GO:0016071//mRNA metabolic process;GO:0000377//RNA splicing, via transesterification reactions with bulged adenosine as nucleophile;GO:0046483//heterocycle metabolic process;GO:0009987//cellular process;GO:0034641//cellular nitrog…	GO:0005515//protein binding;GO:0043169//cation binding;GO:0005488//binding;GO:0046914//transition metal ion binding;GO:0046872//metal ion binding;GO:0043167//ion binding	GO:1990904//ribonucleoprotein complex;GO:0043227//membrane-bounded organelle;GO:0016604//nuclear body;GO:0043226//organelle;GO:0044428//nuclear part;GO:0005623//cell;GO:0070013//intracellular organelle lumen;GO:0044464//cell part;GO:0043233//organelle lumen;GO:0005622//intracellular;GO:0031981//nuclear lumen;GO:0044446//intracellular organelle part;GO:0005654//nucleoplasm;GO:0030529//intracellula…
Unigene0005220	ORTHOMCL15282	KIF26B	XP_003641032.1	982	0.0	PREDICTED: kinesin-like protein KIF26B isoform X1 [Gallus gallus]	sp|Q2KJY2|KI26B_HUMAN	791	0.0	Kinesin-like protein KIF26B OS=Homo sapiens GN=KIF26B PE=2 SV=1	Hs22049774	140	9.77e-35	KOG4280	Kinesin-like protein	K10404	0.0	982	gga:100859813	kinesin family member 26	GO:0048856//anatomical structure development;GO:0044763//single-organism cellular process;GO:0044767//single-organism developmental process;GO:0009653//anatomical structure morphogenesis;GO:0040007//growth;GO:0098609//cell-cell adhesion;GO:0048589//developmental growth;GO:0060560//developmental growth involved in morphogenesis;GO:0007155//cell adhesion;GO:0007163//establishment or maintenance of …	GO:0003824//catalytic activity;GO:0036094//small molecule binding;GO:0016787//hydrolase activity;GO:0017111//nucleoside-triphosphatase activity;GO:1901363//heterocyclic compound binding;GO:0001882//nucleoside binding;GO:0032549//ribonucleoside binding;GO:0097159//organic cyclic compound binding;GO:0016817//hydrolase activity, acting on acid anhydrides;GO:0005488//binding;GO:0001883//purine nucleo…	GO:0044422//organelle part;GO:0044430//cytoskeletal part;GO:0005875//microtubule associated complex;GO:0043229//intracellular organelle;GO:0005623//cell;GO:0044424//intracellular part;GO:0044464//cell part;GO:0043234//protein complex;GO:0043232//intracellular non-membrane-bounded organelle;GO:0005856//cytoskeleton;GO:0032991//macromolecular complex;GO:0005622//intracellular;GO:0043226//organelle;…
Unigene0005230	ORTHOMCL15283	TMEM132C	XP_013028846.1	275	1e-85	PREDICTED: transmembrane protein 132C isoform X2 [Anser cygnoides domesticus]	sp|Q8N3T6|T132C_HUMAN	211	1.63e-63	Transmembrane protein 132C OS=Homo sapiens GN=TMEM132C PE=2 SV=3	Hs14767262	127	6.48e-36	KOG4789	Uncharacterized conserved protein	K17599	1.20e-83	271	apla:101804021	transmembrane protein 132	-	-	-
Unigene0005267	ORTHOMCL15285	SLC2A6	EOB05974.1	243	7e-78	Solute carrier family 2, facilitated glucose transporter member 6 [Anas platyrhynchos]	sp|Q9UGQ3|GTR6_HUMAN	194	9.45e-58	Solute carrier family 2, facilitated glucose transporter member 6 OS=Homo sapiens GN=SLC2A6 PE=1 SV=2	Hs8923733	192	9.66e-58	KOG0254	Predicted transporter (major facilitator superfamily)	K08144	3.74e-77	241	apla:101792426	MFS transporter, SP family, solute carrier family 2 (facilitated glucose transporter), member 6	-	-	-
Unigene0005268	ORTHOMCL15286	TUBB6	XP_014726340.1	200	1e-64	PREDICTED: tubulin beta-5 chain-like [Sturnus vulgaris]	sp|P09653|TBB5_CHICK	197	1.45e-60	Tubulin beta-5 chain OS=Gallus gallus PE=3 SV=1	Hs14210536	195	1.16e-60	KOG1375	Beta tubulin	K07375	4.31e-60	197	asn:102368995	tubulin beta	-	-	-
Unigene0005283	ORTHOMCL15287	--	KFV93053.1	67.0	7e-12	RNA-directed DNA polymerase from mobile element jockey, partial [Fulmarus glacialis]	--	--	--	--	--	--	--	--	--	K05698	2.12e-07	56.2	fch:102058601	receptor-type tyrosine-protein phosphatase eta [EC:3.1.3.48]	-	-	-
Unigene0005293	ORTHOMCL15288	HMGA2	XP_013803419.1	125	1e-34	PREDICTED: high mobility group protein HMGI-C isoform X3 [Apteryx australis mantelli]	sp|P52926|HMGA2_HUMAN	124	2.34e-35	High mobility group protein HMGI-C OS=Homo sapiens GN=HMGA2 PE=1 SV=1	--	--	--	--	--	K09283	1.18e-34	124	hgl:101706197	high mobility group AT-hook protein 2	GO:0007049//cell cycle;GO:0034641//cellular nitrogen compound metabolic process;GO:0065003//macromolecular complex assembly;GO:0016572//histone phosphorylation;GO:0018193//peptidyl-amino acid modification;GO:0043170//macromolecule metabolic process;GO:0007420//brain development;GO:0030072//peptide hormone secretion;GO:0043901//negative regulation of multi-organism process;GO:0044765//single-organ…	GO:0000981//RNA polymerase II transcription factor activity, sequence-specific DNA binding;GO:0016773//phosphotransferase activity, alcohol group as acceptor;GO:0004518//nuclease activity;GO:0000982//transcription factor activity, RNA polymerase II core promoter proximal region sequence-specific binding;GO:0016301//kinase activity;GO:0004536//deoxyribonuclease activity;GO:0001067//regulatory regi…	GO:0043226//organelle;GO:0044422//organelle part;GO:0005634//nucleus;GO:0000792//heterochromatin;GO:0070013//intracellular organelle lumen;GO:0043232//intracellular non-membrane-bounded organelle;GO:0043234//protein complex;GO:0005622//intracellular;GO:0005694//chromosome;GO:0031974//membrane-enclosed lumen;GO:0044446//intracellular organelle part;GO:0043233//organelle lumen;GO:0044427//chromosom…
Unigene0005305	ORTHOMCL15289	ALK	XP_013047900.1	670	0.0	PREDICTED: ALK tyrosine kinase receptor isoform X3 [Anser cygnoides domesticus]	sp|Q9UM73|ALK_HUMAN	488	1.04e-155	ALK tyrosine kinase receptor OS=Homo sapiens GN=ALK PE=1 SV=3	Hs4757744	488	1.03e-156	KOG1095	Protein tyrosine kinase	K05119	0.0	605	gfr:102034482	anaplastic lymphoma kinase [EC:2.7.10.1]	-	-	-
Unigene0005316	ORTHOMCL15290	RAB6A	XP_008499423.1	172	4e-46	PREDICTED: ras-related protein Rab-41 isoform X3 [Calypte anna]	sp|Q1KME6|RAB6A_CHICK	136	7.00e-35	Ras-related protein Rab-6A OS=Gallus gallus GN=RAB6A PE=2 SV=3	Hs19923231	135	2.33e-35	KOG0094	GTPase Rab6/YPT6/Ryh1, small G protein superfamily	K07893	2.24e-42	159	pss:102447888	Ras-related protein Rab-6A	-	-	-
Unigene0005323	ORTHOMCL15291	Megf6	XP_013030450.1	542	0.0	PREDICTED: multiple epidermal growth factor-like domains protein 6 [Anser cygnoides domesticus]	sp|O88281|MEGF6_RAT	296	2.51e-90	Multiple epidermal growth factor-like domains protein 6 OS=Rattus norvegicus GN=Megf6 PE=1 SV=1	Hs22044235	256	1.17e-77	KOG1218	Proteins containing Ca2+-binding EGF-like domains	--	--	--	--	--	-	-	-
Unigene0005324	ORTHOMCL15292	--	XP_012950102.1	54.3	9e-07	PREDICTED: beta-1 adrenergic receptor, partial [Anas platyrhynchos]	--	--	--	--	--	--	--	--	--	--	--	--	--	--	-	-	-
Unigene0005340	ORTHOMCL15293	Cnksr2	XP_012964591.1	181	4e-51	PREDICTED: LOW QUALITY PROTEIN: connector enhancer of kinase suppressor of ras 2 [Anas platyrhynchos]	sp|Q80YA9|CNKR2_MOUSE	143	5.91e-39	Connector enhancer of kinase suppressor of ras 2 OS=Mus musculus GN=Cnksr2 PE=1 SV=1	Hs22054221	143	7.18e-45	KOG1738	Membrane-associated guanylate kinase-interacting protein/connector enhancer of KSR-like	K17536	2.05e-46	166	gga:427997	connector enhancer of kinase suppressor of Ras 2	GO:0023052//signaling;GO:0044699//single-organism process;GO:0065007//biological regulation;GO:0051716//cellular response to stimulus;GO:0050794//regulation of cellular process;GO:0050789//regulation of biological process;GO:0009987//cellular process;GO:0044700//single organism signaling;GO:0050896//response to stimulus;GO:0007154//cell communication;GO:0044763//single-organism cellular process;G…	-	-
Unigene0005355	ORTHOMCL15294	SLC6A8	XP_011571966.1	209	2e-63	PREDICTED: sodium- and chloride-dependent creatine transporter 1, partial [Aquila chrysaetos canadensis]	sp|Q91502|SC6A8_TORMA	132	4.24e-35	Creatine transporter OS=Torpedo marmorata PE=2 SV=1	Hs5032097	117	1.13e-30	KOG3660	Sodium-neurotransmitter symporter	K05039	2.07e-63	208	fpg:101924198	solute carrier family 6 (neurotransmitter transporter, GABA) member 6/8/11/12/13	-	-	-
Unigene0005358	ORTHOMCL15295	RANBP17	XP_012959992.1	478	2e-161	PREDICTED: ran-binding protein 17 isoform X7 [Anas platyrhynchos]	sp|Q9H2T7|RBP17_HUMAN	419	6.30e-138	Ran-binding protein 17 OS=Homo sapiens GN=RANBP17 PE=2 SV=1	Hs12597633	419	9.79e-139	KOG1410	Nuclear transport receptor RanBP16 (importin beta superfamily)	--	--	--	--	--	-	-	-
Unigene0005360	ORTHOMCL15296	--	KFP66142.1	86.7	4e-39	hypothetical protein N322_10227, partial [Cariama cristata]	--	--	--	--	--	--	--	--	--	--	--	--	--	--	-	-	-
Unigene0005364	ORTHOMCL15297	--	BAA21739.2	96.7	1e-34	ORF1 [Acanthochelys spixii]	--	--	--	--	--	--	--	--	--	K09269	1.82e-25	111	mgp:104912001	transcription factor SOX5/6/13 (SOX group D)	-	-	-
Unigene0005376	ORTHOMCL15298	NDST3	KFW92823.1	298	2e-98	Bifunctional heparan sulfate N-deacetylase/N-sulfotransferase 3, partial [Phalacrocorax carbo]	sp|O95803|NDST3_HUMAN	289	7.63e-93	Bifunctional heparan sulfate N-deacetylase/N-sulfotransferase 3 OS=Homo sapiens GN=NDST3 PE=2 SV=1	Hs4758766	289	1.18e-93	KOG3703	Heparan sulfate N-deacetylase/N-sulfotransferase	K02579	8.36e-97	289	aml:100479281	heparan sulfate N-deacetylase/N-sulfotransferase NDST4 [EC:3.1.1.- 2.8.2.-]	-	GO:0008146//sulfotransferase activity;GO:0016740//transferase activity;GO:0034483//heparan sulfate sulfotransferase activity;GO:0016782//transferase activity, transferring sulfur-containing groups;GO:0016787//hydrolase activity;GO:0003824//catalytic activity	-
Unigene0005379	ORTHOMCL15299	SOX11	XP_014812216.1	345	5e-113	PREDICTED: transcription factor SOX-11 [Calidris pugnax]	sp|P35716|SOX11_HUMAN	236	1.43e-71	Transcription factor SOX-11 OS=Homo sapiens GN=SOX11 PE=1 SV=2	Hs4507161	236	2.22e-72	KOG0527	HMG-box transcription factor	K09268	1.46e-113	345	phi:102108322	transcription factor SOX4/11/12 (SOX group C)	GO:0010001//glial cell differentiation;GO:0001503//ossification;GO:0060538//skeletal muscle organ development;GO:0044700//single organism signaling;GO:0032502//developmental process;GO:0030509//BMP signaling pathway;GO:0048863//stem cell differentiation;GO:0048731//system development;GO:0006357//regulation of transcription from RNA polymerase II promoter;GO:0019222//regulation of metabolic proces…	GO:0043565//sequence-specific DNA binding;GO:0001067//regulatory region nucleic acid binding;GO:0003677//DNA binding;GO:0003676//nucleic acid binding;GO:0001012//RNA polymerase II regulatory region DNA binding;GO:0000981//RNA polymerase II transcription factor activity, sequence-specific DNA binding;GO:0044212//transcription regulatory region DNA binding;GO:1901363//heterocyclic compound binding;…	GO:0043229//intracellular organelle;GO:0005622//intracellular;GO:0044424//intracellular part;GO:0044464//cell part;GO:0043226//organelle;GO:0043227//membrane-bounded organelle;GO:0005623//cell;GO:0043231//intracellular membrane-bounded organelle
Unigene0005384	ORTHOMCL15300	--	KKF26812.1	124	1e-31	Kinocilin [Larimichthys crocea]	--	--	--	--	--	--	--	--	--	--	--	--	--	--	-	-	-
Unigene0005389	ORTHOMCL15302	LSM8	XP_019653261.1	193	8e-62	PREDICTED: LSM8 homolog, U6 small nuclear RNA associated [Ailuropoda melanoleuca]	sp|Q5RCP3|LSM8_PONAB	187	1.48e-61	U6 snRNA-associated Sm-like protein LSm8 OS=Pongo abelii GN=LSM8 PE=3 SV=3	Hs7706425	187	2.30e-62	KOG1784	Small Nuclear ribonucleoprotein splicing factor	K12627	2.10e-62	193	aml:100479478	U6 snRNA-associated Sm-like protein LSm8	GO:0044237//cellular metabolic process;GO:0044238//primary metabolic process;GO:0043170//macromolecule metabolic process;GO:0016070//RNA metabolic process;GO:0006807//nitrogen compound metabolic process;GO:0046483//heterocycle metabolic process;GO:0006396//RNA processing;GO:1901360//organic cyclic compound metabolic process;GO:0006139//nucleobase-containing compound metabolic process;GO:0034641//…	GO:0005488//binding;GO:0017069//snRNA binding;GO:0097159//organic cyclic compound binding;GO:1901363//heterocyclic compound binding;GO:0003676//nucleic acid binding;GO:0003723//RNA binding	GO:0005623//cell;GO:0005622//intracellular;GO:0044424//intracellular part;GO:0044464//cell part;GO:0032991//macromolecular complex;GO:1990904//ribonucleoprotein complex;GO:0030529//intracellular ribonucleoprotein complex
Unigene0005397	ORTHOMCL15303	--	XP_005024132.2	58.2	6e-09	PREDICTED: uncharacterized protein LOC101796699 [Anas platyrhynchos]	--	--	--	--	--	--	--	--	--	--	--	--	--	--	-	-	-
Unigene0005415	ORTHOMCL15304	FAM188A	KFP31191.1	179	5e-52	Protein FAM188A, partial [Colius striatus]	sp|Q0IIH8|F188A_BOVIN	175	7.57e-51	Protein FAM188A OS=Bos taurus GN=FAM188A PE=2 SV=1	Hs13376431	175	1.28e-51	KOG2871	Uncharacterized conserved protein	--	--	--	--	--	-	-	-
Unigene0005418	ORTHOMCL15305	--	XP_005014675.1	69.7	1e-11	PREDICTED: retinoblastoma-binding protein 5 isoform X2 [Anas platyrhynchos]	--	--	--	--	--	--	--	--	--	K14961	3.04e-12	69.7	apla:101800159	COMPASS component SWD1	-	-	-
Unigene0005426	ORTHOMCL15306	--	XP_013044707.1	78.6	2e-14	PREDICTED: tyrosine-protein kinase BAZ1B [Anser cygnoides domesticus]	--	--	--	--	--	--	--	--	--	--	--	--	--	--	-	-	-
Unigene0005434	ORTHOMCL15307	POLQ	XP_013051833.1	471	9e-151	PREDICTED: DNA polymerase theta isoform X3 [Anser cygnoides domesticus]	sp|O75417|DPOLQ_HUMAN	352	7.41e-111	DNA polymerase theta OS=Homo sapiens GN=POLQ PE=1 SV=2	Hs16418479	345	3.06e-109	KOG0950	DNA polymerase theta/eta, DEAD-box superfamily	K02349	1.48e-150	468	apla:101800811	DNA polymerase theta [EC:2.7.7.7]	-	-	-
Unigene0005440	ORTHOMCL15308	LONRF2	XP_015705987.1	189	7e-54	PREDICTED: LON peptidase N-terminal domain and RING finger protein 2 [Coturnix japonica]	sp|Q1L5Z9|LONF2_HUMAN	87.8	2.62e-19	LON peptidase N-terminal domain and RING finger protein 2 OS=Homo sapiens GN=LONRF2 PE=2 SV=3	--	--	--	--	--	--	--	--	--	--	GO:0009056//catabolic process;GO:0016485//protein processing;GO:0046434//organophosphate catabolic process;GO:0019693//ribose phosphate metabolic process;GO:0046483//heterocycle metabolic process;GO:1901292//nucleoside phosphate catabolic process;GO:0046700//heterocycle catabolic process;GO:1901360//organic cyclic compound metabolic process;GO:0009150//purine ribonucleotide metabolic process;GO:0…	GO:0043167//ion binding;GO:0005488//binding;GO:0046914//transition metal ion binding;GO:0043169//cation binding;GO:0046872//metal ion binding	-
Unigene0005443	ORTHOMCL15309	--	XP_009971848.1	57.4	7e-07	PREDICTED: LOW QUALITY PROTEIN: zinc finger protein 850-like [Tyto alba]	--	--	--	--	--	--	--	--	--	--	--	--	--	--	-	-	-
Unigene0005454	ORTHOMCL15310	--	XP_006133161.1	63.9	4e-08	PREDICTED: zinc finger BED domain-containing protein 6 [Pelodiscus sinensis]	--	--	--	--	--	--	--	--	--	--	--	--	--	--	-	-	-
Unigene0005456	ORTHOMCL15311	SNRPE	XP_012511358.1	100	3e-23	PREDICTED: small nuclear ribonucleoprotein E [Propithecus coquereli]	sp|A1XQR9|RUXE_PIG	92.4	3.04e-23	Small nuclear ribonucleoprotein E OS=Sus scrofa GN=SNRPE PE=3 SV=1	Hs14741936	92.4	4.34e-24	KOG1774	Small nuclear ribonucleoprotein E	K11097	2.78e-23	94.4	cge:100769251	small nuclear ribonucleoprotein E	GO:0010467//gene expression;GO:0032501//multicellular organismal process;GO:0006807//nitrogen compound metabolic process;GO:0043170//macromolecule metabolic process;GO:0009987//cellular process;GO:0006725//cellular aromatic compound metabolic process;GO:0044238//primary metabolic process;GO:1901360//organic cyclic compound metabolic process;GO:0042303//molting cycle;GO:0008380//RNA splicing;GO:00…	GO:0005488//binding;GO:1901363//heterocyclic compound binding;GO:0003676//nucleic acid binding;GO:0097159//organic cyclic compound binding	GO:0044424//intracellular part;GO:0030529//intracellular ribonucleoprotein complex;GO:0043234//protein complex;GO:1902494//catalytic complex;GO:0044446//intracellular organelle part;GO:1990904//ribonucleoprotein complex;GO:0043229//intracellular organelle;GO:0005623//cell;GO:0034708//methyltransferase complex;GO:0030532//small nuclear ribonucleoprotein complex;GO:0043226//organelle;GO:0032991//ma…
Unigene0005457	ORTHOMCL15312	--	XP_006133161.1	97.8	5e-18	PREDICTED: zinc finger BED domain-containing protein 6 [Pelodiscus sinensis]	--	--	--	--	--	--	--	--	--	--	--	--	--	--	-	-	-
Unigene0005458	ORTHOMCL15313	Snrpe	XP_008683374.1	123	5e-30	PREDICTED: small nuclear ribonucleoprotein E [Ursus maritimus]	sp|P62305|RUXE_MOUSE	117	3.76e-30	Small nuclear ribonucleoprotein E OS=Mus musculus GN=Snrpe PE=3 SV=1	Hs4507129	117	5.84e-31	KOG1774	Small nuclear ribonucleoprotein E	K11097	9.82e-31	123	umr:103657741	small nuclear ribonucleoprotein E	GO:0016070//RNA metabolic process;GO:0044238//primary metabolic process;GO:0006397//mRNA processing;GO:0006725//cellular aromatic compound metabolic process;GO:0044271//cellular nitrogen compound biosynthetic process;GO:0009059//macromolecule biosynthetic process;GO:0034654//nucleobase-containing compound biosynthetic process;GO:0044260//cellular macromolecule metabolic process;GO:0044249//cellul…	GO:0005488//binding	GO:0043231//intracellular membrane-bounded organelle;GO:0044446//intracellular organelle part;GO:0044444//cytoplasmic part;GO:0043227//membrane-bounded organelle;GO:0044428//nuclear part;GO:1990234//transferase complex;GO:0005634//nucleus;GO:0043226//organelle;GO:0034708//methyltransferase complex;GO:0005737//cytoplasm;GO:0044464//cell part;GO:0005681//spliceosomal complex;GO:1990904//ribonucleop…
Unigene0005485	ORTHOMCL15314	GYG1	XP_013054756.1	361	5e-112	PREDICTED: glycogenin-1 isoform X2 [Anser cygnoides domesticus]	sp|P13280|GLYG_RABIT	263	6.65e-78	Glycogenin-1 OS=Oryctolagus cuniculus GN=GYG1 PE=1 SV=3	Hs20127457	250	6.65e-74	KOG1950	Glycosyl transferase, family 8 - glycogenin	K00750	4.79e-107	346	apla:101789597	glycogenin glucosyltransferase [EC:2.4.1.186]	-	-	-
Unigene0005514	ORTHOMCL15315	--	XP_013053431.1	138	6e-36	PREDICTED: zinc finger protein 2-like [Anser cygnoides domesticus]	--	--	--	--	--	--	--	--	--	--	--	--	--	--	-	-	-
Unigene0005515	ORTHOMCL15316	PTAR1	XP_013224259.1	82.4	1e-14	PREDICTED: protein prenyltransferase alpha subunit repeat-containing protein 1, partial [Columba livia]	sp|Q7Z6K3|PTAR1_HUMAN	60.1	9.95e-09	Protein prenyltransferase alpha subunit repeat-containing protein 1 OS=Homo sapiens GN=PTAR1 PE=1 SV=2	--	--	--	--	--	K14137	4.64e-15	82.0	clv:102086416	protein prenyltransferase alpha subunit repeat containing protein 1	-	-	-
Unigene0005521	ORTHOMCL15317	CHSY3	XP_005661679.2	98.6	5e-21	PREDICTED: chondroitin sulfate synthase 3-like [Sus scrofa]	sp|Q70JA7|CHSS3_HUMAN	101	4.94e-22	Chondroitin sulfate synthase 3 OS=Homo sapiens GN=CHSY3 PE=2 SV=3	Hs18560592	99.8	1.88e-22	KOG3588	Chondroitin synthase 1	K13499	1.47e-21	102	ecb:100072984	chondroitin sulfate synthase [EC:2.4.1.175 2.4.1.226]	-	GO:0003824//catalytic activity;GO:0016757//transferase activity, transferring glycosyl groups;GO:0016740//transferase activity	GO:0044424//intracellular part;GO:0044446//intracellular organelle part;GO:0043229//intracellular organelle;GO:0016020//membrane;GO:0043227//membrane-bounded organelle;GO:0098588//bounding membrane of organelle;GO:0044422//organelle part;GO:0000139//Golgi membrane;GO:0012505//endomembrane system;GO:0044464//cell part;GO:0005737//cytoplasm;GO:0005623//cell;GO:0043231//intracellular membrane-bounde…
Unigene0005538	ORTHOMCL15318	CDPF1	XP_005010089.1	245	1e-79	PREDICTED: cysteine-rich DPF motif domain-containing protein 1 [Anas platyrhynchos]	sp|Q5ZKB8|CDPF1_CHICK	215	2.81e-69	Cysteine-rich DPF motif domain-containing protein 1 OS=Gallus gallus GN=CDPF1 PE=2 SV=1	Hs18594418	100	1.76e-24	KOG4543	Uncharacterized conserved protein	--	--	--	--	--	-	-	-
Unigene0005539	ORTHOMCL15319	ITPK1	XP_009570381.1	270	2e-79	PREDICTED: inositol-tetrakisphosphate 1-kinase, partial [Fulmarus glacialis]	sp|Q5F480|ITPK1_CHICK	271	3.22e-79	Inositol-tetrakisphosphate 1-kinase OS=Gallus gallus GN=ITPK1 PE=2 SV=1	--	--	--	--	--	K00913	2.37e-79	273	mgp:100541150	inositol-1,3,4-trisphosphate 5/6-kinase / inositol-tetrakisphosphate 1-kinase [EC:2.7.1.159 2.7.1.134]	GO:0009987//cellular process;GO:0019751//polyol metabolic process;GO:0044763//single-organism cellular process;GO:0008152//metabolic process;GO:0019637//organophosphate metabolic process;GO:0044237//cellular metabolic process;GO:1901615//organic hydroxy compound metabolic process;GO:0044699//single-organism process;GO:0006796//phosphate-containing compound metabolic process;GO:0044281//small mole…	GO:0032549//ribonucleoside binding;GO:0043167//ion binding;GO:0097159//organic cyclic compound binding;GO:0016772//transferase activity, transferring phosphorus-containing groups;GO:0036094//small molecule binding;GO:0016301//kinase activity;GO:0016740//transferase activity;GO:0043169//cation binding;GO:1901363//heterocyclic compound binding;GO:0097367//carbohydrate derivative binding;GO:0001882/…	GO:0044464//cell part;GO:0005623//cell
Unigene0005541	ORTHOMCL15320	SIAH1	XP_014305441.1	598	0.0	PREDICTED: E3 ubiquitin-protein ligase SIAH1 isoform X1 [Myotis lucifugus]	sp|Q8IUQ4|SIAH1_HUMAN	588	0.0	E3 ubiquitin-protein ligase SIAH1 OS=Homo sapiens GN=SIAH1 PE=1 SV=2	Hs4506947	588	0.0	KOG3002	Zn finger protein	K04506	0.0	597	myb:102247609	E3 ubiquitin-protein ligase SIAH1 [EC:2.3.2.27]	GO:1902533//positive regulation of intracellular signal transduction;GO:0044267//cellular protein metabolic process;GO:0016265//death;GO:0006915//apoptotic process;GO:0051603//proteolysis involved in cellular protein catabolic process;GO:0044699//single-organism process;GO:0032501//multicellular organismal process;GO:0008219//cell death;GO:0009056//catabolic process;GO:0048584//positive regulatio…	GO:0043169//cation binding;GO:0046872//metal ion binding;GO:0046914//transition metal ion binding;GO:0005488//binding;GO:0043167//ion binding;GO:0003824//catalytic activity	GO:0005623//cell;GO:0043227//membrane-bounded organelle;GO:0032991//macromolecular complex;GO:0044464//cell part;GO:0005622//intracellular;GO:0043229//intracellular organelle;GO:0043231//intracellular membrane-bounded organelle;GO:0044424//intracellular part;GO:0043234//protein complex;GO:0043226//organelle
Unigene0005556	ORTHOMCL15321	SRRM1	XP_009069493.1	150	6e-39	PREDICTED: serine/arginine repetitive matrix protein 1, partial [Acanthisitta chloris]	sp|Q5ZMJ9|SRRM1_CHICK	144	7.47e-37	Serine/arginine repetitive matrix protein 1 OS=Gallus gallus GN=SRRM1 PE=2 SV=1	--	--	--	--	--	K13171	9.83e-38	149	apla:101795236	serine/arginine repetitive matrix protein 1	-	-	-
Unigene0005559	ORTHOMCL15322	Kcnq1	XP_013047085.1	328	5e-106	PREDICTED: potassium voltage-gated channel subfamily KQT member 1 isoform X3 [Anser cygnoides domesticus]	sp|P97414|KCNQ1_MOUSE	261	2.03e-80	Potassium voltage-gated channel subfamily KQT member 1 OS=Mus musculus GN=Kcnq1 PE=2 SV=3	Hs4557689	259	2.11e-81	KOG1419	Voltage-gated K+ channel KCNQ	K04926	1.34e-106	327	apla:101799303	potassium voltage-gated channel KQT-like subfamily member 1	-	-	-
Unigene0005562	ORTHOMCL15323	Hsd17b10	XP_010726186.1	474	8e-163	PREDICTED: 3-hydroxyacyl-CoA dehydrogenase type-2 [Meleagris gallopavo]	sp|O70351|HCD2_RAT	390	1.78e-131	3-hydroxyacyl-CoA dehydrogenase type-2 OS=Rattus norvegicus GN=Hsd17b10 PE=1 SV=3	Hs4758504	379	8.74e-128	KOG1199	Short-chain alcohol dehydrogenase/3-hydroxyacyl-CoA dehydrogenase	K08683	1.83e-163	474	mgp:100540780	3-hydroxyacyl-CoA dehydrogenase / 3-hydroxy-2-methylbutyryl-CoA dehydrogenase [EC:1.1.1.35 1.1.1.178]	GO:0044710//single-organism metabolic process;GO:0008152//metabolic process;GO:0044699//single-organism process	GO:0016614//oxidoreductase activity, acting on CH-OH group of donors;GO:0016491//oxidoreductase activity;GO:0003824//catalytic activity;GO:0016229//steroid dehydrogenase activity;GO:0033764//steroid dehydrogenase activity, acting on the CH-OH group of donors, NAD or NADP as acceptor;GO:0016616//oxidoreductase activity, acting on the CH-OH group of donors, NAD or NADP as acceptor	-
Unigene0005584	ORTHOMCL15324	--	EOA99399.1	92.8	7e-20	PHD finger protein 7, partial [Anas platyrhynchos]	--	--	--	--	--	--	--	--	--	--	--	--	--	--	-	-	-
Unigene0005590	ORTHOMCL15325	--	EOB07985.1	77.8	4e-14	hypothetical protein Anapl_05644 [Anas platyrhynchos]	--	--	--	--	--	--	--	--	--	--	--	--	--	--	-	-	-
Unigene0005596	ORTHOMCL15326	--	XP_009992322.1	89.4	8e-20	PREDICTED: kunitz-type protease inhibitor 4 [Chaetura pelagica]	sp|P0DMX0|VKT3_ANTAF	60.1	8.64e-11	PI-actitoxin-Axm2b OS=Anthopleura aff. xanthogrammica PE=1 SV=1	7295773	60.1	8.70e-11	KOG4295	Serine proteinase inhibitor (KU family)	--	--	--	--	--	-	-	-
Unigene0005607	ORTHOMCL15327	--	XP_011579414.1	62.0	3e-08	PREDICTED: mucin-5AC-like [Aquila chrysaetos canadensis]	--	--	--	--	--	--	--	--	--	--	--	--	--	--	-	-	-
Unigene0005633	ORTHOMCL15328	KIAA1598	XP_013051051.1	325	3e-105	PREDICTED: shootin-1 isoform X2 [Anser cygnoides domesticus]	sp|A0MZ66|SHOT1_HUMAN	140	4.52e-36	Shootin-1 OS=Homo sapiens GN=KIAA1598 PE=1 SV=4	--	--	--	--	--	--	--	--	--	--	-	-	-
Unigene0005638	ORTHOMCL15329	SLC37A4	XP_009894225.1	251	3e-75	PREDICTED: glucose-6-phosphate translocase isoform X2 [Charadrius vociferus]	sp|O43826|G6PT1_HUMAN	217	1.20e-63	Glucose-6-phosphate translocase OS=Homo sapiens GN=SLC37A4 PE=1 SV=1	Hs4503847	217	1.86e-64	KOG2533	Permease of the major facilitator superfamily	K08171	3.20e-75	249	tgu:100220581	MFS transporter, OPA family, solute carrier family 37 (glycerol-6-phosphate transporter), member 4	-	-	-
Unigene0005645	ORTHOMCL15330	Tmem259	XP_009956652.1	230	1e-70	PREDICTED: membralin-like, partial [Leptosomus discolor]	sp|Q8CIV2|MBRL_MOUSE	232	4.50e-68	Membralin OS=Mus musculus GN=Tmem259 PE=1 SV=2	Hs15529970	229	9.68e-70	KOG2092	Uncharacterized conserved protein	--	--	--	--	--	-	-	-
Unigene0005660	ORTHOMCL15331	CYP1B1	NP_001296383.1	853	0.0	cytochrome P450, family 1, subfamily C, polypeptide 1 [Gallus gallus]	sp|Q16678|CP1B1_HUMAN	521	3.35e-180	Cytochrome P450 1B1 OS=Homo sapiens GN=CYP1B1 PE=1 SV=2	Hs4503203	521	0.0	KOG0156	Cytochrome P450 CYP2 subfamily	K07410	0.0	853	gga:428832	cytochrome P450, family 1, subfamily B, polypeptide 1 [EC:1.14.14.1]	-	GO:0003824//catalytic activity;GO:0016491//oxidoreductase activity;GO:0043169//cation binding;GO:0043167//ion binding;GO:0046872//metal ion binding;GO:0005488//binding	-
Unigene0005663	ORTHOMCL15332	TBC1D15	XP_012959517.1	1372	0.0	PREDICTED: TBC1 domain family member 15 isoform X2 [Anas platyrhynchos]	sp|Q8TC07|TBC15_HUMAN	1131	0.0	TBC1 domain family member 15 OS=Homo sapiens GN=TBC1D15 PE=1 SV=2	HsM12232451	1138	0.0	KOG2197	Ypt/Rab-specific GTPase-activating protein GYP7 and related proteins	--	--	--	--	--	-	-	GO:0005623//cell;GO:0044464//cell part;GO:0043227//membrane-bounded organelle;GO:0044424//intracellular part;GO:0005622//intracellular;GO:0043231//intracellular membrane-bounded organelle;GO:0043226//organelle;GO:0043229//intracellular organelle
Unigene0005674	ORTHOMCL15333	ACBD5	XP_015156516.1	265	3e-80	PREDICTED: acyl-CoA-binding domain-containing protein 5-like [Gallus gallus]	sp|Q5ZHQ6|ACBD5_CHICK	269	1.93e-78	Acyl-CoA-binding domain-containing protein 5 OS=Gallus gallus GN=ACBD5 PE=2 SV=1	Hs20544928	243	4.50e-70	KOG0817	Acyl-CoA-binding protein	--	--	--	--	--	GO:0051179//localization;GO:0051234//establishment of localization	GO:0005488//binding	GO:0042579//microbody;GO:0044439//peroxisomal part;GO:0043227//membrane-bounded organelle;GO:0043226//organelle;GO:0044438//microbody part;GO:0005623//cell;GO:0044444//cytoplasmic part;GO:0016020//membrane;GO:0005622//intracellular;GO:0044422//organelle part;GO:0031224//intrinsic component of membrane;GO:0044425//membrane part;GO:0043231//intracellular membrane-bounded organelle;GO:0044446//intra…
Unigene0005680	ORTHOMCL15334	Rfx3	EGW03286.1	478	3e-169	Transcription factor RFX3 [Cricetulus griseus]	sp|P48381|RFX3_MOUSE	481	4.75e-165	Transcription factor RFX3 OS=Mus musculus GN=Rfx3 PE=1 SV=2	Hs4506495	481	1.23e-166	KOG3712	RFX family transcription factor	K09173	2.09e-166	486	mcf:101925539	regulatory factor X 1/2/3	GO:0045184//establishment of protein localization;GO:0031016//pancreas development;GO:0034645//cellular macromolecule biosynthetic process;GO:0016070//RNA metabolic process;GO:0010927//cellular component assembly involved in morphogenesis;GO:1901576//organic substance biosynthetic process;GO:0048869//cellular developmental process;GO:0006351//transcription, DNA-templated;GO:0051641//cellular loca…	GO:0005488//binding;GO:0003700//transcription factor activity, sequence-specific DNA binding;GO:0001071//nucleic acid binding transcription factor activity;GO:0000981//RNA polymerase II transcription factor activity, sequence-specific DNA binding;GO:0097159//organic cyclic compound binding;GO:0003677//DNA binding;GO:0000975//regulatory region DNA binding;GO:0001067//regulatory region nucleic acid…	GO:0043228//non-membrane-bounded organelle;GO:0043231//intracellular membrane-bounded organelle;GO:0043229//intracellular organelle;GO:0005623//cell;GO:0044422//organelle part;GO:0043234//protein complex;GO:0044424//intracellular part;GO:0043226//organelle;GO:0032991//macromolecular complex;GO:0000785//chromatin;GO:0044446//intracellular organelle part;GO:0043227//membrane-bounded organelle;GO:00…
Unigene0005684	ORTHOMCL15335	--	AAA49027.1	158	3e-42	reverse transcriptase, partial [Gallus gallus]	--	--	--	--	CE08291	58.9	3.29e-09	KOG1075	FOG: Reverse transcriptase	K13809	8.50e-25	112	mgp:100548481	UMP-CMP kinase 2, mitochondrial [EC:2.7.4.14]	-	-	-
Unigene0005696	ORTHOMCL15336	ARHGAP15	EOB06949.1	498	1e-175	Rho GTPase-activating protein 15, partial [Anas platyrhynchos]	sp|Q5ZMM3|RHG15_CHICK	488	1.05e-170	Rho GTPase-activating protein 15 OS=Gallus gallus GN=ARHGAP15 PE=2 SV=1	Hs19923546	294	2.00e-97	KOG1450	Predicted Rho GTPase-activating protein	--	--	--	--	--	GO:0065007//biological regulation;GO:0050793//regulation of developmental process;GO:0050789//regulation of biological process;GO:0050790//regulation of catalytic activity;GO:0007154//cell communication;GO:0044699//single-organism process;GO:0051128//regulation of cellular component organization;GO:0065009//regulation of molecular function;GO:0050794//regulation of cellular process;GO:0019222//re…	GO:0030695//GTPase regulator activity;GO:0005096//GTPase activator activity;GO:0008047//enzyme activator activity;GO:0060589//nucleoside-triphosphatase regulator activity;GO:0098772//molecular function regulator;GO:0030234//enzyme regulator activity	GO:0044464//cell part;GO:0005623//cell
Unigene0005704	ORTHOMCL15337	--	EDK96925.1	78.2	5e-16	mCG1031593, partial [Mus musculus]	--	--	--	--	--	--	--	--	--	--	--	--	--	--	-	-	-
Unigene0005723	ORTHOMCL15338	CKER1	XP_008948518.1	137	5e-41	PREDICTED: scale keratin-like [Merops nubicus]	sp|P04459|KRSC_CHICK	108	1.75e-30	Scale keratin OS=Gallus gallus PE=2 SV=3	--	--	--	--	--	--	--	--	--	--	-	-	-
Unigene0005726	ORTHOMCL15339	Kiaa1429	XP_010217352.1	482	2e-158	PREDICTED: protein virilizer homolog, partial [Tinamus guttatus]	sp|A2AIV2|VIR_MOUSE	355	3.49e-101	Protein virilizer homolog OS=Mus musculus GN=Kiaa1429 PE=1 SV=1	Hs14149698	353	4.94e-104	KOG4822	Predicted nuclear membrane protein involved in mRNA transport and sex determination via splicing modulation	--	--	--	--	--	-	-	-
Unigene0005740	ORTHOMCL15340	RCJMB04_1n3	XP_013038384.1	333	6e-105	PREDICTED: protein CIP2A [Anser cygnoides domesticus]	sp|Q5ZMJ7|CIP2A_CHICK	304	1.70e-95	Protein CIP2A homolog OS=Gallus gallus GN=RCJMB04_1n3 PE=2 SV=2	--	--	--	--	--	--	--	--	--	--	-	-	GO:0005622//intracellular;GO:0044425//membrane part;GO:0031224//intrinsic component of membrane;GO:0016020//membrane;GO:0044464//cell part;GO:0005623//cell;GO:0044424//intracellular part
Unigene0005741	ORTHOMCL15341	--	XP_012949867.1	62.0	3e-07	PREDICTED: zinc finger protein 501 [Anas platyrhynchos]	--	--	--	--	--	--	--	--	--	--	--	--	--	--	-	-	-
Unigene0005771	ORTHOMCL15342	RAB11FIP4	XP_013034432.1	1182	0.0	PREDICTED: rab11 family-interacting protein 4 isoform X4 [Anser cygnoides domesticus]	sp|Q86YS3|RFIP4_HUMAN	911	0.0	Rab11 family-interacting protein 4 OS=Homo sapiens GN=RAB11FIP4 PE=1 SV=1	Hs14773804	860	0.0	KOG0982	Centrosomal protein Nuf	K12485	0.0	1173	apla:101791767	Rab11 family-interacting protein 3/4	-	-	-
Unigene0005774	ORTHOMCL15343	--	EGV92060.1	48.9	1e-09	hypothetical protein I79_001549 [Cricetulus griseus]	--	--	--	--	--	--	--	--	--	--	--	--	--	--	GO:0030182//neuron differentiation;GO:0044763//single-organism cellular process;GO:0051270//regulation of cellular component movement;GO:0030154//cell differentiation;GO:0022008//neurogenesis;GO:0007275//multicellular organism development;GO:0032501//multicellular organismal process;GO:0044707//single-multicellular organism process;GO:0048731//system development;GO:0048699//generation of neurons;…	-	-
Unigene0005787	ORTHOMCL15345	RUFY2	XP_013028597.1	412	0.0	PREDICTED: RUN and FYVE domain-containing protein 2 isoform X3 [Anser cygnoides domesticus]	sp|Q5R5R4|RUFY2_PONAB	348	0.0	RUN and FYVE domain-containing protein 2 OS=Pongo abelii GN=RUFY2 PE=2 SV=1	Hs13376757	239	2.34e-90	KOG1729	FYVE finger containing protein	--	--	--	--	--	-	GO:0043169//cation binding;GO:0043167//ion binding;GO:0005488//binding	-
Unigene0005790	ORTHOMCL15346	METTL17	XP_008113590.2	175	5e-68	PREDICTED: methyltransferase-like protein 17, mitochondrial [Anolis carolinensis]	sp|Q2TBP8|MET17_BOVIN	164	7.53e-43	Methyltransferase-like protein 17, mitochondrial OS=Bos taurus GN=METTL17 PE=2 SV=1	Hs12232389	159	3.16e-42	KOG2539	Mitochondrial/chloroplast ribosome small subunit component	--	--	--	--	--	-	-	-
Unigene0005802	ORTHOMCL15347	REC114	XP_019474806.1	110	1e-27	PREDICTED: meiotic recombination protein REC114 [Meleagris gallopavo]	sp|Q7Z4M0|RE114_HUMAN	82.0	3.81e-15	Meiotic recombination protein REC114 OS=Homo sapiens GN=REC114 PE=2 SV=2	--	--	--	--	--	--	--	--	--	--	-	-	-
Unigene0005833	ORTHOMCL15348	--	XP_012965464.1	54.3	3e-07	PREDICTED: LOW QUALITY PROTEIN: thyroid hormone receptor alpha-like, partial [Anas platyrhynchos]	--	--	--	--	--	--	--	--	--	--	--	--	--	--	-	-	-
Unigene0005844	ORTHOMCL15349	RFX7	XP_009979681.1	454	4e-150	PREDICTED: DNA-binding protein RFX7, partial [Tauraco erythrolophus]	sp|Q2KHR2|RFX7_HUMAN	375	1.55e-117	DNA-binding protein RFX7 OS=Homo sapiens GN=RFX7 PE=1 SV=1	Hs4557843	216	1.20e-63	KOG3712	RFX family transcription factor	--	--	--	--	--	GO:0046483//heterocycle metabolic process;GO:0097659//nucleic acid-templated transcription;GO:0090304//nucleic acid metabolic process;GO:0071704//organic substance metabolic process;GO:0043170//macromolecule metabolic process;GO:0006139//nucleobase-containing compound metabolic process;GO:0032774//RNA biosynthetic process;GO:0009987//cellular process;GO:1901576//organic substance biosynthetic pro…	-	-
Unigene0005874	ORTHOMCL15350	CLMN	XP_013032442.1	767	0.0	PREDICTED: calmin [Anser cygnoides domesticus]	sp|Q96JQ2|CLMN_HUMAN	74.7	2.99e-12	Calmin OS=Homo sapiens GN=CLMN PE=1 SV=1	Hs19923599	74.7	4.65e-13	KOG0516	Dystonin, GAS (Growth-arrest-specific protein), and related proteins	--	--	--	--	--	-	-	-
Unigene0005889	ORTHOMCL15351	Arhgef4	XP_013041530.1	467	1e-158	PREDICTED: rho guanine nucleotide exchange factor 4 isoform X3 [Anser cygnoides domesticus]	sp|Q7TNR9|ARHG4_MOUSE	365	3.26e-120	Rho guanine nucleotide exchange factor 4 OS=Mus musculus GN=Arhgef4 PE=2 SV=2	Hs15011979	358	1.41e-115	KOG3519	Invasion-inducing protein TIAM1/CDC24 and related RhoGEF GTPases	K05769	1.02e-156	461	clv:102098975	Rho guanine nucleotide exchange factor 4	-	-	-
Unigene0005905	ORTHOMCL15352	--	EOB06170.1	106	3e-22	hypothetical protein Anapl_16823 [Anas platyrhynchos]	--	--	--	--	--	--	--	--	--	--	--	--	--	--	-	-	-
Unigene0005906	ORTHOMCL15353	GDNF	XP_013037229.1	276	2e-88	PREDICTED: glial cell line-derived neurotrophic factor isoform X1 [Anser cygnoides domesticus]	sp|P39905|GDNF_HUMAN	189	4.25e-56	Glial cell line-derived neurotrophic factor OS=Homo sapiens GN=GDNF PE=1 SV=1	--	--	--	--	--	K05452	8.11e-87	268	apla:101802438	glial cell derived neurotrophic factor	-	GO:0005102//receptor binding;GO:0005515//protein binding;GO:0005488//binding	-
Unigene0005925	ORTHOMCL15354	--	XP_017681761.1	55.1	7e-06	PREDICTED: pre-mRNA 3' end processing protein WDR33 isoform X3 [Lepidothrix coronata]	--	--	--	--	--	--	--	--	--	--	--	--	--	--	-	-	-
Unigene0005939	ORTHOMCL15355	--	--	--	--	--	--	--	--	--	--	--	--	--	--	--	--	--	--	--	-	-	-
Unigene0005943	ORTHOMCL15356	ARRDC3	XP_013048763.1	253	2e-73	PREDICTED: arrestin domain-containing protein 3 isoform X2 [Anser cygnoides domesticus]	sp|Q5R5L7|ARRD3_PONAB	248	3.56e-72	Arrestin domain-containing protein 3 OS=Pongo abelii GN=ARRDC3 PE=2 SV=1	Hs20543322	248	5.59e-73	KOG3780	Thioredoxin binding protein TBP-2/VDUP1	--	--	--	--	--	GO:0032268//regulation of cellular protein metabolic process;GO:0009888//tissue development;GO:0050789//regulation of biological process;GO:0031396//regulation of protein ubiquitination;GO:0080090//regulation of primary metabolic process;GO:0032502//developmental process;GO:0044707//single-multicellular organism process;GO:0048731//system development;GO:0048584//positive regulation of response to…	GO:0031690//adrenergic receptor binding;GO:0001664//G-protein coupled receptor binding;GO:0005488//binding;GO:0005102//receptor binding;GO:0005515//protein binding	GO:0043229//intracellular organelle;GO:0043226//organelle;GO:0044424//intracellular part;GO:0043227//membrane-bounded organelle;GO:0005622//intracellular;GO:0044464//cell part;GO:0005623//cell;GO:0016020//membrane;GO:0043231//intracellular membrane-bounded organelle
Unigene0005957	ORTHOMCL15357	Panx2	XP_013043831.1	790	0.0	PREDICTED: pannexin-2 isoform X1 [Anser cygnoides domesticus]	sp|Q6IMP4|PANX2_MOUSE	486	1.74e-162	Pannexin-2 OS=Mus musculus GN=Panx2 PE=2 SV=2	--	--	--	--	--	K03443	0.0	786	apla:101791049	pannexin	-	GO:0022803//passive transmembrane transporter activity;GO:0022857//transmembrane transporter activity;GO:0005215//transporter activity	GO:0005623//cell;GO:0044425//membrane part;GO:0044424//intracellular part;GO:0044464//cell part;GO:0030054//cell junction;GO:0005622//intracellular;GO:0031224//intrinsic component of membrane;GO:0016020//membrane;GO:0005911//cell-cell junction
Unigene0005958	ORTHOMCL15358	--	EOB02134.1	68.2	1e-10	Regulatory factor X-associated protein [Anas platyrhynchos]	--	--	--	--	--	--	--	--	--	--	--	--	--	--	-	-	-
Unigene0005979	ORTHOMCL15359	--	EOA99858.1	100	6e-25	hypothetical protein Anapl_02855 [Anas platyrhynchos]	--	--	--	--	--	--	--	--	--	--	--	--	--	--	-	-	-
Unigene0005989	ORTHOMCL15360	MRPL21	XP_009332261.1	134	1e-34	PREDICTED: LOW QUALITY PROTEIN: 39S ribosomal protein L21, mitochondrial, partial [Pygoscelis adeliae]	sp|Q2TBS2|RM21_BOVIN	87.0	1.33e-18	39S ribosomal protein L21, mitochondrial OS=Bos taurus GN=MRPL21 PE=1 SV=1	--	--	--	--	--	K02888	2.92e-29	118	tgu:100190096	large subunit ribosomal protein L21	-	-	-
Unigene0005990	ORTHOMCL15361	--	EOA93282.1	81.3	1e-15	hypothetical protein Anapl_18052 [Anas platyrhynchos]	--	--	--	--	--	--	--	--	--	--	--	--	--	--	-	-	-
Unigene0005994	ORTHOMCL15362	SUMO3	XP_014192960.1	77.8	2e-14	PREDICTED: small ubiquitin-related modifier 3 isoform X1 [Haplochromis burtoni]	sp|Q17QV3|SUMO3_BOVIN	74.3	6.44e-15	Small ubiquitin-related modifier 3 OS=Bos taurus GN=SUMO3 PE=3 SV=1	Hs21361388	73.9	9.58e-16	KOG1769	Ubiquitin-like proteins	K12160	2.71e-14	74.3	chx:102189997	small ubiquitin-related modifier	GO:0009987//cellular process;GO:0044237//cellular metabolic process;GO:0019538//protein metabolic process;GO:0044267//cellular protein metabolic process;GO:0008152//metabolic process;GO:0044238//primary metabolic process;GO:0043412//macromolecule modification;GO:0071704//organic substance metabolic process;GO:0043170//macromolecule metabolic process;GO:0006464//cellular protein modification proce…	-	-
Unigene0006000	ORTHOMCL15363	BCKDHB	XP_015714517.1	145	5e-36	PREDICTED: 2-oxoisovalerate dehydrogenase subunit beta, mitochondrial isoform X2 [Coturnix japonica]	sp|P21953|ODBB_HUMAN	130	2.17e-31	2-oxoisovalerate dehydrogenase subunit beta, mitochondrial OS=Homo sapiens GN=BCKDHB PE=1 SV=2	Hs4557353	130	3.37e-32	KOG0525	Branched chain alpha-keto acid dehydrogenase E1, beta subunit	K00167	4.22e-36	144	fab:101817399	2-oxoisovalerate dehydrogenase E1 component beta subunit [EC:1.2.4.4]	GO:0046683//response to organophosphorus;GO:0048545//response to steroid hormone;GO:0044712//single-organism catabolic process;GO:0044699//single-organism process;GO:0043436//oxoacid metabolic process;GO:0044248//cellular catabolic process;GO:0009063//cellular amino acid catabolic process;GO:0006082//organic acid metabolic process;GO:0046395//carboxylic acid catabolic process;GO:0033993//response…	GO:0005488//binding;GO:0016491//oxidoreductase activity;GO:0005515//protein binding;GO:0016830//carbon-carbon lyase activity;GO:0016624//oxidoreductase activity, acting on the aldehyde or oxo group of donors, disulfide as acceptor;GO:0003824//catalytic activity;GO:0016829//lyase activity;GO:0016903//oxidoreductase activity, acting on the aldehyde or oxo group of donors	GO:0044464//cell part;GO:0044446//intracellular organelle part;GO:0032991//macromolecular complex;GO:0005737//cytoplasm;GO:0005623//cell;GO:1990204//oxidoreductase complex;GO:0043231//intracellular membrane-bounded organelle;GO:0044429//mitochondrial part;GO:0005622//intracellular;GO:0043226//organelle;GO:0044424//intracellular part;GO:0043229//intracellular organelle;GO:0045240//dihydrolipoyl de…
Unigene0006011	ORTHOMCL15364	--	EMC76772.1	57.0	4e-08	hypothetical protein A306_16122, partial [Columba livia]	--	--	--	--	--	--	--	--	--	--	--	--	--	--	-	-	-
Unigene0006050	ORTHOMCL15367	COL9A3	XP_005029067.1	421	1e-141	PREDICTED: collagen alpha-3(IX) chain isoform X2 [Anas platyrhynchos]	sp|P32017|CO9A3_CHICK	114	3.93e-27	Collagen alpha-3(IX) chain OS=Gallus gallus GN=COL9A3 PE=2 SV=1	Hs22042035	110	2.48e-26	KOG3544	Collagens (type IV and type XIII), and related proteins	K08131	2.72e-142	421	apla:101799887	collagen, type IX, alpha	-	-	-
Unigene0006065	ORTHOMCL15368	Mid1	XP_010724916.1	472	1e-161	PREDICTED: E3 ubiquitin-protein ligase Midline-1 isoform X1 [Meleagris gallopavo]	sp|P82458|TRI18_RAT	429	1.60e-146	E3 ubiquitin-protein ligase Midline-1 OS=Rattus norvegicus GN=Mid1 PE=2 SV=1	Hs15451854	427	1.92e-148	KOG2177	Predicted E3 ubiquitin ligase	K08285	3.04e-150	440	fch:102053970	midline 1 [EC:2.3.2.27]	-	-	-
Unigene0006068	ORTHOMCL15369	--	KFP15678.1	68.2	8e-11	hypothetical protein Z169_16473, partial [Egretta garzetta]	--	--	--	--	--	--	--	--	--	--	--	--	--	--	-	-	-
Unigene0006076	ORTHOMCL15371	LBR	XP_010311819.1	261	1e-81	PREDICTED: lamin-B receptor [Balearica regulorum gibbericeps]	sp|P23913|LBR_CHICK	187	7.30e-55	Lamin-B receptor OS=Gallus gallus GN=LBR PE=1 SV=1	Hs20537133	114	3.34e-29	KOG1435	Sterol reductase/lamin B receptor	K19532	3.23e-63	211	gfr:102041926	lamin-B receptor	GO:0044699//single-organism process;GO:0008152//metabolic process;GO:0044710//single-organism metabolic process	GO:0097159//organic cyclic compound binding;GO:1901363//heterocyclic compound binding;GO:0005515//protein binding;GO:0016491//oxidoreductase activity;GO:0019904//protein domain specific binding;GO:0016627//oxidoreductase activity, acting on the CH-CH group of donors;GO:0003676//nucleic acid binding;GO:0005488//binding;GO:0003824//catalytic activity	GO:0043226//organelle;GO:0044422//organelle part;GO:0005635//nuclear envelope;GO:0012505//endomembrane system;GO:0043231//intracellular membrane-bounded organelle;GO:0031090//organelle membrane;GO:0043227//membrane-bounded organelle;GO:0019866//organelle inner membrane;GO:0044425//membrane part;GO:0044446//intracellular organelle part;GO:0044428//nuclear part;GO:0005623//cell;GO:0043229//intracel…
Unigene0006093	ORTHOMCL15372	LAMA1	KFP49898.1	414	4e-147	Laminin subunit alpha-1, partial [Cathartes aura]	sp|P25391|LAMA1_HUMAN	331	1.21e-103	Laminin subunit alpha-1 OS=Homo sapiens GN=LAMA1 PE=1 SV=2	Hs4557709	193	2.48e-56	KOG1836	Extracellular matrix glycoprotein Laminin subunits alpha and gamma	K05637	1.48e-139	436	apla:101791570	laminin, alpha 1/2	-	-	-
Unigene0006103	ORTHOMCL15373	--	XP_013033930.1	123	1e-33	PREDICTED: matrin-3 isoform X3 [Anser cygnoides domesticus]	--	--	--	--	--	--	--	--	--	--	--	--	--	--	-	-	-
Unigene0006106	ORTHOMCL15374	ARFGEF3	XP_005017796.1	405	1e-127	PREDICTED: brefeldin A-inhibited guanine nucleotide-exchange protein 3 isoform X7 [Anas platyrhynchos]	sp|Q5TH69|BIG3_HUMAN	348	8.53e-109	Brefeldin A-inhibited guanine nucleotide-exchange protein 3 OS=Homo sapiens GN=ARFGEF3 PE=1 SV=3	7290667	58.2	4.36e-09	KOG1846	Uncharacterized conserved protein, contains Sec7 domain	K17572	3.00e-128	405	apla:101797471	brefeldin A-inhibited guanine nucleotide-exchange protein 3	GO:0007265//Ras protein signal transduction;GO:0035556//intracellular signal transduction;GO:0044763//single-organism cellular process;GO:0023052//signaling;GO:0032011//ARF protein signal transduction;GO:0065007//biological regulation;GO:0044700//single organism signaling;GO:0050789//regulation of biological process;GO:0050896//response to stimulus;GO:0007264//small GTPase mediated signal transdu…	-	-
Unigene0006115	ORTHOMCL15375	TAF2	XP_016081374.1	189	2e-59	PREDICTED: transcription initiation factor TFIID subunit 2-like isoform X2 [Ornithorhynchus anatinus]	sp|Q5ZIT8|TAF2_CHICK	192	1.24e-54	Transcription initiation factor TFIID subunit 2 OS=Gallus gallus GN=TAF2 PE=2 SV=1	Hs4507347	190	7.53e-55	KOG1932	TATA binding protein associated factor	K03128	1.39e-54	194	shr:100932497	transcription initiation factor TFIID subunit 2	GO:0071704//organic substance metabolic process;GO:0006807//nitrogen compound metabolic process;GO:0044699//single-organism process;GO:0046483//heterocycle metabolic process;GO:0006139//nucleobase-containing compound metabolic process;GO:0009987//cellular process;GO:0006366//transcription from RNA polymerase II promoter;GO:0044271//cellular nitrogen compound biosynthetic process;GO:0044238//prima…	GO:1901363//heterocyclic compound binding;GO:0003676//nucleic acid binding;GO:0005488//binding;GO:0070011//peptidase activity, acting on L-amino acid peptides;GO:0043167//ion binding;GO:0008233//peptidase activity;GO:0001067//regulatory region nucleic acid binding;GO:0016787//hydrolase activity;GO:0097159//organic cyclic compound binding;GO:0000975//regulatory region DNA binding;GO:0046914//trans…	GO:1990234//transferase complex;GO:0044451//nucleoplasm part;GO:0044424//intracellular part;GO:0000428//DNA-directed RNA polymerase complex;GO:1902494//catalytic complex;GO:0016591//DNA-directed RNA polymerase II, holoenzyme;GO:0043229//intracellular organelle;GO:0030880//RNA polymerase complex;GO:0055029//nuclear DNA-directed RNA polymerase complex;GO:0043226//organelle;GO:0031981//nuclear lumen…
Unigene0006120	ORTHOMCL15376	--	XP_017927230.1	48.1	3e-11	PREDICTED: fibronectin [Manacus vitellinus]	--	--	--	--	--	--	--	--	--	--	--	--	--	--	-	-	-
Unigene0006137	ORTHOMCL15377	FAIM2	XP_012964887.1	578	0.0	PREDICTED: protein lifeguard 2 [Anas platyrhynchos]	sp|Q9BWQ8|LFG2_HUMAN	474	1.32e-168	Protein lifeguard 2 OS=Homo sapiens GN=FAIM2 PE=1 SV=1	Hs20550598	474	2.06e-169	KOG2322	N-methyl-D-aspartate receptor glutamate-binding subunit	--	--	--	--	--	-	-	-
Unigene0006149	ORTHOMCL15379	Mpv17l	XP_014750657.1	329	3e-112	PREDICTED: mpv17-like protein isoform X2 [Sturnus vulgaris]	sp|Q99MS3|MP17L_MOUSE	256	4.87e-85	Mpv17-like protein OS=Mus musculus GN=Mpv17l PE=1 SV=2	Hs22070025	170	1.30e-52	KOG1944	Peroxisomal membrane protein MPV17 and related proteins	K13349	2.24e-112	327	phi:102102874	Mpv17-like protein	-	-	-
Unigene0006156	ORTHOMCL15380	Tank	XP_013026774.1	390	9e-133	PREDICTED: TRAF family member-associated NF-kappa-B activator [Anser cygnoides domesticus]	sp|P70347|TANK_MOUSE	114	5.39e-28	TRAF family member-associated NF-kappa-B activator OS=Mus musculus GN=Tank PE=1 SV=1	--	--	--	--	--	K12650	8.27e-130	381	apla:101798094	TRAF family member-associated NF-kappa-B activator	-	-	-
Unigene0006169	ORTHOMCL15381	GUK1	XP_012958993.1	125	2e-30	PREDICTED: guanylate kinase, partial [Anas platyrhynchos]	sp|P31006|KGUA_PIG	87.0	5.41e-18	Guanylate kinase OS=Sus scrofa GN=GUK1 PE=1 SV=2	Hs4504221	86.3	1.26e-18	KOG0707	Guanylate kinase	K00942	8.10e-27	114	apla:101803126	guanylate kinase [EC:2.7.4.8]	GO:0034641//cellular nitrogen compound metabolic process;GO:0071704//organic substance metabolic process;GO:0044710//single-organism metabolic process;GO:0044237//cellular metabolic process;GO:0044699//single-organism process;GO:0006139//nucleobase-containing compound metabolic process;GO:0019637//organophosphate metabolic process;GO:0044763//single-organism cellular process;GO:0044238//primary m…	-	-
Unigene0006170	ORTHOMCL15382	--	XP_013026052.1	117	9e-29	PREDICTED: DDB1- and CUL4-associated factor 8, partial [Anser cygnoides domesticus]	--	--	--	--	--	--	--	--	--	K11804	7.23e-08	56.6	apla:101800014	WD repeat-containing protein 42A	-	-	-
Unigene0006171	ORTHOMCL15383	Zbtb33	XP_013040560.1	320	2e-104	PREDICTED: transcriptional regulator Kaiso [Anser cygnoides domesticus]	sp|Q8BN78|KAISO_MOUSE	223	1.26e-68	Transcriptional regulator Kaiso OS=Mus musculus GN=Zbtb33 PE=1 SV=1	Hs5803229	221	1.43e-68	KOG1721	FOG: Zn-finger	K10507	5.33e-104	318	apla:101794807	zinc finger and BTB domain-containing protein 33	-	GO:0043169//cation binding;GO:0005488//binding;GO:0043167//ion binding	GO:0043226//organelle;GO:0043231//intracellular membrane-bounded organelle;GO:0005623//cell;GO:0044428//nuclear part;GO:0043229//intracellular organelle;GO:0031981//nuclear lumen;GO:0043227//membrane-bounded organelle;GO:0005634//nucleus;GO:0044422//organelle part;GO:0044424//intracellular part;GO:0043233//organelle lumen;GO:0005622//intracellular;GO:0070013//intracellular organelle lumen;GO:0031…
Unigene0006187	ORTHOMCL15385	TTC26	XP_013052368.1	161	6e-45	PREDICTED: intraflagellar transport protein 56 isoform X1 [Anser cygnoides domesticus]	sp|A0AVF1|IFT56_HUMAN	130	6.28e-35	Intraflagellar transport protein 56 OS=Homo sapiens GN=TTC26 PE=2 SV=1	Hs13376400	129	4.22e-35	KOG3785	Uncharacterized conserved protein	--	--	--	--	--	-	-	-
Unigene0006188	ORTHOMCL4531	--	XP_010076224.1	60.1	1e-09	PREDICTED: zinc finger protein Rlf [Pterocles gutturalis]	--	--	--	--	--	--	--	--	--	--	--	--	--	--	-	-	-
Unigene0006204	ORTHOMCL15386	Zbtb46	XP_010310023.1	251	2e-84	PREDICTED: zinc finger and BTB domain-containing protein 46-like, partial [Balearica regulorum gibbericeps]	sp|Q8BID6|ZBT46_MOUSE	161	7.64e-46	Zinc finger and BTB domain-containing protein 46 OS=Mus musculus GN=Zbtb46 PE=1 SV=2	Hs18591720	138	5.91e-41	KOG1721	FOG: Zn-finger	K10517	8.29e-83	260	amj:102565464	zinc finger and BTB domain-containing protein 46	-	-	-
Unigene0006214	ORTHOMCL15387	--	BAA88337.1	97.4	2e-20	ORF2 [Acanthochelys spixii]	--	--	--	--	--	--	--	--	--	--	--	--	--	--	-	-	-
Unigene0006217	ORTHOMCL15388	--	KFQ40371.1	71.2	4e-12	Urea transporter 2, partial [Mesitornis unicolor]	--	--	--	--	--	--	--	--	--	--	--	--	--	--	-	-	-
Unigene0006219	ORTHOMCL15389	--	XP_005421834.1	73.2	6e-13	PREDICTED: homeobox protein Hox-A4 [Geospiza fortis]	--	--	--	--	--	--	--	--	--	K09304	1.23e-13	73.2	gfr:102038564	homeobox protein HoxA/B/C/D4	-	-	-
Unigene0006220	ORTHOMCL15390	SH3GL2	XP_010217518.1	315	1e-106	PREDICTED: endophilin-A1 [Tinamus guttatus]	sp|Q8AXV1|SH3G2_CHICK	315	7.76e-108	Endophilin-A1 OS=Gallus gallus GN=SH3GL2 PE=1 SV=1	Hs4506931	303	1.12e-103	KOG1118	Lysophosphatidic acid acyltransferase endophilin/SH3GL, involved in synaptic vesicle formation	K11247	3.99e-107	315	gga:395203	endophilin-A	GO:0048193//Golgi vesicle transport;GO:0007399//nervous system development;GO:0007167//enzyme linked receptor protein signaling pathway;GO:0051641//cellular localization;GO:0044765//single-organism transport;GO:0032501//multicellular organismal process;GO:0009653//anatomical structure morphogenesis;GO:0002478//antigen processing and presentation of exogenous peptide antigen;GO:0019882//antigen pr…	GO:0005488//binding;GO:0005515//protein binding	GO:0030136//clathrin-coated vesicle;GO:0098805//whole membrane;GO:0043229//intracellular organelle;GO:0044431//Golgi apparatus part;GO:0030659//cytoplasmic vesicle membrane;GO:0043226//organelle;GO:0044464//cell part;GO:0044444//cytoplasmic part;GO:0005623//cell;GO:0098588//bounding membrane of organelle;GO:0031988//membrane-bounded vesicle;GO:0005737//cytoplasm;GO:0005622//intracellular;GO:00444…
Unigene0006230	ORTHOMCL15391	P2rx1	XP_013045475.1	446	9e-141	PREDICTED: P2X purinoceptor 1 [Anser cygnoides domesticus]	sp|P51576|P2RX1_MOUSE	303	2.23e-90	P2X purinoceptor 1 OS=Mus musculus GN=P2rx1 PE=2 SV=1	--	--	--	--	--	K05215	6.76e-139	439	apla:101804477	P2X purinoceptor 1	GO:0051716//cellular response to stimulus;GO:0035587//purinergic receptor signaling pathway;GO:0050794//regulation of cellular process;GO:0006811//ion transport;GO:0050789//regulation of biological process;GO:0007154//cell communication;GO:0006810//transport;GO:0051179//localization;GO:0050896//response to stimulus;GO:1902578//single-organism localization;GO:0051234//establishment of localization…	GO:0005215//transporter activity;GO:0022892//substrate-specific transporter activity;GO:0097159//organic cyclic compound binding;GO:0022857//transmembrane transporter activity;GO:0005488//binding;GO:0001882//nucleoside binding;GO:0036094//small molecule binding;GO:0022891//substrate-specific transmembrane transporter activity;GO:0001883//purine nucleoside binding;GO:0032550//purine ribonucleoside…	GO:0031224//intrinsic component of membrane;GO:0016020//membrane;GO:0044425//membrane part
Unigene0006242	ORTHOMCL15392	Neu1	XP_014749475.1	217	2e-67	PREDICTED: sialidase-1 [Sturnus vulgaris]	sp|Q99PW3|NEUR1_RAT	179	8.23e-54	Sialidase-1 OS=Rattus norvegicus GN=Neu1 PE=1 SV=1	--	--	--	--	--	K01186	1.91e-53	180	acs:100553632	sialidase-1 [EC:3.2.1.18]	GO:0007399//nervous system development;GO:0050793//regulation of developmental process;GO:0044763//single-organism cellular process;GO:0044767//single-organism developmental process;GO:0050794//regulation of cellular process;GO:0044238//primary metabolic process;GO:0022008//neurogenesis;GO:0005975//carbohydrate metabolic process;GO:0048731//system development;GO:0048856//anatomical structure deve…	GO:0004553//hydrolase activity, hydrolyzing O-glycosyl compounds;GO:0016997//alpha-sialidase activity;GO:0004308//exo-alpha-sialidase activity;GO:0003824//catalytic activity;GO:0016798//hydrolase activity, acting on glycosyl bonds;GO:0016787//hydrolase activity;GO:0005488//binding	GO:0000323//lytic vacuole;GO:0031988//membrane-bounded vesicle;GO:0031982//vesicle;GO:0044464//cell part;GO:0016020//membrane;GO:0043231//intracellular membrane-bounded organelle;GO:0005764//lysosome;GO:0044424//intracellular part;GO:0043229//intracellular organelle;GO:0043227//membrane-bounded organelle;GO:0044444//cytoplasmic part;GO:0005773//vacuole;GO:0005623//cell;GO:0043226//organelle;GO:00…
Unigene0006253	ORTHOMCL15393	--	KFP54830.1	58.5	2e-09	hypothetical protein N323_10113, partial [Cathartes aura]	--	--	--	--	--	--	--	--	--	--	--	--	--	--	-	-	-
Unigene0006257	ORTHOMCL15394	--	XP_008936203.1	74.7	7e-13	PREDICTED: segment polarity protein dishevelled homolog DVL-1 [Merops nubicus]	--	--	--	--	--	--	--	--	--	--	--	--	--	--	-	-	-
Unigene0006260	ORTHOMCL15395	Urah	XP_019143796.1	217	1e-70	PREDICTED: 5-hydroxyisourate hydrolase-like isoform X3 [Corvus cornix cornix]	sp|Q9CRB3|HIUH_MOUSE	142	6.05e-43	5-hydroxyisourate hydrolase OS=Mus musculus GN=Urah PE=1 SV=1	SPCC285.04	94.7	6.05e-25	KOG3006	Transthyretin and related proteins	K07127	9.67e-68	216	fpg:101921215	5-hydroxyisourate hydrolase [EC:3.5.2.17]	GO:0044281//small molecule metabolic process;GO:0044237//cellular metabolic process;GO:0009987//cellular process;GO:0046483//heterocycle metabolic process;GO:0051234//establishment of localization;GO:0051179//localization;GO:0009112//nucleobase metabolic process;GO:0044763//single-organism cellular process;GO:0071704//organic substance metabolic process;GO:0034641//cellular nitrogen compound meta…	GO:0016812//hydrolase activity, acting on carbon-nitrogen (but not peptide) bonds, in cyclic amides;GO:0016787//hydrolase activity;GO:0016810//hydrolase activity, acting on carbon-nitrogen (but not peptide) bonds;GO:0003824//catalytic activity	-
Unigene0006270	ORTHOMCL15396	Usp42	XP_013032654.1	94.4	4e-20	PREDICTED: LOW QUALITY PROTEIN: ubiquitin carboxyl-terminal hydrolase 42 [Anser cygnoides domesticus]	sp|B2RQC2|UBP42_MOUSE	82.8	1.93e-17	Ubiquitin carboxyl-terminal hydrolase 42 OS=Mus musculus GN=Usp42 PE=2 SV=1	Hs20540195	82.4	3.58e-18	KOG1865	Ubiquitin carboxyl-terminal hydrolase	K11855	4.02e-19	89.7	tgu:100220325	ubiquitin carboxyl-terminal hydrolase 36/42 [EC:3.4.19.12]	-	-	-
Unigene0006292	ORTHOMCL15397	ERF	XP_015264877.1	440	3e-150	PREDICTED: ETS domain-containing transcription factor ERF isoform X1 [Gekko japonicus]	sp|P50548|ERF_HUMAN	407	2.71e-138	ETS domain-containing transcription factor ERF OS=Homo sapiens GN=ERF PE=1 SV=2	Hs5729814	407	4.59e-139	KOG3806	Predicted transcription factor	K09434	2.99e-150	436	amj:102574380	ETS domain-containing transcription factor ERF	-	-	-
Unigene0006294	ORTHOMCL15398	ALPK3	XP_004943664.1	396	1e-126	PREDICTED: alpha-protein kinase 3 isoform X3 [Gallus gallus]	sp|Q96L96|ALPK3_HUMAN	275	2.31e-84	Alpha-protein kinase 3 OS=Homo sapiens GN=ALPK3 PE=2 SV=2	Hs16950615	69.3	1.67e-13	KOG0613	Projectin/twitchin and related proteins	K08868	2.53e-127	396	gga:768936	alpha-kinase	GO:0071704//organic substance metabolic process;GO:0044238//primary metabolic process;GO:0044237//cellular metabolic process;GO:0043170//macromolecule metabolic process;GO:0009987//cellular process;GO:0008152//metabolic process;GO:0043412//macromolecule modification;GO:0019538//protein metabolic process;GO:0036211//protein modification process;GO:0044267//cellular protein metabolic process;GO:004…	GO:0097159//organic cyclic compound binding;GO:0003824//catalytic activity;GO:0032550//purine ribonucleoside binding;GO:0016740//transferase activity;GO:0097367//carbohydrate derivative binding;GO:0001883//purine nucleoside binding;GO:0036094//small molecule binding;GO:0005488//binding;GO:0001882//nucleoside binding;GO:0032549//ribonucleoside binding;GO:1901363//heterocyclic compound binding	-
Unigene0006297	ORTHOMCL15399	--	EOB01848.1	89.7	9e-18	Response gene to complement 32 protein [Anas platyrhynchos]	--	--	--	--	--	--	--	--	--	--	--	--	--	--	-	-	-
Unigene0006309	ORTHOMCL15400	MIOX	XP_005443537.1	175	1e-53	PREDICTED: LOW QUALITY PROTEIN: inositol oxygenase [Falco cherrug]	sp|Q5REY9|MIOX_PONAB	150	2.66e-45	Inositol oxygenase OS=Pongo abelii GN=MIOX PE=2 SV=1	Hs20127575	150	6.16e-46	KOG1573	Aldehyde reductase	K00469	2.44e-54	175	fch:102050297	inositol oxygenase [EC:1.13.99.1]	-	-	-
Unigene0006314	ORTHOMCL15401	--	XP_013028736.1	122	4e-29	PREDICTED: leucine-rich repeat-containing protein 43 isoform X1 [Anser cygnoides domesticus]	--	--	--	--	--	--	--	--	--	--	--	--	--	--	-	-	-
Unigene0006319	ORTHOMCL15402	LCA5	XP_013056060.1	751	0.0	PREDICTED: lebercilin [Anser cygnoides domesticus]	sp|Q86VQ0|LCA5_HUMAN	355	1.25e-115	Lebercilin OS=Homo sapiens GN=LCA5 PE=1 SV=2	--	--	--	--	--	--	--	--	--	--	-	-	-
Unigene0006320	ORTHOMCL15403	Tshz3	XP_006271986.1	81.3	9e-15	PREDICTED: teashirt homolog 3 isoform X2 [Alligator mississippiensis]	sp|Q8CGV9|TSH3_MOUSE	77.8	4.69e-15	Teashirt homolog 3 OS=Mus musculus GN=Tshz3 PE=1 SV=2	--	--	--	--	--	K09236	2.05e-15	81.3	amj:102563287	teashirt	GO:0019438//aromatic compound biosynthetic process;GO:1901360//organic cyclic compound metabolic process;GO:0050877//neurological system process;GO:0007600//sensory perception;GO:0032501//multicellular organismal process;GO:0044767//single-organism developmental process;GO:0006807//nitrogen compound metabolic process;GO:0014849//ureter smooth muscle contraction;GO:0006139//nucleobase-containing c…	GO:0003677//DNA binding;GO:0043167//ion binding;GO:0001071//nucleic acid binding transcription factor activity;GO:1901363//heterocyclic compound binding;GO:0097159//organic cyclic compound binding;GO:0005488//binding;GO:0003676//nucleic acid binding;GO:0043169//cation binding	GO:0097458//neuron part;GO:0043231//intracellular membrane-bounded organelle;GO:0005623//cell;GO:0043229//intracellular organelle;GO:0043005//neuron projection;GO:0005622//intracellular;GO:0043226//organelle;GO:0044464//cell part;GO:0044424//intracellular part;GO:0042995//cell projection;GO:0043227//membrane-bounded organelle
Unigene0006326	ORTHOMCL15404	MFSD8	XP_005015619.1	81.3	5e-15	PREDICTED: major facilitator superfamily domain-containing protein 8 [Anas platyrhynchos]	sp|Q8NHS3|MFSD8_HUMAN	60.1	2.85e-09	Major facilitator superfamily domain-containing protein 8 OS=Homo sapiens GN=MFSD8 PE=1 SV=1	Hs22041026	60.1	4.43e-10	KOG2325	Predicted transporter/transmembrane protein	K12307	1.01e-15	81.3	apla:101796293	MFS transporter, ceroid-lipofuscinosis neuronal protein 7	GO:0044763//single-organism cellular process;GO:0044699//single-organism process;GO:0009987//cellular process	-	-
Unigene0006329	ORTHOMCL15405	Shisa3	XP_013055293.1	101	2e-24	PREDICTED: protein shisa-3 homolog [Anser cygnoides domesticus]	sp|Q3UPR0|SHSA3_MOUSE	60.5	7.78e-10	Protein shisa-3 homolog OS=Mus musculus GN=Shisa3 PE=2 SV=1	--	--	--	--	--	--	--	--	--	--	-	-	-
Unigene0006341	ORTHOMCL15407	BICD1	XP_009925257.1	462	5e-164	PREDICTED: protein bicaudal D homolog 1-like, partial [Haliaeetus albicilla]	sp|Q96G01|BICD1_HUMAN	449	9.79e-152	Protein bicaudal D homolog 1 OS=Homo sapiens GN=BICD1 PE=1 SV=3	Hs4502409	449	1.40e-152	KOG0999	Microtubule-associated protein Bicaudal-D	K18739	9.94e-161	473	apla:101794691	protein bicaudal D	-	-	-
Unigene0006343	ORTHOMCL15408	SIRPA	XP_013044420.1	148	4e-39	PREDICTED: LOW QUALITY PROTEIN: tyrosine-protein phosphatase non-receptor type substrate 1-like [Anser cygnoides domesticus]	sp|O46631|SHPS1_BOVIN	54.3	3.30e-07	Tyrosine-protein phosphatase non-receptor type substrate 1 OS=Bos taurus GN=SIRPA PE=2 SV=1	--	--	--	--	--	K06551	8.59e-23	99.0	apla:101804301	signal-regulatory protein alpha/beta1/gamma	-	-	-
Unigene0006352	ORTHOMCL15409	--	XP_005015139.1	181	4e-52	PREDICTED: uncharacterized protein LOC101790584 [Anas platyrhynchos]	--	--	--	--	--	--	--	--	--	--	--	--	--	--	-	-	-
Unigene0006399	ORTHOMCL15410	--	EOA94274.1	97.4	8e-21	hypothetical protein Anapl_09552 [Anas platyrhynchos]	--	--	--	--	--	--	--	--	--	--	--	--	--	--	-	-	-
Unigene0006404	ORTHOMCL15411	--	XP_009323024.1	57.0	1e-06	PREDICTED: unconventional myosin-XVIIIa, partial [Pygoscelis adeliae]	--	--	--	--	--	--	--	--	--	--	--	--	--	--	-	-	-
Unigene0006411	ORTHOMCL15412	Pla2g4e	XP_012964706.1	540	0.0	PREDICTED: cytosolic phospholipase A2 epsilon-like [Anas platyrhynchos]	sp|Q50L42|PA24E_MOUSE	284	5.15e-89	Cytosolic phospholipase A2 epsilon OS=Mus musculus GN=Pla2g4e PE=2 SV=1	Hs4826914_3	266	6.40e-86	KOG1325	Lysophospholipase	K16342	0.0	540	apla:101794571	cytosolic phospholipase A2 [EC:3.1.1.4]	-	-	-
Unigene0006429	ORTHOMCL15413	SCUBE1	KFQ42642.1	496	8e-174	Signal peptide, CUB and EGF-like domain-containing protein 1, partial [Nestor notabilis]	sp|Q8IWY4|SCUB1_HUMAN	462	2.95e-156	Signal peptide, CUB and EGF-like domain-containing protein 1 OS=Homo sapiens GN=SCUBE1 PE=1 SV=3	Hs10190748	422	1.53e-141	KOG1217	Fibrillins and related proteins containing Ca2+-binding EGF-like domains	--	--	--	--	--	-	-	-
Unigene0006439	ORTHOMCL15414	--	--	--	--	--	--	--	--	--	--	--	--	--	--	--	--	--	--	--	-	-	-
Unigene0006442	ORTHOMCL15415	--	EDL22502.1	77.0	2e-12	Luc7 homolog (S. cerevisiae)-like, isoform CRA_b, partial [Mus musculus]	--	--	--	--	Hs8922297	73.9	2.01e-13	KOG0796	Spliceosome subunit	--	--	--	--	--	GO:0016070//RNA metabolic process;GO:0016071//mRNA metabolic process;GO:0071826//ribonucleoprotein complex subunit organization;GO:0009987//cellular process;GO:0060537//muscle tissue development;GO:0043933//macromolecular complex subunit organization;GO:0044238//primary metabolic process;GO:1901360//organic cyclic compound metabolic process;GO:0046483//heterocycle metabolic process;GO:0006397//mR…	GO:0005515//protein binding;GO:0019904//protein domain specific binding;GO:0005488//binding	GO:0043227//membrane-bounded organelle;GO:0044422//organelle part;GO:0005623//cell;GO:0030529//intracellular ribonucleoprotein complex;GO:0043226//organelle;GO:0005634//nucleus;GO:0032991//macromolecular complex;GO:1990904//ribonucleoprotein complex;GO:0044446//intracellular organelle part;GO:0044428//nuclear part;GO:0044424//intracellular part;GO:0005622//intracellular;GO:0030532//small nuclear …
Unigene0006455	ORTHOMCL15416	JPH3	XP_009932794.1	472	4e-167	PREDICTED: LOW QUALITY PROTEIN: junctophilin-3-like [Opisthocomus hoazin]	sp|Q8WXH2|JPH3_HUMAN	323	5.52e-105	Junctophilin-3 OS=Homo sapiens GN=JPH3 PE=2 SV=2	Hs21704283	323	8.57e-106	KOG0231	Junctional membrane complex protein Junctophilin and related MORN repeat proteins	K19530	6.81e-160	466	fpg:101916924	junctophilin	-	-	-
Unigene0006481	ORTHOMCL15417	FTSJ2	XP_013032680.1	284	2e-94	PREDICTED: rRNA methyltransferase 2, mitochondrial isoform X2 [Anser cygnoides domesticus]	sp|Q9UI43|MRM2_HUMAN	184	4.71e-56	rRNA methyltransferase 2, mitochondrial OS=Homo sapiens GN=FTSJ2 PE=1 SV=1	Hs7019377	184	7.31e-57	KOG4589	Cell division protein FtsJ	K02427	8.21e-93	279	apla:101795974	23S rRNA (uridine2552-2'-O)-methyltransferase [EC:2.1.1.166]	GO:0008152//metabolic process	GO:0016740//transferase activity;GO:0003824//catalytic activity;GO:0016741//transferase activity, transferring one-carbon groups	GO:0043233//organelle lumen;GO:0005634//nucleus;GO:0070013//intracellular organelle lumen;GO:0031981//nuclear lumen;GO:0043227//membrane-bounded organelle;GO:0031974//membrane-enclosed lumen;GO:0044422//organelle part;GO:0005622//intracellular;GO:0005623//cell;GO:0044428//nuclear part;GO:0043231//intracellular membrane-bounded organelle;GO:0044424//intracellular part;GO:0044446//intracellular org…
Unigene0006485	ORTHOMCL15418	Dock9	XP_010145118.1	182	6e-54	PREDICTED: dedicator of cytokinesis protein 9-like, partial [Eurypyga helias]	sp|Q63603|DOCK9_RAT	90.1	1.16e-23	Dedicator of cytokinesis protein 9 (Fragment) OS=Rattus norvegicus GN=Dock9 PE=2 SV=2	Hs21389541	90.9	5.79e-19	KOG1997	PH domain-containing protein	--	--	--	--	--	-	-	-
Unigene0006486	ORTHOMCL15419	--	XP_013051037.1	99.0	4e-18	PREDICTED: LOW QUALITY PROTEIN: eukaryotic translation initiation factor 3 subunit A [Anser cygnoides domesticus]	--	--	--	--	--	--	--	--	--	K03254	9.64e-18	95.5	fpg:101916497	translation initiation factor 3 subunit A	-	-	-
Unigene0006495	ORTHOMCL15420	MYLK3	XP_013042344.1	397	4e-131	PREDICTED: myosin light chain kinase 3 isoform X3 [Anser cygnoides domesticus]	sp|Q32MK0|MYLK3_HUMAN	355	5.08e-115	Myosin light chain kinase 3 OS=Homo sapiens GN=MYLK3 PE=2 SV=3	Hs14777335	355	3.82e-116	KOG0032	Ca2+/calmodulin-dependent protein kinase, EF-Hand protein superfamily	K00907	2.31e-128	392	apla:101793167	myosin-light-chain kinase [EC:2.7.11.18]	GO:0006464//cellular protein modification process;GO:0006796//phosphate-containing compound metabolic process;GO:0043170//macromolecule metabolic process;GO:0019538//protein metabolic process;GO:0036211//protein modification process;GO:0071704//organic substance metabolic process;GO:0044238//primary metabolic process;GO:0044260//cellular macromolecule metabolic process;GO:0006793//phosphorus meta…	GO:0016773//phosphotransferase activity, alcohol group as acceptor;GO:0001882//nucleoside binding;GO:0003824//catalytic activity;GO:0001883//purine nucleoside binding;GO:0032550//purine ribonucleoside binding;GO:0016301//kinase activity;GO:1901363//heterocyclic compound binding;GO:0016772//transferase activity, transferring phosphorus-containing groups;GO:0036094//small molecule binding;GO:003254…	-
Unigene0006498	ORTHOMCL15421	--	XP_013055097.1	87.8	1e-19	PREDICTED: UBX domain-containing protein 11 isoform X2 [Anser cygnoides domesticus]	--	--	--	--	--	--	--	--	--	--	--	--	--	--	-	-	-
Unigene0006504	ORTHOMCL15422	--	XP_019474547.1	55.8	2e-06	PREDICTED: sodium/potassium-transporting ATPase subunit beta-1 isoform X1 [Meleagris gallopavo]	--	--	--	--	--	--	--	--	--	--	--	--	--	--	-	-	-
Unigene0006520	ORTHOMCL15423	--	EMC89440.1	70.5	2e-28	Putative uncharacterized transposon-derived protein ZK1236.4, partial [Columba livia]	--	--	--	--	--	--	--	--	--	--	--	--	--	--	-	-	-
Unigene0006534	ORTHOMCL15424	--	XP_013055204.1	113	2e-23	PREDICTED: potassium voltage-gated channel subfamily H member 4, partial [Anser cygnoides domesticus]	--	--	--	--	--	--	--	--	--	--	--	--	--	--	-	-	-
Unigene0006560	ORTHOMCL15426	ADRA1D	XP_009486985.1	110	2e-26	PREDICTED: alpha-1D adrenergic receptor-like, partial [Pelecanus crispus]	sp|P25100|ADA1D_HUMAN	51.2	7.24e-06	Alpha-1D adrenergic receptor OS=Homo sapiens GN=ADRA1D PE=2 SV=2	Hs4501957	51.2	1.12e-06	KOG3656	FOG: 7 transmembrane receptor	K04137	6.57e-26	113	apla:101789627	adrenergic receptor alpha-1D	GO:0044700//single organism signaling;GO:0003321//positive regulation of blood pressure by epinephrine-norepinephrine;GO:0065008//regulation of biological quality;GO:0032501//multicellular organismal process;GO:0003044//regulation of systemic arterial blood pressure mediated by a chemical signal;GO:0008015//blood circulation;GO:0007165//signal transduction;GO:0044699//single-organism process;GO:0…	GO:0004871//signal transducer activity;GO:0004872//receptor activity;GO:0008227//G-protein coupled amine receptor activity;GO:0004888//transmembrane signaling receptor activity;GO:0099600//transmembrane receptor activity;GO:0004936//alpha-adrenergic receptor activity;GO:0060089//molecular transducer activity;GO:0004930//G-protein coupled receptor activity;GO:0038023//signaling receptor activity;G…	GO:0016020//membrane;GO:0044425//membrane part;GO:0031224//intrinsic component of membrane
Unigene0006566	ORTHOMCL15427	FXYD6	XP_013042713.1	147	2e-40	PREDICTED: FXYD domain-containing ion transport regulator 6-like isoform X1 [Anser cygnoides domesticus]	sp|Q3MHZ5|FXYD6_BOVIN	113	3.72e-29	FXYD domain-containing ion transport regulator 6 OS=Bos taurus GN=FXYD6 PE=3 SV=1	--	--	--	--	--	K13363	3.20e-35	131	mgp:100544836	FXYD domain-containing ion transport regulator 6	-	-	-
Unigene0006567	ORTHOMCL15428	Pcdhb14	XP_013057747.1	193	7e-57	PREDICTED: protocadherin beta-5-like [Anser cygnoides domesticus]	sp|Q6PB90|PCDBE_MOUSE	117	7.54e-31	Protocadherin beta-14 OS=Mus musculus GN=Pcdhb14 PE=1 SV=2	Hs9256618	115	5.71e-31	KOG3594	FOG: Cadherin repeats	K16494	1.21e-52	181	clv:102084465	protocadherin beta	-	-	-
Unigene0006568	ORTHOMCL15429	PCDHB16	XP_013057747.1	146	3e-40	PREDICTED: protocadherin beta-5-like [Anser cygnoides domesticus]	sp|Q9NRJ7|PCDBG_HUMAN	80.9	1.78e-18	Protocadherin beta-16 OS=Homo sapiens GN=PCDHB16 PE=1 SV=3	Hs14195605	80.9	2.77e-19	KOG3594	FOG: Cadherin repeats	K16494	1.18e-32	123	clv:102085750	protocadherin beta	-	-	-
Unigene0006572	ORTHOMCL15430	--	XP_012960545.1	89.4	1e-19	PREDICTED: LOW QUALITY PROTEIN: protocadherin beta-15-like, partial [Anas platyrhynchos]	--	--	--	--	--	--	--	--	--	--	--	--	--	--	-	-	-
Unigene0006575	ORTHOMCL15431	SLC4A9	XP_013047271.1	548	0.0	PREDICTED: anion exchange protein 4 [Anser cygnoides domesticus]	sp|Q96Q91|B3A4_HUMAN	410	4.63e-134	Anion exchange protein 4 OS=Homo sapiens GN=SLC4A9 PE=2 SV=2	Hs22049645	410	7.19e-135	KOG1172	Na+-independent Cl/HCO3 exchanger AE1 and related transporters (SLC4 family)	K13575	0.0	574	apla:101800095	solute carrier family 4 (sodium bicarbonate cotransporter), member 4	-	-	-
Unigene0006580	ORTHOMCL15432	--	XP_013032510.1	160	1e-42	PREDICTED: transmembrane protein 180 [Anser cygnoides domesticus]	--	--	--	--	--	--	--	--	--	--	--	--	--	--	-	-	-
Unigene0006592	ORTHOMCL15433	--	XP_012954704.1	54.3	6e-06	PREDICTED: uncharacterized protein LOC106017022 [Anas platyrhynchos]	--	--	--	--	--	--	--	--	--	--	--	--	--	--	-	-	-
Unigene0006594	ORTHOMCL15434	--	XP_009883391.1	78.6	2e-16	PREDICTED: probable G-protein coupled receptor 179, partial [Charadrius vociferus]	--	--	--	--	--	--	--	--	--	--	--	--	--	--	-	-	-
Unigene0006600	ORTHOMCL15435	FAM65C	XP_012961172.1	75.1	8e-12	PREDICTED: protein FAM65C isoform X2 [Anas platyrhynchos]	sp|Q96MK2|FA65C_HUMAN	52.0	7.45e-06	Protein FAM65C OS=Homo sapiens GN=FAM65C PE=2 SV=4	--	--	--	--	--	--	--	--	--	--	-	-	-
Unigene0006601	ORTHOMCL15436	Adamts20	XP_015484686.1	483	3e-155	PREDICTED: A disintegrin and metalloproteinase with thrombospondin motifs 20 isoform X1 [Parus major]	sp|P59511|ATS20_MOUSE	348	3.21e-108	A disintegrin and metalloproteinase with thrombospondin motifs 20 OS=Mus musculus GN=Adamts20 PE=2 SV=2	Hs9910122	197	1.03e-56	KOG3538	Disintegrin metalloproteinases with thrombospondin repeats	K09609	1.81e-148	462	phi:102100412	a disintegrin and metalloproteinase with thrombospondin motifs 20 [EC:3.4.24.-]	-	-	-
Unigene0006621	ORTHOMCL15438	--	KQK78580.1	56.2	2e-08	hypothetical protein AAES_113623 [Amazona aestiva]	--	--	--	--	--	--	--	--	--	--	--	--	--	--	-	-	-
Unigene0006635	ORTHOMCL15439	HTR4	XP_013034026.1	222	2e-70	PREDICTED: 5-hydroxytryptamine receptor 4 [Anser cygnoides domesticus]	sp|O70528|5HT4R_CAVPO	160	4.93e-48	5-hydroxytryptamine receptor 4 OS=Cavia porcellus GN=HTR4 PE=2 SV=1	Hs11321563	158	1.04e-47	KOG3656	FOG: 7 transmembrane receptor	K04160	3.55e-71	222	apla:101801752	5-hydroxytryptamine receptor 4	GO:0009987//cellular process;GO:0044763//single-organism cellular process;GO:0007165//signal transduction;GO:0007186//G-protein coupled receptor signaling pathway;GO:0050794//regulation of cellular process;GO:0031667//response to nutrient levels;GO:0044699//single-organism process;GO:0009605//response to external stimulus;GO:0023052//signaling;GO:0050896//response to stimulus;GO:0065007//biologic…	GO:0004872//receptor activity;GO:0004930//G-protein coupled receptor activity;GO:0038023//signaling receptor activity;GO:0099600//transmembrane receptor activity;GO:0004871//signal transducer activity;GO:0060089//molecular transducer activity;GO:0008227//G-protein coupled amine receptor activity;GO:0004888//transmembrane signaling receptor activity	GO:0016021//integral component of membrane;GO:0044425//membrane part;GO:0016020//membrane;GO:0031224//intrinsic component of membrane
Unigene0006642	ORTHOMCL15440	UNC13C	XP_009703223.1	284	2e-94	PREDICTED: protein unc-13 homolog C-like, partial [Cariama cristata]	sp|Q8NB66|UN13C_HUMAN	278	2.44e-86	Protein unc-13 homolog C OS=Homo sapiens GN=UNC13C PE=2 SV=3	Hs22054357	268	1.10e-92	KOG1011	Neurotransmitter release regulator, UNC-13	K15293	1.59e-92	285	amj:102564081	protein unc-13	-	-	-
Unigene0006647	ORTHOMCL15441	PCDHGA11	XP_013057749.1	189	3e-55	PREDICTED: protocadherin gamma-A3-like, partial [Anser cygnoides domesticus]	sp|Q5DRC0|PCDGB_PANTR	120	6.39e-32	Protocadherin gamma-A11 OS=Pan troglodytes GN=PCDHGA11 PE=3 SV=1	Hs14196451	120	9.93e-33	KOG3594	FOG: Cadherin repeats	K16495	5.05e-46	162	phi:102109391	protocadherin gamma subfamily A	-	-	-
Unigene0006656	ORTHOMCL15442	--	XP_015150786.1	85.5	2e-18	PREDICTED: sphingosine kinase 1 isoform X1 [Gallus gallus]	--	--	--	--	--	--	--	--	--	K04718	8.82e-18	82.0	mgp:100539320	sphingosine kinase [EC:2.7.1.91]	-	-	-
Unigene0006682	ORTHOMCL15443	Gpr119	ELR56627.1	61.2	7e-09	Cornifin-A, partial [Bos mutus]	sp|Q7TQN8|GP119_RAT	53.1	5.90e-06	Glucose-dependent insulinotropic receptor OS=Rattus norvegicus GN=Gpr119 PE=1 SV=1	--	--	--	--	--	--	--	--	--	--	-	-	-
Unigene0006684	ORTHOMCL15444	--	XP_009581624.1	66.2	2e-11	PREDICTED: LOW QUALITY PROTEIN: transmembrane protein 212 [Fulmarus glacialis]	--	--	--	--	--	--	--	--	--	--	--	--	--	--	-	-	-
Unigene0006730	ORTHOMCL15447	ift20	KFM06872.1	123	1e-33	Intraflagellar transport protein 20, partial [Aptenodytes forsteri]	sp|Q66KL7|IFT20_XENTR	106	4.33e-28	Intraflagellar transport protein 20 homolog OS=Xenopus tropicalis GN=ift20 PE=2 SV=1	--	--	--	--	--	K16473	2.43e-33	119	apla:101794493	intraflagellar transport protein 20	-	-	-
Unigene0006753	ORTHOMCL15449	NRBP1	--	--	--	--	sp|Q5RBH9|NRBP_PONAB	49.3	3.77e-06	Nuclear receptor-binding protein OS=Pongo abelii GN=NRBP1 PE=2 SV=1	Hs7019333	49.3	5.85e-07	KOG1266	Protein kinase	K08875	5.10e-06	50.8	apla:101794303	nuclear receptor-binding protein	-	-	-
Unigene0006754	ORTHOMCL15450	JPH1	XP_005021260.1	202	1e-60	PREDICTED: junctophilin-1 [Anas platyrhynchos]	sp|Q9HDC5|JPH1_HUMAN	98.6	3.85e-23	Junctophilin-1 OS=Homo sapiens GN=JPH1 PE=1 SV=2	Hs21735575	98.6	5.98e-24	KOG0231	Junctional membrane complex protein Junctophilin and related MORN repeat proteins	K19530	2.35e-61	202	apla:101789483	junctophilin	-	-	-
Unigene0006758	ORTHOMCL15451	--	--	--	--	--	--	--	--	--	--	--	--	--	--	K06238	1.91e-06	50.1	cmy:102929645	collagen, type VI, alpha	-	-	-
Unigene0006782	ORTHOMCL15453	Ero1lb	XP_014806478.1	180	3e-53	PREDICTED: ERO1-like protein beta [Calidris pugnax]	sp|Q8R2E9|ERO1B_MOUSE	146	1.06e-41	ERO1-like protein beta OS=Mus musculus GN=Ero1lb PE=1 SV=1	Hs9845249	144	7.46e-42	KOG2608	Endoplasmic reticulum membrane-associated oxidoreductin involved in disulfide bond formation	K10976	1.93e-50	171	gga:421509	ERO1-like protein beta [EC:1.8.4.-]	-	-	-
Unigene0006790	ORTHOMCL15456	GPATCH11	XP_013026185.1	520	0.0	PREDICTED: G patch domain-containing protein 11 isoform X1 [Anser cygnoides domesticus]	sp|Q2KI19|GPT11_BOVIN	368	2.71e-124	G patch domain-containing protein 11 OS=Bos taurus GN=GPATCH11 PE=2 SV=2	Hs22044932	312	7.21e-104	KOG1994	Predicted RNA binding protein, contains G-patch and Zn-finger domains	--	--	--	--	--	-	-	-
Unigene0006797	ORTHOMCL15458	ITPA	EOB09199.1	92.8	4e-20	Inosine triphosphate pyrophosphatase, partial [Anas platyrhynchos]	sp|F1NLH9|ITPA_CHICK	85.5	1.02e-18	Inosine triphosphate pyrophosphatase OS=Gallus gallus GN=ITPA PE=3 SV=2	Hs15626999	73.2	4.98e-15	KOG3222	Inosine triphosphate pyrophosphatase	K01519	8.90e-21	92.8	apla:101803472	inosine triphosphate pyrophosphatase [EC:3.6.1.19]	GO:0006139//nucleobase-containing compound metabolic process;GO:0072523//purine-containing compound catabolic process;GO:0009141//nucleoside triphosphate metabolic process;GO:0046483//heterocycle metabolic process;GO:0034655//nucleobase-containing compound catabolic process;GO:0044238//primary metabolic process;GO:0071704//organic substance metabolic process;GO:0009056//catabolic process;GO:00091…	GO:0005488//binding;GO:0047429//nucleoside-triphosphate diphosphatase activity;GO:0016818//hydrolase activity, acting on acid anhydrides, in phosphorus-containing anhydrides;GO:0016787//hydrolase activity;GO:0043169//cation binding;GO:0016462//pyrophosphatase activity;GO:0016817//hydrolase activity, acting on acid anhydrides;GO:0003824//catalytic activity;GO:0043167//ion binding	GO:0044424//intracellular part;GO:0044464//cell part;GO:0005623//cell;GO:0005622//intracellular
Unigene0006819	ORTHOMCL15459	--	XP_013997057.1	50.8	2e-06	PREDICTED: serine/arginine-rich splicing factor SR45-like [Salmo salar]	--	--	--	--	--	--	--	--	--	--	--	--	--	--	-	-	-
Unigene0006834	ORTHOMCL15460	--	KYO25990.1	68.6	7e-14	hypothetical protein Y1Q_0003766 [Alligator mississippiensis]	--	--	--	--	--	--	--	--	--	--	--	--	--	--	-	-	-
Unigene0006837	ORTHOMCL15461	--	--	--	--	--	--	--	--	--	--	--	--	--	--	K16938	2.58e-07	52.8	fab:101821840	septin 3/9/12	-	-	-
Unigene0006841	ORTHOMCL15463	Taldo1	XP_013224967.1	80.1	1e-14	PREDICTED: transaldolase [Columba livia]	sp|Q9EQS0|TALDO_RAT	75.9	2.74e-14	Transaldolase OS=Rattus norvegicus GN=Taldo1 PE=1 SV=2	Hs5803187	73.6	2.25e-14	KOG2772	Transaldolase	K00616	2.95e-15	80.1	apla:101796720	transaldolase [EC:2.2.1.2]	GO:0044723//single-organism carbohydrate metabolic process;GO:0005996//monosaccharide metabolic process;GO:1901575//organic substance catabolic process;GO:0006006//glucose metabolic process;GO:0006007//glucose catabolic process;GO:0019318//hexose metabolic process;GO:0044238//primary metabolic process;GO:0044712//single-organism catabolic process;GO:0016052//carbohydrate catabolic process;GO:0046…	GO:0003824//catalytic activity;GO:0016740//transferase activity;GO:0016744//transferase activity, transferring aldehyde or ketonic groups	GO:0005623//cell;GO:0044464//cell part;GO:0044424//intracellular part;GO:0005622//intracellular
Unigene0006844	ORTHOMCL15464	--	XP_013057724.1	66.2	7e-11	PREDICTED: LOW QUALITY PROTEIN: collagen alpha-1(I) chain-like [Anser cygnoides domesticus]	--	--	--	--	--	--	--	--	--	--	--	--	--	--	-	-	-
Unigene0006853	ORTHOMCL15465	Sec63	XP_014820191.1	131	3e-34	PREDICTED: translocation protein SEC63 homolog [Calidris pugnax]	sp|Q8VHE0|SEC63_MOUSE	125	1.06e-33	Translocation protein SEC63 homolog OS=Mus musculus GN=Sec63 PE=2 SV=4	Hs6005872_1	119	2.21e-34	KOG0721	Molecular chaperone (DnaJ superfamily)	K09540	8.17e-35	131	gga:421774	translocation protein SEC63	GO:0051649//establishment of localization in cell;GO:1902580//single-organism cellular localization;GO:0008104//protein localization;GO:0070972//protein localization to endoplasmic reticulum;GO:0016482//cytoplasmic transport;GO:0072657//protein localization to membrane;GO:0071702//organic substance transport;GO:0006886//intracellular protein transport;GO:0033365//protein localization to organelle…	GO:0022892//substrate-specific transporter activity;GO:0005215//transporter activity	-
Unigene0006858	ORTHOMCL15467	MBD2	XP_011588981.1	93.2	5e-17	PREDICTED: methyl-CpG-binding domain protein 2 [Aquila chrysaetos canadensis]	sp|Q9UBB5|MBD2_HUMAN	77.8	2.44e-13	Methyl-CpG-binding domain protein 2 OS=Homo sapiens GN=MBD2 PE=1 SV=1	Hs4505117	77.8	3.78e-14	KOG4161	Methyl-CpG binding transcription regulators	K11590	2.70e-15	83.6	amj:102562955	methyl-CpG-binding domain protein 2	GO:0065007//biological regulation;GO:0050794//regulation of cellular process;GO:0050789//regulation of biological process	GO:0003676//nucleic acid binding;GO:0005488//binding;GO:0097159//organic cyclic compound binding;GO:1901363//heterocyclic compound binding	GO:0044424//intracellular part;GO:0043226//organelle;GO:0044464//cell part;GO:0005622//intracellular;GO:0005623//cell;GO:0043229//intracellular organelle
Unigene0006865	ORTHOMCL15468	MATK	XP_013051794.1	310	8e-103	PREDICTED: megakaryocyte-associated tyrosine-protein kinase isoform X2 [Anser cygnoides domesticus]	sp|P42679|MATK_HUMAN	227	7.64e-71	Megakaryocyte-associated tyrosine-protein kinase OS=Homo sapiens GN=MATK PE=1 SV=1	Hs21450844	227	2.80e-72	KOG0197	Tyrosine kinases	K08888	2.84e-97	298	fpg:101915284	megakaryocyte-associated tyrosine kinase [EC:2.7.10.2]	GO:0071704//organic substance metabolic process;GO:0006796//phosphate-containing compound metabolic process;GO:0044260//cellular macromolecule metabolic process;GO:0044267//cellular protein metabolic process;GO:0019538//protein metabolic process;GO:0036211//protein modification process;GO:0006468//protein phosphorylation;GO:0008152//metabolic process;GO:0044238//primary metabolic process;GO:00434…	GO:0004672//protein kinase activity;GO:1901363//heterocyclic compound binding;GO:0016301//kinase activity;GO:0016773//phosphotransferase activity, alcohol group as acceptor;GO:0003824//catalytic activity;GO:0097367//carbohydrate derivative binding;GO:0032549//ribonucleoside binding;GO:0016740//transferase activity;GO:0005488//binding;GO:0001883//purine nucleoside binding;GO:0001882//nucleoside bi…	GO:0044464//cell part;GO:0043229//intracellular organelle;GO:0044424//intracellular part;GO:0005622//intracellular;GO:0043227//membrane-bounded organelle;GO:0005623//cell;GO:0043226//organelle;GO:0043231//intracellular membrane-bounded organelle
Unigene0006878	ORTHOMCL15470	--	KFV20427.1	108	3e-25	hypothetical protein N340_12224, partial [Tauraco erythrolophus]	--	--	--	--	--	--	--	--	--	K01672	6.41e-07	56.6	fpg:101913035	carbonic anhydrase [EC:4.2.1.1]	-	-	-
Unigene0006891	ORTHOMCL15471	--	EOB05638.1	66.6	1e-09	hypothetical protein Anapl_02052 [Anas platyrhynchos]	--	--	--	--	--	--	--	--	--	--	--	--	--	--	-	-	-
Unigene0006894	ORTHOMCL15472	--	EOB04507.1	50.1	8e-06	hypothetical protein Anapl_01418 [Anas platyrhynchos]	--	--	--	--	--	--	--	--	--	--	--	--	--	--	-	-	-
Unigene0006902	ORTHOMCL15473	--	XP_012962458.1	145	2e-39	PREDICTED: soluble scavenger receptor cysteine-rich domain-containing protein SSC5D-like [Anas platyrhynchos]	--	--	--	--	--	--	--	--	--	K13912	6.97e-25	102	mgp:100550420	deleted in malignant brain tumors 1 protein	-	-	-
Unigene0006903	ORTHOMCL15474	--	XP_013057087.1	234	3e-74	PREDICTED: soluble scavenger receptor cysteine-rich domain-containing protein SSC5D-like, partial [Anser cygnoides domesticus]	--	--	--	--	--	--	--	--	--	K13912	4.45e-37	139	mgp:100550420	deleted in malignant brain tumors 1 protein	-	-	-
Unigene0006911	ORTHOMCL15475	limch1	XP_014117090.1	116	6e-29	PREDICTED: LIM and calponin homology domains-containing protein 1 isoform X3 [Pseudopodoces humilis]	sp|Q3KQW7|LIMC1_XENLA	90.1	5.62e-21	LIM and calponin homology domains-containing protein 1 OS=Xenopus laevis GN=limch1 PE=2 SV=1	Hs22041440	89.7	1.18e-21	KOG1704	FOG: LIM domain	--	--	--	--	--	GO:0044699//single-organism process;GO:0030029//actin filament-based process;GO:0007010//cytoskeleton organization;GO:0044763//single-organism cellular process;GO:1902589//single-organism organelle organization;GO:0071840//cellular component organization or biogenesis;GO:0016043//cellular component organization;GO:0009987//cellular process;GO:0030036//actin cytoskeleton organization;GO:0006996//o…	GO:0046914//transition metal ion binding;GO:0005488//binding;GO:0043167//ion binding;GO:0043169//cation binding;GO:0046872//metal ion binding	-
Unigene0006913	ORTHOMCL15476	--	XP_010572009.1	112	3e-27	PREDICTED: ubiquitin carboxyl-terminal hydrolase 4 [Haliaeetus leucocephalus]	--	--	--	--	--	--	--	--	--	K12886	4.31e-30	118	apla:101791000	heterogeneous nuclear ribonucleoprotein K	-	-	-
Unigene0006918	ORTHOMCL15477	C11orf80	XP_014460422.2	74.7	1e-13	PREDICTED: type 2 DNA topoisomerase 6 subunit B-like [Alligator mississippiensis]	sp|Q8N6T0|CK080_HUMAN	69.7	3.54e-13	Uncharacterized protein C11orf80 OS=Homo sapiens GN=C11orf80 PE=2 SV=2	--	--	--	--	--	K08658	2.35e-20	92.4	cmy:102940344	prenyl protein peptidase [EC:3.4.22.-]	-	-	-
Unigene0006920	ORTHOMCL15478	CCL20	XP_013036884.1	203	9e-66	PREDICTED: C-C motif chemokine 20 [Anser cygnoides domesticus]	sp|P78556|CCL20_HUMAN	95.9	6.54e-25	C-C motif chemokine 20 OS=Homo sapiens GN=CCL20 PE=1 SV=1	--	--	--	--	--	K14625	1.76e-61	191	apla:101803013	C-C motif chemokine 20	GO:0040011//locomotion;GO:0042221//response to chemical;GO:0009605//response to external stimulus;GO:0002376//immune system process;GO:0042330//taxis;GO:0050896//response to stimulus;GO:0006935//chemotaxis	GO:0005515//protein binding;GO:0005488//binding;GO:0005102//receptor binding;GO:0005125//cytokine activity	GO:0044421//extracellular region part;GO:0005576//extracellular region
Unigene0006924	ORTHOMCL15479	ANKRD7	XP_015136530.1	463	3e-146	PREDICTED: ankyrin repeat domain-containing protein 26 isoform X6 [Gallus gallus]	sp|Q4R3S3|ANKR7_MACFA	248	7.77e-80	Ankyrin repeat domain-containing protein 7 OS=Macaca fascicularis GN=ANKRD7 PE=2 SV=1	Hs22047178	210	4.24e-66	KOG0504	FOG: Ankyrin repeat	--	--	--	--	--	-	-	-
Unigene0006929	ORTHOMCL15480	BMP5	XP_013027716.1	392	1e-136	PREDICTED: bone morphogenetic protein 5 isoform X5 [Anser cygnoides domesticus]	sp|P22003|BMP5_HUMAN	363	1.93e-125	Bone morphogenetic protein 5 OS=Homo sapiens GN=BMP5 PE=2 SV=1	Hs10835091	363	3.00e-126	KOG3900	Transforming growth factor beta, bone morphogenetic protein and related proteins	K04663	3.94e-135	384	apla:101798837	bone morphogenetic protein 5	GO:0030154//cell differentiation;GO:0006629//lipid metabolic process;GO:0023051//regulation of signaling;GO:0006275//regulation of DNA replication;GO:0032270//positive regulation of cellular protein metabolic process;GO:0022008//neurogenesis;GO:0034641//cellular nitrogen compound metabolic process;GO:0048585//negative regulation of response to stimulus;GO:0032351//negative regulation of hormone m…	GO:0070696//transmembrane receptor protein serine/threonine kinase binding;GO:0005102//receptor binding;GO:0005488//binding;GO:0005515//protein binding;GO:0033612//receptor serine/threonine kinase binding	-
Unigene0006941	ORTHOMCL15482	--	XP_013028988.1	121	1e-31	PREDICTED: T-box transcription factor TBX1 [Anser cygnoides domesticus]	--	--	--	--	--	--	--	--	--	--	--	--	--	--	-	-	-
Unigene0006942	ORTHOMCL15483	--	XP_012963789.1	93.2	8e-20	PREDICTED: RING finger protein 113A [Anas platyrhynchos]	--	--	--	--	--	--	--	--	--	K13127	6.62e-18	85.9	apla:101803938	RING finger protein 113A	-	-	-
Unigene0006946	ORTHOMCL15484	--	XP_013028554.1	223	5e-69	PREDICTED: trichohyalin-like isoform X4 [Anser cygnoides domesticus]	--	--	--	--	--	--	--	--	--	--	--	--	--	--	-	-	-
Unigene0006948	ORTHOMCL15485	HS3ST3A1	XP_014740511.1	271	4e-86	PREDICTED: heparan sulfate glucosamine 3-O-sulfotransferase 3A1-like [Sturnus vulgaris]	sp|Q9Y663|HS3SA_HUMAN	249	5.84e-79	Heparan sulfate glucosamine 3-O-sulfotransferase 3A1 OS=Homo sapiens GN=HS3ST3A1 PE=1 SV=1	Hs5174465	249	9.07e-80	KOG3704	Heparan sulfate D-glucosaminyl 3-O-sulfotransferase	K07809	2.03e-82	260	cjc:100414502	[heparan sulfate]-glucosamine 3-sulfotransferase 3 [EC:2.8.2.30]	-	-	-
Unigene0006950	ORTHOMCL15486	RAD52	XP_013028455.1	455	1e-154	PREDICTED: DNA repair protein RAD52 homolog isoform X1 [Anser cygnoides domesticus]	sp|P39022|RAD52_CHICK	251	6.71e-77	DNA repair protein RAD52 homolog OS=Gallus gallus GN=RAD52 PE=2 SV=1	Hs20143952	57.0	3.57e-08	KOG4141	DNA repair and recombination protein RAD52/RAD22	K10873	6.41e-98	308	apla:101791025	DNA repair and recombination protein RAD52	GO:1901360//organic cyclic compound metabolic process;GO:0044238//primary metabolic process;GO:0044260//cellular macromolecule metabolic process;GO:0046483//heterocycle metabolic process;GO:0044237//cellular metabolic process;GO:0008152//metabolic process;GO:0071704//organic substance metabolic process;GO:0034641//cellular nitrogen compound metabolic process;GO:0043170//macromolecule metabolic pr…	GO:0003676//nucleic acid binding;GO:1901363//heterocyclic compound binding;GO:0005515//protein binding;GO:0097159//organic cyclic compound binding;GO:0005488//binding	GO:0043231//intracellular membrane-bounded organelle;GO:0043229//intracellular organelle;GO:0044424//intracellular part;GO:0044464//cell part;GO:0043227//membrane-bounded organelle;GO:0005623//cell;GO:0005622//intracellular;GO:0043226//organelle
Unigene0006960	ORTHOMCL15487	--	EGW06703.1	71.6	4e-15	hypothetical protein I79_009158 [Cricetulus griseus]	--	--	--	--	--	--	--	--	--	--	--	--	--	--	-	-	-
Unigene0006963	ORTHOMCL15488	ENTPD2	XP_013038281.1	77.0	8e-15	PREDICTED: ectonucleoside triphosphate diphosphohydrolase 2 isoform X2 [Anser cygnoides domesticus]	sp|P79784|ENTP2_CHICK	75.1	1.71e-15	Ectonucleoside triphosphate diphosphohydrolase 2 OS=Gallus gallus GN=ENTPD2 PE=1 SV=2	Hs4557421	47.8	8.18e-07	KOG1386	Nucleoside phosphatase	K01509	3.34e-15	76.3	mgp:100544308	adenosinetriphosphatase [EC:3.6.1.3]	-	GO:1901363//heterocyclic compound binding;GO:0003824//catalytic activity;GO:0097367//carbohydrate derivative binding;GO:0036094//small molecule binding;GO:0001883//purine nucleoside binding;GO:0005488//binding;GO:0001882//nucleoside binding;GO:0032550//purine ribonucleoside binding;GO:0032549//ribonucleoside binding;GO:0097159//organic cyclic compound binding	GO:0031224//intrinsic component of membrane;GO:0044425//membrane part;GO:0016020//membrane
Unigene0006967	ORTHOMCL15489	Atxn1	XP_012726856.1	72.0	2e-12	PREDICTED: ataxin-1-like [Fundulus heteroclitus]	sp|P54254|ATX1_MOUSE	67.8	1.81e-12	Ataxin-1 OS=Mus musculus GN=Atxn1 PE=1 SV=2	Hs4506793	60.8	7.67e-11	KOG4053	Ataxin-1, involved in Ca2+ homeostasis	--	--	--	--	--	-	-	-
Unigene0006971	ORTHOMCL15490	KRAS	ERE66117.1	281	1e-95	GTPase KRas-like isoform 2 [Cricetulus griseus]	sp|P79800|RASK_MELGA	280	2.92e-96	GTPase KRas OS=Meleagris gallopavo GN=KRAS PE=2 SV=1	Hs15718761	280	4.16e-97	KOG0395	Ras-related GTPase	K07827	1.19e-95	281	lve:103077579	GTPase KRas	GO:0048513//animal organ development;GO:0044237//cellular metabolic process;GO:0034655//nucleobase-containing compound catabolic process;GO:0044238//primary metabolic process;GO:0009261//ribonucleotide catabolic process;GO:1901564//organonitrogen compound metabolic process;GO:1901565//organonitrogen compound catabolic process;GO:0044248//cellular catabolic process;GO:0065007//biological regulatio…	GO:0032550//purine ribonucleoside binding;GO:0097159//organic cyclic compound binding;GO:0036094//small molecule binding;GO:0032549//ribonucleoside binding;GO:1901363//heterocyclic compound binding;GO:0001883//purine nucleoside binding;GO:0097367//carbohydrate derivative binding;GO:0001882//nucleoside binding;GO:0005488//binding	-
Unigene0006976	ORTHOMCL15492	Exoc7	XP_010190621.1	72.8	8e-14	PREDICTED: exocyst complex component 7-like, partial [Mesitornis unicolor]	sp|O54922|EXOC7_RAT	72.0	7.64e-14	Exocyst complex component 7 OS=Rattus norvegicus GN=Exoc7 PE=2 SV=1	--	--	--	--	--	K07195	8.81e-14	73.9	fch:102051171	exocyst complex component 7	GO:0009987//cellular process;GO:0033036//macromolecule localization;GO:0071840//cellular component organization or biogenesis;GO:0043170//macromolecule metabolic process;GO:0071704//organic substance metabolic process;GO:0006810//transport;GO:0045184//establishment of protein localization;GO:0008152//metabolic process;GO:0019538//protein metabolic process;GO:0044238//primary metabolic process;GO:…	GO:0005488//binding	GO:0015630//microtubule cytoskeleton;GO:0042995//cell projection;GO:0043005//neuron projection;GO:0043228//non-membrane-bounded organelle;GO:0005815//microtubule organizing center;GO:0097458//neuron part;GO:0005737//cytoplasm;GO:0044444//cytoplasmic part;GO:0043226//organelle;GO:0005813//centrosome;GO:0030426//growth cone;GO:0043232//intracellular non-membrane-bounded organelle;GO:0044424//intrac…
Unigene0006986	ORTHOMCL15493	--	XP_013036555.1	64.7	3e-11	PREDICTED: E3 ubiquitin-protein ligase Topors-like [Anser cygnoides domesticus]	--	--	--	--	--	--	--	--	--	--	--	--	--	--	-	-	-
Unigene0007014	ORTHOMCL15494	SEC24D	XP_008948337.1	132	1e-45	PREDICTED: protein transport protein Sec24D-like, partial [Merops nubicus]	sp|O94855|SC24D_HUMAN	107	5.17e-35	Protein transport protein Sec24D OS=Homo sapiens GN=SEC24D PE=1 SV=2	Hs7662659	107	9.40e-36	KOG1984	Vesicle coat complex COPII, subunit SFB3	K14007	1.74e-44	137	mgp:100540588	protein transport protein SEC24	GO:0033036//macromolecule localization;GO:0071702//organic substance transport;GO:0051234//establishment of localization;GO:0051641//cellular localization;GO:0051179//localization;GO:0006810//transport;GO:0046907//intracellular transport;GO:0015031//protein transport;GO:0016482//cytoplasmic transport;GO:0045184//establishment of protein localization;GO:0008104//protein localization;GO:0051649//es…	GO:0046914//transition metal ion binding;GO:0005488//binding;GO:0046872//metal ion binding;GO:0043169//cation binding;GO:0043167//ion binding	GO:0030134//ER to Golgi transport vesicle;GO:0005623//cell;GO:0005622//intracellular;GO:0030662//coated vesicle membrane;GO:0012507//ER to Golgi transport vesicle membrane;GO:0016020//membrane;GO:0044444//cytoplasmic part;GO:0016023//cytoplasmic, membrane-bounded vesicle;GO:0044424//intracellular part;GO:0098805//whole membrane;GO:0031090//organelle membrane;GO:0030135//coated vesicle;GO:0031410/…
Unigene0007017	ORTHOMCL15495	--	XP_013042523.1	248	7e-82	PREDICTED: uncharacterized protein LOC106039708 [Anser cygnoides domesticus]	--	--	--	--	--	--	--	--	--	--	--	--	--	--	-	-	-
Unigene0007039	ORTHOMCL15496	--	KFR03754.1	61.2	2e-11	hypothetical protein N306_11427, partial [Opisthocomus hoazin]	--	--	--	--	--	--	--	--	--	K18026	5.61e-06	48.9	fab:101807816	tyrosine-protein phosphatase non-receptor type 2 [EC:3.1.3.48]	-	-	-
Unigene0007053	ORTHOMCL15497	GLIPR1	XP_013053210.1	169	2e-51	PREDICTED: glioma pathogenesis-related protein 1 [Anser cygnoides domesticus]	sp|P48060|GLIP1_HUMAN	82.0	6.93e-19	Glioma pathogenesis-related protein 1 OS=Homo sapiens GN=GLIPR1 PE=1 SV=3	Hs5803151	82.0	1.07e-19	KOG3017	Defense-related protein containing SCP domain	--	--	--	--	--	-	-	-
Unigene0007058	ORTHOMCL15498	MAP2K6	XP_012983760.1	197	5e-62	PREDICTED: LOW QUALITY PROTEIN: dual specificity mitogen-activated protein kinase kinase 6 [Melopsittacus undulatus]	sp|P52564|MP2K6_HUMAN	195	1.02e-61	Dual specificity mitogen-activated protein kinase kinase 6 OS=Homo sapiens GN=MAP2K6 PE=1 SV=1	Hs14589902	195	2.50e-63	KOG0984	Mitogen-activated protein kinase (MAPK) kinase MKK3/MKK6	K04433	2.06e-62	196	amj:102566638	mitogen-activated protein kinase kinase 6 [EC:2.7.12.2]	-	-	-
Unigene0007068	ORTHOMCL15499	--	XP_009072355.1	58.9	2e-08	PREDICTED: polyglutamine-binding protein 1-like [Acanthisitta chloris]	--	--	--	--	--	--	--	--	--	--	--	--	--	--	-	-	-
Unigene0007082	ORTHOMCL15500	Npc1l1	XP_012964851.1	327	2e-103	PREDICTED: LOW QUALITY PROTEIN: Niemann-Pick C1-like protein 1, partial [Anas platyrhynchos]	sp|Q6T3U3|NPCL1_RAT	225	1.29e-67	Niemann-Pick C1-like protein 1 OS=Rattus norvegicus GN=Npc1l1 PE=1 SV=1	Hs7019469	224	3.40e-68	KOG1933	Cholesterol transport protein (Niemann-Pick C disease protein)	K14461	2.00e-104	327	apla:101789797	Niemann-Pick C1-like protein 1	-	-	-
Unigene0007098	ORTHOMCL15502	--	XP_013031942.1	102	9e-24	PREDICTED: DNA-directed RNA polymerase II subunit RPB3, partial [Anser cygnoides domesticus]	--	--	--	--	--	--	--	--	--	--	--	--	--	--	-	-	-
Unigene0007143	ORTHOMCL15503	--	KFP81601.1	83.2	2e-16	P2X purinoceptor 1, partial [Acanthisitta chloris]	--	--	--	--	--	--	--	--	--	K05215	8.48e-09	62.0	apla:101804477	P2X purinoceptor 1	GO:0044763//single-organism cellular process;GO:1902578//single-organism localization;GO:0006811//ion transport;GO:0044699//single-organism process;GO:0009987//cellular process;GO:0051179//localization;GO:0044765//single-organism transport;GO:0006810//transport;GO:0051234//establishment of localization	-	GO:0016020//membrane
Unigene0007157	ORTHOMCL15504	NEK3	XP_012950557.1	141	1e-37	PREDICTED: serine/threonine-protein kinase Nek3 isoform X2 [Anas platyrhynchos]	sp|P51956|NEK3_HUMAN	108	1.82e-26	Serine/threonine-protein kinase Nek3 OS=Homo sapiens GN=NEK3 PE=1 SV=2	Hs20547806	108	2.90e-27	KOG0589	Serine/threonine protein kinase	K08857	5.04e-38	142	apla:101796022	NIMA (never in mitosis gene a)-related kinase [EC:2.7.11.1]	GO:0008152//metabolic process;GO:0009987//cellular process;GO:0044238//primary metabolic process;GO:0044260//cellular macromolecule metabolic process;GO:0071704//organic substance metabolic process;GO:0043412//macromolecule modification;GO:0019538//protein metabolic process;GO:0006464//cellular protein modification process;GO:0036211//protein modification process;GO:0044267//cellular protein meta…	GO:0004672//protein kinase activity;GO:0036094//small molecule binding;GO:0097159//organic cyclic compound binding;GO:0097367//carbohydrate derivative binding;GO:0016772//transferase activity, transferring phosphorus-containing groups;GO:0003824//catalytic activity;GO:1901363//heterocyclic compound binding;GO:0001883//purine nucleoside binding;GO:0005488//binding;GO:0016740//transferase activity;…	-
Unigene0007171	ORTHOMCL15505	--	--	--	--	--	--	--	--	--	--	--	--	--	--	--	--	--	--	--	-	-	-
Unigene0007175	ORTHOMCL15506	KIT	XP_009944958.1	384	5e-128	PREDICTED: mast/stem cell growth factor receptor Kit-like, partial [Leptosomus discolor]	sp|Q08156|KIT_CHICK	392	2.28e-122	Mast/stem cell growth factor receptor Kit OS=Gallus gallus GN=KIT PE=2 SV=1	Hs4557695	339	2.77e-103	KOG0200	Fibroblast/platelet-derived growth factor receptor and related receptor tyrosine kinases	K05091	9.44e-123	394	apla:101796083	proto-oncogene tyrosine-protein kinase Kit [EC:2.7.10.1]	-	-	-
Unigene0007186	ORTHOMCL15508	--	--	--	--	--	--	--	--	--	--	--	--	--	--	--	--	--	--	--	-	-	-
Unigene0007202	ORTHOMCL15509	daf-36	XP_012950438.1	432	2e-145	PREDICTED: cholesterol desaturase daf-36-like [Anas platyrhynchos]	sp|Q17938|DAF36_CAEEL	181	7.04e-50	Cholesterol desaturase daf-36 OS=Caenorhabditis elegans GN=daf-36 PE=1 SV=2	--	--	--	--	--	K14938	6.18e-146	430	apla:101805447	cholesterol 7-dehydrogenase [EC:1.3.1.21]	-	-	-
Unigene0007207	ORTHOMCL15510	--	EOA97629.1	59.3	2e-08	hypothetical protein Anapl_03227 [Anas platyrhynchos]	--	--	--	--	--	--	--	--	--	--	--	--	--	--	-	-	-
Unigene0007210	ORTHOMCL15511	BEND4	KFP31637.1	157	6e-48	BEN domain-containing protein 4, partial [Colius striatus]	sp|Q6ZU67|BEND4_HUMAN	143	3.19e-40	BEN domain-containing protein 4 OS=Homo sapiens GN=BEND4 PE=2 SV=3	--	--	--	--	--	--	--	--	--	--	-	-	-
Unigene0007234	ORTHOMCL15512	casc3	XP_009680875.1	109	3e-25	PREDICTED: protein CASC3, partial [Struthio camelus australis]	sp|Q5CZI8|CASC3_XENTR	92.4	1.26e-20	Protein CASC3 OS=Xenopus tropicalis GN=casc3 PE=2 SV=1	Hs15721939	75.1	1.65e-15	KOG4264	Nucleo-cytoplasmic protein MLN51	K14323	8.22e-26	109	phi:102112088	protein CASC3	-	-	-
Unigene0007262	ORTHOMCL15513	NBEA	XP_019384063.1	349	7e-116	PREDICTED: neurobeachin-like [Crocodylus porosus]	sp|Q8NFP9|NBEA_HUMAN	348	2.56e-110	Neurobeachin OS=Homo sapiens GN=NBEA PE=1 SV=3	Hs21536252	348	3.98e-111	KOG1787	Kinase A-anchor protein Neurobeachin and related BEACH and WD40 repeat proteins	--	--	--	--	--	GO:0051179//localization;GO:0033036//macromolecule localization	GO:0019900//kinase binding;GO:0005515//protein binding;GO:0019899//enzyme binding;GO:0005488//binding	GO:0044464//cell part;GO:0044424//intracellular part;GO:0005623//cell;GO:0005622//intracellular;GO:0005737//cytoplasm;GO:0044444//cytoplasmic part;GO:0016020//membrane
Unigene0007278	ORTHOMCL15514	Phf1	XP_018413615.1	105	2e-27	PREDICTED: PHD finger protein 1-like [Nanorana parkeri]	sp|Q9Z1B8|PHF1_MOUSE	105	1.70e-26	PHD finger protein 1 OS=Mus musculus GN=Phf1 PE=1 SV=2	Hs4505777	105	1.99e-27	KOG4323	Polycomb-like PHD Zn-finger protein	K11467	1.51e-27	110	asn:102386861	polycomb-like protein 1	GO:0051246//regulation of protein metabolic process;GO:0065007//biological regulation;GO:0010605//negative regulation of macromolecule metabolic process;GO:0051129//negative regulation of cellular component organization;GO:0009893//positive regulation of metabolic process;GO:0033554//cellular response to stress;GO:0050789//regulation of biological process;GO:0033044//regulation of chromosome orga…	GO:0046914//transition metal ion binding;GO:0005515//protein binding;GO:0043169//cation binding;GO:0001071//nucleic acid binding transcription factor activity;GO:0042393//histone binding;GO:0046872//metal ion binding;GO:0005488//binding;GO:0043167//ion binding	GO:0015630//microtubule cytoskeleton;GO:0043228//non-membrane-bounded organelle;GO:0044427//chromosomal part;GO:0005623//cell;GO:0005622//intracellular;GO:0031519//PcG protein complex;GO:0043227//membrane-bounded organelle;GO:0005634//nucleus;GO:0032991//macromolecular complex;GO:0044422//organelle part;GO:0044428//nuclear part;GO:0043232//intracellular non-membrane-bounded organelle;GO:0005694//…
Unigene0007286	ORTHOMCL15515	--	XP_013040548.1	130	2e-34	PREDICTED: transmembrane protein 164 isoform X2 [Anser cygnoides domesticus]	--	--	--	--	--	--	--	--	--	--	--	--	--	--	-	-	-
Unigene0007303	ORTHOMCL15517	--	XP_013048680.1	125	2e-33	PREDICTED: mothers against decapentaplegic homolog 6 isoform X1 [Anser cygnoides domesticus]	--	--	--	--	--	--	--	--	--	--	--	--	--	--	-	-	-
Unigene0007310	ORTHOMCL15518	Nid2	XP_009937850.1	111	1e-24	PREDICTED: nidogen-2 [Opisthocomus hoazin]	sp|B5DFC9|NID2_RAT	87.8	1.04e-17	Nidogen-2 OS=Rattus norvegicus GN=Nid2 PE=2 SV=1	Hs20543258	84.7	1.77e-17	KOG1214	Nidogen and related basement membrane protein proteins	K06826	3.77e-21	100	apla:101802363	nidogen (entactin)	-	-	GO:0005578//proteinaceous extracellular matrix;GO:0044421//extracellular region part;GO:0031012//extracellular matrix;GO:0016020//membrane;GO:0005576//extracellular region
Unigene0007341	ORTHOMCL15519	RNF19B	XP_013039514.1	313	1e-99	PREDICTED: LOW QUALITY PROTEIN: E3 ubiquitin-protein ligase RNF19B, partial [Anser cygnoides domesticus]	sp|Q6ZMZ0|RN19B_HUMAN	210	7.23e-60	E3 ubiquitin-protein ligase RNF19B OS=Homo sapiens GN=RNF19B PE=1 SV=2	Hs17444697	214	1.10e-64	KOG1815	Predicted E3 ubiquitin ligase	K11973	1.16e-97	309	apla:101804187	E3 ubiquitin-protein ligase RNF19B [EC:2.3.2.27]	-	GO:0005488//binding;GO:0043169//cation binding;GO:0043167//ion binding	-
Unigene0007345	ORTHOMCL15521	--	XP_013806668.1	271	6e-81	PREDICTED: basement membrane proteoglycan-like isoform X2 [Apteryx australis mantelli]	--	--	--	--	--	--	--	--	--	--	--	--	--	--	-	-	-
Unigene0007369	ORTHOMCL15524	--	XP_009699737.1	81.3	2e-16	PREDICTED: sodium-dependent lysophosphatidylcholine symporter 1-A-like, partial [Cariama cristata]	--	--	--	--	--	--	--	--	--	--	--	--	--	--	-	-	-
Unigene0007388	ORTHOMCL15525	FEM1C	XP_013808093.1	154	2e-46	PREDICTED: protein fem-1 homolog C-like [Apteryx australis mantelli]	sp|A7MB89|FEM1C_BOVIN	146	3.82e-41	Protein fem-1 homolog C OS=Bos taurus GN=FEM1C PE=2 SV=1	Hs17864094	146	6.17e-42	KOG0508	Ankyrin repeat protein	--	--	--	--	--	-	-	-
Unigene0007389	ORTHOMCL15526	--	XP_012375161.1	64.7	1e-08	PREDICTED: LOW QUALITY PROTEIN: uncharacterized protein C1orf101 homolog [Dasypus novemcinctus]	--	--	--	--	--	--	--	--	--	K16882	6.21e-06	54.3	ecb:100057788	protein piccolo	-	-	-
Unigene0007392	ORTHOMCL15527	--	XP_015705984.1	112	1e-27	PREDICTED: transferrin receptor protein 2 [Coturnix japonica]	--	--	--	--	--	--	--	--	--	--	--	--	--	--	-	-	-
Unigene0007399	ORTHOMCL15528	--	XP_005500018.2	77.0	2e-14	PREDICTED: myosin regulatory light chain 2, smooth muscle minor isoform [Columba livia]	--	--	--	--	--	--	--	--	--	K12757	4.21e-15	77.0	clv:102098877	myosin regulatory light chain 12	-	-	-
Unigene0007403	ORTHOMCL15529	C4orf29	XP_017685426.1	108	2e-26	PREDICTED: protein ABHD18 isoform X2 [Lepidothrix coronata]	sp|Q0P651|CD029_HUMAN	95.9	1.61e-23	Uncharacterized protein C4orf29 OS=Homo sapiens GN=C4orf29 PE=2 SV=1	7294550_1	52.8	4.68e-09	KOG1551	Uncharacterized conserved protein	--	--	--	--	--	-	-	-
Unigene0007413	ORTHOMCL15530	--	XP_009949025.1	78.6	8e-16	PREDICTED: protein DDI1 homolog 2, partial [Leptosomus discolor]	--	--	--	--	--	--	--	--	--	--	--	--	--	--	-	-	-
Unigene0007415	ORTHOMCL15531	DGKD	XP_019467607.1	205	2e-62	PREDICTED: diacylglycerol kinase eta-like [Meleagris gallopavo]	sp|Q16760|DGKD_HUMAN	160	7.59e-46	Diacylglycerol kinase delta OS=Homo sapiens GN=DGKD PE=1 SV=4	Hs22045656	159	8.37e-47	KOG1170	Diacylglycerol kinase	K00901	2.60e-61	206	gga:769506	diacylglycerol kinase (ATP) [EC:2.7.1.107]	GO:0065007//biological regulation;GO:0071822//protein complex subunit organization;GO:0043933//macromolecular complex subunit organization;GO:0009987//cellular process;GO:0070271//protein complex biogenesis;GO:0006461//protein complex assembly;GO:0050896//response to stimulus;GO:0016043//cellular component organization;GO:0023052//signaling;GO:0007154//cell communication;GO:0007186//G-protein cou…	GO:0016772//transferase activity, transferring phosphorus-containing groups;GO:0016301//kinase activity;GO:0016740//transferase activity;GO:0003824//catalytic activity	GO:0044464//cell part;GO:0005634//nucleus;GO:0043229//intracellular organelle;GO:0005635//nuclear envelope;GO:0031967//organelle envelope;GO:0005623//cell;GO:0012505//endomembrane system;GO:0044424//intracellular part;GO:0005622//intracellular;GO:0043231//intracellular membrane-bounded organelle;GO:0043227//membrane-bounded organelle;GO:0044428//nuclear part;GO:0031975//envelope;GO:0043226//organ…
Unigene0007417	ORTHOMCL15532	Clic6	XP_014793463.1	434	2e-147	PREDICTED: chloride intracellular channel protein 6 [Calidris pugnax]	sp|Q811Q2|CLIC6_RAT	382	1.76e-130	Chloride intracellular channel protein 6 OS=Rattus norvegicus GN=Clic6 PE=1 SV=1	Hs7330335	332	3.63e-116	KOG1422	Intracellular Cl- channel CLIC, contains GST domain	K05026	1.10e-148	419	apla:101789826	chloride intracellular channel protein 6	GO:0051179//localization;GO:0044699//single-organism process;GO:0006811//ion transport;GO:0044765//single-organism transport;GO:0015698//inorganic anion transport;GO:0006820//anion transport;GO:1902578//single-organism localization;GO:0006810//transport;GO:0051234//establishment of localization	-	-
Unigene0007422	ORTHOMCL15534	--	XP_010716003.1	88.2	2e-18	PREDICTED: calcium and integrin-binding protein 1, partial [Meleagris gallopavo]	--	--	--	--	--	--	--	--	--	K17259	3.55e-19	88.2	mgp:100539618	calcium and integrin-binding protein 1	GO:0044763//single-organism cellular process;GO:0050896//response to stimulus;GO:0065007//biological regulation;GO:0048518//positive regulation of biological process;GO:0050794//regulation of cellular process;GO:0009987//cellular process;GO:0044699//single-organism process;GO:0051716//cellular response to stimulus;GO:0050789//regulation of biological process	GO:0005488//binding;GO:0005515//protein binding	GO:0043229//intracellular organelle;GO:0043231//intracellular membrane-bounded organelle;GO:0043226//organelle;GO:0044424//intracellular part;GO:0044464//cell part;GO:0005623//cell;GO:0005622//intracellular;GO:0043227//membrane-bounded organelle
Unigene0007431	ORTHOMCL15535	Nxph4	EOA98098.1	219	4e-72	Neurexophilin-4, partial [Anas platyrhynchos]	sp|Q9Z2N4|NXPH4_RAT	137	5.28e-40	Neurexophilin-4 OS=Rattus norvegicus GN=Nxph4 PE=2 SV=1	--	--	--	--	--	--	--	--	--	--	-	-	-
Unigene0007440	ORTHOMCL15537	Aspa	XP_013051961.1	150	1e-43	PREDICTED: aspartoacylase isoform X2 [Anser cygnoides domesticus]	sp|Q8R3P0|ACY2_MOUSE	100	1.21e-25	Aspartoacylase OS=Mus musculus GN=Aspa PE=1 SV=2	--	--	--	--	--	K01437	8.87e-42	144	mgp:100538648	aspartoacylase [EC:3.5.1.15]	-	GO:0043169//cation binding;GO:0016810//hydrolase activity, acting on carbon-nitrogen (but not peptide) bonds;GO:0016787//hydrolase activity;GO:0043167//ion binding;GO:0005488//binding;GO:0003824//catalytic activity	-
Unigene0007455	ORTHOMCL15539	AHNAK	XP_010571117.1	172	9e-49	PREDICTED: neuroblast differentiation-associated protein AHNAK [Haliaeetus leucocephalus]	sp|Q09666|AHNK_HUMAN	147	1.28e-41	Neuroblast differentiation-associated protein AHNAK OS=Homo sapiens GN=AHNAK PE=1 SV=2	--	--	--	--	--	--	--	--	--	--	-	-	-
Unigene0007456	ORTHOMCL15540	AHNAK	XP_012963292.1	194	3e-56	PREDICTED: neuroblast differentiation-associated protein AHNAK [Anas platyrhynchos]	sp|Q09666|AHNK_HUMAN	166	9.54e-48	Neuroblast differentiation-associated protein AHNAK OS=Homo sapiens GN=AHNAK PE=1 SV=2	--	--	--	--	--	--	--	--	--	--	-	-	-
Unigene0007458	ORTHOMCL15541	Hsd17b2	XP_005014342.1	336	3e-116	PREDICTED: uncharacterized oxidoreductase C663.09c-like [Anas platyrhynchos]	sp|P51658|DHB2_MOUSE	84.0	2.78e-18	Estradiol 17-beta-dehydrogenase 2 OS=Mus musculus GN=Hsd17b2 PE=2 SV=2	7290912	117	1.11e-32	KOG1611	Predicted short chain-type dehydrogenase	--	--	--	--	--	-	-	-
Unigene0007461	ORTHOMCL15542	Kalrn	KFW11915.1	71.2	2e-14	Kalirin, partial [Fulmarus glacialis]	sp|A2CG49|KALRN_MOUSE	69.3	8.43e-14	Kalirin OS=Mus musculus GN=Kalrn PE=1 SV=1	Hs5902140_1	65.5	3.22e-13	KOG0689	Guanine nucleotide exchange factor for Rho and Rac GTPases	K15048	1.81e-14	73.2	apla:101795713	kalirin [EC:2.7.11.1]	-	-	-
Unigene0007472	ORTHOMCL15543	--	KQL12490.1	70.1	6e-12	ranscription elongation factor A2 [Amazona aestiva]	--	--	--	--	--	--	--	--	--	--	--	--	--	--	-	-	-
Unigene0007483	ORTHOMCL15544	TRIM58	XP_013044792.1	333	3e-112	PREDICTED: E3 ubiquitin-protein ligase TRIM39-like [Anser cygnoides domesticus]	sp|Q8NG06|TRI58_HUMAN	164	7.57e-48	E3 ubiquitin-protein ligase TRIM58 OS=Homo sapiens GN=TRIM58 PE=2 SV=2	Hs10864061	143	1.19e-40	KOG2177	Predicted E3 ubiquitin ligase	K12015	1.53e-93	284	clv:102098066	tripartite motif-containing protein 39 [EC:2.3.2.27]	-	-	-
Unigene0007497	ORTHOMCL15545	--	KFP30833.1	53.1	8e-07	FUN14 domain-containing protein 2, partial [Colius striatus]	--	--	--	--	--	--	--	--	--	--	--	--	--	--	-	-	-
Unigene0007519	ORTHOMCL15546	--	XP_015739397.1	67.4	8e-12	PREDICTED: galactosylgalactosylxylosylprotein 3-beta-glucuronosyltransferase 1 isoform X3 [Coturnix japonica]	--	--	--	--	--	--	--	--	--	--	--	--	--	--	-	-	-
Unigene0007522	ORTHOMCL15547	--	KGL99184.1	72.4	7e-13	DNA-binding protein SMUBP-2, partial [Charadrius vociferus]	--	--	--	--	--	--	--	--	--	--	--	--	--	--	-	-	-
Unigene0007532	ORTHOMCL15548	GVINP1	XP_013055728.1	193	4e-56	PREDICTED: LOW QUALITY PROTEIN: interferon-induced very large GTPase 1-like [Anser cygnoides domesticus]	sp|Q7Z2Y8|GVIN1_HUMAN	122	1.75e-32	Interferon-induced very large GTPase 1 OS=Homo sapiens GN=GVINP1 PE=2 SV=2	--	--	--	--	--	--	--	--	--	--	-	-	-
Unigene0007535	ORTHOMCL15549	tmem151b	XP_009917306.1	267	4e-89	PREDICTED: transmembrane protein 151B-like, partial [Haliaeetus albicilla]	sp|A3KN95|T151B_XENTR	230	1.07e-73	Transmembrane protein 151B OS=Xenopus tropicalis GN=tmem151b PE=2 SV=1	--	--	--	--	--	--	--	--	--	--	-	-	-
Unigene0007543	ORTHOMCL15550	Tf2-9	XP_010218741.1	130	1e-34	PREDICTED: LOW QUALITY PROTEIN: KRAB-A domain-containing protein 2, partial [Tinamus guttatus]	sp|P0CT40|TF29_SCHPO	56.6	7.58e-10	Transposon Tf2-9 polyprotein OS=Schizosaccharomyces pombe (strain 972 / ATCC 24843) GN=Tf2-9 PE=3 SV=1	At2g10780	109	3.11e-29	KOG0017	FOG: Transposon-encoded proteins with TYA, reverse transcriptase, integrase domains in various combinations	--	--	--	--	--	-	-	-
Unigene0007544	ORTHOMCL15551	TMEM132C	XP_013028850.1	258	5e-82	PREDICTED: transmembrane protein 132C isoform X5 [Anser cygnoides domesticus]	sp|Q8N3T6|T132C_HUMAN	191	2.19e-56	Transmembrane protein 132C OS=Homo sapiens GN=TMEM132C PE=2 SV=3	Hs20553778	186	1.07e-56	KOG4789	Uncharacterized conserved protein	K17599	3.36e-78	249	fch:102046887	transmembrane protein 132	-	-	-
Unigene0007555	ORTHOMCL15552	--	XP_004936791.1	161	1e-48	PREDICTED: tctex1 domain-containing protein 4 [Gallus gallus]	--	--	--	--	--	--	--	--	--	--	--	--	--	--	-	-	-
Unigene0007562	ORTHOMCL15553	SLC2A1	XP_005279413.1	538	0.0	PREDICTED: solute carrier family 2, facilitated glucose transporter member 4 [Chrysemys picta bellii]	sp|P27674|GTR1_BOVIN	503	1.63e-173	Solute carrier family 2, facilitated glucose transporter member 1 OS=Bos taurus GN=SLC2A1 PE=1 SV=1	Hs5730051	498	2.05e-172	KOG0569	Permease of the major facilitator superfamily	K07191	6.92e-177	516	pbi:103064493	MFS transporter, SP family, solute carrier family 2 (facilitated glucose transporter), member 4	GO:0051179//localization;GO:0016043//cellular component organization;GO:0015758//glucose transport;GO:1902578//single-organism localization;GO:0043933//macromolecular complex subunit organization;GO:0044699//single-organism process;GO:0044763//single-organism cellular process;GO:0044765//single-organism transport;GO:0006810//transport;GO:0008643//carbohydrate transport;GO:0044085//cellular compon…	GO:0022857//transmembrane transporter activity;GO:0022891//substrate-specific transmembrane transporter activity;GO:0005488//binding;GO:0005215//transporter activity;GO:0022892//substrate-specific transporter activity;GO:0005515//protein binding	GO:0031224//intrinsic component of membrane;GO:0044424//intracellular part;GO:0043229//intracellular organelle;GO:0071944//cell periphery;GO:0043228//non-membrane-bounded organelle;GO:0005623//cell;GO:0005856//cytoskeleton;GO:0043226//organelle;GO:0005622//intracellular;GO:0016020//membrane;GO:0043232//intracellular non-membrane-bounded organelle;GO:0016021//integral component of membrane;GO:0044…
Unigene0007569	ORTHOMCL15554	--	XP_013814799.1	61.6	1e-09	PREDICTED: neutral alpha-glucosidase C isoform X2 [Apteryx australis mantelli]	--	--	--	--	--	--	--	--	--	--	--	--	--	--	-	-	-
Unigene0007578	ORTHOMCL15555	--	KQK74492.1	50.4	3e-06	hypothetical protein AAES_155289 [Amazona aestiva]	--	--	--	--	--	--	--	--	--	--	--	--	--	--	-	-	-
Unigene0007582	ORTHOMCL15556	--	EPQ03620.1	50.8	5e-06	Eukaryotic translation initiation factor 4 gamma 3, partial [Myotis brandtii]	--	--	--	--	--	--	--	--	--	--	--	--	--	--	-	-	-
Unigene0007585	ORTHOMCL15557	ADAMTS18	XP_013032122.1	558	0.0	PREDICTED: A disintegrin and metalloproteinase with thrombospondin motifs 18 isoform X2 [Anser cygnoides domesticus]	sp|Q8TE60|ATS18_HUMAN	341	7.20e-107	A disintegrin and metalloproteinase with thrombospondin motifs 18 OS=Homo sapiens GN=ADAMTS18 PE=1 SV=3	Hs21265067	341	1.66e-108	KOG3538	Disintegrin metalloproteinases with thrombospondin repeats	K08632	0.0	539	apla:101800115	a disintegrin and metalloproteinase with thrombospondin motifs 18 [EC:3.4.24.-]	-	GO:0005488//binding;GO:0043169//cation binding;GO:0043167//ion binding;GO:0046872//metal ion binding;GO:0046914//transition metal ion binding	GO:0031012//extracellular matrix
Unigene0007589	ORTHOMCL15558	--	EOA99448.1	147	1e-39	Nucleoside diphosphate kinase, partial [Anas platyrhynchos]	--	--	--	--	--	--	--	--	--	--	--	--	--	--	-	-	-
Unigene0007591	ORTHOMCL5045	--	XP_018411607.1	50.8	1e-06	PREDICTED: uncharacterized protein LOC108786745 [Nanorana parkeri]	--	--	--	--	--	--	--	--	--	--	--	--	--	--	-	-	-
Unigene0007595	ORTHOMCL15559	REXO1	XP_015507380.1	89.7	2e-18	PREDICTED: RNA exonuclease 1 homolog isoform X1 [Parus major]	sp|Q8N1G1|REXO1_HUMAN	57.4	1.11e-08	RNA exonuclease 1 homolog OS=Homo sapiens GN=REXO1 PE=1 SV=3	Hs14764743	57.4	1.72e-09	KOG2248	3'-5' exonuclease	K14570	4.40e-19	89.7	phi:102109554	RNA exonuclease 1 [EC:3.1.-.-]	-	-	-
Unigene0007598	ORTHOMCL15560	FAM13A	XP_014799533.1	169	2e-47	PREDICTED: protein FAM13A isoform X7 [Calidris pugnax]	sp|O94988|FA13A_HUMAN	147	2.96e-41	Protein FAM13A OS=Homo sapiens GN=FAM13A PE=1 SV=2	Hs20536040	129	3.59e-37	KOG4270	GTPase-activator protein	--	--	--	--	--	-	-	-
Unigene0007600	ORTHOMCL15561	--	KFV81554.1	59.3	3e-07	Y-box-binding protein 3, partial [Struthio camelus australis]	--	--	--	--	--	--	--	--	--	--	--	--	--	--	-	-	-
Unigene0007632	ORTHOMCL15564	--	XP_010191811.1	396	7e-139	PREDICTED: multifunctional protein ADE2, partial [Mesitornis unicolor]	--	--	--	--	--	--	--	--	--	K01587	1.92e-122	375	apla:101797218	phosphoribosylaminoimidazole carboxylase / phosphoribosylaminoimidazole-succinocarboxamide synthase [EC:4.1.1.21 6.3.2.6]	-	-	-
Unigene0007633	ORTHOMCL15565	Hrh4	XP_013039013.1	221	5e-70	PREDICTED: histamine H3 receptor-like [Anser cygnoides domesticus]	sp|Q91ZY1|HRH4_RAT	90.1	2.31e-21	Histamine H4 receptor OS=Rattus norvegicus GN=Hrh4 PE=2 SV=1	Hs6005782	90.1	4.76e-22	KOG3656	FOG: 7 transmembrane receptor	K04151	3.27e-56	184	fpg:101914653	histamine receptor H3	-	-	-
Unigene0007643	ORTHOMCL15566	ST3GAL6	XP_009819509.1	100	2e-21	PREDICTED: type 2 lactosamine alpha-2,3-sialyltransferase isoform X3 [Gavia stellata]	sp|Q6H8M7|SIA10_BOVIN	67.4	2.97e-10	Type 2 lactosamine alpha-2,3-sialyltransferase OS=Bos taurus GN=ST3GAL6 PE=2 SV=1	Hs5174697	65.1	2.14e-10	KOG2692	Sialyltransferase	K03792	9.82e-21	101	fpg:101915399	beta-galactoside alpha-2,3-sialyltransferase (sialyltransferase 10) [EC:2.4.99.10]	-	-	-
Unigene0007647	ORTHOMCL15567	--	EOA94882.1	58.9	2e-08	Glutamine-rich protein 2, partial [Anas platyrhynchos]	--	--	--	--	--	--	--	--	--	K05011	1.29e-09	64.7	apla:101792384	chloride channel 2	-	-	-
Unigene0007649	ORTHOMCL15568	FBLN5	KFO86834.1	82.4	7e-18	Fibulin-5, partial [Buceros rhinoceros silvestris]	sp|Q5RC26|FBLN5_PONAB	74.3	1.89e-14	Fibulin-5 OS=Pongo abelii GN=FBLN5 PE=2 SV=1	Hs19743803	73.9	3.05e-15	KOG1217	Fibrillins and related proteins containing Ca2+-binding EGF-like domains	K17340	3.16e-18	87.0	apla:101799982	fibulin 5	GO:0034613//cellular protein localization;GO:2000377//regulation of reactive oxygen species metabolic process;GO:0044699//single-organism process;GO:0009987//cellular process;GO:0008104//protein localization;GO:0051641//cellular localization;GO:0065007//biological regulation;GO:0043062//extracellular structure organization;GO:0085029//extracellular matrix assembly;GO:0071840//cellular component o…	GO:0043169//cation binding;GO:0046872//metal ion binding;GO:0005515//protein binding;GO:0043167//ion binding;GO:0005488//binding	GO:0044464//cell part;GO:0005622//intracellular;GO:0031012//extracellular matrix;GO:0044424//intracellular part;GO:0005623//cell;GO:0044420//extracellular matrix component
Unigene0007658	ORTHOMCL15571	INHBA	XP_013047528.1	447	7e-157	PREDICTED: inhibin beta A chain [Anser cygnoides domesticus]	sp|P27092|INHBA_CHICK	430	1.76e-151	Inhibin beta A chain OS=Gallus gallus GN=INHBA PE=1 SV=2	Hs4504699	374	3.26e-130	KOG3900	Transforming growth factor beta, bone morphogenetic protein and related proteins	K04667	2.14e-157	447	apla:101795448	inhibin, beta	GO:0090304//nucleic acid metabolic process;GO:0042592//homeostatic process;GO:0051726//regulation of cell cycle;GO:0006725//cellular aromatic compound metabolic process;GO:0001553//luteinization;GO:0023051//regulation of signaling;GO:0001934//positive regulation of protein phosphorylation;GO:0009966//regulation of signal transduction;GO:0010942//positive regulation of cell death;GO:0048872//homeo…	GO:0005102//receptor binding;GO:0033218//amide binding;GO:0070697//activin receptor binding;GO:0070696//transmembrane receptor protein serine/threonine kinase binding;GO:0005488//binding;GO:0033612//receptor serine/threonine kinase binding;GO:0005515//protein binding;GO:0042277//peptide binding	GO:0005615//extracellular space;GO:0043511//inhibin complex;GO:0044421//extracellular region part;GO:0005576//extracellular region;GO:0032991//macromolecular complex;GO:0048180//activin complex;GO:0043234//protein complex
Unigene0007668	ORTHOMCL15573	--	KFV80372.1	123	4e-29	hypothetical protein N308_07633, partial [Struthio camelus australis]	--	--	--	--	--	--	--	--	--	K00431	1.18e-06	58.2	apla:101799650	thyroid peroxidase [EC:1.11.1.8]	-	-	-
Unigene0007673	ORTHOMCL15574	OMD	XP_013056832.1	344	5e-117	PREDICTED: osteomodulin [Anser cygnoides domesticus]	sp|O77742|OMD_BOVIN	198	5.88e-61	Osteomodulin OS=Bos taurus GN=OMD PE=1 SV=1	Hs4826876	196	5.96e-61	KOG0619	FOG: Leucine rich repeat	K08124	3.09e-114	335	apla:101796706	osteomodulin	-	-	-
Unigene0007677	ORTHOMCL15575	HAGH	EOA98495.1	189	1e-57	Hydroxyacylglutathione hydrolase, partial [Anas platyrhynchos]	sp|Q5ZI23|GLO2_CHICK	181	3.16e-55	Hydroxyacylglutathione hydrolase, mitochondrial OS=Gallus gallus GN=HAGH PE=2 SV=1	Hs4885389	130	4.30e-37	KOG0813	Glyoxylase	K01069	2.07e-57	187	apla:101795084	hydroxyacylglutathione hydrolase [EC:3.1.2.6]	GO:0006518//peptide metabolic process;GO:0071704//organic substance metabolic process;GO:0043603//cellular amide metabolic process;GO:0006790//sulfur compound metabolic process;GO:0044237//cellular metabolic process;GO:0006575//cellular modified amino acid metabolic process;GO:0034641//cellular nitrogen compound metabolic process;GO:0008152//metabolic process;GO:1901564//organonitrogen compound m…	GO:0003824//catalytic activity;GO:0043169//cation binding;GO:0043167//ion binding;GO:0005488//binding;GO:0046914//transition metal ion binding;GO:0046872//metal ion binding	GO:0043229//intracellular organelle;GO:0044464//cell part;GO:0044424//intracellular part;GO:0043226//organelle;GO:0005622//intracellular;GO:0043227//membrane-bounded organelle;GO:0043231//intracellular membrane-bounded organelle;GO:0005623//cell
Unigene0007678	ORTHOMCL15576	HAGH	NP_001012807.1	270	2e-87	hydroxyacylglutathione hydrolase, mitochondrial precursor [Gallus gallus]	sp|Q5ZI23|GLO2_CHICK	270	1.01e-88	Hydroxyacylglutathione hydrolase, mitochondrial OS=Gallus gallus GN=HAGH PE=2 SV=1	Hs4885389	178	1.57e-54	KOG0813	Glyoxylase	K01069	5.20e-88	270	gga:416537	hydroxyacylglutathione hydrolase [EC:3.1.2.6]	GO:0006790//sulfur compound metabolic process;GO:0044710//single-organism metabolic process;GO:0034641//cellular nitrogen compound metabolic process;GO:0071704//organic substance metabolic process;GO:0006767//water-soluble vitamin metabolic process;GO:0044763//single-organism cellular process;GO:1901564//organonitrogen compound metabolic process;GO:0009987//cellular process;GO:0006807//nitrogen c…	GO:0043167//ion binding;GO:0003824//catalytic activity;GO:0043169//cation binding;GO:0005488//binding;GO:0046914//transition metal ion binding;GO:0046872//metal ion binding	GO:0005622//intracellular;GO:0044424//intracellular part;GO:0005737//cytoplasm;GO:0005623//cell;GO:0043227//membrane-bounded organelle;GO:0043231//intracellular membrane-bounded organelle;GO:0043229//intracellular organelle;GO:0044444//cytoplasmic part;GO:0044446//intracellular organelle part;GO:0005739//mitochondrion;GO:0044464//cell part;GO:0044429//mitochondrial part;GO:0044422//organelle part…
Unigene0007701	ORTHOMCL15577	--	XP_010769332.1	64.3	3e-08	PREDICTED: neurofilament medium polypeptide isoform X1 [Notothenia coriiceps]	--	--	--	--	--	--	--	--	--	--	--	--	--	--	-	-	-
Unigene0007712	ORTHOMCL15579	--	XP_013055420.1	119	2e-29	PREDICTED: TRPM8 channel-associated factor 2 isoform X1 [Anser cygnoides domesticus]	--	--	--	--	--	--	--	--	--	--	--	--	--	--	-	-	-
Unigene0007747	ORTHOMCL15580	TRMU	XP_014724446.1	177	1e-52	PREDICTED: mitochondrial tRNA-specific 2-thiouridylase 1 [Sturnus vulgaris]	sp|Q5ZKW0|MTU1_CHICK	169	1.02e-50	Mitochondrial tRNA-specific 2-thiouridylase 1 OS=Gallus gallus GN=TRMU PE=2 SV=1	Hs8922248	150	7.04e-47	KOG2805	tRNA (5-methylaminomethyl-2-thiouridylate)-methyltransferase	K00566	2.06e-50	170	phi:102112982	tRNA-specific 2-thiouridylase [EC:2.8.1.-]	GO:0034641//cellular nitrogen compound metabolic process;GO:0044238//primary metabolic process;GO:0009987//cellular process;GO:0006807//nitrogen compound metabolic process;GO:0016070//RNA metabolic process;GO:0006399//tRNA metabolic process;GO:0006725//cellular aromatic compound metabolic process;GO:0043170//macromolecule metabolic process;GO:0090304//nucleic acid metabolic process;GO:0071704//or…	GO:0036094//small molecule binding;GO:0001883//purine nucleoside binding;GO:0003824//catalytic activity;GO:0032550//purine ribonucleoside binding;GO:0005488//binding;GO:1901363//heterocyclic compound binding;GO:0032549//ribonucleoside binding;GO:0003676//nucleic acid binding;GO:0016782//transferase activity, transferring sulfur-containing groups;GO:0001882//nucleoside binding;GO:0016741//transfer…	GO:0043226//organelle;GO:0043231//intracellular membrane-bounded organelle;GO:0044424//intracellular part;GO:0044464//cell part;GO:0043229//intracellular organelle;GO:0043227//membrane-bounded organelle;GO:0005622//intracellular;GO:0005623//cell
Unigene0007752	ORTHOMCL15581	WDFY4	XP_013053124.1	550	4e-178	PREDICTED: WD repeat- and FYVE domain-containing protein 4 isoform X1 [Anser cygnoides domesticus]	sp|Q6ZS81|WDFY4_HUMAN	222	6.32e-65	WD repeat- and FYVE domain-containing protein 4 OS=Homo sapiens GN=WDFY4 PE=1 SV=3	Hs22050699	223	5.36e-66	KOG1786	Lysosomal trafficking regulator LYST and related BEACH and WD40 repeat proteins	--	--	--	--	--	-	-	-
Unigene0007753	ORTHOMCL15582	EPHA7	XP_010072509.1	340	9e-117	PREDICTED: ephrin type-A receptor 7, partial [Pterocles gutturalis]	sp|O42422|EPHA7_CHICK	342	1.72e-111	Ephrin type-A receptor 7 OS=Gallus gallus GN=EPHA7 PE=2 SV=1	Hs4758282	340	1.39e-111	KOG0196	Tyrosine kinase, EPH (ephrin) receptor family	K05108	1.21e-115	340	pbi:103059526	EphA7 [EC:2.7.10.1]	-	-	-
Unigene0007761	ORTHOMCL15583	--	XP_015154452.1	47.4	1e-06	PREDICTED: uncharacterized protein LOC107055169 [Gallus gallus]	--	--	--	--	--	--	--	--	--	--	--	--	--	--	-	-	-
Unigene0007803	ORTHOMCL15584	--	XP_017680929.1	65.5	1e-10	PREDICTED: LOW QUALITY PROTEIN: atlastin-1 [Lepidothrix coronata]	--	--	--	--	--	--	--	--	--	--	--	--	--	--	-	-	-
Unigene0007817	ORTHOMCL15586	FAM20C	XP_015144154.1	235	9e-76	PREDICTED: extracellular serine/threonine protein kinase FAM20C isoform X3 [Gallus gallus]	sp|Q8IXL6|FA20C_HUMAN	167	1.22e-48	Extracellular serine/threonine protein kinase FAM20C OS=Homo sapiens GN=FAM20C PE=1 SV=2	7301017	137	4.73e-41	KOG3829	Uncharacterized conserved protein	--	--	--	--	--	-	-	-
Unigene0007849	ORTHOMCL15587	C11orf1	XP_013042705.1	185	1e-58	PREDICTED: UPF0686 protein C11orf1 homolog [Anser cygnoides domesticus]	sp|Q9D131|CK001_MOUSE	80.9	6.94e-19	UPF0686 protein C11orf1 homolog OS=Mus musculus PE=2 SV=1	--	--	--	--	--	--	--	--	--	--	-	-	-
Unigene0007874	ORTHOMCL15588	--	BAA88337.1	68.2	3e-11	ORF2 [Acanthochelys spixii]	--	--	--	--	--	--	--	--	--	K16506	1.51e-10	64.3	apla:101805109	protocadherin Fat 1/2/3	-	-	-
Unigene0007875	ORTHOMCL15589	--	KFO74232.1	93.6	2e-19	Sodium channel protein type 5 subunit alpha, partial [Cuculus canorus]	--	--	--	--	--	--	--	--	--	K07190	3.98e-11	67.0	mgp:100549990	phosphorylase kinase alpha/beta subunit	-	-	-
Unigene0007884	ORTHOMCL15590	SOX6	XP_015142107.1	473	4e-168	PREDICTED: transcription factor SOX-6-like isoform X1 [Gallus gallus]	sp|Q5RCU4|SOX6_PONAB	424	8.28e-144	Transcription factor SOX-6 OS=Pongo abelii GN=SOX6 PE=2 SV=1	Hs15277413	426	4.99e-145	KOG0528	HMG-box transcription factor SOX5	K09269	4.59e-162	474	gga:423068	transcription factor SOX5/6/13 (SOX group D)	-	-	-
Unigene0007898	ORTHOMCL15591	Tnfrsf4	XP_013049713.1	206	2e-64	PREDICTED: tumor necrosis factor receptor superfamily member 4 isoform X2 [Anser cygnoides domesticus]	sp|P47741|TNR4_MOUSE	85.1	2.71e-19	Tumor necrosis factor receptor superfamily member 4 OS=Mus musculus GN=Tnfrsf4 PE=1 SV=1	--	--	--	--	--	K05142	3.93e-60	190	apla:101791961	tumor necrosis factor receptor superfamily member 4	-	-	-
Unigene0007907	ORTHOMCL15592	--	XP_010205738.1	100	1e-23	PREDICTED: RUN and FYVE domain-containing protein 4, partial [Colius striatus]	--	--	--	--	--	--	--	--	--	--	--	--	--	--	-	-	-
Unigene0007914	ORTHOMCL15593	EYA2	XP_013044993.1	263	1e-84	PREDICTED: eyes absent homolog 2 isoform X2 [Anser cygnoides domesticus]	sp|O00167|EYA2_HUMAN	140	5.85e-39	Eyes absent homolog 2 OS=Homo sapiens GN=EYA2 PE=1 SV=2	Hs20070201	140	8.64e-40	KOG3107	Predicted haloacid dehalogenase-like hydrolase (eyes absent)	K17620	1.03e-83	259	apla:101799599	eyes absent homolog 2 [EC:3.1.3.48]	GO:0044237//cellular metabolic process;GO:1902110//positive regulation of mitochondrial membrane permeability involved in apoptotic process;GO:0090559//regulation of membrane permeability;GO:0007006//mitochondrial membrane organization;GO:1902686//mitochondrial outer membrane permeabilization involved in programmed cell death;GO:0051179//localization;GO:0046902//regulation of mitochondrial membra…	GO:0016788//hydrolase activity, acting on ester bonds;GO:0003824//catalytic activity;GO:0016787//hydrolase activity;GO:0004721//phosphoprotein phosphatase activity;GO:0016791//phosphatase activity;GO:0042578//phosphoric ester hydrolase activity	GO:0005622//intracellular;GO:0043231//intracellular membrane-bounded organelle;GO:0044464//cell part;GO:0043227//membrane-bounded organelle;GO:0044424//intracellular part;GO:0043226//organelle;GO:0043229//intracellular organelle;GO:0005623//cell
Unigene0007924	ORTHOMCL15594	Casp9	XP_013043441.1	85.9	4e-18	PREDICTED: caspase-9, partial [Anser cygnoides domesticus]	sp|Q8C3Q9|CASP9_MOUSE	59.3	6.31e-10	Caspase-9 OS=Mus musculus GN=Casp9 PE=1 SV=1	Hs14790124	57.4	4.42e-10	KOG3573	Caspase, apoptotic cysteine protease	K04399	5.58e-17	81.3	apla:101795386	caspase 9 [EC:3.4.22.62]	GO:0008152//metabolic process;GO:0012501//programmed cell death;GO:0009987//cellular process;GO:0071704//organic substance metabolic process;GO:0044763//single-organism cellular process;GO:0016485//protein processing;GO:0044699//single-organism process;GO:0006508//proteolysis;GO:0043170//macromolecule metabolic process;GO:0010467//gene expression;GO:0019538//protein metabolic process;GO:0008219//…	GO:0070011//peptidase activity, acting on L-amino acid peptides;GO:0003824//catalytic activity;GO:0016787//hydrolase activity;GO:0008233//peptidase activity	GO:0044464//cell part;GO:0005623//cell
Unigene0007937	ORTHOMCL15595	Stard10	XP_013033874.1	167	5e-50	PREDICTED: PCTP-like protein [Anser cygnoides domesticus]	sp|Q9JMD3|PCTL_MOUSE	110	2.49e-29	PCTP-like protein OS=Mus musculus GN=Stard10 PE=1 SV=1	Hs15022799	108	8.75e-29	KOG2761	START domain-containing proteins involved in steroidogenesis/phosphatidylcholine transfer	--	--	--	--	--	-	-	-
Unigene0007946	ORTHOMCL15596	Slc6a13	XP_013028637.1	396	3e-134	PREDICTED: sodium- and chloride-dependent betaine transporter [Anser cygnoides domesticus]	sp|P31646|S6A13_RAT	265	1.26e-84	Sodium- and chloride-dependent GABA transporter 2 OS=Rattus norvegicus GN=Slc6a13 PE=1 SV=1	Hs21361581	260	1.16e-83	KOG3660	Sodium-neurotransmitter symporter	K05039	2.67e-134	394	apla:101793562	solute carrier family 6 (neurotransmitter transporter, GABA) member 6/8/11/12/13	GO:0044763//single-organism cellular process;GO:0051179//localization;GO:0044699//single-organism process;GO:1902578//single-organism localization;GO:0006810//transport;GO:0051234//establishment of localization;GO:0009987//cellular process;GO:0044765//single-organism transport	GO:0022857//transmembrane transporter activity;GO:0015291//secondary active transmembrane transporter activity;GO:0022804//active transmembrane transporter activity;GO:0005215//transporter activity	GO:0044425//membrane part;GO:0031224//intrinsic component of membrane;GO:0016020//membrane
Unigene0008009	ORTHOMCL15597	C22orf23	XP_013036429.1	193	9e-84	PREDICTED: UPF0193 protein EVG1 isoform X2 [Anser cygnoides domesticus]	sp|Q9BZE7|EVG1_HUMAN	110	7.45e-42	UPF0193 protein EVG1 OS=Homo sapiens GN=C22orf23 PE=1 SV=1	--	--	--	--	--	--	--	--	--	--	-	-	-
Unigene0008011	ORTHOMCL15598	Kcnmb2	BAG69598.1	117	1e-31	large-conductance Ca2+-activated K+ channel beta2 subunit [Mus musculus]	sp|Q811Q0|KCMB2_RAT	118	2.52e-32	Calcium-activated potassium channel subunit beta-2 OS=Rattus norvegicus GN=Kcnmb2 PE=2 SV=1	--	--	--	--	--	K04938	2.33e-32	119	cjc:100394193	potassium large conductance calcium-activated channel subfamily M beta member 2	GO:0006811//ion transport;GO:0044700//single organism signaling;GO:0050878//regulation of body fluid levels;GO:0051606//detection of stimulus;GO:0035150//regulation of tube size;GO:0034220//ion transmembrane transport;GO:0065008//regulation of biological quality;GO:0001508//action potential;GO:0050896//response to stimulus;GO:0023052//signaling;GO:0008015//blood circulation;GO:0007599//hemostasis…	GO:0015267//channel activity;GO:0022836//gated channel activity;GO:0008324//cation transmembrane transporter activity;GO:0016248//channel inhibitor activity;GO:0022857//transmembrane transporter activity;GO:0005227//calcium activated cation channel activity;GO:0098772//molecular function regulator;GO:0016247//channel regulator activity;GO:0005261//cation channel activity;GO:0005216//ion channel a…	GO:0044459//plasma membrane part;GO:0044425//membrane part;GO:0005886//plasma membrane;GO:0005623//cell;GO:0044464//cell part;GO:0071944//cell periphery;GO:0016021//integral component of membrane;GO:0016020//membrane;GO:0005887//integral component of plasma membrane;GO:0031224//intrinsic component of membrane;GO:0031226//intrinsic component of plasma membrane
Unigene0008038	ORTHOMCL15600	SF3A3	EDL80401.1	142	9e-43	rCG30836, isoform CRA_b [Rattus norvegicus]	sp|Q12874|SF3A3_HUMAN	149	1.30e-42	Splicing factor 3A subunit 3 OS=Homo sapiens GN=SF3A3 PE=1 SV=1	Hs5803167	149	2.02e-43	KOG2636	Splicing factor 3a, subunit 3	K12827	6.48e-44	144	mcc:702443	splicing factor 3A subunit 3	GO:0043170//macromolecule metabolic process;GO:0000375//RNA splicing, via transesterification reactions;GO:0044260//cellular macromolecule metabolic process;GO:0044238//primary metabolic process;GO:0071826//ribonucleoprotein complex subunit organization;GO:0006139//nucleobase-containing compound metabolic process;GO:0044085//cellular component biogenesis;GO:0016043//cellular component organizatio…	GO:0003676//nucleic acid binding;GO:0043167//ion binding;GO:0003723//RNA binding;GO:0043169//cation binding;GO:1901363//heterocyclic compound binding;GO:0046872//metal ion binding;GO:0005488//binding;GO:0097159//organic cyclic compound binding;GO:0046914//transition metal ion binding	GO:0043229//intracellular organelle;GO:0005634//nucleus;GO:0005623//cell;GO:0043233//organelle lumen;GO:0043231//intracellular membrane-bounded organelle;GO:0044428//nuclear part;GO:0016604//nuclear body;GO:0005654//nucleoplasm;GO:0044464//cell part;GO:0070013//intracellular organelle lumen;GO:0030529//intracellular ribonucleoprotein complex;GO:0044446//intracellular organelle part;GO:0044451//nu…
Unigene0008042	ORTHOMCL15601	Nap1l4	XP_005019821.1	413	1e-128	PREDICTED: nucleosome assembly protein 1-like 4 isoform X2 [Anas platyrhynchos]	sp|Q78ZA7|NP1L4_MOUSE	343	8.56e-105	Nucleosome assembly protein 1-like 4 OS=Mus musculus GN=Nap1l4 PE=1 SV=1	Hs5174613	314	1.85e-95	KOG1507	Nucleosome assembly protein NAP-1	K11282	2.51e-129	413	apla:101796371	nucleosome assembly protein 1-like 4	GO:0034728//nucleosome organization;GO:0071840//cellular component organization or biogenesis;GO:0051276//chromosome organization;GO:0009987//cellular process;GO:0016043//cellular component organization;GO:0071822//protein complex subunit organization;GO:0071824//protein-DNA complex subunit organization;GO:0043933//macromolecular complex subunit organization;GO:0006325//chromatin organization;GO:…	-	-
Unigene0008072	ORTHOMCL15602	SCN4B	XP_417913.3	124	1e-33	PREDICTED: sodium channel subunit beta-4 isoform X2 [Gallus gallus]	sp|Q8IWT1|SCN4B_HUMAN	68.6	1.36e-13	Sodium channel subunit beta-4 OS=Homo sapiens GN=SCN4B PE=1 SV=1	--	--	--	--	--	K04848	2.70e-29	111	mgp:100545451	voltage-gated sodium channel type IV beta	-	-	-
Unigene0008079	ORTHOMCL15603	pol	XP_017695613.1	186	1e-53	PREDICTED: protein NYNRIN-like [Lepidothrix coronata]	sp|P03360|POL_AVIRE	79.3	2.86e-16	Pol polyprotein (Fragment) OS=Avian reticuloendotheliosis virus GN=pol PE=3 SV=1	Hs22049976	75.1	1.20e-15	KOG0017	FOG: Transposon-encoded proteins with TYA, reverse transcriptase, integrase domains in various combinations	--	--	--	--	--	-	-	-
Unigene0008100	ORTHOMCL15604	--	XP_013035059.1	81.3	4e-15	PREDICTED: peptide chain release factor 1, mitochondrial isoform X1 [Anser cygnoides domesticus]	--	--	--	--	--	--	--	--	--	K02835	3.56e-15	79.3	apla:101802938	peptide chain release factor 1	GO:0044238//primary metabolic process;GO:0034641//cellular nitrogen compound metabolic process;GO:0043603//cellular amide metabolic process;GO:0044260//cellular macromolecule metabolic process;GO:0043604//amide biosynthetic process;GO:0043170//macromolecule metabolic process;GO:1901576//organic substance biosynthetic process;GO:0006807//nitrogen compound metabolic process;GO:0043043//peptide bios…	GO:0005488//binding;GO:0008135//translation factor activity, RNA binding;GO:0003747//translation release factor activity;GO:0003723//RNA binding;GO:0003676//nucleic acid binding;GO:1901363//heterocyclic compound binding;GO:0097159//organic cyclic compound binding;GO:0008079//translation termination factor activity	GO:0044464//cell part;GO:0005623//cell;GO:0005622//intracellular;GO:0044424//intracellular part
Unigene0008120	ORTHOMCL15606	ephx3	XP_015128406.1	231	2e-67	PREDICTED: epoxide hydrolase 3-like [Gallus gallus]	sp|Q0IIS3|EPHX3_XENTR	176	2.11e-48	Epoxide hydrolase 3 OS=Xenopus tropicalis GN=ephx3 PE=2 SV=1	Hs22043561	163	6.84e-46	KOG4178	Soluble epoxide hydrolase	--	--	--	--	--	-	-	-
Unigene0008121	ORTHOMCL15607	Cacna2d2	XP_011593684.1	888	0.0	PREDICTED: voltage-dependent calcium channel subunit alpha-2/delta-2 isoform X1 [Aquila chrysaetos canadensis]	sp|Q8CFG6|CA2D2_RAT	679	0.0	Voltage-dependent calcium channel subunit alpha-2/delta-2 OS=Rattus norvegicus GN=Cacna2d2 PE=2 SV=1	Hs5174403	677	0.0	KOG2353	L-type voltage-dependent Ca2+ channel, alpha2/delta subunit	K04859	0.0	883	fpg:101920293	voltage-dependent calcium channel alpha-2/delta-2	-	-	-
Unigene0008122	ORTHOMCL15608	--	--	--	--	--	--	--	--	--	--	--	--	--	--	K04859	2.05e-22	107	gga:430150	voltage-dependent calcium channel alpha-2/delta-2	-	-	-
Unigene0008126	ORTHOMCL15609	--	XP_015705429.1	80.1	4e-13	PREDICTED: maestro heat-like repeat-containing protein family member 7 [Coturnix japonica]	--	--	--	--	--	--	--	--	--	--	--	--	--	--	-	-	-
Unigene0008128	ORTHOMCL15610	--	XP_013052126.1	88.6	6e-20	PREDICTED: histone H1.10-like, partial [Anser cygnoides domesticus]	--	--	--	--	--	--	--	--	--	K11275	3.14e-21	89.0	apla:101804983	histone H1/5	-	-	-
Unigene0008130	ORTHOMCL15611	SPTBN4	XP_014817451.1	63.5	5e-09	PREDICTED: spectrin beta chain, non-erythrocytic 4, partial [Calidris pugnax]	sp|Q9H254|SPTN4_HUMAN	58.5	1.18e-08	Spectrin beta chain, non-erythrocytic 4 OS=Homo sapiens GN=SPTBN4 PE=1 SV=2	Hs13435161	58.5	1.83e-09	KOG0517	Beta-spectrin	K06115	9.19e-09	60.8	hgl:101697752	spectrin beta	GO:0016043//cellular component organization;GO:0048468//cell development;GO:0009987//cellular process;GO:0022008//neurogenesis;GO:0030154//cell differentiation;GO:0065007//biological regulation;GO:0007399//nervous system development;GO:0048869//cellular developmental process;GO:0048666//neuron development;GO:0071840//cellular component organization or biogenesis;GO:0048856//anatomical structure d…	GO:0005488//binding;GO:0005515//protein binding	GO:0005623//cell;GO:0030424//axon;GO:0033267//axon part;GO:0042995//cell projection;GO:0043005//neuron projection;GO:0097458//neuron part;GO:0044464//cell part;GO:0044463//cell projection part
Unigene0008141	ORTHOMCL15612	--	EOB01629.1	58.9	4e-09	hypothetical protein Anapl_15704, partial [Anas platyrhynchos]	--	--	--	--	--	--	--	--	--	--	--	--	--	--	-	-	-
Unigene0008150	ORTHOMCL15614	REEP6	XP_015155462.1	352	2e-122	PREDICTED: receptor expression-enhancing protein 6 [Gallus gallus]	sp|Q32LG5|REEP6_BOVIN	242	2.51e-80	Receptor expression-enhancing protein 6 OS=Bos taurus GN=REEP6 PE=2 SV=1	Hs19923919	238	1.86e-79	KOG1725	Protein involved in membrane traffic (YOP1/TB2/DP1/HVA22 family)	K17279	5.07e-113	329	fch:102053028	receptor expression-enhancing protein 5/6	-	-	-
Unigene0008153	ORTHOMCL15615	KDELR2	XP_009513394.1	302	3e-96	PREDICTED: LOW QUALITY PROTEIN: ER lumen protein-retaining receptor 2, partial [Phalacrocorax carbo]	sp|Q5ZKX9|ERD22_CHICK	302	3.25e-97	ER lumen protein-retaining receptor 2 OS=Gallus gallus GN=KDELR2 PE=2 SV=1	Hs5803050	295	2.00e-95	KOG3106	ER lumen protein retaining receptor	K10949	7.57e-97	302	mgp:100547850	ER lumen protein retaining receptor	GO:0008104//protein localization;GO:0051234//establishment of localization;GO:0070972//protein localization to endoplasmic reticulum;GO:0032507//maintenance of protein location in cell;GO:0051235//maintenance of location;GO:0034613//cellular protein localization;GO:0045185//maintenance of protein location;GO:1902578//single-organism localization;GO:0051651//maintenance of location in cell;GO:0033…	GO:0042277//peptide binding;GO:0033218//amide binding;GO:0005488//binding;GO:0005048//signal sequence binding	GO:0031224//intrinsic component of membrane;GO:0042175//nuclear outer membrane-endoplasmic reticulum membrane network;GO:0012505//endomembrane system;GO:0044464//cell part;GO:0016020//membrane;GO:0044425//membrane part;GO:0005623//cell
Unigene0008154	ORTHOMCL15616	KIAA1468	KQK81102.1	71.6	2e-12	lisH domain and HEAT repeat-containing protein [Amazona aestiva]	sp|Q9P260|K1468_HUMAN	68.6	9.70e-13	LisH domain and HEAT repeat-containing protein KIAA1468 OS=Homo sapiens GN=KIAA1468 PE=1 SV=2	Hs20558260	68.6	1.77e-13	KOG0211	Protein phosphatase 2A regulatory subunit A and related proteins	--	--	--	--	--	-	-	-
Unigene0008158	ORTHOMCL15617	SLC14A2	XP_013038586.1	253	3e-76	PREDICTED: urea transporter 2 [Anser cygnoides domesticus]	sp|Q28614|UT2_RABIT	182	4.98e-54	Urea transporter 2 OS=Oryctolagus cuniculus GN=SLC14A2 PE=2 SV=1	--	--	--	--	--	K08716	3.47e-75	250	apla:101796621	solute carrier family 14 (urea transporter)	-	-	-
Unigene0008169	ORTHOMCL15618	WTAP	XP_015139800.1	340	1e-103	PREDICTED: pre-mRNA-splicing regulator WTAP isoform X1 [Gallus gallus]	sp|Q15007|FL2D_HUMAN	296	3.76e-89	Pre-mRNA-splicing regulator WTAP OS=Homo sapiens GN=WTAP PE=1 SV=2	HsM4758636	287	3.25e-90	KOG2991	Splicing regulator	--	--	--	--	--	-	-	-
Unigene0008173	ORTHOMCL15619	POP1	XP_013797350.1	152	1e-55	PREDICTED: ribonucleases P/MRP protein subunit POP1 [Apteryx australis mantelli]	sp|Q99575|POP1_HUMAN	115	1.38e-37	Ribonucleases P/MRP protein subunit POP1 OS=Homo sapiens GN=POP1 PE=1 SV=2	Hs17467208	115	3.10e-38	KOG3322	Ribonucleases P/MRP protein subunit	K01164	8.52e-50	175	apla:101796258	ribonuclease P/MRP protein subunit POP1 [EC:3.1.26.5]	-	-	-
Unigene0008174	ORTHOMCL15620	Inpp4a	XP_009703533.1	97.1	5e-21	PREDICTED: type I inositol 3,4-bisphosphate 4-phosphatase-like, partial [Cariama cristata]	sp|Q62784|INP4A_RAT	97.8	1.65e-19	Type I inositol 3,4-bisphosphate 4-phosphatase OS=Rattus norvegicus GN=Inpp4a PE=1 SV=1	Hs4755140	97.8	2.56e-20	KOG4428	Inositol-polyphosphate 4-phosphatase	K01109	1.12e-20	103	gfr:102043062	inositol polyphosphate-4-phosphatase [EC:3.1.3.66]	-	-	-
Unigene0008183	ORTHOMCL15621	--	XP_012949366.1	270	2e-77	PREDICTED: heterogeneous nuclear ribonucleoprotein A3 isoform X5 [Anas platyrhynchos]	--	--	--	--	--	--	--	--	--	K12741	7.81e-78	269	apla:101802734	heterogeneous nuclear ribonucleoprotein A1/A3	-	GO:0005488//binding;GO:0097159//organic cyclic compound binding	-
Unigene0008185	ORTHOMCL15622	MECP2	CAA74577.1	147	2e-41	attachment region binding protein, partial [Gallus gallus]	sp|Q95LG8|MECP2_MACFA	133	2.28e-36	Methyl-CpG-binding protein 2 OS=Macaca fascicularis GN=MECP2 PE=2 SV=1	Hs4826830	132	5.99e-37	KOG4161	Methyl-CpG binding transcription regulators	K11588	1.86e-39	143	pbi:103048500	methyl CpG binding protein 2	GO:0048469//cell maturation;GO:0043170//macromolecule metabolic process;GO:0019222//regulation of metabolic process;GO:0008213//protein alkylation;GO:0044708//single-organism behavior;GO:0050808//synapse organization;GO:0010646//regulation of cell communication;GO:0090304//nucleic acid metabolic process;GO:0008283//cell proliferation;GO:0015980//energy derivation by oxidation of organic compounds…	GO:0097159//organic cyclic compound binding;GO:0003723//RNA binding;GO:1901363//heterocyclic compound binding;GO:0005488//binding;GO:1901265//nucleoside phosphate binding;GO:0005515//protein binding;GO:0003690//double-stranded DNA binding;GO:0000989//transcription factor activity, transcription factor binding;GO:0003712//transcription cofactor activity;GO:0003677//DNA binding;GO:0000166//nucleoti…	GO:0043226//organelle;GO:0005737//cytoplasm;GO:0044424//intracellular part;GO:0043228//non-membrane-bounded organelle;GO:0000785//chromatin;GO:0005623//cell;GO:0032991//macromolecular complex;GO:0005576//extracellular region;GO:0043227//membrane-bounded organelle;GO:0044422//organelle part;GO:0043229//intracellular organelle;GO:0043232//intracellular non-membrane-bounded organelle;GO:0005694//chr…
Unigene0008193	ORTHOMCL15623	--	XP_013032624.1	172	5e-51	PREDICTED: ras-related protein Rab-40C isoform X1 [Anser cygnoides domesticus]	--	--	--	--	--	--	--	--	--	--	--	--	--	--	-	-	-
Unigene0008214	ORTHOMCL15624	Thumpd2	KFP95213.1	70.1	3e-10	THUMP domain-containing protein 2, partial [Haliaeetus albicilla]	sp|Q9CZB3|THUM2_MOUSE	53.5	2.66e-06	THUMP domain-containing protein 2 OS=Mus musculus GN=Thumpd2 PE=2 SV=3	--	--	--	--	--	--	--	--	--	--	-	-	-
Unigene0008216	ORTHOMCL15625	USP28	XP_009814826.1	64.7	3e-09	PREDICTED: ubiquitin carboxyl-terminal hydrolase 28 [Gavia stellata]	sp|Q96RU2|UBP28_HUMAN	58.5	1.03e-08	Ubiquitin carboxyl-terminal hydrolase 28 OS=Homo sapiens GN=USP28 PE=1 SV=1	Hs16507200	58.5	1.59e-09	KOG1863	Ubiquitin carboxyl-terminal hydrolase	K11849	3.21e-09	62.4	tgu:100232055	ubiquitin carboxyl-terminal hydrolase 25/28 [EC:3.4.19.12]	-	-	-
Unigene0008230	ORTHOMCL15626	RND2	KFQ12738.1	278	2e-84	Rho-related GTP-binding protein RhoN, partial [Leptosomus discolor]	sp|P52198|RND2_HUMAN	188	8.00e-53	Rho-related GTP-binding protein RhoN OS=Homo sapiens GN=RND2 PE=1 SV=2	Hs4885581	188	1.24e-53	KOG0393	Ras-related small GTPase, Rho type	K07858	6.54e-80	265	fpg:101916768	Rho family GTPase 2	-	-	-
Unigene0008233	ORTHOMCL15627	--	XP_005166756.1	84.7	2e-17	PREDICTED: host cell factor 1 isoform X1 [Danio rerio]	--	--	--	--	Hs14768289	46.6	3.54e-06	KOG4152	Host cell transcription factor HCFC1	K14966	5.31e-18	84.7	dre:565206	host cell factor	-	-	-
Unigene0008234	ORTHOMCL15628	--	XP_018608504.1	52.8	2e-06	PREDICTED: LOW QUALITY PROTEIN: host cell factor 1-like [Scleropages formosus]	--	--	--	--	--	--	--	--	--	K14966	5.21e-06	49.3	lcm:102359967	host cell factor	-	-	-
Unigene0008247	ORTHOMCL15629	Rasgrp4	KYO17594.1	159	1e-47	RAS guanyl-releasing protein 4-like [Alligator mississippiensis]	sp|Q8R5I4|GRP4_RAT	128	2.54e-33	RAS guanyl-releasing protein 4 OS=Rattus norvegicus GN=Rasgrp4 PE=1 SV=1	Hs20149570	95.5	1.20e-22	KOG3417	Ras1 guanine nucleotide exchange factor	K12363	1.72e-45	164	acs:100558232	RAS guanyl-releasing protein 4	GO:0050794//regulation of cellular process;GO:0009605//response to external stimulus;GO:0009987//cellular process;GO:0044700//single organism signaling;GO:0019222//regulation of metabolic process;GO:0065009//regulation of molecular function;GO:0007264//small GTPase mediated signal transduction;GO:0040007//growth;GO:0050896//response to stimulus;GO:0051336//regulation of hydrolase activity;GO:0044…	GO:0005488//binding	-
Unigene0008275	ORTHOMCL15632	--	KFM04405.1	177	1e-66	hypothetical protein AS27_09551, partial [Aptenodytes forsteri]	--	--	--	--	--	--	--	--	--	K00864	1.04e-23	103	fpg:101922294	glycerol kinase [EC:2.7.1.30]	-	-	-
Unigene0008286	ORTHOMCL15633	efcab1	XP_013042401.1	382	2e-134	PREDICTED: EF-hand calcium-binding domain-containing protein 1, partial [Anser cygnoides domesticus]	sp|Q3KQ77|EFCB1_XENLA	306	1.71e-105	EF-hand calcium-binding domain-containing protein 1 OS=Xenopus laevis GN=efcab1 PE=2 SV=1	Hs13375787	294	1.06e-101	KOG0044	Ca2+ sensor (EF-Hand superfamily)	--	--	--	--	--	-	-	-
Unigene0008325	ORTHOMCL15635	SLC25A27	EOA93708.1	271	7e-91	Mitochondrial uncoupling protein 4, partial [Anas platyrhynchos]	sp|O95847|UCP4_HUMAN	213	6.64e-69	Mitochondrial uncoupling protein 4 OS=Homo sapiens GN=SLC25A27 PE=2 SV=1	Hs4759286	213	1.03e-69	KOG0753	Mitochondrial fatty acid anion carrier protein/Uncoupling protein	K15112	4.19e-91	271	apla:101789507	solute carrier family 25 (mitochondrial uncoupling protein), member 27	-	-	GO:0016020//membrane;GO:0044425//membrane part;GO:0031224//intrinsic component of membrane
Unigene0008340	ORTHOMCL15636	Slc26a9	XP_013045033.1	288	1e-91	PREDICTED: solute carrier family 26 member 9 [Anser cygnoides domesticus]	sp|Q8BU91|S26A9_MOUSE	223	2.56e-68	Solute carrier family 26 member 9 OS=Mus musculus GN=Slc26a9 PE=2 SV=1	Hs16418413	219	7.28e-68	KOG0236	Sulfate/bicarbonate/oxalate exchanger SAT-1 and related transporters (SLC26 family)	K14706	8.34e-89	279	apla:101798059	solute carrier family 26 (sulfate anion transporter), member 9	GO:0044699//single-organism process;GO:1902578//single-organism localization;GO:0008272//sulfate transport;GO:0009987//cellular process;GO:0051234//establishment of localization;GO:0044765//single-organism transport;GO:0006811//ion transport;GO:0051179//localization;GO:0072348//sulfur compound transport;GO:0015698//inorganic anion transport;GO:0006810//transport;GO:0044763//single-organism cellul…	GO:0008509//anion transmembrane transporter activity;GO:0015075//ion transmembrane transporter activity;GO:0015103//inorganic anion transmembrane transporter activity;GO:0022892//substrate-specific transporter activity;GO:0022891//substrate-specific transmembrane transporter activity;GO:0022857//transmembrane transporter activity;GO:0005215//transporter activity	GO:0016020//membrane;GO:0031224//intrinsic component of membrane;GO:0044425//membrane part
Unigene0008357	ORTHOMCL15637	--	XP_013041415.1	253	4e-79	PREDICTED: putative methyltransferase NSUN7 isoform X3 [Anser cygnoides domesticus]	--	--	--	--	--	--	--	--	--	--	--	--	--	--	-	-	-
Unigene0008404	ORTHOMCL15639	Kcnh7	XP_019472925.1	301	5e-99	PREDICTED: potassium voltage-gated channel subfamily H member 7 [Meleagris gallopavo]	sp|Q9ER47|KCNH7_MOUSE	296	9.24e-94	Potassium voltage-gated channel subfamily H member 7 OS=Mus musculus GN=Kcnh7 PE=2 SV=2	Hs15150797	284	4.53e-90	KOG0498	K+-channel ERG and related proteins, contain PAS/PAC sensor domain	K04910	1.07e-96	301	mgp:100545485	potassium voltage-gated channel Eag-related subfamily H member 7	-	-	-
Unigene0008408	ORTHOMCL15640	--	XP_014808983.1	207	2e-61	PREDICTED: cadherin-related family member 4 isoform X2 [Calidris pugnax]	--	--	--	--	--	--	--	--	--	K16504	1.72e-58	197	phi:102103302	cadherin-related family member 4	-	-	-
Unigene0008409	ORTHOMCL15641	CASP8	XP_013043039.1	298	3e-98	PREDICTED: LOW QUALITY PROTEIN: caspase-8-like [Anser cygnoides domesticus]	sp|Q14790|CASP8_HUMAN	161	2.79e-46	Caspase-8 OS=Homo sapiens GN=CASP8 PE=1 SV=1	Hs15718712	162	6.45e-50	KOG3573	Caspase, apoptotic cysteine protease	K04398	2.06e-89	274	mgp:100541513	caspase 8 [EC:3.4.22.61]	GO:0016265//death;GO:0044763//single-organism cellular process;GO:0008219//cell death;GO:0006915//apoptotic process;GO:0012501//programmed cell death;GO:0009987//cellular process;GO:0044699//single-organism process	-	-
Unigene0008422	ORTHOMCL15642	Figla	XP_011573752.1	140	1e-40	PREDICTED: factor in the germline alpha [Aquila chrysaetos canadensis]	sp|O55208|FIGLA_MOUSE	64.7	1.51e-12	Factor in the germline alpha OS=Mus musculus GN=Figla PE=2 SV=1	Hs17462236	63.9	4.20e-13	KOG4029	Transcription factor HAND2/Transcription factor TAL1/TAL2/LYL1	K09066	3.08e-21	90.5	cmy:102946251	factor in the germline alpha	-	-	-
Unigene0008435	ORTHOMCL15643	Med10	XP_009928719.1	73.2	3e-14	PREDICTED: mediator of RNA polymerase II transcription subunit 10 [Haliaeetus albicilla]	sp|Q9CXU0|MED10_MOUSE	63.9	6.21e-12	Mediator of RNA polymerase II transcription subunit 10 OS=Mus musculus GN=Med10 PE=1 SV=1	Hs20544486	62.8	2.55e-12	KOG3046	Transcription factor, subunit of SRB subcomplex of RNA polymerase II	K15151	1.70e-15	75.5	apla:101792674	mediator of RNA polymerase II transcription subunit 10	-	-	-
Unigene0008446	ORTHOMCL15644	SLC25A3	EOA97700.1	90.9	2e-20	Phosphate carrier protein, mitochondrial, partial [Anas platyrhynchos]	sp|P12234|MPCP_BOVIN	84.7	2.86e-19	Phosphate carrier protein, mitochondrial OS=Bos taurus GN=SLC25A3 PE=1 SV=1	Hs6031192	84.7	4.87e-20	KOG0767	Mitochondrial phosphate carrier protein	K15102	9.01e-20	88.2	pbi:103058263	solute carrier family 25 (mitochondrial phosphate transporter), member 3	-	-	-
Unigene0008452	ORTHOMCL15645	--	XP_018765486.1	121	1e-30	PREDICTED: trinucleotide repeat-containing gene 6B protein isoform X5 [Serinus canaria]	--	--	--	--	--	--	--	--	--	K18412	6.31e-30	117	mgp:100543237	trinucleotide repeat-containing gene 6 protein	-	-	-
Unigene0008460	ORTHOMCL15646	--	XP_013045852.1	265	2e-84	PREDICTED: sushi domain-containing protein 5 [Anser cygnoides domesticus]	--	--	--	--	--	--	--	--	--	--	--	--	--	--	GO:0022610//biological adhesion	-	-
Unigene0008475	ORTHOMCL15647	--	XP_011582625.1	184	4e-52	PREDICTED: discoidin, CUB and LCCL domain-containing protein 1-like [Aquila chrysaetos canadensis]	--	--	--	--	--	--	--	--	--	--	--	--	--	--	-	-	-
[truncated: 9,706 more rows]
