# Supplementary material for: De Novo Assembly and Comparative Transcriptome Profiling of Anser anser and Anser cygnoides Geese Species’ Embryonic Skin Feather Follicles
Source: Genes (Basel). 2019 May 8;10(5):351. doi: 10.3390/genes10050351 (PMC6562822; doi:10.3390/genes10050351)
Supplement: Supplementary file 1 [file genes-10-00351-s001.zip › supplementary files/Table S5; Annotations of specific genes in anser cygnoides.xls]

GeneID	Family_ID	Symbol	Nr-ID	Nr-Score	Nr-Evalue	Nr-annotation	Swissprot-ID	Swissprot-Score	Swissprot-Evalue	Swissprot-annotation	KOG-Protein-or-Domain	KOG-Score	KOG-Evalue	KOG-ID	KOG-Function-Description	KO_id	KEGG-Evalue	KEGG-Score	KEGG-Gene	ko_definition	GO-BiologicalProcess	GO-MolecularFunction	GO-CellularComponent
Unigene0000010	ORTHOMCL25105	CEP295	XP_009329515.1	158	7e-48	PREDICTED: centrosomal protein KIAA1731 homolog, partial [Pygoscelis adeliae]	sp|Q9C0D2|CE295_HUMAN	103	2.90e-25	Centrosomal protein of 295 kDa OS=Homo sapiens GN=CEP295 PE=2 SV=4	--	--	--	--	--	--	--	--	--	--	-	-	-
Unigene0000011	ORTHOMCL25106	HKR1	KFU84928.1	73.2	4e-12	LWamide neuropeptide protein, partial [Chaetura pelagica]	sp|P41809|HKR1_YEAST	86.3	8.98e-18	Signaling mucin HKR1 OS=Saccharomyces cerevisiae (strain ATCC 204508 / S288c) GN=HKR1 PE=1 SV=2	--	--	--	--	--	--	--	--	--	--	-	-	-
Unigene0000012	ORTHOMCL25107	HKR1	OCT88507.1	54.3	4e-06	hypothetical protein XELAEV_18017135mg, partial [Xenopus laevis]	sp|P41809|HKR1_YEAST	60.5	1.34e-09	Signaling mucin HKR1 OS=Saccharomyces cerevisiae (strain ATCC 204508 / S288c) GN=HKR1 PE=1 SV=2	--	--	--	--	--	--	--	--	--	--	-	-	-
Unigene0000013	ORTHOMCL25108	--	XP_009985651.1	63.5	5e-09	PREDICTED: neuroepithelial cell-transforming gene 1 protein [Tauraco erythrolophus]	--	--	--	--	--	--	--	--	--	--	--	--	--	--	-	-	-
Unigene0000034	ORTHOMCL25110	--	XP_013053380.1	214	1e-61	PREDICTED: LOW QUALITY PROTEIN: E3 ubiquitin-protein ligase RNF213 [Anser cygnoides domesticus]	--	--	--	--	--	--	--	--	--	K14708	7.52e-21	94.7	fch:102050737	solute carrier family 26 (sodium-independent sulfate anion transporter), member 11	-	-	-
Unigene0000056	ORTHOMCL25112	PBX4	XP_003223255.1	336	3e-113	PREDICTED: pre-B-cell leukemia transcription factor 4 [Anolis carolinensis]	sp|Q9BYU1|PBX4_HUMAN	291	1.04e-97	Pre-B-cell leukemia transcription factor 4 OS=Homo sapiens GN=PBX4 PE=1 SV=2	Hs15149472	291	1.61e-98	KOG0774	Transcription factor PBX and related HOX domain proteins	K15610	7.22e-114	336	acs:100565382	pre-B-cell leukemia transcription factor 3	GO:0008152//metabolic process;GO:0016070//RNA metabolic process;GO:1901362//organic cyclic compound biosynthetic process;GO:1901576//organic substance biosynthetic process;GO:0006139//nucleobase-containing compound metabolic process;GO:0009058//biosynthetic process;GO:0034654//nucleobase-containing compound biosynthetic process;GO:0044271//cellular nitrogen compound biosynthetic process;GO:004426…	GO:0003676//nucleic acid binding;GO:0005488//binding;GO:0001071//nucleic acid binding transcription factor activity;GO:0003677//DNA binding;GO:1901363//heterocyclic compound binding;GO:0097159//organic cyclic compound binding	GO:0005622//intracellular;GO:0005623//cell;GO:0043228//non-membrane-bounded organelle;GO:0044424//intracellular part;GO:0043232//intracellular non-membrane-bounded organelle;GO:0000803//sex chromosome;GO:0043227//membrane-bounded organelle;GO:0043231//intracellular membrane-bounded organelle;GO:0043229//intracellular organelle;GO:0043226//organelle;GO:0005694//chromosome;GO:0044464//cell part
Unigene0000060	ORTHOMCL25113	--	XP_012964654.1	70.5	6e-12	PREDICTED: LOW QUALITY PROTEIN: uncharacterized protein LOC101796723 [Anas platyrhynchos]	--	--	--	--	--	--	--	--	--	--	--	--	--	--	-	-	-
Unigene0000069	ORTHOMCL25114	PAK1	XP_009877251.1	498	7e-165	PREDICTED: serine/threonine-protein kinase PAK 1, partial [Apaloderma vittatum]	sp|Q13153|PAK1_HUMAN	495	4.91e-161	Serine/threonine-protein kinase PAK 1 OS=Homo sapiens GN=PAK1 PE=1 SV=2	Hs7382496	493	3.26e-161	KOG0578	p21-activated serine/threonine protein kinase	K04409	1.72e-164	499	pbi:103058961	p21-activated kinase 1 [EC:2.7.11.1]	GO:0006464//cellular protein modification process;GO:0043412//macromolecule modification;GO:0006796//phosphate-containing compound metabolic process;GO:0008152//metabolic process;GO:0006793//phosphorus metabolic process;GO:0036211//protein modification process;GO:0019538//protein metabolic process;GO:0043170//macromolecule metabolic process;GO:0071704//organic substance metabolic process;GO:00442…	GO:1901363//heterocyclic compound binding;GO:0016773//phosphotransferase activity, alcohol group as acceptor;GO:0097159//organic cyclic compound binding;GO:0097367//carbohydrate derivative binding;GO:0016772//transferase activity, transferring phosphorus-containing groups;GO:0001882//nucleoside binding;GO:0032549//ribonucleoside binding;GO:0004672//protein kinase activity;GO:0001883//purine nucle…	-
Unigene0000087	ORTHOMCL25115	Unc45b	XP_005010700.1	676	0.0	PREDICTED: protein unc-45 homolog B [Anas platyrhynchos]	sp|Q8CGY6|UN45B_MOUSE	586	0.0	Protein unc-45 homolog B OS=Mus musculus GN=Unc45b PE=1 SV=1	Hs18587044	565	0.0	KOG4151	Myosin assembly protein/sexual cycle protein and related proteins	--	--	--	--	--	GO:0006457//protein folding;GO:0009987//cellular process	GO:0031072//heat shock protein binding;GO:0005488//binding;GO:0005515//protein binding	-
Unigene0000107	ORTHOMCL25116	Tmco3	KFQ53007.1	306	2e-104	Transmembrane and coiled-coil domain-containing protein 3, partial [Pelecanus crispus]	sp|Q8BH01|TMCO3_MOUSE	297	2.67e-97	Transmembrane and coiled-coil domain-containing protein 3 OS=Mus musculus GN=Tmco3 PE=2 SV=1	Hs8923575	294	1.35e-98	KOG1650	Predicted K+/H+-antiporter	--	--	--	--	--	-	-	-
Unigene0000109	ORTHOMCL25117	DNM1	XP_009478283.1	150	6e-41	PREDICTED: dynamin-1-like, partial [Pelecanus crispus]	sp|Q08DF4|DYN1_BOVIN	127	2.32e-32	Dynamin-1 OS=Bos taurus GN=DNM1 PE=2 SV=1	Hs4758182	127	4.33e-33	KOG0446	Vacuolar sorting protein VPS1, dynamin, and related proteins	K01528	7.19e-37	142	mdo:100012623	dynamin GTPase [EC:3.6.5.5]	-	-	-
Unigene0000113	ORTHOMCL25118	Asap1	XP_015417101.1	172	2e-48	PREDICTED: arf-GAP with SH3 domain, ANK repeat and PH domain-containing protein 1 isoform X1 [Myotis davidii]	sp|Q9QWY8|ASAP1_MOUSE	153	5.37e-43	Arf-GAP with SH3 domain, ANK repeat and PH domain-containing protein 1 OS=Mus musculus GN=Asap1 PE=1 SV=2	Hs4502249	105	5.42e-27	KOG0521	Putative GTPase activating proteins (GAPs)	K12488	4.52e-49	172	myb:102249644	Arf-GAP with SH3 domain, ANK repeat and PH domain-containing protein	-	-	-
Unigene0000119	ORTHOMCL25119	PLEKHA4	XP_013880061.1	91.3	6e-19	PREDICTED: sporozoite surface protein 2-like [Austrofundulus limnaeus]	sp|Q9H4M7|PKHA4_HUMAN	66.2	1.00e-10	Pleckstrin homology domain-containing family A member 4 OS=Homo sapiens GN=PLEKHA4 PE=1 SV=2	--	--	--	--	--	--	--	--	--	--	-	-	-
Unigene0000120	ORTHOMCL25120	PLEKHA4	XP_015150335.1	92.8	1e-21	PREDICTED: protein NipSnap homolog 1 isoform X2 [Gallus gallus]	sp|Q9H4M7|PKHA4_HUMAN	65.9	3.82e-13	Pleckstrin homology domain-containing family A member 4 OS=Homo sapiens GN=PLEKHA4 PE=1 SV=2	--	--	--	--	--	--	--	--	--	--	-	-	-
Unigene0000122	ORTHOMCL25121	--	XP_013026321.1	55.8	2e-07	PREDICTED: keratin-associated protein 4-9-like isoform X6 [Anser cygnoides domesticus]	--	--	--	--	--	--	--	--	--	--	--	--	--	--	-	-	-
Unigene0000124	ORTHOMCL25122	SGMS2	XP_013040769.1	222	6e-69	PREDICTED: phosphatidylcholine:ceramide cholinephosphotransferase 2 [Anser cygnoides domesticus]	sp|Q4R763|SMS2_MACFA	179	9.46e-54	Phosphatidylcholine:ceramide cholinephosphotransferase 2 OS=Macaca fascicularis GN=SGMS2 PE=2 SV=1	Hs18559237	176	2.90e-53	KOG3058	Uncharacterized conserved protein	K04714	1.94e-68	219	apla:101791169	shingomyelin synthase [EC:2.7.8.27]	GO:0044281//small molecule metabolic process;GO:0044237//cellular metabolic process;GO:0044710//single-organism metabolic process;GO:0044106//cellular amine metabolic process;GO:0044255//cellular lipid metabolic process;GO:0044699//single-organism process;GO:0006066//alcohol metabolic process;GO:0006684//sphingomyelin metabolic process;GO:0034641//cellular nitrogen compound metabolic process;GO:0…	GO:0016772//transferase activity, transferring phosphorus-containing groups;GO:0016780//phosphotransferase activity, for other substituted phosphate groups;GO:0003824//catalytic activity;GO:0016740//transferase activity	GO:0005623//cell;GO:0043229//intracellular organelle;GO:0043231//intracellular membrane-bounded organelle;GO:0044425//membrane part;GO:0016020//membrane;GO:0031300//intrinsic component of organelle membrane;GO:0031228//intrinsic component of Golgi membrane;GO:0012505//endomembrane system;GO:0043227//membrane-bounded organelle;GO:0031090//organelle membrane;GO:0031224//intrinsic component of membr…
Unigene0000131	ORTHOMCL25123	--	KGL74489.1	156	4e-46	hypothetical protein N309_12320, partial [Tinamus guttatus]	--	--	--	--	--	--	--	--	--	K00864	6.71e-26	101	fpg:101922294	glycerol kinase [EC:2.7.1.30]	-	-	-
Unigene0000159	ORTHOMCL25124	Aprt	XP_013053039.1	74.7	3e-13	PREDICTED: adenine phosphoribosyltransferase isoform X2 [Anser cygnoides domesticus]	sp|P36972|APT_RAT	53.5	3.05e-07	Adenine phosphoribosyltransferase OS=Rattus norvegicus GN=Aprt PE=1 SV=1	Hs4502171	52.0	1.65e-07	KOG1712	Adenine phosphoribosyl transferases	K00759	6.10e-08	56.2	shr:100929450	adenine phosphoribosyltransferase [EC:2.4.2.7]	-	-	-
Unigene0000166	ORTHOMCL1709	Neil1	EOB00007.1	112	7e-28	Endonuclease VIII-like 1, partial [Anas platyrhynchos]	sp|Q8K4Q6|NEIL1_MOUSE	58.5	2.29e-08	Endonuclease 8-like 1 OS=Mus musculus GN=Neil1 PE=2 SV=3	--	--	--	--	--	K10567	1.86e-22	100	apla:101797968	endonuclease VIII-like 1 [EC:3.2.2.- 4.2.99.18]	GO:0051716//cellular response to stimulus;GO:0033554//cellular response to stress;GO:0006725//cellular aromatic compound metabolic process;GO:0006139//nucleobase-containing compound metabolic process;GO:0044699//single-organism process;GO:0006259//DNA metabolic process;GO:0044237//cellular metabolic process;GO:0090304//nucleic acid metabolic process;GO:0009987//cellular process;GO:0006974//cellul…	GO:0097159//organic cyclic compound binding;GO:0003676//nucleic acid binding;GO:0005488//binding;GO:0016787//hydrolase activity;GO:0003824//catalytic activity;GO:1901363//heterocyclic compound binding	-
Unigene0000172	ORTHOMCL25125	MYRF	XP_013055617.1	487	2e-147	PREDICTED: myelin regulatory factor [Anser cygnoides domesticus]	sp|Q9Y2G1|MRF_HUMAN	177	1.96e-43	Myelin regulatory factor OS=Homo sapiens GN=MYRF PE=1 SV=3	Hs7019335	176	4.98e-44	KOG3661	Uncharacterized conserved protein	--	--	--	--	--	GO:0044249//cellular biosynthetic process;GO:0090304//nucleic acid metabolic process;GO:0043170//macromolecule metabolic process;GO:0044260//cellular macromolecule metabolic process;GO:0008152//metabolic process;GO:0010467//gene expression;GO:0016070//RNA metabolic process;GO:0009987//cellular process;GO:0034645//cellular macromolecule biosynthetic process;GO:0018130//heterocycle biosynthetic pro…	GO:0001071//nucleic acid binding transcription factor activity	-
Unigene0000193	ORTHOMCL25126	--	XP_009465885.1	83.6	6e-18	PREDICTED: uncharacterized protein LOC104014928, partial [Nipponia nippon]	--	--	--	--	--	--	--	--	--	--	--	--	--	--	-	-	-
Unigene0000201	ORTHOMCL25127	--	--	--	--	--	--	--	--	--	--	--	--	--	--	--	--	--	--	--	-	-	-
Unigene0000217	ORTHOMCL25128	PCDHGA11	EMC78241.1	124	1e-32	Protocadherin Fat 4, partial [Columba livia]	sp|Q9Y5H2|PCDGB_HUMAN	85.9	2.55e-20	Protocadherin gamma-A11 OS=Homo sapiens GN=PCDHGA11 PE=2 SV=1	Hs14196451	86.3	3.16e-21	KOG3594	FOG: Cadherin repeats	K16495	2.20e-32	122	fpg:101916973	protocadherin gamma subfamily A	-	-	-
Unigene0000218	ORTHOMCL25129	PCDHGA9	XP_012960546.1	431	2e-145	PREDICTED: protocadherin gamma-A5-like [Anas platyrhynchos]	sp|Q5DRB1|PCDG9_PANTR	293	7.95e-92	Protocadherin gamma-A9 OS=Pan troglodytes GN=PCDHGA9 PE=3 SV=1	Hs14270487	293	2.41e-93	KOG3594	FOG: Cadherin repeats	K16495	5.74e-143	425	apla:101804965	protocadherin gamma subfamily A	-	-	-
Unigene0000219	ORTHOMCL25130	PCDHGA11	XP_013057749.1	144	3e-39	PREDICTED: protocadherin gamma-A3-like, partial [Anser cygnoides domesticus]	sp|Q5DRC0|PCDGB_PANTR	89.7	1.86e-21	Protocadherin gamma-A11 OS=Pan troglodytes GN=PCDHGA11 PE=3 SV=1	Hs14196451	89.7	2.67e-22	KOG3594	FOG: Cadherin repeats	K16495	6.24e-34	127	phi:102109391	protocadherin gamma subfamily A	-	-	-
Unigene0000220	ORTHOMCL25131	PCDHGA11	XP_013057749.1	231	2e-70	PREDICTED: protocadherin gamma-A3-like, partial [Anser cygnoides domesticus]	sp|Q5DRC0|PCDGB_PANTR	142	3.19e-39	Protocadherin gamma-A11 OS=Pan troglodytes GN=PCDHGA11 PE=3 SV=1	Hs14196455	142	5.06e-40	KOG3594	FOG: Cadherin repeats	K16495	1.16e-62	209	apla:101804965	protocadherin gamma subfamily A	-	-	-
Unigene0000222	ORTHOMCL25132	PCDHGA2	XP_019475842.1	175	2e-52	PREDICTED: protocadherin gamma-A8-like [Meleagris gallopavo]	sp|Q9Y5H1|PCDG2_HUMAN	107	2.22e-26	Protocadherin gamma-A2 OS=Homo sapiens GN=PCDHGA2 PE=2 SV=1	Hs14196462	107	2.83e-27	KOG3594	FOG: Cadherin repeats	K16495	1.25e-48	167	gga:100859022	protocadherin gamma subfamily A	-	-	-
Unigene0000242	ORTHOMCL25133	--	KGL72866.1	57.8	2e-08	hypothetical protein N309_00947, partial [Tinamus guttatus]	--	--	--	--	--	--	--	--	--	--	--	--	--	--	-	-	-
Unigene0000247	ORTHOMCL25134	SLC6A6	XP_015496053.1	676	0.0	PREDICTED: sodium- and chloride-dependent taurine transporter isoform X1 [Parus major]	sp|P31641|SC6A6_HUMAN	548	6.55e-174	Sodium- and chloride-dependent taurine transporter OS=Homo sapiens GN=SLC6A6 PE=1 SV=2	Hs4507045	540	1.54e-171	KOG3660	Sodium-neurotransmitter symporter	K05039	0.0	675	apla:101798943	solute carrier family 6 (neurotransmitter transporter, GABA) member 6/8/11/12/13	-	-	-
Unigene0000256	ORTHOMCL25135	MLLT4	XP_010192838.1	155	6e-42	PREDICTED: afadin-like, partial [Mesitornis unicolor]	sp|P55196|AFAD_HUMAN	121	3.50e-27	Afadin OS=Homo sapiens GN=MLLT4 PE=1 SV=3	--	--	--	--	--	K05702	1.51e-38	158	apla:101791405	afadin	-	-	-
Unigene0000258	ORTHOMCL25136	Arid4b	XP_013908094.1	284	4e-93	PREDICTED: AT-rich interactive domain-containing protein 4B [Thamnophis sirtalis]	sp|Q9JKB5|ARI4B_RAT	284	1.11e-85	AT-rich interactive domain-containing protein 4B OS=Rattus norvegicus GN=Arid4b PE=2 SV=1	Hs22035679_1	280	6.88e-91	KOG2744	DNA-binding proteins Bright/BRCAA1/RBP1 and related proteins containing BRIGHT domain	K19195	1.81e-88	294	gga:425840	AT-rich interactive domain-containing protein 4B	GO:0036211//protein modification process;GO:0044271//cellular nitrogen compound biosynthetic process;GO:0018023//peptidyl-lysine trimethylation;GO:0097659//nucleic acid-templated transcription;GO:0034645//cellular macromolecule biosynthetic process;GO:0032774//RNA biosynthetic process;GO:0032259//methylation;GO:0018130//heterocycle biosynthetic process;GO:0009987//cellular process;GO:0019538//pro…	GO:1901363//heterocyclic compound binding;GO:0005488//binding;GO:0097159//organic cyclic compound binding;GO:0003676//nucleic acid binding	GO:0043227//membrane-bounded organelle;GO:0043226//organelle;GO:0044464//cell part;GO:0005623//cell;GO:0005622//intracellular;GO:0043231//intracellular membrane-bounded organelle;GO:0044424//intracellular part;GO:0043229//intracellular organelle
Unigene0000260	ORTHOMCL25137	AR	APQ40569.1	906	0.0	androgen receptor [Tyto alba]	sp|O97776|ANDR_EULFC	788	0.0	Androgen receptor OS=Eulemur fulvus collaris GN=AR PE=2 SV=1	Hs21322252	758	0.0	KOG3575	FOG: Hormone receptors	K08557	0.0	894	gga:422165	androgen receptor	GO:0023014//signal transduction by protein phosphorylation;GO:0030522//intracellular receptor signaling pathway;GO:0001763//morphogenesis of a branching structure;GO:0048518//positive regulation of biological process;GO:0043412//macromolecule modification;GO:0007548//sex differentiation;GO:0060603//mammary gland duct morphogenesis;GO:0003008//system process;GO:0044271//cellular nitrogen compound …	GO:0005515//protein binding;GO:0019904//protein domain specific binding;GO:1901363//heterocyclic compound binding;GO:0043169//cation binding;GO:0046914//transition metal ion binding;GO:0038023//signaling receptor activity;GO:0003677//DNA binding;GO:0004879//RNA polymerase II transcription factor activity, ligand-activated sequence-specific DNA binding;GO:0001071//nucleic acid binding transcriptio…	GO:0043231//intracellular membrane-bounded organelle;GO:0005623//cell;GO:0016020//membrane;GO:0044464//cell part;GO:0005622//intracellular;GO:0043229//intracellular organelle;GO:0043226//organelle;GO:0044424//intracellular part;GO:0043227//membrane-bounded organelle
Unigene0000267	ORTHOMCL25138	--	KFV78145.1	63.5	6e-10	hypothetical protein N308_15080, partial [Struthio camelus australis]	--	--	--	--	--	--	--	--	--	--	--	--	--	--	-	-	-
Unigene0000277	ORTHOMCL25139	Camk2a	XP_012961710.1	431	2e-149	PREDICTED: calcium/calmodulin-dependent protein kinase type II subunit alpha [Anas platyrhynchos]	sp|P11275|KCC2A_RAT	339	9.38e-113	Calcium/calmodulin-dependent protein kinase type II subunit alpha OS=Rattus norvegicus GN=Camk2a PE=1 SV=1	Hs7706286	362	1.69e-122	KOG0033	Ca2+/calmodulin-dependent protein kinase, EF-Hand protein superfamily	K04515	3.12e-142	413	apla:101802786	calcium/calmodulin-dependent protein kinase (CaM kinase) II [EC:2.7.11.17]	GO:0007154//cell communication;GO:0009889//regulation of biosynthetic process;GO:0080090//regulation of primary metabolic process;GO:1903508//positive regulation of nucleic acid-templated transcription;GO:0007215//glutamate receptor signaling pathway;GO:0031328//positive regulation of cellular biosynthetic process;GO:0023051//regulation of signaling;GO:0010628//positive regulation of gene express…	GO:0005515//protein binding;GO:0016740//transferase activity;GO:1901363//heterocyclic compound binding;GO:0001883//purine nucleoside binding;GO:0016301//kinase activity;GO:0032550//purine ribonucleoside binding;GO:0032549//ribonucleoside binding;GO:0016773//phosphotransferase activity, alcohol group as acceptor;GO:0016772//transferase activity, transferring phosphorus-containing groups;GO:0097367…	GO:0005622//intracellular;GO:0043227//membrane-bounded organelle;GO:0043231//intracellular membrane-bounded organelle;GO:0032991//macromolecular complex;GO:0005623//cell;GO:0044464//cell part;GO:0016020//membrane;GO:0043005//neuron projection;GO:0043234//protein complex;GO:0044424//intracellular part;GO:0043229//intracellular organelle;GO:0043226//organelle;GO:0030425//dendrite;GO:0036477//somato…
Unigene0000294	ORTHOMCL25140	--	XP_016285137.1	58.2	4e-09	PREDICTED: period circadian protein homolog 2 [Monodelphis domestica]	--	--	--	--	Hs20474073	47.0	2.11e-07	KOG3564	GTPase-activating protein	--	--	--	--	--	-	-	-
Unigene0000296	ORTHOMCL25141	Igf2bp2	XP_013041757.1	130	1e-30	PREDICTED: insulin-like growth factor 2 mRNA-binding protein 2 isoform X4 [Anser cygnoides domesticus]	sp|Q5SF07|IF2B2_MOUSE	102	6.41e-22	Insulin-like growth factor 2 mRNA-binding protein 2 OS=Mus musculus GN=Igf2bp2 PE=1 SV=1	Hs5729884	101	1.86e-22	KOG2193	IGF-II mRNA-binding protein IMP, contains RRM and KH domains	K17392	1.46e-29	118	hgl:101710981	insulin-like growth factor 2 mRNA-binding protein 2	-	GO:1901363//heterocyclic compound binding;GO:0005488//binding;GO:0097159//organic cyclic compound binding;GO:0044822//poly(A) RNA binding;GO:0003676//nucleic acid binding;GO:0003723//RNA binding;GO:0003729//mRNA binding	GO:0005623//cell;GO:0044464//cell part;GO:0043229//intracellular organelle;GO:0043226//organelle;GO:0005622//intracellular;GO:0044424//intracellular part
Unigene0000305	ORTHOMCL25142	--	XP_009974413.1	110	1e-29	PREDICTED: homer protein homolog 1-like [Tyto alba]	--	--	--	--	--	--	--	--	--	K08135	1.59e-15	74.7	tgu:100225058	collagen, type XV, alpha	-	-	-
Unigene0000323	ORTHOMCL25143	Cacna1e	XP_019474150.1	525	1e-170	PREDICTED: voltage-dependent R-type calcium channel subunit alpha-1E isoform X6 [Meleagris gallopavo]	sp|Q61290|CAC1E_MOUSE	329	2.78e-102	Voltage-dependent R-type calcium channel subunit alpha-1E OS=Mus musculus GN=Cacna1e PE=1 SV=1	Hs4502529	312	3.10e-97	KOG2301	Voltage-gated Ca2+ channels, alpha1 subunits	K04852	1.56e-151	471	fpg:101921612	voltage-dependent calcium channel R type alpha-1E	-	-	-
Unigene0000329	ORTHOMCL1810	FANCL	XP_013037649.1	584	0.0	PREDICTED: E3 ubiquitin-protein ligase FANCL isoform X1 [Anser cygnoides domesticus]	sp|Q9NW38|FANCL_HUMAN	442	7.65e-152	E3 ubiquitin-protein ligase FANCL OS=Homo sapiens GN=FANCL PE=1 SV=2	Hs8922360	441	1.59e-152	KOG3268	Predicted E3 ubiquitin ligase	K10606	0.0	576	apla:101801202	E3 ubiquitin-protein ligase FANCL [EC:2.3.2.27]	-	-	-
Unigene0000342	ORTHOMCL434	MYF6	AFP28937.1	494	3e-176	MYF6 [Anser anser]	sp|Q01795|MYF6_CHICK	431	1.21e-152	Myogenic factor 6 OS=Gallus gallus GN=MYF6 PE=2 SV=1	Hs4505299	411	7.33e-146	KOG3960	Myogenic helix-loop-helix transcription factor	K18485	2.11e-159	450	mdo:100019693	myogenic factor 6	GO:0044271//cellular nitrogen compound biosynthetic process;GO:0032501//multicellular organismal process;GO:0008152//metabolic process;GO:0019438//aromatic compound biosynthetic process;GO:0034654//nucleobase-containing compound biosynthetic process;GO:0018130//heterocycle biosynthetic process;GO:0006807//nitrogen compound metabolic process;GO:0009987//cellular process;GO:0046483//heterocycle met…	GO:0044212//transcription regulatory region DNA binding;GO:0046983//protein dimerization activity;GO:0000975//regulatory region DNA binding;GO:1901363//heterocyclic compound binding;GO:0001067//regulatory region nucleic acid binding;GO:0005488//binding;GO:0097159//organic cyclic compound binding;GO:0005515//protein binding;GO:0003676//nucleic acid binding;GO:0003677//DNA binding	GO:0043226//organelle;GO:0005622//intracellular;GO:0044464//cell part;GO:0043229//intracellular organelle;GO:0043231//intracellular membrane-bounded organelle;GO:0044424//intracellular part;GO:0043227//membrane-bounded organelle;GO:0005623//cell
Unigene0000376	ORTHOMCL25144	CCDC58	XP_013056978.1	377	2e-132	PREDICTED: coiled-coil domain-containing protein 58 isoform X1 [Anser cygnoides domesticus]	sp|B5FX56|CCD58_TAEGU	229	2.96e-76	Coiled-coil domain-containing protein 58 OS=Taeniopygia guttata GN=CCDC58 PE=2 SV=1	Hs22043731	199	1.86e-65	KOG4613	Predicted component of DNA replication checkpoint response mechanism (S-M checkpoint)	--	--	--	--	--	-	-	-
Unigene0000380	ORTHOMCL25146	Abcb6	XP_010148107.1	203	2e-64	PREDICTED: ATP-binding cassette sub-family B member 6, mitochondrial, partial [Eurypyga helias]	sp|Q9DC29|ABCB6_MOUSE	179	4.77e-52	ATP-binding cassette sub-family B member 6, mitochondrial OS=Mus musculus GN=Abcb6 PE=1 SV=1	Hs9955963	176	7.26e-52	KOG0056	Heavy metal exporter HMT1, ABC superfamily	K05661	6.46e-64	213	gfr:102036966	ATP-binding cassette, subfamily B (MDR/TAP), member 6	-	-	-
Unigene0000392	ORTHOMCL25147	DTX2	XP_013045404.1	176	9e-49	PREDICTED: probable E3 ubiquitin-protein ligase DTX2 isoform X2 [Anser cygnoides domesticus]	sp|Q86UW9|DTX2_HUMAN	77.4	7.27e-15	Probable E3 ubiquitin-protein ligase DTX2 OS=Homo sapiens GN=DTX2 PE=1 SV=3	--	--	--	--	--	K06058	3.76e-43	159	apla:101795814	deltex [EC:2.3.2.27]	-	-	-
Unigene0000396	ORTHOMCL25148	TBCB	XP_001493874.1	347	3e-115	PREDICTED: tubulin-folding cofactor B isoform X1 [Equus caballus]	sp|Q5E951|TBCB_BOVIN	332	3.87e-111	Tubulin-folding cofactor B OS=Bos taurus GN=TBCB PE=2 SV=1	Hs4502849	323	3.27e-108	KOG3206	Alpha-tubulin folding cofactor B	K17262	6.53e-116	347	ecb:100060417	tubulin-folding cofactor B	GO:0006457//protein folding;GO:0044763//single-organism cellular process;GO:0048869//cellular developmental process;GO:0032502//developmental process;GO:0048856//anatomical structure development;GO:0044707//single-multicellular organism process;GO:0032501//multicellular organismal process;GO:0044767//single-organism developmental process;GO:0007275//multicellular organism development;GO:0044699//…	-	GO:0005623//cell;GO:0005622//intracellular;GO:0043226//organelle;GO:0043228//non-membrane-bounded organelle;GO:0044424//intracellular part;GO:0044464//cell part;GO:0043232//intracellular non-membrane-bounded organelle;GO:0005856//cytoskeleton;GO:0015630//microtubule cytoskeleton;GO:0043229//intracellular organelle
Unigene0000422	ORTHOMCL25151	TGM4	XP_013040313.1	537	0.0	PREDICTED: protein-glutamine gamma-glutamyltransferase 4 isoform X1 [Anser cygnoides domesticus]	sp|P49221|TGM4_HUMAN	254	1.28e-78	Protein-glutamine gamma-glutamyltransferase 4 OS=Homo sapiens GN=TGM4 PE=1 SV=2	--	--	--	--	--	K05621	2.13e-160	467	apla:101803896	transglutaminase 4 [EC:2.3.2.13]	GO:0009987//cellular process;GO:0008152//metabolic process;GO:0007320//insemination;GO:0022414//reproductive process;GO:0051704//multi-organism process;GO:0032501//multicellular organismal process;GO:0043170//macromolecule metabolic process;GO:0044260//cellular macromolecule metabolic process;GO:0071704//organic substance metabolic process;GO:0007620//copulation;GO:0036211//protein modification p…	GO:0043167//ion binding;GO:0005488//binding;GO:0043169//cation binding	-
Unigene0000423	ORTHOMCL25152	--	XP_019145015.1	75.1	4e-21	PREDICTED: syncytin-1-like [Corvus cornix cornix]	--	--	--	--	--	--	--	--	--	--	--	--	--	--	-	-	-
Unigene0000429	ORTHOMCL25153	ZNF22	XP_015706077.1	171	9e-49	PREDICTED: zinc finger protein 436-like isoform X2 [Coturnix japonica]	sp|Q5R4X5|ZNF22_PONAB	127	1.66e-36	Zinc finger protein 22 OS=Pongo abelii GN=ZNF22 PE=2 SV=1	Hs5902160	127	1.90e-37	KOG1721	FOG: Zn-finger	--	--	--	--	--	-	-	-
Unigene0000431	ORTHOMCL25154	--	XP_015140844.1	184	2e-58	PREDICTED: RNA-directed DNA polymerase from mobile element jockey-like, partial [Gallus gallus]	--	--	--	--	CE19447	79.7	3.30e-18	KOG1075	FOG: Reverse transcriptase	K16524	6.97e-37	136	gfr:102041435	A-kinase anchor protein 7	-	-	-
Unigene0000434	ORTHOMCL25155	MGAM	XP_013057694.1	488	7e-153	PREDICTED: maltase-glucoamylase, intestinal-like isoform X3 [Anser cygnoides domesticus]	sp|O43451|MGA_HUMAN	253	1.33e-70	Maltase-glucoamylase, intestinal OS=Homo sapiens GN=MGAM PE=1 SV=5	Hs20538669	254	6.19e-72	KOG1065	Maltase glucoamylase and related hydrolases, glycosyl hydrolase family 31	K12047	1.83e-110	371	fch:102046830	maltase-glucoamylase [EC:3.2.1.20 3.2.1.3]	-	-	-
Unigene0000437	ORTHOMCL25156	--	KQK79644.1	98.6	4e-23	B-cell lymphoma 6 protein [Amazona aestiva]	--	--	--	--	--	--	--	--	--	--	--	--	--	--	-	-	-
Unigene0000446	ORTHOMCL25157	pol	XP_010218741.1	350	3e-111	PREDICTED: LOW QUALITY PROTEIN: KRAB-A domain-containing protein 2, partial [Tinamus guttatus]	sp|P04323|POL3_DROME	196	2.36e-56	Retrovirus-related Pol polyprotein from transposon 17.6 OS=Drosophila melanogaster GN=pol PE=3 SV=1	At2g07660	293	3.86e-93	KOG0017	FOG: Transposon-encoded proteins with TYA, reverse transcriptase, integrase domains in various combinations	--	--	--	--	--	-	-	-
Unigene0000450	ORTHOMCL25158	SH3PXD2B	XP_003758838.1	280	7e-91	PREDICTED: SH3 and PX domain-containing protein 2B-like, partial [Sarcophilus harrisii]	sp|A1X283|SPD2B_HUMAN	276	5.72e-84	SH3 and PX domain-containing protein 2B OS=Homo sapiens GN=SH3PXD2B PE=1 SV=3	Hs22046240	101	3.60e-24	KOG4773	NADPH oxidase	--	--	--	--	--	GO:0022411//cellular component disassembly;GO:0070271//protein complex biogenesis;GO:0033036//macromolecule localization;GO:0032501//multicellular organismal process;GO:0044763//single-organism cellular process;GO:0009987//cellular process;GO:0022607//cellular component assembly;GO:0065003//macromolecular complex assembly;GO:0001501//skeletal system development;GO:0070727//cellular macromolecule …	GO:1902936//phosphatidylinositol bisphosphate binding;GO:0005515//protein binding;GO:1901981//phosphatidylinositol phosphate binding;GO:0019904//protein domain specific binding;GO:0005488//binding;GO:0043167//ion binding;GO:0035091//phosphatidylinositol binding;GO:0043168//anion binding;GO:0008289//lipid binding;GO:0005543//phospholipid binding	GO:0044464//cell part;GO:0043229//intracellular organelle;GO:0005856//cytoskeleton;GO:0015629//actin cytoskeleton;GO:0043232//intracellular non-membrane-bounded organelle;GO:0044424//intracellular part;GO:0043226//organelle;GO:0043228//non-membrane-bounded organelle;GO:0005622//intracellular;GO:0005623//cell
Unigene0000455	ORTHOMCL25159	MYH7	XP_010193905.1	147	1e-45	PREDICTED: myosin-6-like, partial [Colius striatus]	sp|P49824|MYH7_CANFA	143	2.21e-40	Myosin-7 OS=Canis familiaris GN=MYH7 PE=1 SV=3	Hs4557773	143	3.56e-41	KOG0161	Myosin class II heavy chain	K17751	3.49e-42	150	ccw:104685921	myosin heavy chain 6/7	GO:0009653//anatomical structure morphogenesis;GO:0003008//system process;GO:1901575//organic substance catabolic process;GO:0006936//muscle contraction;GO:0006793//phosphorus metabolic process;GO:0032502//developmental process;GO:0065007//biological regulation;GO:0044057//regulation of system process;GO:1901136//carbohydrate derivative catabolic process;GO:0006753//nucleoside phosphate metabolic…	GO:0005198//structural molecule activity;GO:0032549//ribonucleoside binding;GO:0032550//purine ribonucleoside binding;GO:0001882//nucleoside binding;GO:0017111//nucleoside-triphosphatase activity;GO:0008092//cytoskeletal protein binding;GO:0046983//protein dimerization activity;GO:0016787//hydrolase activity;GO:0005488//binding;GO:0016462//pyrophosphatase activity;GO:0042623//ATPase activity, cou…	GO:0031981//nuclear lumen;GO:0032432//actin filament bundle;GO:0043226//organelle;GO:0044428//nuclear part;GO:0043229//intracellular organelle;GO:0043234//protein complex;GO:0044424//intracellular part;GO:0044449//contractile fiber part;GO:0044446//intracellular organelle part;GO:0044430//cytoskeletal part;GO:0032991//macromolecular complex;GO:0043228//non-membrane-bounded organelle;GO:0044422//o…
Unigene0000462	ORTHOMCL25160	atpA	ADI40504.1	233	2e-75	mitochondrial H+-transporting ATP synthase F1 complex alpha subunit 1, partial [Scotophilus kuhlii]	sp|A1EA05|ATPA_AGRST	319	6.98e-108	ATP synthase subunit alpha, chloroplastic OS=Agrostis stolonifera GN=atpA PE=3 SV=1	AtCh008	301	1.03e-101	KOG1353	F0F1-type ATP synthase, alpha subunit	K02132	1.41e-75	239	aag:AaeL_AAEL012175	F-type H+-transporting ATPase subunit alpha	GO:0046128//purine ribonucleoside metabolic process;GO:0009056//catabolic process;GO:0044270//cellular nitrogen compound catabolic process;GO:0006812//cation transport;GO:1901576//organic substance biosynthetic process;GO:0006796//phosphate-containing compound metabolic process;GO:0046390//ribose phosphate biosynthetic process;GO:0009150//purine ribonucleotide metabolic process;GO:0046700//hetero…	GO:0042623//ATPase activity, coupled;GO:0042626//ATPase activity, coupled to transmembrane movement of substances;GO:0022892//substrate-specific transporter activity;GO:0097367//carbohydrate derivative binding;GO:0097159//organic cyclic compound binding;GO:0016787//hydrolase activity;GO:0022804//active transmembrane transporter activity;GO:0022891//substrate-specific transmembrane transporter act…	GO:0044422//organelle part;GO:0016469//proton-transporting two-sector ATPase complex;GO:0044424//intracellular part;GO:0031982//vesicle;GO:0005622//intracellular;GO:0031988//membrane-bounded vesicle;GO:0044446//intracellular organelle part;GO:0031975//envelope;GO:0016020//membrane;GO:0044444//cytoplasmic part;GO:0043234//protein complex;GO:0043227//membrane-bounded organelle;GO:0044429//mitochond…
Unigene0000504	ORTHOMCL25161	--	XP_013035292.1	166	5e-47	PREDICTED: limbin isoform X3 [Anser cygnoides domesticus]	--	--	--	--	--	--	--	--	--	K19608	5.62e-41	147	apla:101804702	ellis van creveld syndrome protein 2	-	-	-
Unigene0000520	ORTHOMCL25163	pol	XP_017947359.1	117	2e-30	PREDICTED: RNA-directed DNA polymerase homolog, partial [Xenopus tropicalis]	sp|P04323|POL3_DROME	119	2.06e-30	Retrovirus-related Pol polyprotein from transposon 17.6 OS=Drosophila melanogaster GN=pol PE=3 SV=1	At1g20390	199	4.34e-59	KOG0017	FOG: Transposon-encoded proteins with TYA, reverse transcriptase, integrase domains in various combinations	--	--	--	--	--	-	-	-
Unigene0000536	ORTHOMCL25165	--	XP_019326300.1	93.2	5e-29	PREDICTED: RNA-directed DNA polymerase from mobile element jockey-like, partial [Aptenodytes forsteri]	--	--	--	--	--	--	--	--	--	K09582	1.15e-18	87.8	apla:101795377	protein disulfide-isomerase A4 [EC:5.3.4.1]	-	-	-
Unigene0000546	ORTHOMCL25166	Zc3h18	XP_013053014.1	82.4	1e-16	PREDICTED: LOW QUALITY PROTEIN: zinc finger CCCH domain-containing protein 18, partial [Anser cygnoides domesticus]	sp|Q0P678|ZCH18_MOUSE	66.6	1.25e-12	Zinc finger CCCH domain-containing protein 18 OS=Mus musculus GN=Zc3h18 PE=1 SV=1	--	--	--	--	--	K13092	7.01e-17	80.9	apla:101804176	nuclear protein NHN1	-	-	-
Unigene0000549	ORTHOMCL25167	--	XP_015711464.1	60.8	7e-10	PREDICTED: receptor-type tyrosine-protein phosphatase beta isoform X3 [Coturnix japonica]	--	--	--	--	--	--	--	--	--	--	--	--	--	--	-	-	-
Unigene0000557	ORTHOMCL25168	SH3GLB2	XP_009475212.1	61.6	8e-08	PREDICTED: endophilin-B2 [Nipponia nippon]	sp|Q5ZJ81|SHLB2_CHICK	58.5	3.44e-08	Endophilin-B2 OS=Gallus gallus GN=SH3GLB2 PE=2 SV=1	Hs7705773	51.6	8.40e-07	KOG3725	SH3 domain protein SH3GLB	K11248	1.77e-07	58.5	gga:417197	endophilin-B	-	-	-
Unigene0000559	ORTHOMCL25169	SH3GLB2	XP_013054152.1	386	1e-127	PREDICTED: endophilin-B2 isoform X5 [Anser cygnoides domesticus]	sp|Q5ZJ81|SHLB2_CHICK	384	2.64e-126	Endophilin-B2 OS=Gallus gallus GN=SH3GLB2 PE=2 SV=1	Hs9910352	286	1.83e-89	KOG3725	SH3 domain protein SH3GLB	K11248	4.43e-126	385	mgp:100549330	endophilin-B	-	-	-
Unigene0000577	ORTHOMCL25171	Nnt	XP_009077747.1	147	7e-39	PREDICTED: NAD(P) transhydrogenase, mitochondrial-like [Acanthisitta chloris]	sp|Q61941|NNTM_MOUSE	147	2.91e-35	NAD(P) transhydrogenase, mitochondrial OS=Mus musculus GN=Nnt PE=1 SV=2	--	--	--	--	--	K00323	2.51e-37	147	cge:100766566	NAD(P) transhydrogenase [EC:1.6.1.2]	GO:0044710//single-organism metabolic process;GO:0015672//monovalent inorganic cation transport;GO:0044763//single-organism cellular process;GO:0006811//ion transport;GO:0006818//hydrogen transport;GO:0045333//cellular respiration;GO:0006812//cation transport;GO:0051234//establishment of localization;GO:0009987//cellular process;GO:0006091//generation of precursor metabolites and energy;GO:000681…	GO:0003824//catalytic activity;GO:0016652//oxidoreductase activity, acting on NAD(P)H, NAD(P) as acceptor;GO:1901265//nucleoside phosphate binding;GO:0000166//nucleotide binding;GO:0036094//small molecule binding;GO:1901363//heterocyclic compound binding;GO:0016651//oxidoreductase activity, acting on NAD(P)H;GO:0097159//organic cyclic compound binding;GO:0005488//binding;GO:0008746//NAD(P)+ trans…	GO:0031224//intrinsic component of membrane;GO:0044464//cell part;GO:0043231//intracellular membrane-bounded organelle;GO:0005623//cell;GO:0005622//intracellular;GO:0043227//membrane-bounded organelle;GO:0005739//mitochondrion;GO:0044422//organelle part;GO:0016020//membrane;GO:0005743//mitochondrial inner membrane;GO:0044446//intracellular organelle part;GO:0005737//cytoplasm;GO:0044425//membrane…
Unigene0000582	ORTHOMCL25172	At1g48120	XP_010160950.1	65.1	7e-11	PREDICTED: uncharacterized protein LOC104520842 [Antrostomus carolinensis]	sp|Q9LNG5|PPP7L_ARATH	68.6	1.54e-13	Serine/threonine-protein phosphatase 7 long form homolog OS=Arabidopsis thaliana GN=At1g48120 PE=2 SV=1	--	--	--	--	--	--	--	--	--	--	-	-	-
Unigene0000584	ORTHOMCL25173	B3GALNT1	XP_013048464.1	152	8e-42	PREDICTED: UDP-GalNAc:beta-1,3-N-acetylgalactosaminyltransferase 1 isoform X1 [Anser cygnoides domesticus]	sp|Q5RAL7|B3GL1_PONAB	91.3	4.70e-20	UDP-GalNAc:beta-1,3-N-acetylgalactosaminyltransferase 1 OS=Pongo abelii GN=B3GALNT1 PE=2 SV=1	Hs4502343	91.3	7.76e-21	KOG2287	Galactosyltransferases	K00719	2.12e-39	144	apla:101804909	galactosylgalactosylglucosylceramide beta-D-acetylgalactosaminyltransferase [EC:2.4.1.79]	-	-	-
Unigene0000587	ORTHOMCL25174	PRKCQ	XP_009977080.1	335	4e-116	PREDICTED: protein kinase C theta type-like, partial [Tauraco erythrolophus]	sp|Q04759|KPCT_HUMAN	311	1.91e-102	Protein kinase C theta type OS=Homo sapiens GN=PRKCQ PE=1 SV=3	Hs5453976	311	2.97e-103	KOG0694	Serine/threonine protein kinase	K18052	4.11e-113	341	apla:101804738	novel protein kinase C theta type [EC:2.7.11.13]	GO:0007165//signal transduction;GO:0036211//protein modification process;GO:0044267//cellular protein metabolic process;GO:0043412//macromolecule modification;GO:0019538//protein metabolic process;GO:0006464//cellular protein modification process;GO:0006793//phosphorus metabolic process;GO:0050789//regulation of biological process;GO:0044699//single-organism process;GO:0044700//single organism si…	GO:0043167//ion binding;GO:0016740//transferase activity;GO:0004674//protein serine/threonine kinase activity;GO:0032550//purine ribonucleoside binding;GO:0097367//carbohydrate derivative binding;GO:0036094//small molecule binding;GO:0016301//kinase activity;GO:0001883//purine nucleoside binding;GO:0016772//transferase activity, transferring phosphorus-containing groups;GO:0032549//ribonucleoside…	-
Unigene0000592	ORTHOMCL25175	SELE	XP_013045621.1	373	5e-126	PREDICTED: E-selectin-like isoform X1 [Anser cygnoides domesticus]	sp|Q95LG1|LYAM2_HORSE	153	1.96e-40	E-selectin OS=Equus caballus GN=SELE PE=2 SV=1	Hs4506871	143	1.67e-37	KOG4297	C-type lectin	K06494	3.96e-60	206	apla:101793849	selectin, endothelial cell	-	-	-
Unigene0000603	ORTHOMCL25177	--	XP_010786865.1	52.8	1e-06	PREDICTED: collagen alpha-1(X) chain-like [Notothenia coriiceps]	--	--	--	--	--	--	--	--	--	--	--	--	--	--	-	-	-
Unigene0000610	ORTHOMCL25178	SLC35F2	XP_012960893.1	186	3e-57	PREDICTED: solute carrier family 35 member F2 isoform X3 [Anas platyrhynchos]	sp|Q8IXU6|S35F2_HUMAN	158	1.61e-47	Solute carrier family 35 member F2 OS=Homo sapiens GN=SLC35F2 PE=1 SV=1	Hs13435133	155	2.64e-47	KOG2766	Predicted membrane protein	K15287	8.43e-57	183	apla:101803517	solute carrier family 35, member F1/2	-	-	-
Unigene0000620	ORTHOMCL25181	--	EMC84033.1	67.4	7e-20	hypothetical protein A306_07688 [Columba livia]	--	--	--	--	--	--	--	--	--	--	--	--	--	--	-	-	-
Unigene0000621	ORTHOMCL25182	NPFFR2	XP_013027998.1	192	2e-59	PREDICTED: neuropeptide FF receptor 1 [Anser cygnoides domesticus]	sp|Q9Y5X5|NPFF2_HUMAN	112	2.50e-29	Neuropeptide FF receptor 2 OS=Homo sapiens GN=NPFFR2 PE=1 SV=2	Hs16604258	112	9.62e-31	KOG3656	FOG: 7 transmembrane receptor	K04240	1.52e-59	191	apla:101789985	neuropeptide FF receptor 1	GO:0023052//signaling;GO:0050794//regulation of cellular process;GO:0009987//cellular process;GO:0044699//single-organism process;GO:0050896//response to stimulus;GO:0007165//signal transduction;GO:0050789//regulation of biological process;GO:0051716//cellular response to stimulus;GO:0007154//cell communication;GO:0044700//single organism signaling;GO:0044763//single-organism cellular process;GO:…	GO:0004888//transmembrane signaling receptor activity;GO:0004871//signal transducer activity;GO:0004930//G-protein coupled receptor activity;GO:0004872//receptor activity;GO:0001653//peptide receptor activity;GO:0008528//G-protein coupled peptide receptor activity;GO:0060089//molecular transducer activity;GO:0099600//transmembrane receptor activity;GO:0038023//signaling receptor activity	GO:0031224//intrinsic component of membrane;GO:0044425//membrane part;GO:0016020//membrane
Unigene0000633	ORTHOMCL25183	TSC2	XP_010568777.1	2047	0.0	PREDICTED: tuberin isoform X7 [Haliaeetus leucocephalus]	sp|P49815|TSC2_HUMAN	1716	0.0	Tuberin OS=Homo sapiens GN=TSC2 PE=1 SV=2	Hs10938008	1732	0.0	KOG3687	Tuberin - Rap/ran-GTPase-activating protein	K07207	0.0	2023	gga:416552	tuberous sclerosis 2	-	-	-
Unigene0000641	ORTHOMCL25184	--	XP_019477622.1	71.6	1e-13	PREDICTED: ganglioside-induced differentiation-associated protein 1-like 1 [Meleagris gallopavo]	--	--	--	--	--	--	--	--	--	--	--	--	--	--	-	-	-
Unigene0000643	ORTHOMCL25185	--	EMC82251.1	55.8	4e-07	hypothetical protein A306_09799 [Columba livia]	--	--	--	--	--	--	--	--	--	--	--	--	--	--	-	-	-
Unigene0000647	ORTHOMCL25187	Fam214b	XP_013055947.1	1231	0.0	PREDICTED: protein FAM214B isoform X1 [Anser cygnoides domesticus]	sp|Q5PQM8|F214B_RAT	432	2.82e-139	Protein FAM214B OS=Rattus norvegicus GN=Fam214b PE=2 SV=1	Hs13378155	270	2.23e-80	KOG2306	Uncharacterized conserved protein	--	--	--	--	--	-	-	-
Unigene0000652	ORTHOMCL25189	NPY2R	XP_013031203.1	405	2e-141	PREDICTED: neuropeptide Y receptor type 2-like [Anser cygnoides domesticus]	sp|Q9DDN6|NPY2R_CHICK	233	6.14e-75	Neuropeptide Y receptor type 2 OS=Gallus gallus GN=NPY2R PE=3 SV=1	Hs4505447	217	1.39e-69	KOG3656	FOG: 7 transmembrane receptor	K04205	7.93e-142	405	apla:101792344	neuropeptide Y receptor type 2	-	-	-
Unigene0000653	ORTHOMCL25190	--	XP_019473702.1	63.2	8e-11	PREDICTED: ADP-ribosylation factor-like protein 13A isoform X2 [Meleagris gallopavo]	--	--	--	--	--	--	--	--	--	--	--	--	--	--	-	-	-
Unigene0000666	ORTHOMCL25191	--	XP_010218741.1	217	1e-62	PREDICTED: LOW QUALITY PROTEIN: KRAB-A domain-containing protein 2, partial [Tinamus guttatus]	--	--	--	--	At4g16910	143	3.42e-39	KOG0017	FOG: Transposon-encoded proteins with TYA, reverse transcriptase, integrase domains in various combinations	--	--	--	--	--	-	-	-
Unigene0000680	ORTHOMCL25192	SLC6A1	ETE62422.1	114	8e-29	Sodium- and chloride-dependent GABA transporter 1, partial [Ophiophagus hannah]	sp|P30531|SC6A1_HUMAN	66.6	2.74e-13	Sodium- and chloride-dependent GABA transporter 1 OS=Homo sapiens GN=SLC6A1 PE=2 SV=2	Hs4507039	66.6	4.26e-14	KOG3660	Sodium-neurotransmitter symporter	K05034	2.40e-18	83.2	phi:102105393	solute carrier family 6 (neurotransmitter transporter, GABA) member 1	GO:0051234//establishment of localization;GO:0050804//modulation of synaptic transmission;GO:0015800//acidic amino acid transport;GO:0050896//response to stimulus;GO:0044085//cellular component biogenesis;GO:0043933//macromolecular complex subunit organization;GO:0015718//monocarboxylic acid transport;GO:0010243//response to organonitrogen compound;GO:0006810//transport;GO:0015812//gamma-aminobut…	GO:0005215//transporter activity;GO:0015171//amino acid transmembrane transporter activity;GO:0005283//sodium:amino acid symporter activity;GO:0015077//monovalent inorganic cation transmembrane transporter activity;GO:0015081//sodium ion transmembrane transporter activity;GO:0022857//transmembrane transporter activity;GO:0046943//carboxylic acid transmembrane transporter activity;GO:0022891//subs…	GO:0005623//cell;GO:0044425//membrane part;GO:0016020//membrane;GO:0042995//cell projection;GO:0044464//cell part;GO:0016021//integral component of membrane;GO:0031224//intrinsic component of membrane;GO:0043005//neuron projection;GO:0097458//neuron part
Unigene0000687	ORTHOMCL25193	HMCN1	XP_013049358.1	154	1e-42	PREDICTED: hemicentin-2-like, partial [Anser cygnoides domesticus]	sp|Q96RW7|HMCN1_HUMAN	72.8	3.29e-15	Hemicentin-1 OS=Homo sapiens GN=HMCN1 PE=1 SV=2	Hs20536571	72.8	5.12e-16	KOG4475	FOG: Immunoglobin and related proteins	K17341	1.78e-35	132	apla:101789391	hemicentin	-	-	-
Unigene0000695	ORTHOMCL25194	SEZ6L	XP_015130977.1	213	1e-61	PREDICTED: seizure 6-like protein isoform X1 [Gallus gallus]	sp|Q9BYH1|SE6L1_HUMAN	73.9	2.43e-14	Seizure 6-like protein OS=Homo sapiens GN=SEZ6L PE=1 SV=1	--	--	--	--	--	--	--	--	--	--	-	-	-
Unigene0000696	ORTHOMCL25195	CCDC167	KFO63826.1	98.2	3e-25	Coiled-coil domain-containing protein 167, partial [Corvus brachyrhynchos]	sp|Q9P0B6|CC167_HUMAN	61.2	8.63e-12	Coiled-coil domain-containing protein 167 OS=Homo sapiens GN=CCDC167 PE=1 SV=2	--	--	--	--	--	--	--	--	--	--	-	-	-
Unigene0000697	ORTHOMCL25196	--	KYO40325.1	67.8	2e-10	hypothetical protein Y1Q_0009002 [Alligator mississippiensis]	--	--	--	--	--	--	--	--	--	--	--	--	--	--	-	-	-
Unigene0000722	ORTHOMCL25197	Lamb1	XP_015148807.1	229	3e-68	PREDICTED: laminin subunit beta-2-like isoform X1 [Gallus gallus]	sp|P02469|LAMB1_MOUSE	115	1.94e-29	Laminin subunit beta-1 OS=Mus musculus GN=Lamb1 PE=1 SV=3	Hs4504951	112	1.61e-29	KOG0994	Extracellular matrix glycoprotein Laminin subunit beta	K06243	1.42e-64	217	fpg:101924542	laminin, beta 2	-	-	-
Unigene0000728	ORTHOMCL25198	--	XP_013055635.1	156	9e-43	PREDICTED: uncharacterized protein LOC106048285, partial [Anser cygnoides domesticus]	--	--	--	--	--	--	--	--	--	--	--	--	--	--	-	-	-
Unigene0000733	ORTHOMCL25199	--	XP_009936205.1	78.2	1e-21	PREDICTED: LOW QUALITY PROTEIN: RNA-directed DNA polymerase from mobile element jockey-like [Opisthocomus hoazin]	--	--	--	--	--	--	--	--	--	K12958	3.68e-13	55.8	fpg:101912583	caveolin 2	-	-	-
Unigene0000734	ORTHOMCL25200	MFSD9	XP_013045709.1	145	1e-37	PREDICTED: major facilitator superfamily domain-containing protein 9 isoform X2 [Anser cygnoides domesticus]	sp|Q8NBP5|MFSD9_HUMAN	101	1.31e-22	Major facilitator superfamily domain-containing protein 9 OS=Homo sapiens GN=MFSD9 PE=2 SV=2	Hs14249324	101	2.03e-23	KOG2615	Permease of the major facilitator superfamily	--	--	--	--	--	-	-	-
Unigene0000746	ORTHOMCL25202	Aif1l	EOB05922.1	168	2e-46	Ionized calcium-binding adapter molecule 2, partial [Anas platyrhynchos]	sp|Q9EQX4|AIF1L_MOUSE	156	1.24e-42	Allograft inflammatory factor 1-like OS=Mus musculus GN=Aif1l PE=2 SV=1	Hs13899241	155	5.89e-43	KOG0027	Calmodulin and related proteins (EF-Hand superfamily)	K18617	6.78e-47	169	clv:102091511	allograft inflammatory factor 1	-	-	-
Unigene0000773	ORTHOMCL25203	--	XP_014807972.1	68.6	2e-12	PREDICTED: uncharacterized family 31 glucosidase KIAA1161-like isoform X1 [Calidris pugnax]	--	--	--	--	--	--	--	--	--	--	--	--	--	--	-	-	-
Unigene0000781	ORTHOMCL2037	--	XP_013041265.1	50.8	4e-06	PREDICTED: uncharacterized protein LOC106038975 [Anser cygnoides domesticus]	--	--	--	--	--	--	--	--	--	--	--	--	--	--	-	-	-
Unigene0000782	ORTHOMCL25204	--	XP_010707985.1	51.2	9e-06	PREDICTED: store-operated calcium entry-associated regulatory factor isoform X1 [Meleagris gallopavo]	--	--	--	--	--	--	--	--	--	--	--	--	--	--	-	-	-
Unigene0000787	ORTHOMCL25205	--	XP_013226159.1	63.5	1e-08	PREDICTED: protein AMBP [Columba livia]	--	--	--	--	--	--	--	--	--	--	--	--	--	--	-	-	-
Unigene0000793	ORTHOMCL25206	TY3B-I	CBN80961.1	102	4e-24	Retrovirus polyprotein [Dicentrarchus labrax]	sp|Q7LHG5|YI31B_YEAST	105	1.19e-26	Transposon Ty3-I Gag-Pol polyprotein OS=Saccharomyces cerevisiae (strain ATCC 204508 / S288c) GN=TY3B-I PE=3 SV=2	At1g20390	147	2.50e-42	KOG0017	FOG: Transposon-encoded proteins with TYA, reverse transcriptase, integrase domains in various combinations	--	--	--	--	--	-	-	-
Unigene0000796	ORTHOMCL162	Mb2253c	XP_013967621.1	229	4e-66	PREDICTED: LOW QUALITY PROTEIN: uncharacterized protein LOC100684728 [Canis lupus familiaris]	sp|P64956|Y2253_MYCBO	49.7	8.77e-06	Uncharacterized protein Mb2253c OS=Mycobacterium bovis (strain ATCC BAA-935 / AF2122/97) GN=Mb2253c PE=3 SV=1	At1g20390	184	1.08e-52	KOG0017	FOG: Transposon-encoded proteins with TYA, reverse transcriptase, integrase domains in various combinations	--	--	--	--	--	-	-	-
Unigene0000807	ORTHOMCL25208	ZNF214	KFW00148.1	213	2e-62	Zinc finger protein 180, partial [Eurypyga helias]	sp|Q9UL59|ZN214_HUMAN	198	3.10e-54	Zinc finger protein 214 OS=Homo sapiens GN=ZNF214 PE=2 SV=2	Hs7019581	198	4.44e-55	KOG1721	FOG: Zn-finger	K09228	2.11e-61	226	apla:101799628	KRAB domain-containing zinc finger protein	-	-	-
Unigene0000813	ORTHOMCL25209	HTR6	EOA92859.1	107	2e-28	5-hydroxytryptamine receptor 6, partial [Anas platyrhynchos]	sp|Q5IS65|5HT6R_PANTR	81.3	5.49e-17	5-hydroxytryptamine receptor 6 OS=Pan troglodytes GN=HTR6 PE=2 SV=1	Hs4504545	80.9	9.49e-18	KOG3656	FOG: 7 transmembrane receptor	K04162	2.61e-24	103	fch:102052905	5-hydroxytryptamine receptor 6	-	-	-
Unigene0000814	ORTHOMCL25210	CDC20	XP_013033414.1	94.4	5e-18	PREDICTED: cell division cycle protein 20 homolog [Anser cygnoides domesticus]	sp|Q12834|CDC20_HUMAN	81.6	3.61e-15	Cell division cycle protein 20 homolog OS=Homo sapiens GN=CDC20 PE=1 SV=2	Hs4557437	81.6	5.41e-16	KOG0305	Anaphase promoting complex, Cdc20, Cdh1, and Ama1 subunits	K03363	4.77e-18	92.4	mgp:100539515	cell division cycle 20, cofactor of APC complex	-	-	-
Unigene0000828	ORTHOMCL25212	KIAA0753	XP_015501798.1	94.7	4e-21	PREDICTED: protein moonraker isoform X2 [Parus major]	sp|Q2KHM9|K0753_HUMAN	73.2	6.18e-15	Uncharacterized protein KIAA0753 OS=Homo sapiens GN=KIAA0753 PE=1 SV=3	--	--	--	--	--	--	--	--	--	--	-	-	-
Unigene0000830	ORTHOMCL25213	SCLY	XP_009991838.1	113	3e-27	PREDICTED: selenocysteine lyase [Chaetura pelagica]	sp|Q96I15|SCLY_HUMAN	78.6	1.84e-15	Selenocysteine lyase OS=Homo sapiens GN=SCLY PE=1 SV=4	Hs19923803	79.0	2.75e-16	KOG1549	Cysteine desulfurase NFS1	K01763	5.09e-23	101	apla:101804761	selenocysteine lyase [EC:4.4.1.16]	-	GO:0003824//catalytic activity;GO:0005488//binding;GO:0043167//ion binding;GO:0043168//anion binding	-
Unigene0000838	ORTHOMCL25214	cep152	XP_010204323.1	191	3e-57	PREDICTED: centrosomal protein of 152 kDa-like, partial [Colius striatus]	sp|Q498G2|CE152_XENLA	94.0	3.54e-22	Centrosomal protein of 152 kDa OS=Xenopus laevis GN=cep152 PE=2 SV=1	--	--	--	--	--	K16728	1.26e-55	191	apla:101797600	centrosomal protein CEP152	-	-	-
Unigene0000847	ORTHOMCL25217	--	XP_009483496.1	53.5	2e-07	PREDICTED: transcriptional adapter 2-beta, partial [Pelecanus crispus]	--	--	--	--	--	--	--	--	--	--	--	--	--	--	-	-	-
Unigene0000849	ORTHOMCL2060	HOXA6	XP_005022138.1	485	1e-166	PREDICTED: homeobox protein Hox-A6 [Anas platyrhynchos]	sp|Q5YLH5|HXA6_CHICK	468	2.18e-161	Homeobox protein Hox-A6 OS=Gallus gallus GN=HOXA6 PE=2 SV=1	Hs13489077	429	7.21e-147	KOG0489	Transcription factor zerknullt and related HOX domain proteins	K09306	2.18e-167	485	apla:101804562	homeobox protein HoxA/B/C6	GO:0071704//organic substance metabolic process;GO:0010467//gene expression;GO:0019438//aromatic compound biosynthetic process;GO:0034654//nucleobase-containing compound biosynthetic process;GO:0003002//regionalization;GO:0007275//multicellular organism development;GO:0090304//nucleic acid metabolic process;GO:1901362//organic cyclic compound biosynthetic process;GO:0009987//cellular process;GO:0…	GO:0005488//binding;GO:0003677//DNA binding;GO:1901363//heterocyclic compound binding;GO:0097159//organic cyclic compound binding;GO:0003676//nucleic acid binding;GO:0001071//nucleic acid binding transcription factor activity	GO:0005623//cell;GO:0043227//membrane-bounded organelle;GO:0044464//cell part;GO:0005622//intracellular;GO:0044424//intracellular part;GO:0043229//intracellular organelle;GO:0043226//organelle;GO:0043231//intracellular membrane-bounded organelle
Unigene0000861	ORTHOMCL25219	--	XP_017652045.1	56.6	1e-06	PREDICTED: splicing factor 3A subunit 2-like [Nannospalax galili]	--	--	--	--	--	--	--	--	--	--	--	--	--	--	-	-	-
Unigene0000884	ORTHOMCL25223	ITIH6	XP_004950828.1	105	2e-25	PREDICTED: inter-alpha-trypsin inhibitor heavy chain H6 isoform X1 [Gallus gallus]	sp|Q6UXX5|ITIH6_HUMAN	76.6	1.15e-16	Inter-alpha-trypsin inhibitor heavy chain H6 OS=Homo sapiens GN=ITIH6 PE=2 SV=1	--	--	--	--	--	--	--	--	--	--	-	-	-
Unigene0000894	ORTHOMCL25224	PPM1L	EMP32718.1	216	2e-62	Protein phosphatase 1L, partial [Chelonia mydas]	sp|Q5SGD2|PPM1L_HUMAN	218	3.72e-61	Protein phosphatase 1L OS=Homo sapiens GN=PPM1L PE=1 SV=1	Hs21245120	216	9.30e-64	KOG0698	Serine/threonine protein phosphatase	K17506	9.62e-63	218	oaa:100077531	protein phosphatase 1L [EC:3.1.3.16]	GO:0050789//regulation of biological process;GO:0008152//metabolic process;GO:0051716//cellular response to stimulus;GO:0007165//signal transduction;GO:0007166//cell surface receptor signaling pathway;GO:0006796//phosphate-containing compound metabolic process;GO:0050794//regulation of cellular process;GO:0044699//single-organism process;GO:0050896//response to stimulus;GO:0009987//cellular proce…	GO:0004721//phosphoprotein phosphatase activity;GO:0016788//hydrolase activity, acting on ester bonds;GO:0042578//phosphoric ester hydrolase activity;GO:0003824//catalytic activity;GO:0016787//hydrolase activity;GO:0016791//phosphatase activity	-
Unigene0000901	ORTHOMCL25225	--	XP_013057388.1	128	2e-36	PREDICTED: LOW QUALITY PROTEIN: insulin-like growth factor-binding protein 4 [Anser cygnoides domesticus]	--	--	--	--	--	--	--	--	--	--	--	--	--	--	-	-	-
Unigene0000904	ORTHOMCL25226	ORMDL1	XP_009333245.1	324	4e-105	PREDICTED: ORM1-like protein 1 isoform X1 [Pygoscelis adeliae]	sp|Q5R8X5|ORML1_PONAB	311	2.41e-102	ORM1-like protein 1 OS=Pongo abelii GN=ORMDL1 PE=2 SV=1	Hs7706009	311	3.75e-103	KOG3319	Predicted membrane protein	--	--	--	--	--	GO:0044699//single-organism process;GO:0044237//cellular metabolic process;GO:0008152//metabolic process;GO:1901564//organonitrogen compound metabolic process;GO:0044238//primary metabolic process;GO:0044710//single-organism metabolic process;GO:0006643//membrane lipid metabolic process;GO:0044763//single-organism cellular process;GO:0006629//lipid metabolic process;GO:0006807//nitrogen compound …	-	GO:0016020//membrane;GO:0031224//intrinsic component of membrane;GO:0044425//membrane part
Unigene0000907	ORTHOMCL25227	--	XP_015148353.1	65.1	9e-11	PREDICTED: maestro heat-like repeat-containing protein family member 7 isoform X2 [Gallus gallus]	--	--	--	--	--	--	--	--	--	--	--	--	--	--	-	-	-
Unigene0000923	ORTHOMCL25229	MTMR2	XP_009701368.1	73.9	4e-15	PREDICTED: myotubularin-related protein 2-like, partial [Cariama cristata]	sp|Q5ZIV1|MTMR2_CHICK	76.6	4.24e-16	Myotubularin-related protein 2 OS=Gallus gallus GN=MTMR2 PE=2 SV=1	Hs7705564	71.2	5.60e-15	KOG4471	Phosphatidylinositol 3-phosphate 3-phosphatase myotubularin MTM1	K18081	2.18e-15	76.6	phi:102108667	myotubularin-related protein 1/2 [EC:3.1.3.64 3.1.3.95]	-	-	-
Unigene0000925	ORTHOMCL25230	--	EOB03159.1	75.1	3e-13	hypothetical protein Anapl_08486 [Anas platyrhynchos]	--	--	--	--	--	--	--	--	--	--	--	--	--	--	-	-	-
Unigene0000934	ORTHOMCL2093	YBX2	XP_016106466.1	95.1	4e-23	PREDICTED: Y-box-binding protein 2-A-like isoform X3 [Sinocyclocheilus grahami]	sp|Q9Y2T7|YBOX2_HUMAN	87.0	6.45e-21	Y-box-binding protein 2 OS=Homo sapiens GN=YBX2 PE=1 SV=2	Hs7705751	87.0	1.00e-21	KOG3070	Predicted RNA-binding protein containing PIN domain and invovled in translation or RNA processing	K09276	6.53e-22	90.9	xtr:549431	Y-box-binding protein 1	GO:0044271//cellular nitrogen compound biosynthetic process;GO:1901566//organonitrogen compound biosynthetic process;GO:0006351//transcription, DNA-templated;GO:0043604//amide biosynthetic process;GO:0010467//gene expression;GO:0009058//biosynthetic process;GO:0018130//heterocycle biosynthetic process;GO:0032774//RNA biosynthetic process;GO:0006139//nucleobase-containing compound metabolic proces…	GO:1901363//heterocyclic compound binding;GO:0005488//binding;GO:0003676//nucleic acid binding;GO:0097159//organic cyclic compound binding	GO:0032991//macromolecular complex;GO:0005622//intracellular;GO:0044424//intracellular part;GO:0044464//cell part;GO:0005623//cell
Unigene0000938	ORTHOMCL25232	PITPNB	XP_019362210.1	537	0.0	PREDICTED: phosphatidylinositol transfer protein beta isoform [Gavialis gangeticus]	sp|Q9TR36|PIPNB_BOVIN	508	3.28e-173	Phosphatidylinositol transfer protein beta isoform OS=Bos taurus GN=PITPNB PE=1 SV=3	Hs6912594	507	1.03e-173	KOG3668	Phosphatidylinositol transfer protein	--	--	--	--	--	-	-	-
Unigene0000968	ORTHOMCL25234	Vcpkmt	XP_013057819.1	158	7e-43	PREDICTED: protein-lysine methyltransferase METTL21D, partial [Anser cygnoides domesticus]	sp|Q8C436|MT21D_MOUSE	129	5.96e-33	Protein-lysine methyltransferase METTL21D OS=Mus musculus GN=Vcpkmt PE=2 SV=2	--	--	--	--	--	--	--	--	--	--	-	-	-
Unigene0000999	ORTHOMCL25237	Macf1	XP_016153018.1	180	3e-45	PREDICTED: dystonin isoform X1 [Ficedula albicollis]	sp|D3ZHV2|MACF1_RAT	84.0	2.35e-15	Microtubule-actin cross-linking factor 1 OS=Rattus norvegicus GN=Macf1 PE=1 SV=1	Hs15011908	84.3	2.53e-16	KOG0516	Dystonin, GAS (Growth-arrest-specific protein), and related proteins	K10382	1.16e-36	152	mcf:101866835	dystonin	GO:0043062//extracellular structure organization;GO:0008088//axo-dendritic transport;GO:0050896//response to stimulus;GO:0000904//cell morphogenesis involved in differentiation;GO:0051179//localization;GO:0006810//transport;GO:0034329//cell junction assembly;GO:0044085//cellular component biogenesis;GO:0046907//intracellular transport;GO:0051649//establishment of localization in cell;GO:0048699//…	GO:0046872//metal ion binding;GO:0043169//cation binding;GO:0046983//protein dimerization activity;GO:0005515//protein binding;GO:0005488//binding;GO:0008092//cytoskeletal protein binding;GO:0008017//microtubule binding;GO:0015631//tubulin binding;GO:0005102//receptor binding;GO:0044877//macromolecular complex binding;GO:0032403//protein complex binding;GO:0043167//ion binding	GO:0043227//membrane-bounded organelle;GO:0043229//intracellular organelle;GO:0099512//supramolecular fiber;GO:0016020//membrane;GO:0043292//contractile fiber;GO:0030054//cell junction;GO:0031674//I band;GO:0031224//intrinsic component of membrane;GO:0044430//cytoskeletal part;GO:0042175//nuclear outer membrane-endoplasmic reticulum membrane network;GO:0044464//cell part;GO:0044424//intracellular…
Unigene0001007	ORTHOMCL25239	DTNB	KQK80808.1	242	2e-81	dystrobrevin beta-like protein [Amazona aestiva]	sp|O60941|DTNB_HUMAN	234	1.13e-73	Dystrobrevin beta OS=Homo sapiens GN=DTNB PE=1 SV=1	Hs15147341	234	5.56e-75	KOG4301	Beta-dystrobrevin	--	--	--	--	--	-	-	-
Unigene0001028	ORTHOMCL25240	--	KFV15914.1	50.8	7e-10	hypothetical protein N340_05058, partial [Tauraco erythrolophus]	--	--	--	--	--	--	--	--	--	--	--	--	--	--	-	-	-
Unigene0001033	ORTHOMCL2134	--	XP_009556525.1	79.0	3e-16	PREDICTED: LOW QUALITY PROTEIN: uncharacterized protein LOC104056927, partial [Cuculus canorus]	--	--	--	--	At1g37200	63.2	5.62e-13	KOG0017	FOG: Transposon-encoded proteins with TYA, reverse transcriptase, integrase domains in various combinations	--	--	--	--	--	-	-	-
Unigene0001046	ORTHOMCL25241	--	EGW05778.1	50.8	1e-06	hypothetical protein I79_021651, partial [Cricetulus griseus]	--	--	--	--	--	--	--	--	--	--	--	--	--	--	-	-	-
Unigene0001047	ORTHOMCL25242	Dffb	XP_013054030.1	124	4e-32	PREDICTED: DNA fragmentation factor subunit beta [Anser cygnoides domesticus]	sp|O54788|DFFB_MOUSE	84.3	6.19e-18	DNA fragmentation factor subunit beta OS=Mus musculus GN=Dffb PE=1 SV=1	--	--	--	--	--	K02311	1.79e-32	124	apla:101791331	DNA fragmentation factor, 40 kD, beta subunit [EC:3.-.-.-]	GO:0009056//catabolic process;GO:1901360//organic cyclic compound metabolic process;GO:0006807//nitrogen compound metabolic process;GO:1901361//organic cyclic compound catabolic process;GO:0044265//cellular macromolecule catabolic process;GO:0046700//heterocycle catabolic process;GO:0071704//organic substance metabolic process;GO:0006259//DNA metabolic process;GO:0044270//cellular nitrogen compou…	GO:0003824//catalytic activity	GO:0044464//cell part;GO:0005622//intracellular;GO:0044424//intracellular part;GO:0005623//cell
Unigene0001052	ORTHOMCL25243	Aldh6a1	XP_012403168.1	65.1	6e-10	PREDICTED: methylmalonate-semialdehyde dehydrogenase [acylating], mitochondrial [Sarcophilus harrisii]	sp|Q02253|MMSA_RAT	61.2	5.16e-10	Methylmalonate-semialdehyde dehydrogenase [acylating], mitochondrial OS=Rattus norvegicus GN=Aldh6a1 PE=1 SV=1	Hs11095441	59.7	2.81e-10	KOG2449	Methylmalonate semialdehyde dehydrogenase	K00140	1.35e-10	65.1	shr:100934040	malonate-semialdehyde dehydrogenase (acetylating) / methylmalonate-semialdehyde dehydrogenase [EC:1.2.1.18 1.2.1.27]	-	-	-
Unigene0001071	ORTHOMCL25246	--	EOB01854.1	135	6e-38	hypothetical protein Anapl_14027 [Anas platyrhynchos]	--	--	--	--	--	--	--	--	--	--	--	--	--	--	-	-	-
Unigene0001078	ORTHOMCL25249	CENPE	XP_013051186.1	196	7e-57	PREDICTED: centromere-associated protein E [Anser cygnoides domesticus]	sp|Q02224|CENPE_HUMAN	95.5	4.35e-23	Centromere-associated protein E OS=Homo sapiens GN=CENPE PE=1 SV=2	Hs4502781_1	93.6	3.25e-23	KOG0242	Kinesin-like protein	K11498	1.24e-46	164	fab:101819289	centromeric protein E	-	-	-
Unigene0001081	ORTHOMCL25250	--	XP_005312372.1	72.8	9e-25	PREDICTED: zinc finger protein 428 [Chrysemys picta bellii]	--	--	--	--	--	--	--	--	--	--	--	--	--	--	-	-	-
Unigene0001117	ORTHOMCL25254	Ccar2	XP_013817091.1	330	4e-102	PREDICTED: cell cycle and apoptosis regulator protein 2 [Apteryx australis mantelli]	sp|Q8VDP4|CCAR2_MOUSE	279	1.56e-84	Cell cycle and apoptosis regulator protein 2 OS=Mus musculus GN=Ccar2 PE=1 SV=2	Hs20471264	115	1.83e-27	KOG4246	Predicted DNA-binding protein, contains SAP domain	--	--	--	--	--	GO:0010467//gene expression;GO:0044249//cellular biosynthetic process;GO:0009987//cellular process;GO:0023051//regulation of signaling;GO:0050896//response to stimulus;GO:0019438//aromatic compound biosynthetic process;GO:0006725//cellular aromatic compound metabolic process;GO:0080135//regulation of cellular response to stress;GO:1902531//regulation of intracellular signal transduction;GO:004648…	GO:0003676//nucleic acid binding;GO:0005488//binding;GO:1901363//heterocyclic compound binding;GO:0003723//RNA binding;GO:0001099//basal RNA polymerase II transcription machinery binding;GO:0098772//molecular function regulator;GO:0097159//organic cyclic compound binding;GO:0005515//protein binding;GO:0001098//basal transcription machinery binding;GO:0030234//enzyme regulator activity	GO:0005623//cell;GO:0043234//protein complex;GO:0030529//intracellular ribonucleoprotein complex;GO:0043226//organelle;GO:0044429//mitochondrial part;GO:0043231//intracellular membrane-bounded organelle;GO:0032991//macromolecular complex;GO:0044422//organelle part;GO:0005739//mitochondrion;GO:1990904//ribonucleoprotein complex;GO:0044444//cytoplasmic part;GO:0005622//intracellular;GO:0044424//int…
Unigene0001118	ORTHOMCL25255	Bin3	XP_015504321.1	503	7e-179	PREDICTED: bridging integrator 3 isoform X3 [Parus major]	sp|Q9JI08|BIN3_MOUSE	441	2.85e-156	Bridging integrator 3 OS=Mus musculus GN=Bin3 PE=2 SV=1	Hs8923904	441	4.52e-157	KOG3771	Amphiphysin	K12497	2.57e-169	491	gfr:102041421	early growth response protein 3	-	-	-
Unigene0001123	ORTHOMCL25257	jockey\pol	XP_010172049.1	238	6e-158	PREDICTED: LOW QUALITY PROTEIN: RNA-directed DNA polymerase from mobile element jockey-like, partial [Antrostomus carolinensis]	sp|P21329|RTJK_DROFU	53.9	5.55e-13	RNA-directed DNA polymerase from mobile element jockey OS=Drosophila funebris GN=jockey\pol PE=1 SV=1	CE19447	104	6.24e-40	KOG1075	FOG: Reverse transcriptase	--	--	--	--	--	-	-	-
Unigene0001124	ORTHOMCL25258	pol	XP_019330511.1	618	0.0	PREDICTED: RNA-directed DNA polymerase from mobile element jockey-like [Aptenodytes forsteri]	sp|P21328|RTJK_DROME	148	1.18e-37	RNA-directed DNA polymerase from mobile element jockey OS=Drosophila melanogaster GN=pol PE=1 SV=1	CE12396	206	1.36e-59	KOG1075	FOG: Reverse transcriptase	--	--	--	--	--	-	-	-
Unigene0001125	ORTHOMCL25259	--	XP_009563430.1	119	2e-31	PREDICTED: RNA-directed DNA polymerase from mobile element jockey-like [Cuculus canorus]	--	--	--	--	--	--	--	--	--	K00864	8.47e-17	77.8	fpg:101922294	glycerol kinase [EC:2.7.1.30]	-	-	-
Unigene0001126	ORTHOMCL25260	--	AAR28760.1	124	1e-34	DNA-dependent protein kinase catalytic subunit, partial [Gallus gallus]	--	--	--	--	--	--	--	--	--	K18026	4.14e-23	99.0	fab:101807816	tyrosine-protein phosphatase non-receptor type 2 [EC:3.1.3.48]	-	-	-
Unigene0001127	ORTHOMCL2164	--	KFQ19906.1	124	3e-36	LINE-1 reverse transcriptase, partial [Mesitornis unicolor]	--	--	--	--	CE07199	49.3	4.85e-08	KOG1075	FOG: Reverse transcriptase	K08370	2.84e-30	115	ccw:104694167	cytochrome b reductase 1	-	-	-
Unigene0001128	ORTHOMCL25261	--	KFQ23857.1	110	1e-30	LINE-1 reverse transcriptase, partial [Mesitornis unicolor]	--	--	--	--	CE07199	46.6	2.78e-07	KOG1075	FOG: Reverse transcriptase	K08370	1.00e-26	105	ccw:104694167	cytochrome b reductase 1	-	-	-
Unigene0001129	ORTHOMCL25262	--	KFQ23857.1	158	5e-49	LINE-1 reverse transcriptase, partial [Mesitornis unicolor]	sp|Q03277|PO11_BRACO	49.3	5.49e-07	Retrovirus-related Pol polyprotein from type-1 retrotransposable element R1 (Fragment) OS=Bradysia coprophila PE=3 SV=1	CE12396	67.0	4.81e-14	KOG1075	FOG: Reverse transcriptase	K08370	2.47e-37	134	ccw:104694167	cytochrome b reductase 1	-	-	-
Unigene0001131	ORTHOMCL25263	--	KFU85683.1	84.3	4e-18	Zinc finger CCCH domain-containing protein 11A [Chaetura pelagica]	--	--	--	--	--	--	--	--	--	--	--	--	--	--	-	-	-
Unigene0001133	ORTHOMCL25264	--	XP_009867484.1	83.2	4e-29	PREDICTED: LOW QUALITY PROTEIN: probable RNA-directed DNA polymerase from transposon X-element [Apaloderma vittatum]	--	--	--	--	--	--	--	--	--	K11703	1.49e-07	52.0	apla:101799213	collagen beta-1,O-galactosyltransferase [EC:2.4.1.50]	-	-	-
Unigene0001135	ORTHOMCL25265	Btnl10	XP_005030990.2	118	1e-29	PREDICTED: butyrophilin subfamily 1 member A1-like, partial [Anas platyrhynchos]	sp|Q9JK39|BTNLA_MOUSE	69.7	6.41e-14	Butyrophilin-like protein 10 OS=Mus musculus GN=Btnl10 PE=2 SV=2	--	--	--	--	--	K06712	9.80e-32	118	apla:101797027	butyrophilin	-	-	-
Unigene0001136	ORTHOMCL25266	--	XP_019330511.1	119	2e-29	PREDICTED: RNA-directed DNA polymerase from mobile element jockey-like [Aptenodytes forsteri]	--	--	--	--	--	--	--	--	--	K08956	5.24e-18	86.3	fab:101807626	AFG3 family protein [EC:3.4.24.-]	-	-	-
Unigene0001137	ORTHOMCL25267	--	KFM11518.1	179	7e-56	hypothetical protein AS27_01106, partial [Aptenodytes forsteri]	--	--	--	--	--	--	--	--	--	K00864	2.32e-23	97.8	fpg:101922294	glycerol kinase [EC:2.7.1.30]	-	-	-
Unigene0001138	ORTHOMCL25268	--	XP_010172049.1	272	1e-87	PREDICTED: LOW QUALITY PROTEIN: RNA-directed DNA polymerase from mobile element jockey-like, partial [Antrostomus carolinensis]	--	--	--	--	CE00531	87.0	3.03e-20	KOG1075	FOG: Reverse transcriptase	--	--	--	--	--	-	-	-
Unigene0001139	ORTHOMCL25269	--	XP_019326300.1	139	6e-38	PREDICTED: RNA-directed DNA polymerase from mobile element jockey-like, partial [Aptenodytes forsteri]	--	--	--	--	--	--	--	--	--	--	--	--	--	--	-	-	-
Unigene0001140	ORTHOMCL25270	--	KFQ66370.1	207	2e-66	hypothetical protein N335_05181, partial [Phaethon lepturus]	--	--	--	--	--	--	--	--	--	K00864	2.28e-26	108	fpg:101922294	glycerol kinase [EC:2.7.1.30]	-	-	-
Unigene0001141	ORTHOMCL25271	--	KFM06209.1	266	2e-89	hypothetical protein AS27_13285, partial [Aptenodytes forsteri]	--	--	--	--	--	--	--	--	--	K00864	2.22e-38	143	fpg:101922294	glycerol kinase [EC:2.7.1.30]	-	-	-
Unigene0001144	ORTHOMCL25272	--	AAA49027.1	144	6e-44	reverse transcriptase, partial [Gallus gallus]	--	--	--	--	CE07166	42.7	1.97e-07	KOG1075	FOG: Reverse transcriptase	K15719	2.75e-21	106	apla:101803302	protein O-GlcNAcase / histone acetyltransferase [EC:3.2.1.169 2.3.1.48]	-	-	-
Unigene0001147	ORTHOMCL25273	--	XP_019326300.1	87.0	7e-18	PREDICTED: RNA-directed DNA polymerase from mobile element jockey-like, partial [Aptenodytes forsteri]	--	--	--	--	--	--	--	--	--	K12958	2.27e-11	65.5	fpg:101912583	caveolin 2	-	-	-
Unigene0001149	ORTHOMCL25274	--	BAA88337.1	98.6	6e-24	ORF2 [Acanthochelys spixii]	--	--	--	--	--	--	--	--	--	K11657	1.30e-12	67.4	fab:101817576	remodeling and spacing factor 1	-	-	-
Unigene0001150	ORTHOMCL25275	--	KFP52635.1	151	9e-44	hypothetical protein N323_03669, partial [Cathartes aura]	--	--	--	--	--	--	--	--	--	K18026	2.40e-18	76.3	fab:101807816	tyrosine-protein phosphatase non-receptor type 2 [EC:3.1.3.48]	-	-	-
Unigene0001152	ORTHOMCL25276	--	AAR28760.1	81.6	1e-23	DNA-dependent protein kinase catalytic subunit, partial [Gallus gallus]	--	--	--	--	--	--	--	--	--	K18026	6.11e-16	72.4	fab:101807816	tyrosine-protein phosphatase non-receptor type 2 [EC:3.1.3.48]	-	-	-
Unigene0001153	ORTHOMCL25277	--	KFM11518.1	174	2e-52	hypothetical protein AS27_01106, partial [Aptenodytes forsteri]	--	--	--	--	--	--	--	--	--	--	--	--	--	--	-	-	-
Unigene0001166	ORTHOMCL25278	--	AAR28760.1	112	5e-30	DNA-dependent protein kinase catalytic subunit, partial [Gallus gallus]	--	--	--	--	--	--	--	--	--	K18026	2.10e-15	76.3	fab:101807816	tyrosine-protein phosphatase non-receptor type 2 [EC:3.1.3.48]	-	-	-
Unigene0001167	ORTHOMCL25279	--	KFW76551.1	106	2e-26	hypothetical protein N305_03674, partial [Manacus vitellinus]	--	--	--	--	--	--	--	--	--	K18026	7.72e-15	75.9	fab:101807816	tyrosine-protein phosphatase non-receptor type 2 [EC:3.1.3.48]	-	-	-
Unigene0001168	ORTHOMCL25280	--	KFQ76383.1	82.4	2e-18	hypothetical protein N335_11351, partial [Phaethon lepturus]	--	--	--	--	--	--	--	--	--	K15439	8.36e-09	59.3	fab:101812494	eukaryotic translation elongation factor 1 epsilon-1	-	-	-
Unigene0001169	ORTHOMCL25281	--	XP_010172049.1	201	5e-58	PREDICTED: LOW QUALITY PROTEIN: RNA-directed DNA polymerase from mobile element jockey-like, partial [Antrostomus carolinensis]	--	--	--	--	--	--	--	--	--	--	--	--	--	--	-	-	-
Unigene0001170	ORTHOMCL2185	--	KFP04196.1	93.6	2e-23	hypothetical protein N300_03201, partial [Calypte anna]	--	--	--	--	--	--	--	--	--	K15439	9.36e-12	65.9	fab:101812494	eukaryotic translation elongation factor 1 epsilon-1	-	-	-
Unigene0001171	ORTHOMCL25282	--	KFP66142.1	276	2e-92	hypothetical protein N322_10227, partial [Cariama cristata]	--	--	--	--	--	--	--	--	--	--	--	--	--	--	-	-	-
Unigene0001173	ORTHOMCL25283	--	AAR28760.1	159	2e-46	DNA-dependent protein kinase catalytic subunit, partial [Gallus gallus]	--	--	--	--	--	--	--	--	--	K18026	1.95e-25	110	fab:101807816	tyrosine-protein phosphatase non-receptor type 2 [EC:3.1.3.48]	-	-	-
Unigene0001174	ORTHOMCL25284	--	AAR28760.1	80.5	4e-16	DNA-dependent protein kinase catalytic subunit, partial [Gallus gallus]	--	--	--	--	--	--	--	--	--	K18026	3.24e-13	73.9	fab:101807816	tyrosine-protein phosphatase non-receptor type 2 [EC:3.1.3.48]	-	-	-
Unigene0001175	ORTHOMCL2188	--	EOA97796.1	95.1	1e-17	PDZ and LIM domain protein 5, partial [Anas platyrhynchos]	--	--	--	--	--	--	--	--	--	K09269	2.41e-15	85.5	mgp:104912001	transcription factor SOX5/6/13 (SOX group D)	-	-	-
Unigene0001177	ORTHOMCL25285	--	KFR01318.1	69.7	3e-14	hypothetical protein Y956_07006, partial [Nipponia nippon]	--	--	--	--	--	--	--	--	--	--	--	--	--	--	-	-	-
Unigene0001178	ORTHOMCL25286	--	KFU98841.1	62.8	4e-08	U5 small nuclear ribonucleoprotein 200 kDa helicase, partial [Tauraco erythrolophus]	--	--	--	--	--	--	--	--	--	--	--	--	--	--	-	-	-
Unigene0001184	ORTHOMCL25287	--	XP_010160834.1	134	1e-40	PREDICTED: LOW QUALITY PROTEIN: RNA-directed DNA polymerase from mobile element jockey-like, partial [Antrostomus carolinensis]	--	--	--	--	--	--	--	--	--	K10424	5.60e-16	76.6	apla:101796511	dynactin 2	-	-	-
Unigene0001185	ORTHOMCL25288	--	XP_009940737.1	109	5e-27	PREDICTED: protein AF-9 [Opisthocomus hoazin]	--	--	--	--	--	--	--	--	--	K08135	8.25e-09	56.2	tgu:100225058	collagen, type XV, alpha	-	-	-
Unigene0001187	ORTHOMCL25289	--	XP_009893901.1	122	4e-32	PREDICTED: low-density lipoprotein receptor class A domain-containing protein 3 [Charadrius vociferus]	--	--	--	--	--	--	--	--	--	K08135	2.50e-19	85.5	tgu:100225058	collagen, type XV, alpha	-	-	-
Unigene0001188	ORTHOMCL25290	--	KFQ67585.1	106	2e-22	hypothetical protein N335_00746, partial [Phaethon lepturus]	--	--	--	--	--	--	--	--	--	K01939	6.09e-09	66.6	clv:102091762	adenylosuccinate synthase [EC:6.3.4.4]	-	-	-
Unigene0001192	ORTHOMCL25291	--	KFW70908.1	124	2e-52	hypothetical protein AS28_11264, partial [Pygoscelis adeliae]	--	--	--	--	--	--	--	--	--	K18026	1.64e-24	106	fab:101807816	tyrosine-protein phosphatase non-receptor type 2 [EC:3.1.3.48]	-	-	-
Unigene0001193	ORTHOMCL25292	pol	XP_017664848.1	136	1e-37	PREDICTED: LOW QUALITY PROTEIN: RNA-directed DNA polymerase from mobile element jockey-like [Lepidothrix coronata]	sp|P21328|RTJK_DROME	55.5	1.92e-09	RNA-directed DNA polymerase from mobile element jockey OS=Drosophila melanogaster GN=pol PE=1 SV=1	CE17079	60.1	4.59e-12	KOG1075	FOG: Reverse transcriptase	K05175	6.15e-23	95.5	fpg:101923518	gamma-aminobutyric acid receptor subunit alpha	-	-	-
Unigene0001196	ORTHOMCL2185	--	KFP04196.1	88.6	1e-21	hypothetical protein N300_03201, partial [Calypte anna]	--	--	--	--	--	--	--	--	--	K18026	1.96e-11	65.9	fab:101807816	tyrosine-protein phosphatase non-receptor type 2 [EC:3.1.3.48]	-	-	-
Unigene0001197	ORTHOMCL2201	--	XP_012951617.1	73.2	2e-14	PREDICTED: neurotrypsin [Anas platyrhynchos]	--	--	--	--	--	--	--	--	--	K15439	1.16e-08	54.3	fab:101812494	eukaryotic translation elongation factor 1 epsilon-1	-	-	-
Unigene0001203	ORTHOMCL25293	--	XP_013158175.1	63.5	9e-09	PREDICTED: protein NYNRIN-like isoform X4 [Falco peregrinus]	--	--	--	--	--	--	--	--	--	--	--	--	--	--	-	-	-
Unigene0001212	ORTHOMCL25294	--	AAR28760.1	120	1e-33	DNA-dependent protein kinase catalytic subunit, partial [Gallus gallus]	--	--	--	--	--	--	--	--	--	K18026	4.76e-20	88.2	fab:101807816	tyrosine-protein phosphatase non-receptor type 2 [EC:3.1.3.48]	-	-	-
Unigene0001213	ORTHOMCL25295	RCHY1	NP_001074357.1	307	2e-103	RING finger and CHY zinc finger domain-containing protein 1 [Gallus gallus]	sp|Q96PM5|ZN363_HUMAN	260	2.58e-86	RING finger and CHY zinc finger domain-containing protein 1 OS=Homo sapiens GN=RCHY1 PE=1 SV=1	Hs20533075	260	4.00e-87	KOG1940	Zn-finger protein	K10144	4.09e-104	307	gga:771726	RING finger and CHY zinc finger domain-containing protein 1 [EC:2.3.2.27]	GO:0009987//cellular process;GO:0016567//protein ubiquitination;GO:0009893//positive regulation of metabolic process;GO:0050794//regulation of cellular process;GO:0031323//regulation of cellular metabolic process;GO:0006464//cellular protein modification process;GO:0065007//biological regulation;GO:0009894//regulation of catabolic process;GO:0043412//macromolecule modification;GO:0048522//positiv…	GO:0046872//metal ion binding;GO:0005488//binding;GO:0046983//protein dimerization activity;GO:0019787//ubiquitin-like protein transferase activity;GO:0003824//catalytic activity;GO:0043167//ion binding;GO:0016740//transferase activity;GO:0043169//cation binding;GO:0046914//transition metal ion binding;GO:0005515//protein binding	GO:0044464//cell part;GO:0044424//intracellular part;GO:0043227//membrane-bounded organelle;GO:0043226//organelle;GO:0005623//cell;GO:0005622//intracellular;GO:0043231//intracellular membrane-bounded organelle;GO:0043229//intracellular organelle
Unigene0001214	ORTHOMCL25296	--	AAR28760.1	147	7e-44	DNA-dependent protein kinase catalytic subunit, partial [Gallus gallus]	--	--	--	--	--	--	--	--	--	K18026	5.85e-27	108	fab:101807816	tyrosine-protein phosphatase non-receptor type 2 [EC:3.1.3.48]	-	-	-
Unigene0001216	ORTHOMCL25297	--	AAR28760.1	64.3	3e-13	DNA-dependent protein kinase catalytic subunit, partial [Gallus gallus]	--	--	--	--	--	--	--	--	--	--	--	--	--	--	-	-	-
Unigene0001217	ORTHOMCL25298	--	AAR28760.1	102	4e-26	DNA-dependent protein kinase catalytic subunit, partial [Gallus gallus]	--	--	--	--	--	--	--	--	--	K18026	1.01e-18	85.5	fab:101807816	tyrosine-protein phosphatase non-receptor type 2 [EC:3.1.3.48]	-	-	-
Unigene0001219	ORTHOMCL25299	--	AAR28760.1	99.4	5e-25	DNA-dependent protein kinase catalytic subunit, partial [Gallus gallus]	--	--	--	--	--	--	--	--	--	K14961	2.83e-17	81.3	apla:101800159	COMPASS component SWD1	-	-	-
Unigene0001222	ORTHOMCL25300	--	KFP55758.1	110	3e-23	Sodium channel protein type 2 subunit alpha, partial [Cathartes aura]	--	--	--	--	--	--	--	--	--	K18026	1.44e-13	78.2	fab:101807816	tyrosine-protein phosphatase non-receptor type 2 [EC:3.1.3.48]	-	-	-
Unigene0001223	ORTHOMCL25301	--	KFV88757.1	165	2e-43	hypothetical protein N308_06564, partial [Struthio camelus australis]	--	--	--	--	--	--	--	--	--	K00864	2.03e-17	59.7	fch:102051459	glycerol kinase [EC:2.7.1.30]	-	-	-
Unigene0001246	ORTHOMCL25302	C7orf50	NP_001140101.1	155	2e-40	CG050 protein [Salmo salar]	sp|Q9BRJ6|CG050_HUMAN	149	2.91e-40	Uncharacterized protein C7orf50 OS=Homo sapiens GN=C7orf50 PE=1 SV=1	Hs14150149	149	4.52e-41	KOG4829	Uncharacterized conserved protein	--	--	--	--	--	-	-	-
Unigene0001266	ORTHOMCL25304	--	XP_012960085.1	162	6e-43	PREDICTED: coiled-coil domain-containing protein 81-like isoform X2 [Anas platyrhynchos]	--	--	--	--	--	--	--	--	--	--	--	--	--	--	-	-	-
Unigene0001276	ORTHOMCL25305	Lamtor1	XP_008938041.1	66.6	2e-11	PREDICTED: ragulator complex protein LAMTOR1, partial [Merops nubicus]	sp|Q6P791|LTOR1_RAT	61.6	1.43e-10	Ragulator complex protein LAMTOR1 OS=Rattus norvegicus GN=Lamtor1 PE=1 SV=1	--	--	--	--	--	--	--	--	--	--	GO:0065007//biological regulation;GO:0044699//single-organism process;GO:0009987//cellular process;GO:0019222//regulation of metabolic process;GO:0031323//regulation of cellular metabolic process;GO:0044763//single-organism cellular process;GO:0050789//regulation of biological process;GO:0050794//regulation of cellular process;GO:0051179//localization	GO:0005488//binding	GO:0016020//membrane;GO:0043231//intracellular membrane-bounded organelle;GO:0005622//intracellular;GO:0005770//late endosome;GO:0044444//cytoplasmic part;GO:0012505//endomembrane system;GO:0005623//cell;GO:0044424//intracellular part;GO:0043226//organelle;GO:0043229//intracellular organelle;GO:0044464//cell part;GO:0043227//membrane-bounded organelle;GO:0005737//cytoplasm;GO:0005768//endosome;GO…
Unigene0001277	ORTHOMCL25306	GALNT13	XP_010011618.1	347	3e-121	PREDICTED: polypeptide N-acetylgalactosaminyltransferase 13-like [Nestor notabilis]	sp|Q8IUC8|GLT13_HUMAN	337	3.75e-114	Polypeptide N-acetylgalactosaminyltransferase 13 OS=Homo sapiens GN=GALNT13 PE=2 SV=2	Hs13124891	317	7.57e-107	KOG3736	Polypeptide N-acetylgalactosaminyltransferase	K00710	2.37e-119	353	apla:101800348	polypeptide N-acetylgalactosaminyltransferase [EC:2.4.1.41]	-	-	-
Unigene0001285	ORTHOMCL25307	WDR19	KFV80463.1	71.2	2e-10	WD repeat-containing protein 19, partial [Struthio camelus australis]	sp|Q8NEZ3|WDR19_HUMAN	61.2	8.95e-09	WD repeat-containing protein 19 OS=Homo sapiens GN=WDR19 PE=1 SV=2	--	--	--	--	--	--	--	--	--	--	-	-	-
Unigene0001286	ORTHOMCL25308	Znf436	XP_012964962.1	552	0.0	PREDICTED: LOW QUALITY PROTEIN: zinc finger protein 850 [Anas platyrhynchos]	sp|Q8BPP0|ZN436_MOUSE	287	1.26e-91	Zinc finger protein 436 OS=Mus musculus GN=Znf436 PE=2 SV=1	Hs13399332	285	7.79e-91	KOG1721	FOG: Zn-finger	K09228	0.0	679	apla:101791316	KRAB domain-containing zinc finger protein	-	-	-
Unigene0001300	ORTHOMCL25309	pex-6	XP_019404095.1	55.1	1e-06	PREDICTED: peroxisome biogenesis factor 6 [Crocodylus porosus]	sp|Q7SGP2|PEX6_NEUCR	51.6	8.55e-07	Peroxisomal biogenesis factor 6 OS=Neurospora crassa (strain ATCC 24698 / 74-OR23-1A / CBS 708.71 / DSM 1257 / FGSC 987) GN=pex-6 PE=3 SV=1	Hs21361244	49.3	9.93e-07	KOG0736	Peroxisome assembly factor 2 containing the AAA+-type ATPase domain	K13339	3.47e-07	55.1	asn:102386035	peroxin-6	-	-	-
Unigene0001301	ORTHOMCL25310	YKT6	XP_009486135.1	68.2	2e-12	PREDICTED: synaptobrevin homolog YKT6, partial [Pelecanus crispus]	sp|O15498|YKT6_HUMAN	50.1	1.96e-06	Synaptobrevin homolog YKT6 OS=Homo sapiens GN=YKT6 PE=1 SV=1	Hs5730120	50.1	3.05e-07	KOG0861	SNARE protein YKT6, synaptobrevin/VAMP syperfamily	K08516	1.23e-12	69.3	ccw:104683156	synaptobrevin homolog YKT6	-	-	-
Unigene0001307	ORTHOMCL25311	--	XP_008502621.1	71.2	6e-14	PREDICTED: COX assembly mitochondrial protein homolog [Calypte anna]	--	--	--	--	--	--	--	--	--	K14165	1.53e-09	58.9	apla:101793767	atypical dual specificity phosphatase [EC:3.1.3.16 3.1.3.48]	-	-	-
Unigene0001308	ORTHOMCL25312	--	XP_009940478.1	51.6	5e-12	PREDICTED: kinesin-like protein KIF26B [Opisthocomus hoazin]	--	--	--	--	--	--	--	--	--	K10408	7.26e-09	56.6	apla:101790717	dynein heavy chain, axonemal	-	-	-
Unigene0001311	ORTHOMCL25313	--	XP_019329933.1	62.4	6e-08	PREDICTED: protein AMN1 homolog [Aptenodytes forsteri]	--	--	--	--	--	--	--	--	--	--	--	--	--	--	-	-	-
Unigene0001335	ORTHOMCL25314	--	XP_013042879.1	82.0	3e-17	PREDICTED: MARVEL domain-containing protein 3-like [Anser cygnoides domesticus]	--	--	--	--	--	--	--	--	--	--	--	--	--	--	GO:0016043//cellular component organization;GO:0009987//cellular process;GO:0071840//cellular component organization or biogenesis;GO:0034330//cell junction organization;GO:0044763//single-organism cellular process;GO:0044699//single-organism process	-	-
Unigene0001337	ORTHOMCL25315	TECR	XP_018863261.1	125	6e-33	PREDICTED: very-long-chain enoyl-CoA reductase-like isoform X1 [Parus major]	sp|Q9NZ01|TECR_HUMAN	91.7	4.18e-22	Very-long-chain enoyl-CoA reductase OS=Homo sapiens GN=TECR PE=1 SV=1	Hs22041076	45.4	3.76e-06	KOG1639	Steroid reductase required for elongation of the very long chain fatty acids	K10258	1.38e-32	121	apla:101799511	very-long-chain enoyl-CoA reductase [EC:1.3.1.93]	GO:0044699//single-organism process;GO:0044710//single-organism metabolic process;GO:0044238//primary metabolic process;GO:0008152//metabolic process	GO:0016491//oxidoreductase activity;GO:0003824//catalytic activity	GO:0016020//membrane;GO:0044425//membrane part;GO:0031224//intrinsic component of membrane
Unigene0001341	ORTHOMCL25316	TY3B-G	XP_010218741.1	159	1e-43	PREDICTED: LOW QUALITY PROTEIN: KRAB-A domain-containing protein 2, partial [Tinamus guttatus]	sp|Q99315|YG31B_YEAST	66.2	1.78e-12	Transposon Ty3-G Gag-Pol polyprotein OS=Saccharomyces cerevisiae (strain ATCC 204508 / S288c) GN=TY3B-G PE=1 SV=3	At2g10780	128	6.11e-35	KOG0017	FOG: Transposon-encoded proteins with TYA, reverse transcriptase, integrase domains in various combinations	K10798	6.45e-18	84.0	dre:558045	poly [ADP-ribose] polymerase [EC:2.4.2.30]	-	-	-
Unigene0001352	ORTHOMCL25317	Cdk18	XP_009970700.1	445	8e-149	PREDICTED: cyclin-dependent kinase 18-like, partial [Tyto alba]	sp|O35832|CKD18_RAT	384	8.40e-124	Cyclin-dependent kinase 18 OS=Rattus norvegicus GN=Cdk18 PE=1 SV=1	Hs16160923	377	2.12e-121	KOG0594	Protein kinase PCTAIRE and related kinases	K15596	8.75e-147	447	gga:771736	cyclin-dependent kinase 18 [EC:2.7.11.22]	-	-	-
Unigene0001357	ORTHOMCL25318	STAMBP	XP_009475026.1	94.0	5e-22	PREDICTED: STAM-binding protein, partial [Nipponia nippon]	sp|O95630|STABP_HUMAN	84.3	2.66e-19	STAM-binding protein OS=Homo sapiens GN=STAMBP PE=1 SV=1	Hs5453545	84.3	4.13e-20	KOG2880	SMAD6 interacting protein AMSH, contains JAB/MPN/Mov34 domain	K11866	1.96e-22	95.1	apla:101791923	STAM-binding protein [EC:3.4.19.12]	-	-	-
Unigene0001359	ORTHOMCL25319	--	EOB04888.1	58.5	4e-09	Extracellular fatty acid-binding protein [Anas platyrhynchos]	--	--	--	--	--	--	--	--	--	--	--	--	--	--	-	-	-
Unigene0001365	ORTHOMCL25320	--	XP_015705934.1	62.4	8e-09	PREDICTED: proline-rich extensin-like protein EPR1 [Coturnix japonica]	--	--	--	--	--	--	--	--	--	--	--	--	--	--	-	-	-
Unigene0001401	ORTHOMCL25322	--	XP_013029285.1	153	4e-45	PREDICTED: coiled-coil domain-containing protein 42A-like [Anser cygnoides domesticus]	--	--	--	--	--	--	--	--	--	--	--	--	--	--	-	-	-
Unigene0001419	ORTHOMCL25323	PGAP2	KFV07130.1	88.2	6e-19	Post-GPI attachment to proteins factor 2, partial [Pterocles gutturalis]	sp|Q9UHJ9|PGAP2_HUMAN	69.7	9.91e-12	Post-GPI attachment to proteins factor 2 OS=Homo sapiens GN=PGAP2 PE=1 SV=2	Hs7657102	69.7	3.56e-12	KOG3979	FGF receptor activating protein 1	--	--	--	--	--	-	-	-
Unigene0001430	ORTHOMCL25324	--	EMC79698.1	52.8	4e-06	hypothetical protein A306_12804 [Columba livia]	--	--	--	--	--	--	--	--	--	--	--	--	--	--	-	-	-
Unigene0001438	ORTHOMCL25325	Stard9	XP_014805644.1	250	3e-75	PREDICTED: stAR-related lipid transfer protein 9 [Calidris pugnax]	sp|Q80TF6|STAR9_MOUSE	208	4.21e-62	StAR-related lipid transfer protein 9 OS=Mus musculus GN=Stard9 PE=2 SV=2	7303061	124	3.38e-33	KOG0241	Kinesin-like protein	K16491	7.44e-75	232	asn:102380600	StAR-related lipid transfer protein 9	-	-	-
Unigene0001444	ORTHOMCL25326	--	AAO66461.1	52.4	2e-07	pG1 protein, partial [Homo sapiens]	--	--	--	--	--	--	--	--	--	--	--	--	--	--	-	-	-
Unigene0001461	ORTHOMCL25327	--	XP_017695630.1	70.5	6e-12	PREDICTED: basic salivary proline-rich protein 2-like, partial [Lepidothrix coronata]	--	--	--	--	--	--	--	--	--	--	--	--	--	--	-	-	-
Unigene0001476	ORTHOMCL25328	ASNSD1	XP_013034089.1	171	2e-47	PREDICTED: asparagine synthetase domain-containing protein 1 [Anser cygnoides domesticus]	sp|Q5ZJN0|ASND1_CHICK	146	1.92e-39	Asparagine synthetase domain-containing protein 1 OS=Gallus gallus GN=ASNSD1 PE=2 SV=1	Hs9506697	136	1.05e-36	KOG0573	Asparagine synthase	--	--	--	--	--	GO:0043603//cellular amide metabolic process;GO:0044281//small molecule metabolic process;GO:0044237//cellular metabolic process;GO:0071704//organic substance metabolic process;GO:0019752//carboxylic acid metabolic process;GO:0044763//single-organism cellular process;GO:0034641//cellular nitrogen compound metabolic process;GO:0044699//single-organism process;GO:0009987//cellular process;GO:004423…	-	-
Unigene0001481	ORTHOMCL25330	STAT5B	XP_019149367.1	62.4	2e-10	PREDICTED: signal transducer and activator of transcription 5B [Corvus cornix cornix]	sp|P51692|STA5B_HUMAN	51.2	6.36e-08	Signal transducer and activator of transcription 5B OS=Homo sapiens GN=STAT5B PE=1 SV=2	Hs21618344	51.2	9.87e-09	KOG3667	STAT protein	K11224	5.06e-11	62.0	ccw:104697815	signal transducer and activator of transcription 5B	-	-	-
Unigene0001489	ORTHOMCL25331	--	XP_010723993.1	74.7	2e-13	PREDICTED: perilipin-2 isoform X1 [Meleagris gallopavo]	--	--	--	--	--	--	--	--	--	K17284	3.63e-14	74.7	mgp:100539579	perilipin-2	-	-	-
Unigene0001492	ORTHOMCL25332	--	XP_005031180.1	90.9	2e-20	PREDICTED: potassium voltage-gated channel subfamily G member 4 [Anas platyrhynchos]	--	--	--	--	--	--	--	--	--	K04903	4.83e-21	90.9	apla:101805043	potassium voltage-gated channel subfamily G member 4	GO:0071822//protein complex subunit organization;GO:0044763//single-organism cellular process;GO:0071840//cellular component organization or biogenesis;GO:0044085//cellular component biogenesis;GO:0044765//single-organism transport;GO:0016043//cellular component organization;GO:0043933//macromolecular complex subunit organization;GO:0006812//cation transport;GO:1902578//single-organism localizati…	GO:0005216//ion channel activity;GO:0015267//channel activity;GO:0005215//transporter activity;GO:0005261//cation channel activity;GO:0015079//potassium ion transmembrane transporter activity;GO:0022891//substrate-specific transmembrane transporter activity;GO:0022857//transmembrane transporter activity;GO:0015075//ion transmembrane transporter activity;GO:0008324//cation transmembrane transporte…	GO:0016020//membrane;GO:0031226//intrinsic component of plasma membrane;GO:0005623//cell;GO:0071944//cell periphery;GO:0031224//intrinsic component of membrane;GO:0044459//plasma membrane part;GO:0005887//integral component of plasma membrane;GO:0005886//plasma membrane;GO:0044425//membrane part;GO:0044464//cell part;GO:0016021//integral component of membrane
Unigene0001499	ORTHOMCL25333	--	KFO12364.1	87.8	3e-23	hypothetical protein N312_13046, partial [Balearica regulorum gibbericeps]	--	--	--	--	--	--	--	--	--	K01939	9.19e-06	53.5	clv:102091762	adenylosuccinate synthase [EC:6.3.4.4]	-	-	-
Unigene0001519	ORTHOMCL25334	--	KFQ67427.1	66.6	7e-17	hypothetical protein N335_13692, partial [Phaethon lepturus]	--	--	--	--	--	--	--	--	--	K15436	3.74e-06	50.8	apla:101798275	transportin-3	-	-	-
Unigene0001520	ORTHOMCL25335	--	XP_017585047.1	55.8	5e-07	PREDICTED: glioma tumor suppressor candidate region gene 1 protein [Corvus brachyrhynchos]	--	--	--	--	--	--	--	--	--	K00253	2.21e-11	66.6	clv:102086614	isovaleryl-CoA dehydrogenase [EC:1.3.8.4]	-	-	-
Unigene0001525	ORTHOMCL25336	--	XP_013030395.1	234	4e-71	PREDICTED: protein FAM83G [Anser cygnoides domesticus]	--	--	--	--	--	--	--	--	--	--	--	--	--	--	-	-	-
Unigene0001539	ORTHOMCL25337	--	XP_016285137.1	63.9	1e-10	PREDICTED: period circadian protein homolog 2 [Monodelphis domestica]	--	--	--	--	--	--	--	--	--	--	--	--	--	--	-	-	-
Unigene0001543	ORTHOMCL25338	--	EAW67344.1	61.2	8e-11	hCG2039870, partial [Homo sapiens]	--	--	--	--	--	--	--	--	--	K04848	4.86e-09	58.2	lcm:102359807	voltage-gated sodium channel type IV beta	-	-	-
Unigene0001571	ORTHOMCL25340	IRAK1BP1	XP_013054522.1	305	1e-104	PREDICTED: interleukin-1 receptor-associated kinase 1-binding protein 1 [Anser cygnoides domesticus]	sp|Q5VVH5|IKBP1_HUMAN	198	4.10e-63	Interleukin-1 receptor-associated kinase 1-binding protein 1 OS=Homo sapiens GN=IRAK1BP1 PE=1 SV=1	--	--	--	--	--	--	--	--	--	--	-	-	-
Unigene0001579	ORTHOMCL25342	--	KFV41411.1	79.3	3e-16	Maestro heat-like repeat-containing protein family member 7, partial [Gavia stellata]	--	--	--	--	--	--	--	--	--	--	--	--	--	--	-	-	-
Unigene0001595	ORTHOMCL25343	--	XP_013036867.1	99.4	7e-21	PREDICTED: SET domain-containing protein 4 [Anser cygnoides domesticus]	--	--	--	--	--	--	--	--	--	--	--	--	--	--	-	-	-
Unigene0001601	ORTHOMCL25344	SENP7	XP_013040810.1	186	7e-54	PREDICTED: sentrin-specific protease 7 isoform X3 [Anser cygnoides domesticus]	sp|A7MBJ2|SENP7_BOVIN	48.5	6.72e-07	Sentrin-specific protease 7 OS=Bos taurus GN=SENP7 PE=2 SV=1	Hs19923564	52.0	6.57e-09	KOG0779	Protease, Ulp1 family	K08596	5.01e-51	176	apla:101791505	sentrin-specific protease 7 [EC:3.4.22.68]	-	GO:0016787//hydrolase activity;GO:0008233//peptidase activity;GO:0070011//peptidase activity, acting on L-amino acid peptides;GO:0003824//catalytic activity	-
Unigene0001609	ORTHOMCL25345	WDR60	XP_013041225.1	394	2e-129	PREDICTED: WD repeat-containing protein 60 [Anser cygnoides domesticus]	sp|Q8WVS4|WDR60_HUMAN	242	1.61e-73	WD repeat-containing protein 60 OS=Homo sapiens GN=WDR60 PE=1 SV=3	Hs21361687	239	9.37e-77	KOG1587	Cytoplasmic dynein intermediate chain	--	--	--	--	--	-	-	-
Unigene0001611	ORTHOMCL25346	--	KFO87763.1	56.2	4e-08	UBX domain-containing protein 6, partial [Buceros rhinoceros silvestris]	--	--	--	--	--	--	--	--	--	K14011	1.91e-07	52.8	fpg:101911237	UBX domain-containing protein 6	-	-	-
Unigene0001625	ORTHOMCL2376	DCPS	XP_013043963.1	75.5	2e-14	PREDICTED: m7GpppX diphosphatase [Anser cygnoides domesticus]	sp|Q8MJJ7|DCPS_BOVIN	61.2	9.99e-11	m7GpppX diphosphatase OS=Bos taurus GN=DCPS PE=2 SV=1	Hs7661734	57.8	2.57e-10	KOG3969	Uncharacterized conserved protein	K12584	1.64e-13	70.9	apla:101792448	m7GpppX diphosphatase [EC:3.6.1.59]	-	-	-
Unigene0001626	ORTHOMCL25347	--	EOA94972.1	50.4	4e-06	hypothetical protein Anapl_07782 [Anas platyrhynchos]	--	--	--	--	--	--	--	--	--	--	--	--	--	--	-	-	-
Unigene0001639	ORTHOMCL25349	--	XP_013997057.1	78.6	5e-16	PREDICTED: serine/arginine-rich splicing factor SR45-like [Salmo salar]	--	--	--	--	--	--	--	--	--	--	--	--	--	--	-	-	-
Unigene0001642	ORTHOMCL25350	--	XP_011597003.1	84.7	1e-15	PREDICTED: loricrin-like [Aquila chrysaetos canadensis]	--	--	--	--	--	--	--	--	--	--	--	--	--	--	-	-	-
Unigene0001643	ORTHOMCL25351	--	XP_015733639.1	114	1e-23	PREDICTED: GAS2-like protein 1 [Coturnix japonica]	--	--	--	--	--	--	--	--	--	--	--	--	--	--	-	-	-
Unigene0001648	ORTHOMCL25352	Nudcd2	XP_003210323.1	310	2e-99	PREDICTED: nudC domain-containing protein 2 [Meleagris gallopavo]	sp|Q9CQ48|NUDC2_MOUSE	296	1.81e-95	NudC domain-containing protein 2 OS=Mus musculus GN=Nudcd2 PE=1 SV=1	Hs21687129	295	7.24e-96	KOG2265	Nuclear distribution protein NUDC	--	--	--	--	--	-	-	-
Unigene0001654	ORTHOMCL25353	Flnc	XP_019968134.1	201	6e-55	PREDICTED: filamin-C-like, partial [Paralichthys olivaceus]	sp|Q8VHX6|FLNC_MOUSE	201	7.32e-51	Filamin-C OS=Mus musculus GN=Flnc PE=1 SV=3	Hs4557597	196	3.45e-50	KOG0518	Actin-binding cytoskeleton protein, filamin	K04437	1.70e-51	205	asn:102367807	filamin	-	-	-
Unigene0001656	ORTHOMCL25354	NOXA1	XP_010718996.1	441	5e-152	PREDICTED: NADPH oxidase activator 1 [Meleagris gallopavo]	sp|Q86UR1|NOXA1_HUMAN	224	1.21e-69	NADPH oxidase activator 1 OS=Homo sapiens GN=NOXA1 PE=1 SV=1	Hs4557787	187	5.87e-56	KOG4225	Sorbin and SH3 domain-containing protein	--	--	--	--	--	-	-	-
Unigene0001666	ORTHOMCL25355	AtMg00810	XP_017542544.1	53.5	6e-07	PREDICTED: uncharacterized mitochondrial protein AtMg00810-like isoform X1 [Pygocentrus nattereri]	sp|P10978|POLX_TOBAC	83.6	9.35e-19	Retrovirus-related Pol polyprotein from transposon TNT 1-94 OS=Nicotiana tabacum PE=2 SV=1	At4g21360	84.3	8.02e-20	KOG0017	FOG: Transposon-encoded proteins with TYA, reverse transcriptase, integrase domains in various combinations	--	--	--	--	--	-	-	-
Unigene0001667	ORTHOMCL2397	GIP	XP_015264582.1	97.1	8e-24	PREDICTED: uncharacterized mitochondrial protein AtMg00820-like [Gekko japonicus]	sp|P10978|POLX_TOBAC	188	1.13e-54	Retrovirus-related Pol polyprotein from transposon TNT 1-94 OS=Nicotiana tabacum PE=2 SV=1	At4g23160_1	181	3.09e-54	KOG0017	FOG: Transposon-encoded proteins with TYA, reverse transcriptase, integrase domains in various combinations	--	--	--	--	--	-	-	-
Unigene0001668	ORTHOMCL25356	CLEC2B	AAT73605.1	148	1e-39	AICL-like 2 [Anas platyrhynchos]	sp|Q92478|CLC2B_HUMAN	63.5	7.98e-11	C-type lectin domain family 2 member B OS=Homo sapiens GN=CLEC2B PE=2 SV=2	Hs4826677	63.5	1.14e-11	KOG4297	C-type lectin	K06502	4.59e-18	87.8	gga:417816	CD69 antigen	-	-	-
Unigene0001670	ORTHOMCL25357	CLEC2B	AAT73605.1	135	2e-38	AICL-like 2 [Anas platyrhynchos]	sp|Q92478|CLC2B_HUMAN	64.7	5.35e-13	C-type lectin domain family 2 member B OS=Homo sapiens GN=CLEC2B PE=2 SV=2	Hs4826677	64.7	8.86e-14	KOG4297	C-type lectin	K10072	3.53e-24	97.4	fch:102047161	C-type lectin domain family 2 member D	-	-	-
Unigene0001678	ORTHOMCL25358	--	XP_009884541.1	65.9	3e-10	PREDICTED: zinc finger protein 345-like, partial [Charadrius vociferus]	--	--	--	--	--	--	--	--	--	K09228	8.36e-09	59.7	fab:101810343	KRAB domain-containing zinc finger protein	-	-	-
Unigene0001687	ORTHOMCL25359	--	XP_014726807.1	67.0	5e-12	PREDICTED: uncharacterized protein LOC106850185 [Sturnus vulgaris]	--	--	--	--	--	--	--	--	--	--	--	--	--	--	-	-	-
Unigene0001695	ORTHOMCL25360	pol	XP_019326300.1	152	3e-44	PREDICTED: RNA-directed DNA polymerase from mobile element jockey-like, partial [Aptenodytes forsteri]	sp|P21328|RTJK_DROME	60.1	4.51e-11	RNA-directed DNA polymerase from mobile element jockey OS=Drosophila melanogaster GN=pol PE=1 SV=1	CE12396	81.6	2.10e-19	KOG1075	FOG: Reverse transcriptase	--	--	--	--	--	-	-	-
Unigene0001697	ORTHOMCL25361	--	XP_012965000.1	70.1	4e-19	PREDICTED: uncharacterized protein LOC106020425 [Anas platyrhynchos]	--	--	--	--	--	--	--	--	--	--	--	--	--	--	-	-	-
Unigene0001699	ORTHOMCL25362	Rbm10	XP_005312007.1	336	1e-110	PREDICTED: RNA-binding protein 10 [Chrysemys picta bellii]	sp|P70501|RBM10_RAT	318	5.64e-102	RNA-binding protein 10 OS=Rattus norvegicus GN=Rbm10 PE=2 SV=1	Hs20127479	318	7.09e-102	KOG0154	RNA-binding protein RBM5 and related proteins, contain G-patch and RRM domains	K13094	1.67e-108	340	pbi:103048064	RNA-binding protein 5/10	GO:0043487//regulation of RNA stability;GO:0006725//cellular aromatic compound metabolic process;GO:0048255//mRNA stabilization;GO:0010941//regulation of cell death;GO:0043170//macromolecule metabolic process;GO:0043489//RNA stabilization;GO:0071704//organic substance metabolic process;GO:0006807//nitrogen compound metabolic process;GO:0010467//gene expression;GO:1901360//organic cyclic compound …	GO:0003723//RNA binding;GO:0097159//organic cyclic compound binding;GO:0003676//nucleic acid binding;GO:0005515//protein binding;GO:0005488//binding;GO:0043167//ion binding;GO:0043169//cation binding;GO:1901363//heterocyclic compound binding;GO:0036094//small molecule binding;GO:0046914//transition metal ion binding;GO:0046872//metal ion binding	GO:0005623//cell;GO:0044464//cell part;GO:0043227//membrane-bounded organelle;GO:0044424//intracellular part;GO:0043226//organelle;GO:0043231//intracellular membrane-bounded organelle;GO:0043229//intracellular organelle;GO:0005622//intracellular
Unigene0001700	ORTHOMCL25363	--	EOA95677.1	57.0	7e-06	hypothetical protein Anapl_04216 [Anas platyrhynchos]	--	--	--	--	--	--	--	--	--	--	--	--	--	--	-	-	-
Unigene0001705	ORTHOMCL25364	--	EOB01380.1	82.8	4e-18	hypothetical protein Anapl_08206 [Anas platyrhynchos]	--	--	--	--	--	--	--	--	--	--	--	--	--	--	-	-	-
Unigene0001706	ORTHOMCL25365	--	EOB01380.1	62.0	3e-09	hypothetical protein Anapl_08206 [Anas platyrhynchos]	--	--	--	--	--	--	--	--	--	--	--	--	--	--	-	-	-
Unigene0001715	ORTHOMCL25366	--	EOA98001.1	82.8	9e-18	hypothetical protein Anapl_15214 [Anas platyrhynchos]	--	--	--	--	--	--	--	--	--	--	--	--	--	--	-	-	-
Unigene0001716	ORTHOMCL25367	TAR1-A	XP_017900692.1	50.1	9e-06	PREDICTED: basic proline-rich protein-like, partial [Capra hircus]	sp|Q6CQE5|TAR1_KLULA	72.0	1.68e-16	Protein TAR1 OS=Kluyveromyces lactis (strain ATCC 8585 / CBS 2359 / DSM 70799 / NBRC 1267 / NRRL Y-1140 / WM37) GN=TAR1-A PE=4 SV=2	--	--	--	--	--	--	--	--	--	--	-	-	-
Unigene0001721	ORTHOMCL25368	--	XP_013031109.1	176	2e-50	PREDICTED: absent in melanoma 1 protein [Anser cygnoides domesticus]	--	--	--	--	--	--	--	--	--	--	--	--	--	--	-	-	-
Unigene0001746	ORTHOMCL25369	ARNT2	XP_010152003.1	325	4e-112	PREDICTED: aryl hydrocarbon receptor nuclear translocator 2-like [Eurypyga helias]	sp|Q9HBZ2|ARNT2_HUMAN	291	3.05e-94	Aryl hydrocarbon receptor nuclear translocator 2 OS=Homo sapiens GN=ARNT2 PE=1 SV=2	Hs7662050	293	5.38e-96	KOG3561	Aryl-hydrocarbon receptor nuclear translocator	K15589	3.60e-111	337	ccw:104683950	aryl hydrocarbon receptor nuclear translocator 2	-	-	-
Unigene0001747	ORTHOMCL25370	--	XP_010217023.1	70.1	8e-13	PREDICTED: protein sidekick-1, partial [Tinamus guttatus]	--	--	--	--	--	--	--	--	--	--	--	--	--	--	-	-	-
Unigene0001750	ORTHOMCL25371	--	EOA96434.1	97.1	1e-24	hypothetical protein Anapl_16907 [Anas platyrhynchos]	--	--	--	--	--	--	--	--	--	--	--	--	--	--	-	-	-
Unigene0001753	ORTHOMCL25372	SLC6A17	XP_010140377.1	87.4	2e-16	PREDICTED: sodium-dependent neutral amino acid transporter SLC6A17 [Buceros rhinoceros silvestris]	sp|Q9H1V8|S6A17_HUMAN	81.3	1.24e-15	Sodium-dependent neutral amino acid transporter SLC6A17 OS=Homo sapiens GN=SLC6A17 PE=1 SV=3	--	--	--	--	--	K05048	5.38e-17	87.4	clv:102094435	solute carrier family 6 (neurotransmitter transporter, amino acid/orphan) member 15/16/17/18/20	-	-	-
Unigene0001754	ORTHOMCL25373	--	XP_012964872.1	74.3	2e-14	PREDICTED: keratin, type II cytoskeletal 6A-like [Anas platyrhynchos]	--	--	--	--	--	--	--	--	--	--	--	--	--	--	-	-	-
Unigene0001758	ORTHOMCL25374	Gucy2e	AAC24500.1	849	0.0	photoreceptor guanylate cyclase 1, partial [Gallus gallus]	sp|P51840|GUC2E_RAT	555	0.0	Guanylyl cyclase GC-E OS=Rattus norvegicus GN=Gucy2e PE=1 SV=1	Hs4504217	518	1.02e-174	KOG1023	Natriuretic peptide receptor, guanylate cyclase	K12321	0.0	797	clv:102095707	guanylate cyclase 2D/E/F [EC:4.6.1.2]	-	-	-
Unigene0001760	ORTHOMCL25375	--	XP_011582586.1	70.9	2e-10	PREDICTED: SH3 domain-containing protein 21 [Aquila chrysaetos canadensis]	--	--	--	--	--	--	--	--	--	--	--	--	--	--	-	-	-
Unigene0001761	ORTHOMCL25376	--	EOB07768.1	58.5	1e-08	hypothetical protein Anapl_12663 [Anas platyrhynchos]	--	--	--	--	--	--	--	--	--	--	--	--	--	--	-	-	-
Unigene0001768	ORTHOMCL162	rnhA	XP_013967621.1	145	1e-38	PREDICTED: LOW QUALITY PROTEIN: uncharacterized protein LOC100684728 [Canis lupus familiaris]	sp|Q9HSF6|RNH_HALSA	55.8	2.90e-09	Ribonuclease HI OS=Halobacterium salinarum (strain ATCC 700922 / JCM 11081 / NRC-1) GN=rnhA PE=1 SV=1	At2g13330	75.5	1.47e-16	KOG0017	FOG: Transposon-encoded proteins with TYA, reverse transcriptase, integrase domains in various combinations	--	--	--	--	--	-	-	-
Unigene0001774	ORTHOMCL25377	PDE9A	KFQ19970.1	294	6e-100	High affinity cGMP-specific 3',5'-cyclic phosphodiesterase 9A, partial [Merops nubicus]	sp|O76083|PDE9A_HUMAN	275	1.10e-89	High affinity cGMP-specific 3',5'-cyclic phosphodiesterase 9A OS=Homo sapiens GN=PDE9A PE=1 SV=1	Hs4505675	275	1.71e-90	KOG3689	Cyclic nucleotide phosphodiesterase	K13761	6.13e-100	291	mgp:104914528	high affinity cGMP-specific 3',5'-cyclic phosphodiesterase 9 [EC:3.1.4.35]	GO:0007154//cell communication;GO:0009987//cellular process;GO:0044699//single-organism process;GO:0044763//single-organism cellular process	GO:0004112//cyclic-nucleotide phosphodiesterase activity;GO:0016788//hydrolase activity, acting on ester bonds;GO:0042578//phosphoric ester hydrolase activity;GO:0043167//ion binding;GO:0016787//hydrolase activity;GO:0003824//catalytic activity;GO:0043169//cation binding;GO:0008081//phosphoric diester hydrolase activity;GO:0005488//binding	-
Unigene0001785	ORTHOMCL25378	SCG2	XP_013036928.1	193	7e-58	PREDICTED: secretogranin-2 [Anser cygnoides domesticus]	sp|P13521|SCG2_HUMAN	109	2.51e-28	Secretogranin-2 OS=Homo sapiens GN=SCG2 PE=1 SV=2	--	--	--	--	--	--	--	--	--	--	-	-	-
Unigene0001792	ORTHOMCL25379	WHSC1	XP_005016204.1	177	1e-50	PREDICTED: histone-lysine N-methyltransferase NSD2 [Anas platyrhynchos]	sp|O96028|NSD2_HUMAN	132	3.60e-36	Histone-lysine N-methyltransferase NSD2 OS=Homo sapiens GN=WHSC1 PE=1 SV=1	Hs19913348	132	5.59e-37	KOG1081	Transcription factor NSD1 and related SET domain proteins	K11424	2.23e-51	177	apla:101792888	histone-lysine N-methyltransferase NSD2 [EC:2.1.1.43]	GO:0044710//single-organism metabolic process;GO:0044260//cellular macromolecule metabolic process;GO:0044267//cellular protein metabolic process;GO:0008213//protein alkylation;GO:0006464//cellular protein modification process;GO:0032259//methylation;GO:0016570//histone modification;GO:0044238//primary metabolic process;GO:0008152//metabolic process;GO:0006479//protein methylation;GO:0071704//org…	GO:0046872//metal ion binding;GO:0003824//catalytic activity;GO:0043169//cation binding;GO:0016741//transferase activity, transferring one-carbon groups;GO:0046914//transition metal ion binding;GO:0005488//binding;GO:0016278//lysine N-methyltransferase activity;GO:0016279//protein-lysine N-methyltransferase activity;GO:0008757//S-adenosylmethionine-dependent methyltransferase activity;GO:0008276/…	-
Unigene0001804	ORTHOMCL25380	--	KFV44559.1	69.3	2e-12	Sodium channel protein type 5 subunit alpha, partial [Gavia stellata]	--	--	--	--	--	--	--	--	--	K14802	3.09e-10	61.2	gga:418936	phospholipid-transporting ATPase [EC:3.6.3.1]	-	-	-
Unigene0001807	ORTHOMCL25381	ERVK-19	XP_017585039.1	193	4e-61	PREDICTED: endogenous retrovirus group K member 8 Pol protein-like [Corvus brachyrhynchos]	sp|Q9WJR5|POK19_HUMAN	133	6.12e-36	Endogenous retrovirus group K member 19 Pol protein OS=Homo sapiens GN=ERVK-19 PE=2 SV=2	Hs22057093_1	108	2.69e-28	KOG0017	FOG: Transposon-encoded proteins with TYA, reverse transcriptase, integrase domains in various combinations	--	--	--	--	--	-	-	-
Unigene0001822	ORTHOMCL25382	--	EMP25080.1	52.8	5e-07	SLAIN motif-containing protein 2 [Chelonia mydas]	--	--	--	--	--	--	--	--	--	--	--	--	--	--	-	-	-
Unigene0001823	ORTHOMCL25383	--	XP_013036250.1	85.1	1e-16	PREDICTED: granulocyte-macrophage colony-stimulating factor receptor subunit alpha-like isoform X2 [Anser cygnoides domesticus]	--	--	--	--	--	--	--	--	--	--	--	--	--	--	-	-	-
Unigene0001845	ORTHOMCL4	NEB	XP_013053553.1	586	0.0	PREDICTED: LOW QUALITY PROTEIN: nebulin [Anser cygnoides domesticus]	sp|P20929|NEBU_HUMAN	445	3.59e-142	Nebulin OS=Homo sapiens GN=NEB PE=1 SV=5	Hs4758794	445	5.97e-143	KOG1702	Nebulin repeat protein	K18267	0.0	567	fpg:101919101	nebulin	-	-	-
Unigene0001850	ORTHOMCL25386	GCGR	XP_011597470.1	172	1e-51	PREDICTED: gastric inhibitory polypeptide receptor [Aquila chrysaetos canadensis]	sp|P47871|GLR_HUMAN	109	1.62e-28	Glucagon receptor OS=Homo sapiens GN=GCGR PE=1 SV=1	Hs4503947	109	2.52e-29	KOG4564	Adenylate cyclase-coupled calcitonin receptor	K04580	2.82e-46	158	phi:102105158	gastric inhibitory polypeptide receptor	-	-	-
Unigene0001853	ORTHOMCL25387	DHX35	XP_010160606.1	176	2e-52	PREDICTED: probable ATP-dependent RNA helicase DHX35, partial [Antrostomus carolinensis]	sp|Q9H5Z1|DHX35_HUMAN	159	7.89e-46	Probable ATP-dependent RNA helicase DHX35 OS=Homo sapiens GN=DHX35 PE=1 SV=2	Hs20544129	159	1.23e-46	KOG0922	DEAH-box RNA helicase	K13117	2.81e-51	176	fpg:101912274	ATP-dependent RNA helicase DDX35 [EC:3.6.4.13]	-	-	-
Unigene0001865	ORTHOMCL25388	Sphkap	XP_013036940.1	226	1e-67	PREDICTED: A-kinase anchor protein SPHKAP isoform X2 [Anser cygnoides domesticus]	sp|Q6NSW3|SPKAP_MOUSE	110	4.36e-28	A-kinase anchor protein SPHKAP OS=Mus musculus GN=Sphkap PE=1 SV=2	--	--	--	--	--	--	--	--	--	--	-	-	-
Unigene0001881	ORTHOMCL25390	--	KFU85683.1	58.9	1e-07	Zinc finger CCCH domain-containing protein 11A [Chaetura pelagica]	--	--	--	--	--	--	--	--	--	--	--	--	--	--	-	-	-
Unigene0001892	ORTHOMCL25391	BKJ	XP_013057659.1	182	4e-58	PREDICTED: feather keratin Cos2-3-like [Anser cygnoides domesticus]	sp|Q9PSV3|KRF4_COLLI	156	2.33e-49	Feather keratin Cos2-3 OS=Columba livia PE=3 SV=3	--	--	--	--	--	--	--	--	--	--	-	-	-
Unigene0001893	ORTHOMCL25392	BKJ	XP_005026011.1	119	2e-32	PREDICTED: feather keratin Cos1-2-like [Anas platyrhynchos]	sp|Q9PRI5|KRF1_COLLI	94.0	1.59e-24	Feather keratin Cos1-1/Cos1-3/Cos2-1 OS=Columba livia PE=3 SV=3	--	--	--	--	--	--	--	--	--	--	-	-	-
Unigene0001895	ORTHOMCL2480	BKJ	XP_012965264.1	150	3e-46	PREDICTED: feather keratin 1 [Anas platyrhynchos]	sp|P04458|KRFB_CHICK	119	1.29e-35	Feather keratin 2 OS=Gallus gallus PE=3 SV=3	--	--	--	--	--	--	--	--	--	--	-	-	-
Unigene0001896	ORTHOMCL25393	BKJ	XP_005018477.1	152	2e-47	PREDICTED: feather beta keratin [Anas platyrhynchos]	sp|Q98U05|KRFB_MYCAM	147	5.26e-47	Feather beta keratin OS=Mycteria americana PE=3 SV=3	--	--	--	--	--	--	--	--	--	--	-	GO:0005198//structural molecule activity	GO:0032991//macromolecular complex;GO:0043234//protein complex
Unigene0001908	ORTHOMCL2490	--	XP_013042526.1	179	6e-53	PREDICTED: histone-lysine N-methyltransferase 2D-like [Anser cygnoides domesticus]	--	--	--	--	--	--	--	--	--	--	--	--	--	--	-	-	-
Unigene0001911	ORTHOMCL25394	HNRNPM	XP_011594243.1	139	9e-35	PREDICTED: heterogeneous nuclear ribonucleoprotein M isoform X3 [Aquila chrysaetos canadensis]	sp|P52272|HNRPM_HUMAN	119	4.65e-29	Heterogeneous nuclear ribonucleoprotein M OS=Homo sapiens GN=HNRNPM PE=1 SV=3	Hs14141154	120	1.43e-30	KOG4212	RNA-binding protein hnRNP-M	K12887	4.27e-31	127	gga:420054	heterogeneous nuclear ribonucleoprotein M	-	-	-
Unigene0001913	ORTHOMCL25395	pol	XP_019328891.1	365	3e-110	PREDICTED: LOW QUALITY PROTEIN: RNA-directed DNA polymerase from mobile element jockey-like [Aptenodytes forsteri]	sp|P21328|RTJK_DROME	70.5	1.12e-10	RNA-directed DNA polymerase from mobile element jockey OS=Drosophila melanogaster GN=pol PE=1 SV=1	CE07199	127	5.05e-29	KOG1075	FOG: Reverse transcriptase	--	--	--	--	--	-	-	-
Unigene0001931	ORTHOMCL25396	Magi1	XP_016078578.1	174	4e-46	PREDICTED: membrane-associated guanylate kinase, WW and PDZ domain-containing protein 1 [Miniopterus natalensis]	sp|Q4L1J4|MAGI1_RAT	159	3.16e-42	Membrane-associated guanylate kinase, WW and PDZ domain-containing protein 1 OS=Rattus norvegicus GN=Magi1 PE=1 SV=1	Hs9257195	159	3.72e-43	KOG3209	WW domain-containing protein	K05631	9.14e-42	160	umr:103674284	atrophin-1 interacting protein 3 (BAI1-associated protein 1)	GO:0008152//metabolic process;GO:0044763//single-organism cellular process;GO:0009987//cellular process;GO:0006796//phosphate-containing compound metabolic process;GO:0044237//cellular metabolic process;GO:0008219//cell death;GO:0006793//phosphorus metabolic process;GO:0016265//death;GO:0044699//single-organism process	GO:0036094//small molecule binding;GO:0001883//purine nucleoside binding;GO:1901363//heterocyclic compound binding;GO:0097367//carbohydrate derivative binding;GO:0008092//cytoskeletal protein binding;GO:0042805//actinin binding;GO:0097159//organic cyclic compound binding;GO:0001882//nucleoside binding;GO:0032549//ribonucleoside binding;GO:0032550//purine ribonucleoside binding;GO:0005488//binding…	GO:0005622//intracellular;GO:0044464//cell part;GO:0043296//apical junction complex;GO:0005911//cell-cell junction;GO:0005623//cell;GO:0044424//intracellular part;GO:0030054//cell junction;GO:0016020//membrane
Unigene0001940	ORTHOMCL25397	KIAA2026	BAC23122.1	144	4e-38	KIAA2026 protein, partial [Homo sapiens]	sp|Q5HYC2|K2026_HUMAN	143	3.60e-39	Uncharacterized protein KIAA2026 OS=Homo sapiens GN=KIAA2026 PE=2 SV=2	--	--	--	--	--	--	--	--	--	--	-	-	-
Unigene0001952	ORTHOMCL25398	Ttll3	XP_015148824.1	115	5e-29	PREDICTED: tubulin monoglycylase TTLL3 isoform X2 [Gallus gallus]	sp|A4Q9E5|TTLL3_MOUSE	58.9	2.13e-10	Tubulin monoglycylase TTLL3 OS=Mus musculus GN=Ttll3 PE=1 SV=1	--	--	--	--	--	K16608	1.10e-25	104	fch:102060004	tubulin monoglycylase TTLL3/8 [EC:6.3.2.-]	-	-	-
Unigene0001956	ORTHOMCL25399	--	EOB02134.1	71.2	2e-13	Regulatory factor X-associated protein [Anas platyrhynchos]	--	--	--	--	--	--	--	--	--	--	--	--	--	--	-	-	-
Unigene0001964	ORTHOMCL25400	--	KFP55758.1	84.3	2e-18	Sodium channel protein type 2 subunit alpha, partial [Cathartes aura]	--	--	--	--	--	--	--	--	--	K18026	2.61e-06	48.1	fab:101807816	tyrosine-protein phosphatase non-receptor type 2 [EC:3.1.3.48]	-	-	-
Unigene0001975	ORTHOMCL25401	HLA-A	AAR25267.1	161	9e-47	MHC class I heavy chain, partial [Anser anser]	sp|P15979|HA1F_CHICK	94.7	1.11e-22	Class I histocompatibility antigen, F10 alpha chain OS=Gallus gallus PE=2 SV=1	--	--	--	--	--	K06751	6.32e-36	129	apla:101790497	major histocompatibility complex, class I	-	-	-
Unigene0001991	ORTHOMCL25402	PANK2	XP_017684498.1	425	2e-133	PREDICTED: pantothenate kinase 2, mitochondrial isoform X1 [Lepidothrix coronata]	sp|Q9BZ23|PANK2_HUMAN	392	1.49e-120	Pantothenate kinase 2, mitochondrial OS=Homo sapiens GN=PANK2 PE=1 SV=3	Hs19923072	342	9.48e-107	KOG2201	Pantothenate kinase PanK and related proteins	K09680	4.08e-133	423	tgu:100226291	type II pantothenate kinase [EC:2.7.1.33]	-	-	-
Unigene0001995	ORTHOMCL25403	--	EOA98438.1	74.3	3e-13	hypothetical protein Anapl_16503 [Anas platyrhynchos]	--	--	--	--	--	--	--	--	--	--	--	--	--	--	-	-	-
Unigene0002005	ORTHOMCL25404	DGAT2	XP_009951386.1	72.8	1e-12	PREDICTED: diacylglycerol O-acyltransferase 2-like, partial [Leptosomus discolor]	sp|Q70VZ8|DGAT2_BOVIN	69.3	2.90e-11	Diacylglycerol O-acyltransferase 2 OS=Bos taurus GN=DGAT2 PE=2 SV=1	Hs14211871	68.9	3.76e-12	KOG0831	Acyl-CoA:diacylglycerol acyltransferase (DGAT)	K11160	8.94e-12	73.2	ccw:104686963	diacylglycerol O-acyltransferase 2 [EC:2.3.1.20 2.3.1.75]	-	-	-
Unigene0002009	ORTHOMCL25405	Erich6	XP_013054745.1	146	2e-41	PREDICTED: glutamate-rich protein 6 isoform X3 [Anser cygnoides domesticus]	sp|D3Z6S9|ERIP6_MOUSE	82.4	5.55e-19	Glutamate-rich protein 6 OS=Mus musculus GN=Erich6 PE=3 SV=1	--	--	--	--	--	--	--	--	--	--	-	-	-
Unigene0002015	ORTHOMCL25406	Lrrc4b	XP_015706315.1	271	4e-84	PREDICTED: leucine-rich repeat-containing protein 4B [Coturnix japonica]	sp|P0C192|LRC4B_MOUSE	184	2.42e-52	Leucine-rich repeat-containing protein 4B OS=Mus musculus GN=Lrrc4b PE=1 SV=1	Hs22050945	177	4.90e-50	KOG0619	FOG: Leucine rich repeat	K16360	3.39e-80	260	phi:102108664	netrin-G3 ligand	-	-	-
Unigene0002018	ORTHOMCL25407	LAMB1	XP_015730670.1	297	8e-92	PREDICTED: laminin subunit beta-2-like isoform X2 [Coturnix japonica]	sp|P07942|LAMB1_HUMAN	171	3.77e-49	Laminin subunit beta-1 OS=Homo sapiens GN=LAMB1 PE=1 SV=2	Hs4504951	171	5.69e-50	KOG0994	Extracellular matrix glycoprotein Laminin subunit beta	K06243	3.81e-89	288	phi:102105000	laminin, beta 2	-	-	-
Unigene0002031	ORTHOMCL25408	--	KFV76460.1	90.1	3e-18	hypothetical protein N308_05935, partial [Struthio camelus australis]	--	--	--	--	--	--	--	--	--	--	--	--	--	--	-	-	-
Unigene0002041	ORTHOMCL25409	Zmat1	XP_013039216.1	166	1e-38	PREDICTED: NHS-like protein 2 isoform X3 [Anser cygnoides domesticus]	sp|Q3V0C1|ZMAT1_MOUSE	64.3	8.21e-09	Zinc finger matrin-type protein 1 OS=Mus musculus GN=Zmat1 PE=2 SV=2	--	--	--	--	--	--	--	--	--	--	-	-	-
Unigene0002044	ORTHOMCL25410	Hpca	XP_013039802.1	425	3e-141	PREDICTED: transmembrane protein 54 isoform X2 [Anser cygnoides domesticus]	sp|P84076|HPCA_RAT	380	2.53e-127	Neuron-specific calcium-binding protein hippocalcin OS=Rattus norvegicus GN=Hpca PE=1 SV=2	Hs19913446	380	3.93e-128	KOG0044	Ca2+ sensor (EF-Hand superfamily)	--	--	--	--	--	GO:0043583//ear development;GO:0048856//anatomical structure development;GO:0007423//sensory organ development;GO:0032501//multicellular organismal process;GO:0048731//system development;GO:0032502//developmental process;GO:0007275//multicellular organism development;GO:0044707//single-multicellular organism process;GO:0048513//animal organ development;GO:0044767//single-organism developmental pr…	GO:0043167//ion binding;GO:0043169//cation binding;GO:0005488//binding;GO:0046872//metal ion binding	-
Unigene0002050	ORTHOMCL25411	--	EOA93015.1	63.5	3e-09	Salivary glue protein Sgs-4, partial [Anas platyrhynchos]	--	--	--	--	--	--	--	--	--	K11108	9.68e-25	111	fab:101818349	RNA 3'-terminal phosphate cyclase-like protein	-	-	-
Unigene0002055	ORTHOMCL25413	--	XP_013051357.1	125	1e-31	PREDICTED: band 4.1-like protein 1 isoform X1 [Anser cygnoides domesticus]	--	--	--	--	--	--	--	--	--	K06107	1.40e-31	124	apla:101790283	erythrocyte membrane protein band 4.1	-	-	-
Unigene0002071	ORTHOMCL25414	Acot7	XP_013054037.1	74.3	3e-15	PREDICTED: cytosolic acyl coenzyme A thioester hydrolase [Anser cygnoides domesticus]	sp|Q64559|BACH_RAT	60.5	1.63e-11	Cytosolic acyl coenzyme A thioester hydrolase OS=Rattus norvegicus GN=Acot7 PE=1 SV=4	Hs6857797	59.7	5.24e-12	KOG2763	Acyl-CoA thioesterase	K17360	1.38e-13	68.6	gga:419371	acyl-coenzyme A thioesterase 7 [EC:3.1.2.2]	-	-	-
Unigene0002078	ORTHOMCL25416	CABP4	XP_016154454.1	137	2e-39	PREDICTED: calcium-binding protein 4 [Ficedula albicollis]	sp|P57796|CABP4_HUMAN	100	6.35e-26	Calcium-binding protein 4 OS=Homo sapiens GN=CABP4 PE=1 SV=2	Hs21624641	100	9.86e-27	KOG0027	Calmodulin and related proteins (EF-Hand superfamily)	--	--	--	--	--	-	-	GO:0016020//membrane;GO:0043229//intracellular organelle;GO:0043227//membrane-bounded organelle;GO:0005622//intracellular;GO:0005623//cell;GO:0043226//organelle;GO:0044424//intracellular part;GO:0043231//intracellular membrane-bounded organelle;GO:0044464//cell part
Unigene0002080	ORTHOMCL25417	--	XP_010218741.1	108	7e-25	PREDICTED: LOW QUALITY PROTEIN: KRAB-A domain-containing protein 2, partial [Tinamus guttatus]	--	--	--	--	At3g31970	75.1	2.55e-15	KOG0017	FOG: Transposon-encoded proteins with TYA, reverse transcriptase, integrase domains in various combinations	--	--	--	--	--	-	-	-
Unigene0002092	ORTHOMCL25419	--	XP_012963548.1	61.2	3e-11	PREDICTED: protein phosphatase 1 regulatory subunit 32 [Anas platyrhynchos]	--	--	--	--	--	--	--	--	--	--	--	--	--	--	-	-	-
Unigene0002101	ORTHOMCL25420	GNA14	XP_013051413.1	121	4e-33	PREDICTED: guanine nucleotide-binding protein subunit alpha-14 isoform X4 [Anser cygnoides domesticus]	sp|O95837|GNA14_HUMAN	98.2	3.77e-25	Guanine nucleotide-binding protein subunit alpha-14 OS=Homo sapiens GN=GNA14 PE=1 SV=1	Hs4758444	98.2	5.86e-26	KOG0085	G protein subunit Galphaq/Galphay, small G protein superfamily	K04636	6.03e-33	121	apla:101793706	guanine nucleotide-binding protein subunit alpha-14	GO:0044238//primary metabolic process;GO:0046483//heterocycle metabolic process;GO:0008152//metabolic process;GO:0006139//nucleobase-containing compound metabolic process;GO:0051716//cellular response to stimulus;GO:0023052//signaling;GO:0006796//phosphate-containing compound metabolic process;GO:0072521//purine-containing compound metabolic process;GO:0044700//single organism signaling;GO:001963…	GO:0032550//purine ribonucleoside binding;GO:1901265//nucleoside phosphate binding;GO:0044877//macromolecular complex binding;GO:0032403//protein complex binding;GO:0060089//molecular transducer activity;GO:0036094//small molecule binding;GO:0001882//nucleoside binding;GO:0097159//organic cyclic compound binding;GO:0003824//catalytic activity;GO:0017076//purine nucleotide binding;GO:0097367//carb…	-
Unigene0002103	ORTHOMCL25421	RBM42	XP_015706864.1	67.0	3e-13	PREDICTED: RNA-binding protein 42 [Coturnix japonica]	sp|Q9BTD8|RBM42_HUMAN	58.5	1.25e-10	RNA-binding protein 42 OS=Homo sapiens GN=RBM42 PE=1 SV=1	Hs21359951	58.5	1.95e-11	KOG0226	RNA-binding proteins	--	--	--	--	--	-	GO:0003676//nucleic acid binding;GO:0097159//organic cyclic compound binding;GO:1901363//heterocyclic compound binding;GO:0005488//binding;GO:0003723//RNA binding	-
Unigene0002108	ORTHOMCL25422	ITGA2	XP_013036039.1	122	2e-31	PREDICTED: integrin alpha-2 [Anser cygnoides domesticus]	sp|P53710|ITA2_BOVIN	87.4	1.20e-20	Integrin alpha-2 (Fragment) OS=Bos taurus GN=ITGA2 PE=2 SV=1	Hs4504743	87.0	2.57e-21	KOG3637	Vitronectin receptor, alpha subunit	K06481	1.28e-31	120	apla:101802508	integrin alpha 2	-	-	-
Unigene0002119	ORTHOMCL25423	MAU2	KFP12828.1	77.8	6e-16	MAU2 chromatid cohesion factor, partial [Egretta garzetta]	sp|Q9Y6X3|SCC4_HUMAN	67.8	7.71e-14	MAU2 chromatid cohesion factor homolog OS=Homo sapiens GN=MAU2 PE=1 SV=2	Hs14767795	67.8	1.20e-14	KOG2300	Uncharacterized conserved protein	K11266	1.27e-13	69.3	dre:794129	MAternally affected uncoordination	-	-	-
Unigene0002125	ORTHOMCL25424	--	XP_015156784.1	87.8	8e-21	PREDICTED: BCL2/adenovirus E1B 19 kDa protein-interacting protein 3-like [Gallus gallus]	--	--	--	--	--	--	--	--	--	K15464	3.98e-14	68.9	phi:102100165	BCL2/adenovirus E1B 19 kDa protein-interacting protein 3	-	-	-
Unigene0002126	ORTHOMCL25425	RRT15	AAI42850.1	49.3	3e-06	Zgc:165536 protein [Danio rerio]	sp|Q3E811|RRT15_YEAST	64.7	1.44e-13	Regulator of rDNA transcription protein 15 OS=Saccharomyces cerevisiae (strain ATCC 204508 / S288c) GN=RRT15 PE=3 SV=1	Hs22053937	53.9	1.38e-08	KOG1721	FOG: Zn-finger	--	--	--	--	--	-	-	-
Unigene0002133	ORTHOMCL25426	--	XP_008941304.1	122	3e-32	PREDICTED: leukocyte elastase inhibitor-like [Merops nubicus]	--	--	--	--	CE12396	59.3	1.23e-11	KOG1075	FOG: Reverse transcriptase	K14942	1.41e-18	82.8	mgp:100551103	KH domain-containing, RNA-binding, signal transduction-associated protein 3	-	-	-
Unigene0002135	ORTHOMCL25427	--	XP_007185635.1	89.0	2e-18	PREDICTED: mucin-5AC-like [Balaenoptera acutorostrata scammoni]	--	--	--	--	--	--	--	--	--	--	--	--	--	--	-	-	-
Unigene0002139	ORTHOMCL25428	ACAT2	XP_010582795.1	758	0.0	PREDICTED: acetyl-CoA acetyltransferase, cytosolic [Haliaeetus leucocephalus]	sp|Q9BWD1|THIC_HUMAN	612	0.0	Acetyl-CoA acetyltransferase, cytosolic OS=Homo sapiens GN=ACAT2 PE=1 SV=2	Hs14755394	612	0.0	KOG1390	Acetyl-CoA acetyltransferase	K00626	0.0	754	phi:102105412	acetyl-CoA C-acetyltransferase [EC:2.3.1.9]	-	GO:0003824//catalytic activity;GO:0016408//C-acyltransferase activity;GO:0016747//transferase activity, transferring acyl groups other than amino-acyl groups;GO:0016746//transferase activity, transferring acyl groups;GO:0003988//acetyl-CoA C-acyltransferase activity;GO:0016740//transferase activity	GO:0070013//intracellular organelle lumen;GO:0043226//organelle;GO:0044464//cell part;GO:0044446//intracellular organelle part;GO:0044422//organelle part;GO:0044424//intracellular part;GO:0005622//intracellular;GO:0005623//cell;GO:0043229//intracellular organelle;GO:0005634//nucleus;GO:0031981//nuclear lumen;GO:0043227//membrane-bounded organelle;GO:0031974//membrane-enclosed lumen;GO:0043233//or…
Unigene0002147	ORTHOMCL25429	SARM1	XP_013056821.1	200	2e-59	PREDICTED: sterile alpha and TIR motif-containing protein 1, partial [Anser cygnoides domesticus]	sp|I3L5V6|SARM1_PIG	145	1.90e-40	Sterile alpha and TIR motif-containing protein 1 OS=Sus scrofa GN=SARM1 PE=2 SV=1	Hs14149667	143	1.16e-40	KOG3678	SARM protein (with sterile alpha and armadillo motifs)	--	--	--	--	--	-	-	-
Unigene0002161	ORTHOMCL25430	--	XP_009647363.1	63.2	2e-09	PREDICTED: zinc finger protein 768-like, partial [Egretta garzetta]	--	--	--	--	--	--	--	--	--	--	--	--	--	--	-	-	-
Unigene0002165	ORTHOMCL25431	ZNF592	XP_013054376.1	148	5e-41	PREDICTED: zinc finger protein 592 [Anser cygnoides domesticus]	sp|Q92610|ZN592_HUMAN	59.3	4.94e-11	Zinc finger protein 592 OS=Homo sapiens GN=ZNF592 PE=1 SV=2	Hs7662000_2	58.9	1.02e-11	KOG1721	FOG: Zn-finger	K19325	1.22e-41	148	apla:101794737	zinc finger protein 592	-	-	-
Unigene0002174	ORTHOMCL25432	Cacna1g	XP_013034592.1	161	2e-45	PREDICTED: LOW QUALITY PROTEIN: voltage-dependent T-type calcium channel subunit alpha-1G [Anser cygnoides domesticus]	sp|O54898|CAC1G_RAT	132	9.40e-37	Voltage-dependent T-type calcium channel subunit alpha-1G OS=Rattus norvegicus GN=Cacna1g PE=2 SV=2	Hs20070163	128	4.46e-36	KOG2302	T-type voltage-gated Ca2+ channel, pore-forming alpha1I subunit	K04854	1.99e-45	159	fab:101814377	voltage-dependent calcium channel T type alpha-1G	-	-	-
Unigene0002206	ORTHOMCL25434	--	XP_003211670.1	87.8	8e-22	PREDICTED: NADH dehydrogenase [ubiquinone] 1 alpha subcomplex assembly factor 8 [Meleagris gallopavo]	sp|A2AMZ4|CQ089_MOUSE	70.9	1.86e-16	Uncharacterized protein C17orf89 homolog OS=Mus musculus PE=4 SV=1	--	--	--	--	--	--	--	--	--	--	-	-	-
Unigene0002211	ORTHOMCL25435	Pus7l	XP_009481309.1	141	1e-40	PREDICTED: pseudouridylate synthase 7 homolog-like protein, partial [Pelecanus crispus]	sp|Q8CE46|PUS7L_MOUSE	122	2.37e-33	Pseudouridylate synthase 7 homolog-like protein OS=Mus musculus GN=Pus7l PE=2 SV=1	Hs13775210	117	4.27e-32	KOG2339	Uncharacterized conserved protein	K06176	4.44e-40	140	apla:101792415	tRNA pseudouridine13 synthase [EC:5.4.99.27]	GO:0006807//nitrogen compound metabolic process;GO:0071704//organic substance metabolic process;GO:0090304//nucleic acid metabolic process;GO:0009987//cellular process;GO:0006139//nucleobase-containing compound metabolic process;GO:0034641//cellular nitrogen compound metabolic process;GO:0016070//RNA metabolic process;GO:0046483//heterocycle metabolic process;GO:0044237//cellular metabolic proces…	GO:0097159//organic cyclic compound binding;GO:0005488//binding;GO:0003824//catalytic activity;GO:1901363//heterocyclic compound binding;GO:0016853//isomerase activity;GO:0003676//nucleic acid binding;GO:0016866//intramolecular transferase activity	-
Unigene0002214	ORTHOMCL25436	--	EFB26428.1	49.3	1e-05	hypothetical protein PANDA_008841, partial [Ailuropoda melanoleuca]	--	--	--	--	--	--	--	--	--	--	--	--	--	--	-	-	-
Unigene0002228	ORTHOMCL25437	--	XP_010226661.1	118	4e-27	PREDICTED: endophilin-A2 [Tinamus guttatus]	--	--	--	--	--	--	--	--	--	--	--	--	--	--	-	-	-
Unigene0002244	ORTHOMCL25439	--	XP_013161204.1	92.8	8e-21	PREDICTED: collagen alpha-1(VIII) chain-like [Falco peregrinus]	--	--	--	--	--	--	--	--	--	--	--	--	--	--	-	-	-
Unigene0002272	ORTHOMCL25443	SLFN5	XP_013045459.1	221	4e-66	PREDICTED: schlafen family member 13-like [Anser cygnoides domesticus]	sp|Q08AF3|SLFN5_HUMAN	95.5	4.65e-23	Schlafen family member 5 OS=Homo sapiens GN=SLFN5 PE=1 SV=1	--	--	--	--	--	--	--	--	--	--	-	-	-
Unigene0002289	ORTHOMCL25444	EGR2	XP_017681558.1	268	3e-87	PREDICTED: E3 SUMO-protein ligase EGR2 [Lepidothrix coronata]	sp|A1XSY8|EGR2_PIG	257	3.31e-84	E3 SUMO-protein ligase EGR2 OS=Sus scrofa GN=EGR2 PE=2 SV=1	Hs9845524	253	1.37e-83	KOG1721	FOG: Zn-finger	K12496	5.13e-84	258	ecb:100062890	early growth response protein 2	GO:0006725//cellular aromatic compound metabolic process;GO:0007422//peripheral nervous system development;GO:0071702//organic substance transport;GO:0007420//brain development;GO:0006810//transport;GO:0032990//cell part morphogenesis;GO:0006139//nucleobase-containing compound metabolic process;GO:0048646//anatomical structure formation involved in morphogenesis;GO:0043412//macromolecule modifica…	GO:0005515//protein binding;GO:0097159//organic cyclic compound binding;GO:0003676//nucleic acid binding;GO:0019899//enzyme binding;GO:0043167//ion binding;GO:0001067//regulatory region nucleic acid binding;GO:0001071//nucleic acid binding transcription factor activity;GO:0043169//cation binding;GO:0003824//catalytic activity;GO:1901363//heterocyclic compound binding;GO:0005488//binding;GO:004438…	GO:0005622//intracellular;GO:0043231//intracellular membrane-bounded organelle;GO:0044424//intracellular part;GO:0043229//intracellular organelle;GO:0005623//cell;GO:0044464//cell part;GO:0043227//membrane-bounded organelle;GO:0043226//organelle
Unigene0002290	ORTHOMCL25445	--	XP_013050632.1	64.3	3e-11	PREDICTED: interleukin-12 receptor subunit beta-1, partial [Anser cygnoides domesticus]	--	--	--	--	--	--	--	--	--	K05063	6.35e-07	50.4	mgp:104915407	interleukin 12 receptor beta-1	-	-	-
Unigene0002294	ORTHOMCL25446	PACSIN1	XP_418028.3	263	9e-86	PREDICTED: protein kinase C and casein kinase substrate in neurons protein 1 [Gallus gallus]	sp|Q9BY11|PACN1_HUMAN	207	1.41e-65	Protein kinase C and casein kinase substrate in neurons protein 1 OS=Homo sapiens GN=PACSIN1 PE=1 SV=1	Hs20555436	207	2.19e-66	KOG2856	Adaptor protein PACSIN	--	--	--	--	--	-	-	-
Unigene0002302	ORTHOMCL25447	Clec2l	XP_013052676.1	325	2e-101	PREDICTED: C-type lectin domain family 2 member L-like isoform X2 [Anser cygnoides domesticus]	sp|Q0ZCA7|CLC2L_RAT	100	1.82e-22	C-type lectin domain family 2 member L OS=Rattus norvegicus GN=Clec2l PE=2 SV=2	Hs4826677	79.7	7.74e-17	KOG4297	C-type lectin	--	--	--	--	--	-	-	-
Unigene0002306	ORTHOMCL25448	--	XP_019478218.1	76.3	4e-12	PREDICTED: uncharacterized protein LOC109370915 isoform X5 [Meleagris gallopavo]	--	--	--	--	--	--	--	--	--	--	--	--	--	--	-	-	-
Unigene0002311	ORTHOMCL25449	--	KFR06626.1	264	4e-88	hypothetical protein N306_04400, partial [Opisthocomus hoazin]	--	--	--	--	--	--	--	--	--	K00864	1.54e-29	119	fpg:101922294	glycerol kinase [EC:2.7.1.30]	-	-	-
Unigene0002314	ORTHOMCL25450	--	XP_005021509.2	86.3	2e-16	PREDICTED: transmembrane protein 251 [Anas platyrhynchos]	--	--	--	--	--	--	--	--	--	K16673	3.95e-08	60.1	mgp:104916751	LIX1-like protein	-	-	-
Unigene0002318	ORTHOMCL25451	DPOL	XP_011571986.1	105	1e-20	PREDICTED: ubiquitin carboxyl-terminal hydrolase 4 [Aquila chrysaetos canadensis]	sp|P43139|DPOL_ASFL6	60.5	4.10e-08	DNA polymerase beta OS=African swine fever virus (isolate Pig/Portugal/Lis 60/1960) GN=DPOL PE=3 SV=1	--	--	--	--	--	K12886	2.32e-17	91.7	apla:101791000	heterogeneous nuclear ribonucleoprotein K	-	-	-
Unigene0002319	ORTHOMCL25452	--	XP_005021509.2	68.9	2e-13	PREDICTED: transmembrane protein 251 [Anas platyrhynchos]	--	--	--	--	--	--	--	--	--	--	--	--	--	--	-	-	-
Unigene0002321	ORTHOMCL25453	Nmnat1	XP_013049693.1	588	0.0	PREDICTED: nicotinamide/nicotinic acid mononucleotide adenylyltransferase 1 [Anser cygnoides domesticus]	sp|Q9EPA7|NMNA1_MOUSE	410	1.40e-129	Nicotinamide/nicotinic acid mononucleotide adenylyltransferase 1 OS=Mus musculus GN=Nmnat1 PE=1 SV=2	Hs20070321	401	4.65e-127	KOG3199	Nicotinamide mononucleotide adenylyl transferase	K06210	0.0	574	apla:101800327	nicotinamide mononucleotide adenylyltransferase [EC:2.7.7.1 2.7.7.18]	-	-	-
Unigene0002324	ORTHOMCL25454	xynB	KFV77659.1	191	8e-53	hypothetical protein N308_12456, partial [Struthio camelus australis]	sp|Q02290|XYNB_NEOPA	60.5	3.67e-16	Endo-1,4-beta-xylanase B OS=Neocallimastix patriciarum GN=xynB PE=2 SV=1	--	--	--	--	--	--	--	--	--	--	-	-	-
Unigene0002325	ORTHOMCL25455	--	BAA88337.1	263	4e-154	ORF2 [Acanthochelys spixii]	--	--	--	--	CE08834	99.4	2.41e-29	KOG1075	FOG: Reverse transcriptase	--	--	--	--	--	-	-	-
Unigene0002327	ORTHOMCL25456	SNX20	XP_013042305.1	101	1e-25	PREDICTED: sorting nexin-20 isoform X2 [Anser cygnoides domesticus]	sp|Q7Z614|SNX20_HUMAN	60.8	1.14e-11	Sorting nexin-20 OS=Homo sapiens GN=SNX20 PE=1 SV=1	--	--	--	--	--	K17931	7.38e-26	101	apla:101792519	sorting nexin-20	-	-	-
Unigene0002333	ORTHOMCL25457	Msi1	XP_019476717.1	79.3	9e-19	PREDICTED: RNA-binding protein Musashi homolog 1-like [Meleagris gallopavo]	sp|Q61474|MSI1H_MOUSE	80.1	1.70e-18	RNA-binding protein Musashi homolog 1 OS=Mus musculus GN=Msi1 PE=1 SV=1	Hs4505255	80.1	2.63e-19	KOG4205	RNA-binding protein musashi/mRNA cleavage and polyadenylation factor I complex, subunit HRP1	K14411	8.77e-19	78.2	xma:102229451	RNA-binding protein Musashi	-	-	-
Unigene0002338	ORTHOMCL25458	--	XP_011599789.1	53.1	3e-06	PREDICTED: uncharacterized protein LOC105415561 [Aquila chrysaetos canadensis]	--	--	--	--	--	--	--	--	--	--	--	--	--	--	-	-	-
Unigene0002349	ORTHOMCL25459	--	XP_009471732.1	55.5	4e-06	PREDICTED: glycerol kinase [Nipponia nippon]	--	--	--	--	--	--	--	--	--	--	--	--	--	--	-	-	-
Unigene0002350	ORTHOMCL25460	--	XP_013036620.1	372	4e-117	PREDICTED: zinc finger protein 407 isoform X5 [Anser cygnoides domesticus]	--	--	--	--	--	--	--	--	--	--	--	--	--	--	-	GO:0005488//binding;GO:0043169//cation binding;GO:0043167//ion binding	-
Unigene0002372	ORTHOMCL25463	--	XP_009466154.1	119	1e-30	PREDICTED: LOW QUALITY PROTEIN: transmembrane channel-like protein 7 [Nipponia nippon]	--	--	--	--	--	--	--	--	--	K12318	6.07e-19	84.0	clv:102097143	guanylate cyclase soluble subunit alpha [EC:4.6.1.2]	-	-	-
Unigene0002373	ORTHOMCL25464	tcf7l1	XP_015149493.1	145	2e-41	PREDICTED: transcription factor 7 isoform X12 [Gallus gallus]	sp|Q6GL68|TF7L1_XENTR	77.8	3.73e-17	Transcription factor 7-like 1 OS=Xenopus tropicalis GN=tcf7l1 PE=2 SV=1	Hs13540471	62.8	1.19e-12	KOG3248	Transcription factor TCF-4	K02620	9.55e-42	145	gga:395229	transcription factor 7	-	-	-
Unigene0002374	ORTHOMCL25465	--	XP_005515302.1	65.5	1e-11	PREDICTED: protein ZGRF1 [Columba livia]	--	--	--	--	--	--	--	--	--	--	--	--	--	--	-	-	-
Unigene0002376	ORTHOMCL25466	--	XP_015139198.1	62.0	2e-08	PREDICTED: radial spoke head protein 9 homolog isoform X1 [Gallus gallus]	--	--	--	--	--	--	--	--	--	--	--	--	--	--	-	-	-
Unigene0002377	ORTHOMCL25467	Abtb2	XP_009078359.1	188	1e-54	PREDICTED: ankyrin repeat and BTB/POZ domain-containing protein 2 [Acanthisitta chloris]	sp|Q7TQI7|ABTB2_MOUSE	156	1.04e-44	Ankyrin repeat and BTB/POZ domain-containing protein 2 OS=Mus musculus GN=Abtb2 PE=2 SV=1	--	--	--	--	--	K10521	2.31e-55	188	apla:101805279	ankyrin repeat and BTB/POZ domain-containing protein 2	-	-	-
Unigene0002378	ORTHOMCL25468	--	XP_008176405.1	53.9	8e-06	PREDICTED: LOW QUALITY PROTEIN: uncharacterized protein LOC101949746, partial [Chrysemys picta bellii]	--	--	--	--	--	--	--	--	--	--	--	--	--	--	-	-	-
Unigene0002392	ORTHOMCL25469	DGAT1	XP_011597749.1	115	9e-27	PREDICTED: diacylglycerol O-acyltransferase 1 [Aquila chrysaetos canadensis]	sp|O75907|DGAT1_HUMAN	102	7.48e-22	Diacylglycerol O-acyltransferase 1 OS=Homo sapiens GN=DGAT1 PE=1 SV=2	Hs6912332	102	1.14e-22	KOG0380	Sterol O-acyltransferase/Diacylglycerol O-acyltransferase	K11155	4.69e-25	114	lcm:102349959	diacylglycerol O-acyltransferase 1 [EC:2.3.1.20 2.3.1.75 2.3.1.76]	-	-	-
Unigene0002413	ORTHOMCL2702	pol	XP_009324031.1	83.6	2e-17	PREDICTED: protein NYNRIN-like [Pygoscelis adeliae]	sp|P10273|POL_FLV	68.6	5.92e-15	Pol polyprotein (Fragment) OS=Feline leukemia virus GN=pol PE=3 SV=1	Hs14760974	57.8	1.17e-10	KOG0017	FOG: Transposon-encoded proteins with TYA, reverse transcriptase, integrase domains in various combinations	--	--	--	--	--	-	-	-
Unigene0002427	ORTHOMCL25471	STAC3	XP_005023984.1	739	0.0	PREDICTED: SH3 and cysteine-rich domain-containing protein 3 isoform X2 [Anas platyrhynchos]	sp|Q96MF2|STAC3_HUMAN	559	0.0	SH3 and cysteine-rich domain-containing protein 3 OS=Homo sapiens GN=STAC3 PE=1 SV=1	CE08579	61.2	1.52e-09	KOG2199	Signal transducing adaptor protein STAM/STAM2	--	--	--	--	--	-	GO:0005488//binding;GO:0043167//ion binding;GO:0043169//cation binding	-
Unigene0002436	ORTHOMCL25472	env	XP_013797525.1	107	3e-23	PREDICTED: endogenous retrovirus group K member 18 Pol protein-like [Apteryx australis mantelli]	sp|P03396|ENV_RSVP	79.0	3.35e-15	Envelope glycoprotein gp95 OS=Rous sarcoma virus (strain Prague C) GN=env PE=1 SV=1	--	--	--	--	--	--	--	--	--	--	-	-	-
Unigene0002460	ORTHOMCL25474	--	XP_014034125.1	92.8	2e-17	PREDICTED: MAP7 domain-containing protein 1-like isoform X4 [Salmo salar]	--	--	--	--	--	--	--	--	--	--	--	--	--	--	-	-	-
Unigene0002471	ORTHOMCL25475	UCK2	KFQ94980.1	248	1e-77	Uridine-cytidine kinase 2, partial [Nipponia nippon]	sp|Q9BZX2|UCK2_HUMAN	229	1.61e-71	Uridine-cytidine kinase 2 OS=Homo sapiens GN=UCK2 PE=1 SV=1	Hs18699734	229	2.50e-72	KOG4203	Armadillo/beta-Catenin/plakoglobin	K00876	2.62e-77	245	tgu:100190152	uridine kinase [EC:2.7.1.48]	GO:0009058//biosynthetic process;GO:0006950//response to stress;GO:0009173//pyrimidine ribonucleoside monophosphate metabolic process;GO:0071704//organic substance metabolic process;GO:0009148//pyrimidine nucleoside triphosphate biosynthetic process;GO:0046134//pyrimidine nucleoside biosynthetic process;GO:0034654//nucleobase-containing compound biosynthetic process;GO:0006807//nitrogen compound …	GO:0016301//kinase activity;GO:0016772//transferase activity, transferring phosphorus-containing groups;GO:1901363//heterocyclic compound binding;GO:0097159//organic cyclic compound binding;GO:0001883//purine nucleoside binding;GO:0032549//ribonucleoside binding;GO:0003824//catalytic activity;GO:0036094//small molecule binding;GO:0032550//purine ribonucleoside binding;GO:0019205//nucleobase-conta…	GO:0044464//cell part;GO:0005737//cytoplasm;GO:0005622//intracellular;GO:0044424//intracellular part;GO:0043226//organelle;GO:0005623//cell;GO:0044444//cytoplasmic part;GO:0043227//membrane-bounded organelle
Unigene0002484	ORTHOMCL25476	--	XP_009669695.1	58.2	5e-07	PREDICTED: Fc receptor-like protein 4 [Struthio camelus australis]	--	--	--	--	--	--	--	--	--	--	--	--	--	--	-	-	-
Unigene0002490	ORTHOMCL25477	--	AAR28760.1	67.8	1e-12	DNA-dependent protein kinase catalytic subunit, partial [Gallus gallus]	--	--	--	--	--	--	--	--	--	K18026	3.35e-07	49.3	fab:101807816	tyrosine-protein phosphatase non-receptor type 2 [EC:3.1.3.48]	-	-	-
Unigene0002493	ORTHOMCL25478	Cercam	XP_003642326.3	144	7e-38	PREDICTED: probable inactive glycosyltransferase 25 family member 3 isoform X1 [Gallus gallus]	sp|A3KGW5|GT253_MOUSE	121	4.44e-31	Probable inactive glycosyltransferase 25 family member 3 OS=Mus musculus GN=Cercam PE=3 SV=1	Hs14720662	93.6	5.15e-22	KOG4179	Lysyl hydrolase/glycosyltransferase family 25	--	--	--	--	--	GO:0044699//single-organism process;GO:0022610//biological adhesion;GO:0006629//lipid metabolic process;GO:0044711//single-organism biosynthetic process;GO:0009058//biosynthetic process;GO:1901576//organic substance biosynthetic process;GO:0044238//primary metabolic process;GO:0008152//metabolic process;GO:0044710//single-organism metabolic process;GO:0008610//lipid biosynthetic process;GO:007170…	-	GO:0043229//intracellular organelle;GO:0043231//intracellular membrane-bounded organelle;GO:0043227//membrane-bounded organelle;GO:0005622//intracellular;GO:0044464//cell part;GO:0043226//organelle;GO:0044424//intracellular part;GO:0005623//cell
Unigene0002494	ORTHOMCL25479	RABL2A	XP_010293927.1	77.0	1e-15	PREDICTED: rab-like protein 2A, partial [Phaethon lepturus]	sp|Q5R573|RBL2A_PONAB	61.6	3.27e-10	Rab-like protein 2A OS=Pongo abelii GN=RABL2A PE=2 SV=1	Hs5902038	60.1	2.14e-10	KOG0087	GTPase Rab11/YPT3, small G protein superfamily	K07931	2.80e-13	70.1	apla:101793761	Rab-like protein 2	-	-	-
Unigene0002495	ORTHOMCL25480	GBP3	XP_013052866.1	211	5e-65	PREDICTED: guanylate-binding protein 3-like, partial [Anser cygnoides domesticus]	sp|Q9H0R5|GBP3_HUMAN	192	7.65e-57	Guanylate-binding protein 3 OS=Homo sapiens GN=GBP3 PE=1 SV=3	Hs14735497	194	1.74e-58	KOG2037	Guanylate-binding protein	--	--	--	--	--	-	-	-
Unigene0002499	ORTHOMCL25481	--	KFV80393.1	160	6e-55	hypothetical protein N308_07655, partial [Struthio camelus australis]	--	--	--	--	--	--	--	--	--	--	--	--	--	--	-	-	-
Unigene0002503	ORTHOMCL25482	--	XP_008572821.1	85.5	3e-16	PREDICTED: fibroin heavy chain-like [Galeopterus variegatus]	--	--	--	--	HsM6005866	47.8	7.30e-06	KOG0227	Splicing factor 3a, subunit 2	--	--	--	--	--	-	-	-
Unigene0002510	ORTHOMCL25483	--	XP_013047364.1	92.0	3e-18	PREDICTED: inter-alpha-trypsin inhibitor heavy chain H4 [Anser cygnoides domesticus]	--	--	--	--	--	--	--	--	--	--	--	--	--	--	-	-	-
Unigene0002530	ORTHOMCL25484	--	KFZ61886.1	158	3e-47	hypothetical protein N321_00830, partial [Antrostomus carolinensis]	--	--	--	--	--	--	--	--	--	K18026	1.74e-16	79.7	fab:101807816	tyrosine-protein phosphatase non-receptor type 2 [EC:3.1.3.48]	-	-	-
Unigene0002539	ORTHOMCL25485	--	XP_011598767.1	107	6e-25	PREDICTED: collagen alpha-3(V) chain isoform X2 [Aquila chrysaetos canadensis]	--	--	--	--	--	--	--	--	--	--	--	--	--	--	-	-	-
Unigene0002544	ORTHOMCL25486	UNC119	XP_010720177.1	380	7e-130	PREDICTED: protein unc-119 homolog A isoform X1 [Meleagris gallopavo]	sp|O19177|U119A_CANFA	325	2.85e-110	Protein unc-119 homolog A OS=Canis familiaris GN=UNC119 PE=2 SV=2	Hs4827048	324	1.29e-110	KOG4037	Photoreceptor synaptic vesicle protein HRG4/UNC-119	--	--	--	--	--	GO:0006810//transport;GO:0071702//organic substance transport;GO:0015031//protein transport;GO:0045184//establishment of protein localization;GO:0051234//establishment of localization;GO:0033036//macromolecule localization;GO:0051179//localization;GO:0008104//protein localization	GO:0005488//binding	-
Unigene0002546	ORTHOMCL25487	irx2	XP_005153637.1	337	6e-112	PREDICTED: iroquois-class homeodomain protein IRX-2 [Melopsittacus undulatus]	sp|Q66IK1|IRX2_XENTR	320	3.28e-106	Iroquois-class homeodomain protein irx-2 OS=Xenopus tropicalis GN=irx2 PE=2 SV=1	Hs5031807	142	8.01e-39	KOG0773	Transcription factor MEIS1 and related HOX domain proteins	--	--	--	--	--	GO:0090304//nucleic acid metabolic process;GO:0034654//nucleobase-containing compound biosynthetic process;GO:1901360//organic cyclic compound metabolic process;GO:0044249//cellular biosynthetic process;GO:0044237//cellular metabolic process;GO:0072070//loop of Henle development;GO:0009059//macromolecule biosynthetic process;GO:0006139//nucleobase-containing compound metabolic process;GO:0006807/…	GO:0001071//nucleic acid binding transcription factor activity;GO:0003676//nucleic acid binding;GO:0005488//binding;GO:0003677//DNA binding;GO:1901363//heterocyclic compound binding;GO:0097159//organic cyclic compound binding	GO:0043226//organelle;GO:0005623//cell;GO:0043229//intracellular organelle;GO:0005622//intracellular;GO:0043231//intracellular membrane-bounded organelle;GO:0043227//membrane-bounded organelle;GO:0044464//cell part;GO:0044424//intracellular part
Unigene0002555	ORTHOMCL25488	COL6A3	XP_019329167.1	166	3e-38	PREDICTED: collagen alpha-3(VI) chain isoform X1 [Aptenodytes forsteri]	sp|P15989|CO6A3_CHICK	65.1	8.27e-09	Collagen alpha-3(VI) chain OS=Gallus gallus GN=COL6A3 PE=2 SV=2	Hs4758028_4	52.8	9.97e-08	KOG3544	Collagens (type IV and type XIII), and related proteins	K06238	1.69e-38	148	apla:101794158	collagen, type VI, alpha	GO:0051346//negative regulation of hydrolase activity;GO:0045861//negative regulation of proteolysis;GO:0052547//regulation of peptidase activity;GO:0032268//regulation of cellular protein metabolic process;GO:0050790//regulation of catalytic activity;GO:0009892//negative regulation of metabolic process;GO:0080090//regulation of primary metabolic process;GO:0044092//negative regulation of molecul…	-	-
Unigene0002556	ORTHOMCL25489	ZFP2	XP_005312728.1	482	2e-159	PREDICTED: zinc finger protein 835-like [Chrysemys picta bellii]	sp|Q6ZN57|ZFP2_HUMAN	354	1.07e-111	Zinc finger protein 2 homolog OS=Homo sapiens GN=ZFP2 PE=1 SV=1	Hs13449267	353	7.91e-113	KOG1721	FOG: Zn-finger	K09228	4.97e-144	442	pss:102462791	KRAB domain-containing zinc finger protein	-	-	-
Unigene0002571	ORTHOMCL25491	--	XP_017947294.1	94.4	2e-18	PREDICTED: glutenin, high molecular weight subunit 12-like [Xenopus tropicalis]	--	--	--	--	--	--	--	--	--	--	--	--	--	--	-	-	-
Unigene0002590	ORTHOMCL25492	--	XP_014809165.1	56.2	1e-07	PREDICTED: O-acetyl-ADP-ribose deacetylase 1 isoform X1 [Calidris pugnax]	--	--	--	--	--	--	--	--	--	--	--	--	--	--	-	-	-
Unigene0002600	ORTHOMCL25494	--	EOA94288.1	125	4e-30	hypothetical protein Anapl_18067 [Anas platyrhynchos]	--	--	--	--	--	--	--	--	--	--	--	--	--	--	-	-	-
Unigene0002610	ORTHOMCL25495	--	XP_013046675.1	368	3e-122	PREDICTED: proline-rich extensin-like protein EPR1 [Anser cygnoides domesticus]	--	--	--	--	--	--	--	--	--	--	--	--	--	--	-	-	-
Unigene0002617	ORTHOMCL25497	--	XP_012956100.1	176	5e-48	PREDICTED: keratin-associated protein 5-5-like [Anas platyrhynchos]	--	--	--	--	--	--	--	--	--	--	--	--	--	--	-	-	-
Unigene0002624	ORTHOMCL2819	mast3	XP_012962832.1	89.0	4e-18	PREDICTED: microtubule-associated serine/threonine-protein kinase 3, partial [Anas platyrhynchos]	sp|Q6AX33|MAST3_XENLA	77.0	2.06e-15	Microtubule-associated serine/threonine-protein kinase 3 OS=Xenopus laevis GN=mast3 PE=2 SV=1	--	--	--	--	--	K08789	2.18e-16	82.0	mgp:100549390	microtubule-associated serine/threonine kinase [EC:2.7.11.1]	-	-	-
Unigene0002628	ORTHOMCL25498	CUL9	XP_012957447.1	646	0.0	PREDICTED: LOW QUALITY PROTEIN: cullin-9 [Anas platyrhynchos]	sp|Q8IWT3|CUL9_HUMAN	355	2.65e-109	Cullin-9 OS=Homo sapiens GN=CUL9 PE=1 SV=2	--	--	--	--	--	K11970	0.0	645	apla:101801212	p53-associated parkin-like cytoplasmic protein	-	-	-
Unigene0002633	ORTHOMCL25500	CSRP1	XP_010194842.1	115	3e-28	PREDICTED: cysteine and glycine-rich protein 1-like, partial [Colius striatus]	sp|P67967|CSRP1_COTJA	117	1.44e-28	Cysteine and glycine-rich protein 1 OS=Coturnix coturnix japonica GN=CSRP1 PE=2 SV=2	Hs4503101	107	9.43e-26	KOG1700	Regulatory protein MLP and related LIM proteins	K09377	2.97e-30	97.1	apla:101798549	cysteine and glycine-rich protein	-	GO:0043169//cation binding;GO:0046914//transition metal ion binding;GO:0005488//binding;GO:0043167//ion binding;GO:0046872//metal ion binding	GO:0043232//intracellular non-membrane-bounded organelle;GO:0005623//cell;GO:0043226//organelle;GO:0005622//intracellular;GO:0043228//non-membrane-bounded organelle;GO:0043229//intracellular organelle;GO:0044424//intracellular part;GO:0044464//cell part
Unigene0002635	ORTHOMCL25501	AMOT	XP_010192055.1	280	6e-82	PREDICTED: angiomotin-like, partial [Mesitornis unicolor]	sp|Q4VCS5|AMOT_HUMAN	115	1.30e-24	Angiomotin OS=Homo sapiens GN=AMOT PE=1 SV=1	--	--	--	--	--	K16819	5.96e-77	282	apla:101795203	angiomotin	-	-	-
Unigene0002651	ORTHOMCL25502	RORC	XP_011597873.1	690	0.0	PREDICTED: nuclear receptor ROR-gamma [Aquila chrysaetos canadensis]	sp|P51449|RORG_HUMAN	503	6.00e-173	Nuclear receptor ROR-gamma OS=Homo sapiens GN=RORC PE=1 SV=2	Hs19743909	503	9.32e-174	KOG4216	Steroid hormone nuclear receptor	K08534	0.0	539	asn:102384236	RAR-related orphan receptor gamma	GO:0007159//leukocyte cell-cell adhesion;GO:0050896//response to stimulus;GO:0002376//immune system process;GO:0046649//lymphocyte activation;GO:0042110//T cell activation;GO:0002520//immune system development;GO:0098609//cell-cell adhesion;GO:0022610//biological adhesion;GO:0048856//anatomical structure development;GO:0016337//single organismal cell-cell adhesion;GO:0044699//single-organism proc…	GO:0005488//binding	-
Unigene0002654	ORTHOMCL25504	ZSCAN2	XP_013026225.1	388	2e-128	PREDICTED: zinc finger protein 883-like, partial [Anser cygnoides domesticus]	sp|Q7Z7L9|ZSCA2_HUMAN	134	6.99e-33	Zinc finger and SCAN domain-containing protein 2 OS=Homo sapiens GN=ZSCAN2 PE=2 SV=2	Hs22057914	134	1.37e-34	KOG1721	FOG: Zn-finger	K09228	1.54e-84	283	fch:102046346	KRAB domain-containing zinc finger protein	-	-	-
Unigene0002655	ORTHOMCL25505	MRC1	XP_010710927.1	327	7e-107	PREDICTED: macrophage mannose receptor 1-like isoform X2 [Meleagris gallopavo]	sp|P22897|MRC1_HUMAN	186	1.64e-53	Macrophage mannose receptor 1 OS=Homo sapiens GN=MRC1 PE=1 SV=1	Hs4505245	186	2.55e-54	KOG4297	C-type lectin	K06560	6.90e-100	318	ccw:104689214	mannose receptor, C type	-	-	-
Unigene0002656	ORTHOMCL25506	--	XP_014106470.1	64.3	2e-08	PREDICTED: A disintegrin and metalloproteinase with thrombospondin motifs 7 [Pseudopodoces humilis]	--	--	--	--	--	--	--	--	--	K08622	5.21e-09	64.3	phi:102107658	a disintegrin and metalloproteinase with thrombospondin motifs 7 [EC:3.4.24.-]	-	-	-
Unigene0002677	ORTHOMCL25508	Dync2h1	XP_013033573.1	349	7e-109	PREDICTED: cytoplasmic dynein 2 heavy chain 1 isoform X2 [Anser cygnoides domesticus]	sp|Q45VK7|DYHC2_MOUSE	279	1.07e-85	Cytoplasmic dynein 2 heavy chain 1 OS=Mus musculus GN=Dync2h1 PE=1 SV=1	Hs13375813	265	3.40e-86	KOG3595	Dyneins, heavy chain	K10414	5.27e-107	342	apla:101798656	dynein heavy chain 2, cytosolic	-	-	-
Unigene0002679	ORTHOMCL25509	--	XP_002834735.2	76.3	3e-12	PREDICTED: melanoma-associated antigen C1-like, partial [Pongo abelii]	--	--	--	--	--	--	--	--	--	--	--	--	--	--	-	-	-
Unigene0002682	ORTHOMCL25510	--	BAA88337.1	68.6	3e-12	ORF2 [Acanthochelys spixii]	--	--	--	--	--	--	--	--	--	--	--	--	--	--	-	-	-
Unigene0002686	ORTHOMCL25511	CCDC28B	XP_010721776.2	279	5e-88	PREDICTED: coiled-coil domain-containing protein 28B isoform X1 [Meleagris gallopavo]	sp|Q9BUN5|CC28B_HUMAN	185	1.81e-54	Coiled-coil domain-containing protein 28B OS=Homo sapiens GN=CCDC28B PE=1 SV=2	--	--	--	--	--	--	--	--	--	--	-	-	-
Unigene0002699	ORTHOMCL25512	--	XP_019467384.1	73.6	4e-12	PREDICTED: transcription elongation factor SPT5-like isoform X1 [Meleagris gallopavo]	--	--	--	--	--	--	--	--	--	--	--	--	--	--	-	-	-
Unigene0002706	ORTHOMCL25514	ldlr-a	XP_007055940.1	124	2e-29	PREDICTED: LOW QUALITY PROTEIN: low-density lipoprotein receptor [Chelonia mydas]	sp|Q99087|LDLR1_XENLA	110	3.80e-26	Low-density lipoprotein receptor 1 OS=Xenopus laevis GN=ldlr-a PE=2 SV=1	Hs4504975	108	4.46e-26	KOG1215	Low-density lipoprotein receptors containing Ca2+-binding EGF-like domains	K12473	3.43e-30	124	cmy:102937401	low-density lipoprotein receptor	GO:0042592//homeostatic process;GO:0019222//regulation of metabolic process;GO:0044699//single-organism process;GO:0051234//establishment of localization;GO:0006869//lipid transport;GO:0048878//chemical homeostasis;GO:0009057//macromolecule catabolic process;GO:0016125//sterol metabolic process;GO:0009056//catabolic process;GO:1901575//organic substance catabolic process;GO:0030163//protein catab…	GO:0046872//metal ion binding;GO:0005488//binding;GO:0043169//cation binding;GO:0071813//lipoprotein particle binding;GO:0030228//lipoprotein particle receptor activity;GO:0071814//protein-lipid complex binding;GO:0043167//ion binding;GO:0060089//molecular transducer activity;GO:0038024//cargo receptor activity;GO:0044877//macromolecular complex binding;GO:0004872//receptor activity	GO:0005622//intracellular;GO:0012505//endomembrane system;GO:0043229//intracellular organelle;GO:0000323//lytic vacuole;GO:0044424//intracellular part;GO:0043231//intracellular membrane-bounded organelle;GO:0044464//cell part;GO:0005737//cytoplasm;GO:0044444//cytoplasmic part;GO:0031224//intrinsic component of membrane;GO:0005773//vacuole;GO:0043226//organelle;GO:0016020//membrane;GO:0005623//cel…
Unigene0002715	ORTHOMCL25515	Rab44	XP_009814759.1	187	2e-56	PREDICTED: ras-related protein Rab-44-like, partial [Gavia stellata]	sp|Q8CB87|RAB44_MOUSE	75.1	1.37e-14	Ras-related protein Rab-44 OS=Mus musculus GN=Rab44 PE=2 SV=1	Hs18580804	63.5	8.26e-12	KOG0078	GTP-binding protein SEC4, small G protein superfamily, and related Ras family GTP-binding proteins	K17199	5.30e-54	188	apla:101794736	Ras and EF-hand domain-containing protein	-	-	-
Unigene0002731	ORTHOMCL25518	--	XP_013045817.1	60.5	2e-06	PREDICTED: transmembrane channel-like protein 2 [Anser cygnoides domesticus]	--	--	--	--	--	--	--	--	--	--	--	--	--	--	-	-	-
Unigene0002738	ORTHOMCL25520	Actr8	EDL89011.1	212	9e-67	ARP8 actin-related protein 8 homolog (S. cerevisiae) (predicted), isoform CRA_b [Rattus norvegicus]	sp|Q8R2S9|ARP8_MOUSE	214	1.96e-63	Actin-related protein 8 OS=Mus musculus GN=Actr8 PE=2 SV=1	Hs12597637	215	5.82e-67	KOG0797	Actin-related protein	K11673	9.74e-65	217	cmy:102933824	actin-related protein 8	GO:0006996//organelle organization;GO:0009987//cellular process;GO:0010467//gene expression;GO:1901362//organic cyclic compound biosynthetic process;GO:0034641//cellular nitrogen compound metabolic process;GO:0032774//RNA biosynthetic process;GO:0044271//cellular nitrogen compound biosynthetic process;GO:1901576//organic substance biosynthetic process;GO:0071704//organic substance metabolic proce…	GO:0001883//purine nucleoside binding;GO:1901363//heterocyclic compound binding;GO:0005488//binding;GO:0032550//purine ribonucleoside binding;GO:0036094//small molecule binding;GO:0032549//ribonucleoside binding;GO:0001882//nucleoside binding;GO:0097159//organic cyclic compound binding;GO:0097367//carbohydrate derivative binding	GO:0043228//non-membrane-bounded organelle;GO:0043227//membrane-bounded organelle;GO:0032991//macromolecular complex;GO:0031974//membrane-enclosed lumen;GO:0044424//intracellular part;GO:0043229//intracellular organelle;GO:0043233//organelle lumen;GO:0043232//intracellular non-membrane-bounded organelle;GO:0044464//cell part;GO:0044454//nuclear chromosome part;GO:0043231//intracellular membrane-b…
Unigene0002741	ORTHOMCL25521	STARD3NL	XP_009462712.1	421	1e-146	PREDICTED: MLN64 N-terminal domain homolog isoform X2 [Nipponia nippon]	sp|O95772|MENTO_HUMAN	319	2.92e-107	MLN64 N-terminal domain homolog OS=Homo sapiens GN=STARD3NL PE=1 SV=1	Hs14042927	319	4.53e-108	KOG3845	MLN, STAR and related lipid-binding proteins	--	--	--	--	--	-	-	-
Unigene0002746	ORTHOMCL25522	--	BAA88337.1	62.4	1e-18	ORF2 [Acanthochelys spixii]	--	--	--	--	--	--	--	--	--	K01672	3.24e-10	63.9	mgp:100539963	carbonic anhydrase [EC:4.2.1.1]	-	-	-
Unigene0002753	ORTHOMCL25523	--	XP_005030930.2	90.1	2e-20	PREDICTED: uncharacterized protein C11orf52 homolog [Anas platyrhynchos]	--	--	--	--	--	--	--	--	--	--	--	--	--	--	-	-	-
Unigene0002776	ORTHOMCL25524	ZNF71	XP_014939561.1	373	2e-115	PREDICTED: endothelial zinc finger protein induced by tumor necrosis factor alpha [Acinonyx jubatus]	sp|Q9NQZ8|ZNF71_HUMAN	337	2.17e-103	Endothelial zinc finger protein induced by tumor necrosis factor alpha OS=Homo sapiens GN=ZNF71 PE=2 SV=1	Hs13449267	335	1.27e-104	KOG1721	FOG: Zn-finger	--	--	--	--	--	-	-	-
Unigene0002788	ORTHOMCL25527	--	XP_014002990.1	108	2e-25	PREDICTED: mucin-1-like [Salmo salar]	--	--	--	--	--	--	--	--	--	--	--	--	--	--	-	-	-
Unigene0002790	ORTHOMCL2901	--	KFV71654.1	68.2	8e-12	hypothetical protein N308_04431, partial [Struthio camelus australis]	--	--	--	--	--	--	--	--	--	--	--	--	--	--	-	-	-
Unigene0002797	ORTHOMCL25528	--	EOA94882.1	80.9	1e-17	Glutamine-rich protein 2, partial [Anas platyrhynchos]	--	--	--	--	--	--	--	--	--	K05011	2.54e-16	80.1	apla:101792384	chloride channel 2	-	-	-
Unigene0002804	ORTHOMCL25529	NAV1	XP_015154356.1	1009	0.0	PREDICTED: neuron navigator 1 isoform X4 [Gallus gallus]	sp|Q8NEY1|NAV1_HUMAN	674	0.0	Neuron navigator 1 OS=Homo sapiens GN=NAV1 PE=1 SV=2	--	--	--	--	--	K16776	0.0	752	phi:102112826	neuron navigator 1	-	-	-
Unigene0002811	ORTHOMCL25530	--	EOB03349.1	75.1	5e-13	hypothetical protein Anapl_00638 [Anas platyrhynchos]	--	--	--	--	--	--	--	--	--	--	--	--	--	--	-	-	-
Unigene0002819	ORTHOMCL25531	--	EOB02299.1	124	4e-29	hypothetical protein Anapl_14968 [Anas platyrhynchos]	--	--	--	--	--	--	--	--	--	--	--	--	--	--	-	-	-
Unigene0002822	ORTHOMCL25532	--	EOB05215.1	60.1	3e-08	hypothetical protein Anapl_02105 [Anas platyrhynchos]	--	--	--	--	--	--	--	--	--	--	--	--	--	--	-	-	-
Unigene0002828	ORTHOMCL2919	--	KFV07752.1	166	7e-50	hypothetical protein N340_10410, partial [Tauraco erythrolophus]	--	--	--	--	--	--	--	--	--	K08888	5.85e-38	141	fch:102050322	megakaryocyte-associated tyrosine kinase [EC:2.7.10.2]	-	-	-
Unigene0002835	ORTHOMCL25533	DGAT2	XP_013795772.1	81.6	1e-14	PREDICTED: diacylglycerol O-acyltransferase 2, partial [Apteryx australis mantelli]	sp|Q96PD7|DGAT2_HUMAN	72.4	1.78e-11	Diacylglycerol O-acyltransferase 2 OS=Homo sapiens GN=DGAT2 PE=1 SV=2	Hs14211871	60.1	1.46e-08	KOG0831	Acyl-CoA:diacylglycerol acyltransferase (DGAT)	K11160	5.43e-14	82.0	mgp:100545351	diacylglycerol O-acyltransferase 2 [EC:2.3.1.20 2.3.1.75]	-	GO:0016746//transferase activity, transferring acyl groups;GO:0016740//transferase activity;GO:0003824//catalytic activity	-
Unigene0002841	ORTHOMCL190	--	XP_016081799.1	150	3e-41	PREDICTED: LOW QUALITY PROTEIN: uncharacterized protein LOC107547332, partial [Ornithorhynchus anatinus]	--	--	--	--	--	--	--	--	--	--	--	--	--	--	-	-	-
Unigene0002846	ORTHOMCL25534	--	AAO66461.1	63.5	3e-11	pG1 protein, partial [Homo sapiens]	--	--	--	--	--	--	--	--	--	--	--	--	--	--	-	-	-
Unigene0002849	ORTHOMCL25535	pol	AAR28760.1	166	1e-46	DNA-dependent protein kinase catalytic subunit, partial [Gallus gallus]	sp|O93209|POL_FFV	86.3	1.68e-16	Pro-Pol polyprotein OS=Feline foamy virus GN=pol PE=3 SV=1	YIL082w-a	57.4	3.41e-08	KOG0017	FOG: Transposon-encoded proteins with TYA, reverse transcriptase, integrase domains in various combinations	--	--	--	--	--	-	-	-
Unigene0002873	ORTHOMCL25536	QflA-14927	XP_013039594.1	448	3e-150	PREDICTED: coiled-coil domain-containing protein KIAA1407 homolog [Anser cygnoides domesticus]	sp|Q95KD7|K1407_MACFA	225	4.16e-66	Coiled-coil domain-containing protein KIAA1407 homolog OS=Macaca fascicularis GN=QflA-14927 PE=2 SV=1	--	--	--	--	--	--	--	--	--	--	-	-	-
Unigene0002876	ORTHOMCL25537	Rft1	XP_013047465.1	222	1e-60	PREDICTED: protein RFT1 homolog isoform X2 [Anser cygnoides domesticus]	sp|Q8C3B8|RFT1_MOUSE	120	4.03e-27	Protein RFT1 homolog OS=Mus musculus GN=Rft1 PE=2 SV=2	Hs16418361	118	3.76e-27	KOG2864	Nuclear division RFT1 protein	K06316	3.92e-60	219	apla:101800384	oligosaccharide translocation protein RFT1	-	-	-
Unigene0002883	ORTHOMCL25538	LEPROTL1	XP_014743762.1	61.6	2e-10	PREDICTED: leptin receptor overlapping transcript-like 1 isoform X2 [Sturnus vulgaris]	sp|Q32PD8|LERL1_BOVIN	57.0	5.67e-10	Leptin receptor overlapping transcript-like 1 OS=Bos taurus GN=LEPROTL1 PE=2 SV=1	Hs7662510	57.0	9.67e-11	KOG2174	Leptin receptor gene-related protein	--	--	--	--	--	-	-	-
Unigene0002888	ORTHOMCL25539	CHD8	XP_009485778.1	57.8	6e-08	PREDICTED: chromodomain-helicase-DNA-binding protein 8-like, partial [Pelecanus crispus]	sp|Q9HCK8|CHD8_HUMAN	51.6	5.37e-07	Chromodomain-helicase-DNA-binding protein 8 OS=Homo sapiens GN=CHD8 PE=1 SV=5	--	--	--	--	--	K04494	3.39e-08	57.0	acs:100559811	chromodomain helicase DNA binding protein 8 [EC:3.6.4.12]	-	-	-
Unigene0002892	ORTHOMCL25540	--	XP_013037836.1	77.4	1e-15	PREDICTED: myeloid differentiation primary response protein MyD88 [Anser cygnoides domesticus]	--	--	--	--	--	--	--	--	--	--	--	--	--	--	-	-	-
Unigene0002896	ORTHOMCL25541	SELT	XP_009674636.1	87.0	2e-18	PREDICTED: selenoprotein T isoform X1 [Struthio camelus australis]	sp|P62341|SELT_HUMAN	75.5	1.38e-15	Selenoprotein T OS=Homo sapiens GN=SELT PE=2 SV=2	Hs7706471	75.1	1.59e-16	KOG3286	Selenoprotein T	--	--	--	--	--	GO:0009987//cellular process;GO:0065007//biological regulation;GO:0042592//homeostatic process;GO:0065008//regulation of biological quality;GO:0044699//single-organism process;GO:0019725//cellular homeostasis;GO:0044763//single-organism cellular process	GO:0005488//binding	-
Unigene0002898	ORTHOMCL25542	--	XP_013032247.1	105	6e-26	PREDICTED: uncharacterized protein C16orf96 homolog [Anser cygnoides domesticus]	--	--	--	--	--	--	--	--	--	--	--	--	--	--	-	-	-
Unigene0002903	ORTHOMCL25543	--	EOA94374.1	100	2e-21	hypothetical protein Anapl_08260 [Anas platyrhynchos]	--	--	--	--	--	--	--	--	--	--	--	--	--	--	-	-	-
Unigene0002907	ORTHOMCL25544	TNXB	XP_013057735.1	184	4e-53	PREDICTED: LOW QUALITY PROTEIN: tenascin-X [Anser cygnoides domesticus]	sp|P22105|TENX_HUMAN	106	3.50e-27	Tenascin-X OS=Homo sapiens GN=TNXB PE=1 SV=4	Hs20544189_1	112	6.40e-30	KOG1225	Teneurin-1 and related extracellular matrix proteins, contain EGF-like repeats	K06252	3.12e-52	180	apla:101794275	tenascin	-	-	-
Unigene0002908	ORTHOMCL25545	TNXB	XP_013057735.1	197	2e-57	PREDICTED: LOW QUALITY PROTEIN: tenascin-X [Anser cygnoides domesticus]	sp|P22105|TENX_HUMAN	115	6.20e-30	Tenascin-X OS=Homo sapiens GN=TNXB PE=1 SV=4	Hs20544189_1	118	5.03e-32	KOG1225	Teneurin-1 and related extracellular matrix proteins, contain EGF-like repeats	K06252	6.78e-57	194	apla:101794275	tenascin	-	-	-
Unigene0002909	ORTHOMCL25546	TNXB	XP_012964236.1	285	5e-87	PREDICTED: tenascin-X [Anas platyrhynchos]	sp|P22105|TENX_HUMAN	177	9.12e-51	Tenascin-X OS=Homo sapiens GN=TNXB PE=1 SV=4	Hs20544189_1	182	2.57e-53	KOG1225	Teneurin-1 and related extracellular matrix proteins, contain EGF-like repeats	K06252	1.01e-87	285	apla:101794275	tenascin	-	-	-
Unigene0002910	ORTHOMCL25547	TNXB	XP_012964236.1	232	3e-69	PREDICTED: tenascin-X [Anas platyrhynchos]	sp|P22105|TENX_HUMAN	132	8.56e-36	Tenascin-X OS=Homo sapiens GN=TNXB PE=1 SV=4	Hs20544189_1	135	9.87e-38	KOG1225	Teneurin-1 and related extracellular matrix proteins, contain EGF-like repeats	K06252	6.89e-70	232	apla:101794275	tenascin	-	-	-
Unigene0002922	ORTHOMCL25548	--	XP_013053820.1	222	1e-65	PREDICTED: LOW QUALITY PROTEIN: protein CASC5 [Anser cygnoides domesticus]	--	--	--	--	--	--	--	--	--	K11542	4.08e-74	244	apla:101802583	protein CASC5	-	-	-
Unigene0002927	ORTHOMCL25549	--	XP_019473500.1	101	7e-24	PREDICTED: kinesin-like protein KIF20B [Meleagris gallopavo]	--	--	--	--	--	--	--	--	--	--	--	--	--	--	-	-	-
Unigene0002929	ORTHOMCL25550	--	EHH64134.1	130	7e-34	Histone acetyltransferase MYST3 [Macaca fascicularis]	--	--	--	--	--	--	--	--	--	K19464	3.43e-25	104	bfo:BRAFLDRAFT_124569	pleckstrin homology domain-containing family G member 5	-	GO:0035091//phosphatidylinositol binding;GO:0008289//lipid binding;GO:0005543//phospholipid binding;GO:0043167//ion binding;GO:0005488//binding;GO:0043168//anion binding;GO:1901981//phosphatidylinositol phosphate binding	-
Unigene0002931	ORTHOMCL25551	HBZ1	XP_013032673.1	213	2e-70	PREDICTED: hemoglobin subunit pi [Anser cygnoides domesticus]	sp|P04243|HBPI_CAIMO	209	1.84e-70	Hemoglobin subunit pi OS=Cairina moschata PE=3 SV=2	Hs4885397	167	2.78e-54	KOG3378	Globins and related hemoproteins	K13826	2.13e-69	209	apla:101800713	hemoglobin subunit zeta	-	-	-
Unigene0002936	ORTHOMCL25552	L3MBTL1	XP_012949857.1	506	3e-174	PREDICTED: lethal(3)malignant brain tumor-like protein 1 isoform X4 [Anas platyrhynchos]	sp|E1C2V1|LMBL1_CHICK	488	2.03e-168	Lethal(3)malignant brain tumor-like protein 1 OS=Gallus gallus GN=L3MBTL1 PE=3 SV=1	Hs21536479	432	4.17e-148	KOG3766	Polycomb group protein SCM/L(3)MBT (tumor-supressor in Drosophila and humans)	--	--	--	--	--	GO:0008152//metabolic process;GO:0090304//nucleic acid metabolic process;GO:1901576//organic substance biosynthetic process;GO:0044238//primary metabolic process;GO:0044237//cellular metabolic process;GO:0009987//cellular process;GO:0019438//aromatic compound biosynthetic process;GO:0046483//heterocycle metabolic process;GO:0006725//cellular aromatic compound metabolic process;GO:0009059//macromo…	GO:0005515//protein binding;GO:0005488//binding;GO:0042393//histone binding	-
Unigene0002949	ORTHOMCL25553	KIF15	XP_005017396.2	322	2e-100	PREDICTED: kinesin-like protein KIF15 [Anas platyrhynchos]	sp|Q9NS87|KIF15_HUMAN	210	2.30e-62	Kinesin-like protein KIF15 OS=Homo sapiens GN=KIF15 PE=1 SV=1	--	--	--	--	--	K10400	3.39e-101	322	apla:101804627	kinesin family member 15	GO:0007017//microtubule-based process;GO:0044699//single-organism process;GO:0009987//cellular process;GO:0044763//single-organism cellular process	GO:0016787//hydrolase activity;GO:0003824//catalytic activity;GO:0001882//nucleoside binding;GO:0005488//binding;GO:0008092//cytoskeletal protein binding;GO:0032549//ribonucleoside binding;GO:0017111//nucleoside-triphosphatase activity;GO:1901363//heterocyclic compound binding;GO:0001883//purine nucleoside binding;GO:0016817//hydrolase activity, acting on acid anhydrides;GO:0097367//carbohydrate …	GO:0043226//organelle;GO:0015630//microtubule cytoskeleton;GO:0005875//microtubule associated complex;GO:0005623//cell;GO:0043228//non-membrane-bounded organelle;GO:0044430//cytoskeletal part;GO:0044422//organelle part;GO:0044464//cell part;GO:0032991//macromolecular complex;GO:0044424//intracellular part;GO:0043234//protein complex;GO:0043232//intracellular non-membrane-bounded organelle;GO:0044…
Unigene0002954	ORTHOMCL1018	DHODH	XP_015495215.1	362	9e-114	PREDICTED: dihydroorotate dehydrogenase (quinone), mitochondrial [Parus major]	sp|Q02127|PYRD_HUMAN	298	2.26e-92	Dihydroorotate dehydrogenase (quinone), mitochondrial OS=Homo sapiens GN=DHODH PE=1 SV=3	Hs16753223	298	3.12e-93	KOG1436	Dihydroorotate dehydrogenase	K00254	1.53e-116	363	phi:102113832	dihydroorotate dehydrogenase [EC:1.3.5.2]	GO:0009987//cellular process;GO:0008152//metabolic process;GO:0071704//organic substance metabolic process;GO:0044238//primary metabolic process;GO:0009112//nucleobase metabolic process;GO:0009129//pyrimidine nucleoside monophosphate metabolic process;GO:0055086//nucleobase-containing small molecule metabolic process;GO:0009123//nucleoside monophosphate metabolic process;GO:0006725//cellular arom…	GO:0016635//oxidoreductase activity, acting on the CH-CH group of donors, quinone or related compound as acceptor;GO:0004152//dihydroorotate dehydrogenase activity;GO:0016627//oxidoreductase activity, acting on the CH-CH group of donors;GO:0003824//catalytic activity;GO:0016491//oxidoreductase activity	GO:0005622//intracellular;GO:0043226//organelle;GO:0005623//cell;GO:0044464//cell part;GO:0043229//intracellular organelle;GO:0044424//intracellular part;GO:0043227//membrane-bounded organelle;GO:0043231//intracellular membrane-bounded organelle
Unigene0002955	ORTHOMCL25554	--	XP_013056016.1	406	4e-138	PREDICTED: stromal interaction molecule 1 isoform X1 [Anser cygnoides domesticus]	--	--	--	--	--	--	--	--	--	K16059	9.14e-69	225	apla:101801715	stromal interaction molecule 1	-	-	-
Unigene0002958	ORTHOMCL25555	--	KFM05329.1	86.3	3e-21	hypothetical protein AS27_03636, partial [Aptenodytes forsteri]	--	--	--	--	--	--	--	--	--	K01939	1.54e-09	59.3	clv:102091762	adenylosuccinate synthase [EC:6.3.4.4]	-	-	-
Unigene0002963	ORTHOMCL25556	SLC2A6	XP_013049429.1	222	3e-69	PREDICTED: solute carrier family 2, facilitated glucose transporter member 6 [Anser cygnoides domesticus]	sp|Q9UGQ3|GTR6_HUMAN	119	9.76e-32	Solute carrier family 2, facilitated glucose transporter member 6 OS=Homo sapiens GN=SLC2A6 PE=1 SV=2	Hs8923733	119	1.47e-32	KOG0254	Predicted transporter (major facilitator superfamily)	K08144	9.53e-61	197	clv:102097121	MFS transporter, SP family, solute carrier family 2 (facilitated glucose transporter), member 6	GO:0009987//cellular process;GO:0051179//localization;GO:0051234//establishment of localization;GO:0044699//single-organism process;GO:0044763//single-organism cellular process	GO:0022857//transmembrane transporter activity;GO:0005215//transporter activity	GO:0016020//membrane;GO:0031224//intrinsic component of membrane;GO:0044425//membrane part
Unigene0002967	ORTHOMCL25557	ENDOV	XP_013053380.1	162	3e-39	PREDICTED: LOW QUALITY PROTEIN: E3 ubiquitin-protein ligase RNF213 [Anser cygnoides domesticus]	sp|Q8N8Q3|ENDOV_HUMAN	104	1.05e-23	Endonuclease V OS=Homo sapiens GN=ENDOV PE=1 SV=1	At4g31150	51.6	1.27e-06	KOG4417	Predicted endonuclease	--	--	--	--	--	-	-	-
Unigene0002982	ORTHOMCL25559	--	XP_013051278.1	481	2e-154	PREDICTED: receptor-type tyrosine-protein phosphatase beta [Anser cygnoides domesticus]	--	--	--	--	--	--	--	--	--	K05694	2.48e-146	457	apla:101793227	receptor-type tyrosine-protein phosphatase beta [EC:3.1.3.48]	-	-	-
Unigene0003000	ORTHOMCL25562	Ppfia4	XP_015154288.1	172	6e-49	PREDICTED: liprin-alpha-4 isoform X3 [Gallus gallus]	sp|Q91Z80|LIPA4_RAT	146	3.47e-41	Liprin-alpha-4 (Fragment) OS=Rattus norvegicus GN=Ppfia4 PE=1 SV=1	Hs4505985	77.4	8.24e-18	KOG0249	LAR-interacting protein and related proteins	--	--	--	--	--	-	-	-
Unigene0003005	ORTHOMCL25563	HMCN1	XP_013033297.1	424	5e-135	PREDICTED: hemicentin-1, partial [Anser cygnoides domesticus]	sp|Q96RW7|HMCN1_HUMAN	320	9.07e-100	Hemicentin-1 OS=Homo sapiens GN=HMCN1 PE=1 SV=2	Hs20536571	319	1.55e-100	KOG4475	FOG: Immunoglobin and related proteins	K17341	1.29e-135	424	apla:101789987	hemicentin	-	-	-
Unigene0003016	ORTHOMCL25566	--	XP_013052419.1	106	1e-27	PREDICTED: sphingomyelin phosphodiesterase 2 [Anser cygnoides domesticus]	--	--	--	--	--	--	--	--	--	--	--	--	--	--	-	-	-
Unigene0003024	ORTHOMCL25568	Mettl11b	XP_010120607.1	207	5e-64	PREDICTED: alpha N-terminal protein methyltransferase 1B [Chlamydotis macqueenii]	sp|D3ZVR1|NTM1B_RAT	137	2.23e-38	Alpha N-terminal protein methyltransferase 1B OS=Rattus norvegicus GN=Mettl11b PE=3 SV=1	Hs18548761	134	8.84e-38	KOG3178	Hydroxyindole-O-methyltransferase and related SAM-dependent methyltransferases	K19579	5.51e-63	199	pon:100444887	protein N-terminal monomethyltransferase [EC:2.1.1.299]	-	-	-
Unigene0003026	ORTHOMCL25569	Gpr142	AOP17677.1	270	2e-88	G-protein coupled receptor 142 [Gallus gallus]	sp|Q7TQN9|GP142_MOUSE	214	1.67e-68	Probable G-protein coupled receptor 142 OS=Mus musculus GN=Gpr142 PE=2 SV=1	Hs17457973	198	6.57e-62	KOG3656	FOG: 7 transmembrane receptor	K08430	3.80e-89	270	gga:431405	G protein-coupled receptor 142	-	-	-
Unigene0003034	ORTHOMCL25571	Cfap57	XP_015146808.1	139	3e-37	PREDICTED: cilia- and flagella-associated protein 57 isoform X2 [Gallus gallus]	sp|Q9D180|CFA57_MOUSE	86.3	4.69e-20	Cilia- and flagella-associated protein 57 OS=Mus musculus GN=Cfap57 PE=2 SV=3	--	--	--	--	--	--	--	--	--	--	-	-	-
Unigene0003042	ORTHOMCL25573	--	XP_015130135.1	50.4	6e-06	PREDICTED: uncharacterized protein LOC107050976 isoform X1 [Gallus gallus]	--	--	--	--	--	--	--	--	--	--	--	--	--	--	-	-	-
Unigene0003059	ORTHOMCL25574	--	XP_009324486.1	498	1e-164	PREDICTED: myosin-11-like [Pygoscelis adeliae]	--	--	--	--	Hs22065277	265	3.73e-79	KOG4807	F-actin binding protein, regulates actin cytoskeletal organization	--	--	--	--	--	-	-	-
Unigene0003065	ORTHOMCL25575	--	EMC77048.1	58.5	7e-08	hypothetical protein A306_15666 [Columba livia]	--	--	--	--	--	--	--	--	--	--	--	--	--	--	-	-	-
Unigene0003073	ORTHOMCL25576	--	XP_015129359.1	65.9	1e-11	PREDICTED: M-phase inducer phosphatase 2 [Gallus gallus]	--	--	--	--	--	--	--	--	--	K05866	2.60e-11	62.8	mgp:100548933	M-phase inducer phosphatase 2 [EC:3.1.3.48]	-	-	-
Unigene0003080	ORTHOMCL25577	--	XP_013057061.1	99.8	1e-23	PREDICTED: LOW QUALITY PROTEIN: sorting nexin-17 [Anser cygnoides domesticus]	--	--	--	--	--	--	--	--	--	K17929	9.08e-12	64.3	apla:101793709	sorting nexin-17	-	-	-
Unigene0003088	ORTHOMCL25579	--	XP_017333399.1	63.2	3e-09	PREDICTED: collagen alpha-6(VI) chain-like [Ictalurus punctatus]	--	--	--	--	--	--	--	--	--	K06115	4.81e-11	66.6	apla:101800990	spectrin beta	-	-	-
Unigene0003099	ORTHOMCL25582	Ahcyl1	AAH51504.1	114	8e-27	Ahcyl2 protein, partial [Mus musculus]	sp|B5DFN2|SAHH2_RAT	114	4.89e-26	Adenosylhomocysteinase 2 OS=Rattus norvegicus GN=Ahcyl1 PE=1 SV=2	HsM5729724	114	7.99e-27	KOG1370	S-adenosylhomocysteine hydrolase	K01251	9.36e-29	125	ola:101159714	adenosylhomocysteinase [EC:3.3.1.1]	GO:0006725//cellular aromatic compound metabolic process;GO:0071704//organic substance metabolic process;GO:0050789//regulation of biological process;GO:0044238//primary metabolic process;GO:0008152//metabolic process;GO:1901360//organic cyclic compound metabolic process;GO:0043269//regulation of ion transport;GO:0016070//RNA metabolic process;GO:0032879//regulation of localization;GO:0044237//ce…	GO:0005488//binding	GO:0031982//vesicle;GO:0043227//membrane-bounded organelle;GO:0043226//organelle;GO:0031988//membrane-bounded vesicle
Unigene0003102	ORTHOMCL25583	FZD7	XP_009076770.1	482	1e-167	PREDICTED: frizzled-7, partial [Acanthisitta chloris]	sp|O57329|FZD7_CHICK	480	1.11e-163	Frizzled-7 OS=Gallus gallus GN=FZD7 PE=2 SV=1	Hs4503833	457	2.37e-155	KOG3577	Smoothened and related G-protein-coupled receptors	K02432	5.37e-166	480	apla:101800813	frizzled 1/7	-	-	-
Unigene0003126	ORTHOMCL25585	--	EOA98916.1	91.3	3e-27	hypothetical protein Anapl_06549 [Anas platyrhynchos]	--	--	--	--	--	--	--	--	--	--	--	--	--	--	-	-	-
Unigene0003136	ORTHOMCL25586	--	XP_005016802.2	80.1	1e-15	PREDICTED: glyceraldehyde-3-phosphate dehydrogenase, partial [Anas platyrhynchos]	--	--	--	--	--	--	--	--	--	K00134	2.29e-16	80.1	apla:101803965	glyceraldehyde 3-phosphate dehydrogenase [EC:1.2.1.12]	GO:0044699//single-organism process;GO:0044710//single-organism metabolic process;GO:0008152//metabolic process	GO:0003824//catalytic activity;GO:0016903//oxidoreductase activity, acting on the aldehyde or oxo group of donors;GO:0016491//oxidoreductase activity	-
Unigene0003139	ORTHOMCL25587	CCAR2	XP_013056848.1	162	2e-44	PREDICTED: cell cycle and apoptosis regulator protein 2 [Anser cygnoides domesticus]	sp|Q5R8S0|CCAR2_PONAB	52.0	3.95e-10	Cell cycle and apoptosis regulator protein 2 OS=Pongo abelii GN=CCAR2 PE=2 SV=1	Hs20471264	47.8	1.38e-06	KOG4246	Predicted DNA-binding protein, contains SAP domain	--	--	--	--	--	-	-	-
Unigene0003145	ORTHOMCL25588	--	XP_015131258.1	75.9	3e-15	PREDICTED: SRSF protein kinase 2 isoform X1 [Gallus gallus]	--	--	--	--	--	--	--	--	--	--	--	--	--	--	-	-	-
Unigene0003146	ORTHOMCL25589	KIAA0232	EDL37509.1	64.7	4e-12	mCG7090, isoform CRA_a [Mus musculus]	sp|Q92628|K0232_HUMAN	68.6	4.69e-13	Uncharacterized protein KIAA0232 OS=Homo sapiens GN=KIAA0232 PE=1 SV=5	--	--	--	--	--	--	--	--	--	--	-	-	-
Unigene0003147	ORTHOMCL25590	--	--	--	--	--	--	--	--	--	--	--	--	--	--	--	--	--	--	--	-	-	-
Unigene0003151	ORTHOMCL25591	Pgm2l1	XP_008939459.1	82.4	1e-17	PREDICTED: glucose 1,6-bisphosphate synthase-like, partial [Merops nubicus]	sp|Q8CAA7|PGM2L_MOUSE	80.1	2.19e-16	Glucose 1,6-bisphosphate synthase OS=Mus musculus GN=Pgm2l1 PE=1 SV=1	Hs22064156	77.4	2.54e-16	KOG1220	Phosphoglucomutase/phosphomannomutase	K11809	2.08e-17	85.1	apla:101798581	glucose-1,6-bisphosphate synthase [EC:2.7.1.106]	-	-	-
Unigene0003152	ORTHOMCL25592	--	XP_013050645.1	103	8e-25	PREDICTED: NAD-dependent protein deacetylase sirtuin-6, partial [Anser cygnoides domesticus]	--	--	--	--	--	--	--	--	--	--	--	--	--	--	-	-	-
Unigene0003160	ORTHOMCL25593	--	XP_010122312.1	61.6	2e-08	PREDICTED: tyrosine-protein phosphatase non-receptor type 11-like, partial [Chlamydotis macqueenii]	--	--	--	--	--	--	--	--	--	K07293	1.38e-07	57.4	fch:102054041	tyrosine-protein phosphatase non-receptor type 11 [EC:3.1.3.48]	-	-	-
Unigene0003176	ORTHOMCL25594	SCN8A	XP_012958617.1	181	4e-52	PREDICTED: sodium channel protein type 8 subunit alpha isoform X4 [Anas platyrhynchos]	sp|Q9UQD0|SCN8A_HUMAN	152	1.67e-43	Sodium channel protein type 8 subunit alpha OS=Homo sapiens GN=SCN8A PE=1 SV=1	Hs7657544	152	2.60e-44	KOG2301	Voltage-gated Ca2+ channels, alpha1 subunits	K04840	7.98e-53	181	apla:101796893	voltage-gated sodium channel type VIII alpha	GO:0042221//response to chemical;GO:0048731//system development;GO:0044699//single-organism process;GO:0007600//sensory perception;GO:0030534//adult behavior;GO:0032501//multicellular organismal process;GO:0007626//locomotory behavior;GO:0044708//single-organism behavior;GO:0048856//anatomical structure development;GO:0032502//developmental process;GO:0007275//multicellular organism development;G…	GO:0022803//passive transmembrane transporter activity;GO:0005216//ion channel activity;GO:0015075//ion transmembrane transporter activity;GO:0008324//cation transmembrane transporter activity;GO:0022891//substrate-specific transmembrane transporter activity;GO:0022857//transmembrane transporter activity;GO:0022838//substrate-specific channel activity;GO:0015267//channel activity;GO:0005215//tran…	GO:0043005//neuron projection;GO:0044464//cell part;GO:0005623//cell;GO:0044297//cell body;GO:0097458//neuron part;GO:0042995//cell projection
Unigene0003178	ORTHOMCL25595	--	KFQ01059.1	60.5	7e-10	Protein kinase C and casein kinase substrate in neurons protein 3, partial [Haliaeetus albicilla]	--	--	--	--	--	--	--	--	--	--	--	--	--	--	-	-	-
Unigene0003202	ORTHOMCL25597	ADAMTS15	KFQ17997.1	101	6e-19	A disintegrin and metalloproteinase with thrombospondin motifs 15, partial [Merops nubicus]	sp|Q8TE58|ATS15_HUMAN	94.0	8.35e-18	A disintegrin and metalloproteinase with thrombospondin motifs 15 OS=Homo sapiens GN=ADAMTS15 PE=2 SV=1	Hs21265058	94.0	1.30e-18	KOG3538	Disintegrin metalloproteinases with thrombospondin repeats	K08629	1.77e-19	101	pss:102455553	a disintegrin and metalloproteinase with thrombospondin motifs 15 [EC:3.4.24.-]	GO:0019538//protein metabolic process;GO:0071704//organic substance metabolic process;GO:0044238//primary metabolic process;GO:0051604//protein maturation;GO:0008152//metabolic process;GO:0010467//gene expression;GO:0006508//proteolysis;GO:0016485//protein processing;GO:0043170//macromolecule metabolic process	GO:0046872//metal ion binding;GO:0016787//hydrolase activity;GO:0005488//binding;GO:0043169//cation binding;GO:0008233//peptidase activity;GO:0070011//peptidase activity, acting on L-amino acid peptides;GO:0046914//transition metal ion binding;GO:0003824//catalytic activity;GO:0043167//ion binding	GO:0031012//extracellular matrix
Unigene0003207	ORTHOMCL25598	--	XP_011593904.1	54.7	2e-07	PREDICTED: syncytin-2-like isoform X1 [Aquila chrysaetos canadensis]	--	--	--	--	--	--	--	--	--	--	--	--	--	--	-	-	-
Unigene0003208	ORTHOMCL25599	gag-pol	XP_017695613.1	275	2e-84	PREDICTED: protein NYNRIN-like [Lepidothrix coronata]	sp|P08361|POL_MLVCB	106	5.58e-25	Gag-Pol polyprotein (Fragment) OS=Cas-Br-E murine leukemia virus GN=gag-pol PE=3 SV=1	Hs22049976	83.2	8.00e-17	KOG0017	FOG: Transposon-encoded proteins with TYA, reverse transcriptase, integrase domains in various combinations	--	--	--	--	--	-	-	-
Unigene0003211	ORTHOMCL25600	pol	XP_014117037.1	135	8e-36	PREDICTED: LOW QUALITY PROTEIN: endogenous retrovirus group K member 18 Pol protein-like [Pseudopodoces humilis]	sp|P10272|POL_BAEVM	49.3	9.19e-07	Pol polyprotein OS=Baboon endogenous virus (strain M7) GN=pol PE=3 SV=1	--	--	--	--	--	K03875	1.47e-29	115	fch:102053148	F-box and leucine-rich repeat protein 1 (S-phase kinase-associated protein 2)	-	-	-
Unigene0003212	ORTHOMCL25601	ERV3-1	XP_011593904.1	167	3e-48	PREDICTED: syncytin-2-like isoform X1 [Aquila chrysaetos canadensis]	sp|Q14264|ENR1_HUMAN	125	3.60e-34	Endogenous retrovirus group 3 member 1 Env polyprotein OS=Homo sapiens GN=ERV3-1 PE=2 SV=2	--	--	--	--	--	--	--	--	--	--	-	-	-
Unigene0003214	ORTHOMCL25602	STOML2	XP_013055973.1	290	3e-86	PREDICTED: stomatin-like protein 2, mitochondrial [Anser cygnoides domesticus]	sp|Q9UJZ1|STML2_HUMAN	193	5.81e-53	Stomatin-like protein 2, mitochondrial OS=Homo sapiens GN=STOML2 PE=1 SV=1	CE17726	197	1.22e-55	KOG2620	Prohibitins and stomatins of the PID superfamily	--	--	--	--	--	-	-	-
Unigene0003216	ORTHOMCL25603	--	XP_008500098.1	58.9	1e-07	PREDICTED: actin-binding LIM protein 2 [Calypte anna]	--	--	--	--	--	--	--	--	--	--	--	--	--	--	-	-	-
Unigene0003219	ORTHOMCL25604	--	KFQ44371.1	63.2	4e-10	Proto-oncogene DBL, partial [Nestor notabilis]	--	--	--	--	--	--	--	--	--	--	--	--	--	--	-	-	-
Unigene0003221	ORTHOMCL25605	ADAM2	XP_013049883.1	130	3e-34	PREDICTED: LOW QUALITY PROTEIN: disintegrin and metalloproteinase domain-containing protein 32-like [Anser cygnoides domesticus]	sp|Q28660|ADAM2_RABIT	77.0	8.39e-17	Disintegrin and metalloproteinase domain-containing protein 2 OS=Oryctolagus cuniculus GN=ADAM2 PE=2 SV=1	Hs11497607	74.3	1.17e-16	KOG3607	Meltrins, fertilins and related Zn-dependent metalloproteinases of the ADAMs family	K16070	5.78e-23	96.7	ccw:104694909	disintegrin and metalloproteinase domain-containing protein 32 [EC:3.4.24.-]	-	-	-
Unigene0003226	ORTHOMCL25606	BLNK	XP_013041350.1	322	3e-106	PREDICTED: B-cell linker protein isoform X7 [Anser cygnoides domesticus]	sp|Q9YGC1|BLNK_CHICK	286	2.26e-93	B-cell linker protein OS=Gallus gallus GN=BLNK PE=1 SV=1	--	--	--	--	--	K07371	6.19e-103	314	apla:101798732	B-cell linker protein	-	-	-
Unigene0003230	ORTHOMCL25607	--	XP_014023076.1	58.5	7e-09	PREDICTED: protein bassoon-like isoform X1 [Salmo salar]	--	--	--	--	--	--	--	--	--	K11108	4.08e-12	65.9	fab:101818349	RNA 3'-terminal phosphate cyclase-like protein	-	-	-
Unigene0003239	ORTHOMCL25609	CRMP1	XP_010204288.1	391	2e-135	PREDICTED: dihydropyrimidinase-related protein 1, partial [Colius striatus]	sp|Q14194|DPYL1_HUMAN	386	1.08e-132	Dihydropyrimidinase-related protein 1 OS=Homo sapiens GN=CRMP1 PE=1 SV=1	Hs4503051	386	1.68e-133	KOG2584	Dihydroorotase and related enzymes	--	--	--	--	--	GO:1901564//organonitrogen compound metabolic process;GO:0009987//cellular process;GO:0044699//single-organism process;GO:0044281//small molecule metabolic process;GO:0006139//nucleobase-containing compound metabolic process;GO:0044238//primary metabolic process;GO:0006725//cellular aromatic compound metabolic process;GO:0044710//single-organism metabolic process;GO:0008152//metabolic process;GO:…	GO:0016787//hydrolase activity;GO:0016810//hydrolase activity, acting on carbon-nitrogen (but not peptide) bonds;GO:0003824//catalytic activity	GO:0043226//organelle;GO:0043005//neuron projection;GO:0042995//cell projection;GO:0097458//neuron part;GO:0044297//cell body;GO:0005623//cell;GO:0044464//cell part;GO:0043227//membrane-bounded organelle
Unigene0003242	ORTHOMCL25610	env	EMC80838.1	95.1	3e-22	Envelope glycoprotein [Columba livia]	sp|P21415|ENV_GALV	85.5	9.46e-20	Envelope glycoprotein OS=Gibbon ape leukemia virus GN=env PE=2 SV=2	--	--	--	--	--	--	--	--	--	--	-	-	-
Unigene0003243	ORTHOMCL25611	--	--	--	--	--	--	--	--	--	--	--	--	--	--	--	--	--	--	--	-	-	-
Unigene0003258	ORTHOMCL25612	UAP1	XP_009964771.1	130	1e-33	PREDICTED: LOW QUALITY PROTEIN: UDP-N-acetylhexosamine pyrophosphorylase-like, partial [Tyto alba]	sp|Q16222|UAP1_HUMAN	114	4.15e-27	UDP-N-acetylhexosamine pyrophosphorylase OS=Homo sapiens GN=UAP1 PE=1 SV=3	Hs19923739	114	6.30e-28	KOG2388	UDP-N-acetylglucosamine pyrophosphorylase	K00972	4.53e-32	127	fpg:101919583	UDP-N-acetylglucosamine/UDP-N-acetylgalactosamine diphosphorylase [EC:2.7.7.23 2.7.7.83]	-	-	-
Unigene0003260	ORTHOMCL25613	Lime1	XP_010567760.1	149	2e-41	PREDICTED: lck-interacting transmembrane adapter 1 [Haliaeetus leucocephalus]	sp|Q9EQR5|LIME1_MOUSE	58.2	1.83e-09	Lck-interacting transmembrane adapter 1 OS=Mus musculus GN=Lime1 PE=1 SV=1	--	--	--	--	--	--	--	--	--	--	-	-	-
Unigene0003262	ORTHOMCL25614	JMJD1C	XP_010121696.1	148	2e-40	PREDICTED: probable JmjC domain-containing histone demethylation protein 2C, partial [Chlamydotis macqueenii]	sp|Q15652|JHD2C_HUMAN	144	7.56e-37	Probable JmjC domain-containing histone demethylation protein 2C OS=Homo sapiens GN=JMJD1C PE=1 SV=2	Hs20473134	144	8.56e-38	KOG1356	Putative transcription factor 5qNCA, contains JmjC domain	K11449	1.04e-39	154	mgp:100550528	jumonji domain-containing protein 1C [EC:1.14.11.-]	-	-	-
Unigene0003267	ORTHOMCL25615	tmub1	NP_001089771.1	53.9	9e-08	transmembrane and ubiquitin-like domain-containing protein 1 [Xenopus laevis]	sp|Q3KPV4|TMUB1_XENLA	53.9	3.60e-09	Transmembrane and ubiquitin-like domain-containing protein 1 OS=Xenopus laevis GN=tmub1 PE=2 SV=1	--	--	--	--	--	--	--	--	--	--	-	-	GO:0016020//membrane
Unigene0003270	ORTHOMCL25616	--	XP_013046165.1	102	2e-24	PREDICTED: LOW QUALITY PROTEIN: WD repeat-containing protein 47 [Anser cygnoides domesticus]	--	--	--	--	--	--	--	--	--	--	--	--	--	--	-	-	-
Unigene0003272	ORTHOMCL25617	--	XP_013057517.1	189	6e-55	PREDICTED: FERM and PDZ domain-containing protein 1 isoform X2 [Anser cygnoides domesticus]	--	--	--	--	--	--	--	--	--	--	--	--	--	--	-	-	-
Unigene0003278	ORTHOMCL25618	--	XP_013056671.1	72.8	3e-15	PREDICTED: integrin alpha-10 [Anser cygnoides domesticus]	--	--	--	--	--	--	--	--	--	--	--	--	--	--	-	-	-
Unigene0003295	ORTHOMCL25619	--	KGL76820.1	64.7	5e-10	hypothetical protein N309_03125, partial [Tinamus guttatus]	--	--	--	--	--	--	--	--	--	--	--	--	--	--	-	-	-
Unigene0003296	ORTHOMCL25620	SLC18A2	EOA99549.1	229	6e-72	Synaptic vesicular amine transporter, partial [Anas platyrhynchos]	sp|Q05940|VMAT2_HUMAN	151	3.55e-43	Synaptic vesicular amine transporter OS=Homo sapiens GN=SLC18A2 PE=1 SV=2	Hs4506989	150	5.69e-44	KOG3764	Vesicular amine transporter	K08155	4.54e-61	200	fch:102059762	MFS transporter, DHA1 family, solute carrier family 18 (vesicular amine transporter), member 1/2	-	-	-
Unigene0003308	ORTHOMCL25622	--	XP_013032284.1	79.7	8e-18	PREDICTED: AN1-type zinc finger protein 2A isoform X2 [Anser cygnoides domesticus]	--	--	--	--	--	--	--	--	--	--	--	--	--	--	-	-	-
Unigene0003310	ORTHOMCL25623	Tuba4a	XP_414991.2	163	5e-50	PREDICTED: tubulin alpha chain [Gallus gallus]	sp|P09642|TBA3_CHICK	166	1.91e-51	Tubulin alpha-3 chain (Fragment) OS=Gallus gallus PE=3 SV=1	Hs17921989	163	4.11e-50	KOG1376	Alpha tubulin	K07374	1.19e-50	163	gga:416695	tubulin alpha	-	-	-
Unigene0003319	ORTHOMCL25624	BRCA1	XP_013056361.1	444	2e-142	PREDICTED: breast cancer type 1 susceptibility protein isoform X3 [Anser cygnoides domesticus]	sp|Q864U1|BRCA1_BOVIN	124	1.72e-31	Breast cancer type 1 susceptibility protein homolog OS=Bos taurus GN=BRCA1 PE=1 SV=1	Hs6552317	113	2.27e-28	KOG4362	Transcriptional regulator BRCA1	K10605	8.35e-127	399	apla:101789679	breast cancer type 1 susceptibility protein [EC:2.3.2.27]	GO:0071704//organic substance metabolic process;GO:0008152//metabolic process;GO:0032446//protein modification by small protein conjugation;GO:0006464//cellular protein modification process;GO:0044260//cellular macromolecule metabolic process;GO:0006725//cellular aromatic compound metabolic process;GO:1901360//organic cyclic compound metabolic process;GO:0044238//primary metabolic process;GO:0019…	GO:0046872//metal ion binding;GO:0043167//ion binding;GO:0043169//cation binding;GO:0005488//binding;GO:0046914//transition metal ion binding;GO:0003824//catalytic activity;GO:0016740//transferase activity;GO:0019787//ubiquitin-like protein transferase activity	GO:0043229//intracellular organelle;GO:0005622//intracellular;GO:0043227//membrane-bounded organelle;GO:0043231//intracellular membrane-bounded organelle;GO:0005623//cell;GO:0043226//organelle;GO:0044424//intracellular part;GO:0044464//cell part
Unigene0003326	ORTHOMCL25625	--	XP_013046675.1	99.4	2e-23	PREDICTED: proline-rich extensin-like protein EPR1 [Anser cygnoides domesticus]	--	--	--	--	--	--	--	--	--	--	--	--	--	--	-	-	-
Unigene0003328	ORTHOMCL25626	--	XP_014802937.1	74.3	1e-14	PREDICTED: formin-like protein 3 [Calidris pugnax]	--	--	--	--	--	--	--	--	--	--	--	--	--	--	-	-	-
Unigene0003343	ORTHOMCL25627	--	XP_009320459.1	50.1	9e-06	PREDICTED: argininosuccinate synthase [Pygoscelis adeliae]	--	--	--	--	--	--	--	--	--	--	--	--	--	--	-	-	-
Unigene0003348	ORTHOMCL25628	MAP1B	XP_014820472.1	148	1e-40	PREDICTED: microtubule-associated protein 1B [Calidris pugnax]	sp|P46821|MAP1B_HUMAN	121	1.89e-32	Microtubule-associated protein 1B OS=Homo sapiens GN=MAP1B PE=1 SV=2	Hs5174525	121	2.94e-33	KOG3592	Microtubule-associated proteins	K10429	7.06e-40	144	phi:102114481	microtubule-associated protein 1	GO:0032989//cellular component morphogenesis;GO:0048518//positive regulation of biological process;GO:0045927//positive regulation of growth;GO:0007017//microtubule-based process;GO:1902589//single-organism organelle organization;GO:0044763//single-organism cellular process;GO:0022008//neurogenesis;GO:0051656//establishment of organelle localization;GO:0040008//regulation of growth;GO:0030154//ce…	GO:0008092//cytoskeletal protein binding;GO:0015631//tubulin binding;GO:0003824//catalytic activity;GO:0005488//binding;GO:0005515//protein binding	GO:0016020//membrane;GO:0043228//non-membrane-bounded organelle;GO:0015630//microtubule cytoskeleton;GO:0043232//intracellular non-membrane-bounded organelle;GO:0044424//intracellular part;GO:0043226//organelle;GO:0005737//cytoplasm;GO:0005622//intracellular;GO:0044444//cytoplasmic part;GO:0044464//cell part;GO:0005856//cytoskeleton;GO:0005623//cell;GO:0043229//intracellular organelle
Unigene0003352	ORTHOMCL25629	--	XP_019477243.1	102	2e-24	PREDICTED: glutamine-rich protein 2 isoform X2 [Meleagris gallopavo]	--	--	--	--	--	--	--	--	--	--	--	--	--	--	-	-	-
Unigene0003375	ORTHOMCL25633	FXYD6	XP_013042713.1	168	5e-53	PREDICTED: FXYD domain-containing ion transport regulator 6-like isoform X1 [Anser cygnoides domesticus]	sp|Q3MHZ5|FXYD6_BOVIN	133	9.01e-41	FXYD domain-containing ion transport regulator 6 OS=Bos taurus GN=FXYD6 PE=3 SV=1	--	--	--	--	--	K13363	1.25e-47	152	mgp:100544836	FXYD domain-containing ion transport regulator 6	-	-	-
Unigene0003404	ORTHOMCL25634	--	XP_009327278.1	129	2e-34	PREDICTED: ceramide glucosyltransferase [Pygoscelis adeliae]	--	--	--	--	--	--	--	--	--	--	--	--	--	--	-	-	-
Unigene0003409	ORTHOMCL25635	--	XP_017695645.1	74.3	3e-14	PREDICTED: TBC1 domain family member 25, partial [Lepidothrix coronata]	--	--	--	--	--	--	--	--	--	--	--	--	--	--	-	-	-
Unigene0003411	ORTHOMCL25636	CENPI	XP_013039280.1	171	3e-49	PREDICTED: centromere protein I isoform X1 [Anser cygnoides domesticus]	sp|Q8AYS7|CENPI_CHICK	140	1.49e-39	Centromere protein I OS=Gallus gallus GN=CENPI PE=1 SV=1	--	--	--	--	--	K11501	8.09e-48	166	apla:101799449	centromere protein I	GO:0006996//organelle organization;GO:0051276//chromosome organization;GO:0009987//cellular process;GO:0016043//cellular component organization;GO:0071840//cellular component organization or biogenesis	-	-
Unigene0003419	ORTHOMCL25637	MIMI_R196	XP_013038201.1	321	1e-98	PREDICTED: collagen alpha-1(XXVII) chain [Anser cygnoides domesticus]	sp|Q5UQ13|COLL2_MIMIV	129	1.03e-32	Collagen-like protein 2 OS=Acanthamoeba polyphaga mimivirus GN=MIMI_R196 PE=4 SV=1	Hs22042035	105	2.55e-25	KOG3544	Collagens (type IV and type XIII), and related proteins	--	--	--	--	--	-	-	-
Unigene0003434	ORTHOMCL25638	SEZ6L	XP_010208404.1	179	4e-54	PREDICTED: seizure 6-like protein, partial [Colius striatus]	sp|Q9BYH1|SE6L1_HUMAN	160	4.57e-46	Seizure 6-like protein OS=Homo sapiens GN=SEZ6L PE=1 SV=1	--	--	--	--	--	--	--	--	--	--	-	-	-
Unigene0003437	ORTHOMCL25639	--	XP_010212325.1	124	1e-29	PREDICTED: uncharacterized protein LOC104567219, partial [Tinamus guttatus]	--	--	--	--	At3g31970	71.6	1.68e-13	KOG0017	FOG: Transposon-encoded proteins with TYA, reverse transcriptase, integrase domains in various combinations	--	--	--	--	--	-	-	-
Unigene0003458	ORTHOMCL25641	TLN2	XP_010197753.1	349	9e-122	PREDICTED: talin-2-like, partial [Colius striatus]	sp|Q9Y4G6|TLN2_HUMAN	341	1.42e-107	Talin-2 OS=Homo sapiens GN=TLN2 PE=1 SV=4	Hs22055040	343	4.96e-109	KOG4261	Talin	K06271	4.87e-113	343	phd:102343726	talin	GO:0022610//biological adhesion;GO:0016043//cellular component organization;GO:0007010//cytoskeleton organization;GO:0009987//cellular process;GO:0006996//organelle organization;GO:0071840//cellular component organization or biogenesis	GO:0005515//protein binding;GO:0005102//receptor binding;GO:0005488//binding;GO:0005198//structural molecule activity;GO:0008092//cytoskeletal protein binding	GO:0005622//intracellular;GO:0043228//non-membrane-bounded organelle;GO:0030054//cell junction;GO:0005856//cytoskeleton;GO:0005924//cell-substrate adherens junction;GO:0043229//intracellular organelle;GO:0044424//intracellular part;GO:0044464//cell part;GO:0043232//intracellular non-membrane-bounded organelle;GO:0005912//adherens junction;GO:0070161//anchoring junction;GO:0005913//cell-cell adher…
Unigene0003477	ORTHOMCL25642	IGHM	AFM77858.2	439	6e-153	immunoglobulin mu heavy chain constant region, partial [Anser anser domesticus]	sp|P01875|IGHM_CHICK	176	1.06e-51	Ig mu chain C region OS=Gallus gallus PE=2 SV=2	--	--	--	--	--	K06856	4.10e-31	124	ecb:100066058	immunoglobulin heavy chain	-	-	-
Unigene0003480	ORTHOMCL25644	TGas113e22.1	XP_009286465.1	192	1e-58	PREDICTED: histone H3.3, partial [Aptenodytes forsteri]	sp|Q6P823|H33_XENTR	191	4.69e-59	Histone H3.3 OS=Xenopus tropicalis GN=TGas113e22.1 PE=1 SV=3	Hs4504279	191	7.28e-60	KOG1745	Histones H3 and H4	K11253	2.46e-59	194	fab:101806102	histone H3	GO:0007417//central nervous system development;GO:0006323//DNA packaging;GO:0016049//cell growth;GO:0043933//macromolecular complex subunit organization;GO:0007399//nervous system development;GO:0044699//single-organism process;GO:0006333//chromatin assembly or disassembly;GO:0044707//single-multicellular organism process;GO:0034728//nucleosome organization;GO:0044085//cellular component biogenes…	GO:0003676//nucleic acid binding;GO:0043565//sequence-specific DNA binding;GO:0005515//protein binding;GO:0003682//chromatin binding;GO:0000975//regulatory region DNA binding;GO:0000976//transcription regulatory region sequence-specific DNA binding;GO:0046983//protein dimerization activity;GO:0000977//RNA polymerase II regulatory region sequence-specific DNA binding;GO:0031490//chromatin DNA bind…	GO:0032991//macromolecular complex;GO:0005694//chromosome;GO:0005623//cell;GO:0000785//chromatin;GO:0044815//DNA packaging complex;GO:0000786//nucleosome;GO:0043231//intracellular membrane-bounded organelle;GO:0032993//protein-DNA complex;GO:0070013//intracellular organelle lumen;GO:0043234//protein complex;GO:0005622//intracellular;GO:0044427//chromosomal part;GO:0031982//vesicle;GO:0043233//org…
Unigene0003494	ORTHOMCL25645	--	XP_013029475.1	154	4e-43	PREDICTED: centromere protein F [Anser cygnoides domesticus]	--	--	--	--	--	--	--	--	--	K11499	6.71e-37	135	apla:101802738	centromere protein F	-	GO:0005515//protein binding;GO:0005488//binding;GO:0046983//protein dimerization activity	-
Unigene0003507	ORTHOMCL25646	PCDHA6	XP_013057475.1	155	3e-44	PREDICTED: protocadherin alpha-4-like, partial [Anser cygnoides domesticus]	sp|Q9UN73|PCDA6_HUMAN	78.2	1.32e-17	Protocadherin alpha-6 OS=Homo sapiens GN=PCDHA6 PE=2 SV=1	Hs14165390	78.6	1.47e-18	KOG3594	FOG: Cadherin repeats	K16493	1.79e-31	119	phi:102111422	protocadherin alpha	-	-	-
Unigene0003510	ORTHOMCL25648	RPRM	XP_015145655.1	176	5e-55	PREDICTED: protein reprimo [Gallus gallus]	sp|Q1RMT2|RPRM_BOVIN	157	7.88e-49	Protein reprimo OS=Bos taurus GN=RPRM PE=3 SV=1	--	--	--	--	--	K10128	1.11e-49	160	amj:102572491	reprimo, TP53-dependent G2 arrest mediator candidate	GO:0022402//cell cycle process;GO:0007049//cell cycle;GO:0044699//single-organism process;GO:0044763//single-organism cellular process;GO:0000278//mitotic cell cycle;GO:0009987//cellular process	-	GO:0016020//membrane;GO:0044425//membrane part;GO:0031224//intrinsic component of membrane
Unigene0003512	ORTHOMCL25649	--	XP_013026181.1	72.0	2e-12	PREDICTED: succinate dehydrogenase cytochrome b560 subunit, mitochondrial, partial [Anser cygnoides domesticus]	--	--	--	--	--	--	--	--	--	--	--	--	--	--	-	-	-
Unigene0003521	ORTHOMCL25650	ABCC5	XP_013057152.1	493	3e-176	PREDICTED: multidrug resistance-associated protein 5 isoform X4 [Anser cygnoides domesticus]	sp|O15440|MRP5_HUMAN	339	1.06e-105	Multidrug resistance-associated protein 5 OS=Homo sapiens GN=ABCC5 PE=1 SV=2	Hs5032101	339	1.96e-106	KOG0054	Multidrug resistance-associated protein/mitoxantrone resistance protein, ABC superfamily	K05668	3.35e-134	419	apla:101802252	ATP-binding cassette, subfamily C (CFTR/MRP), member 5	GO:0044763//single-organism cellular process;GO:0009166//nucleotide catabolic process;GO:0006725//cellular aromatic compound metabolic process;GO:1901575//organic substance catabolic process;GO:0009261//ribonucleotide catabolic process;GO:0046434//organophosphate catabolic process;GO:0055086//nucleobase-containing small molecule metabolic process;GO:0006753//nucleoside phosphate metabolic process…	GO:0097159//organic cyclic compound binding;GO:0097367//carbohydrate derivative binding;GO:0032550//purine ribonucleoside binding;GO:0005215//transporter activity;GO:0001882//nucleoside binding;GO:0036094//small molecule binding;GO:0001883//purine nucleoside binding;GO:0003824//catalytic activity;GO:0016787//hydrolase activity;GO:0015405//P-P-bond-hydrolysis-driven transmembrane transporter activ…	GO:0031224//intrinsic component of membrane;GO:0044425//membrane part;GO:0016020//membrane
Unigene0003528	ORTHOMCL25651	EMILIN3	XP_013048387.1	438	4e-139	PREDICTED: EMILIN-3 [Anser cygnoides domesticus]	sp|Q9NT22|EMIL3_HUMAN	213	7.83e-57	EMILIN-3 OS=Homo sapiens GN=EMILIN3 PE=2 SV=2	--	--	--	--	--	--	--	--	--	--	-	-	-
Unigene0003532	ORTHOMCL25653	Ccdc103	EOB02087.1	103	8e-26	Coiled-coil domain-containing protein 103, partial [Anas platyrhynchos]	sp|Q9D9P2|CC103_MOUSE	75.1	1.74e-16	Coiled-coil domain-containing protein 103 OS=Mus musculus GN=Ccdc103 PE=2 SV=1	--	--	--	--	--	--	--	--	--	--	GO:0044699//single-organism process;GO:0070271//protein complex biogenesis;GO:0009799//specification of symmetry;GO:0060271//cilium morphogenesis;GO:0065003//macromolecular complex assembly;GO:0032502//developmental process;GO:0044707//single-multicellular organism process;GO:0071822//protein complex subunit organization;GO:0006996//organelle organization;GO:0032990//cell part morphogenesis;GO:00…	GO:0005515//protein binding;GO:0005488//binding;GO:0046983//protein dimerization activity	-
Unigene0003534	ORTHOMCL25654	--	KGL72763.1	107	4e-28	hypothetical protein N309_01342, partial [Tinamus guttatus]	--	--	--	--	--	--	--	--	--	K00864	1.11e-11	63.5	fpg:101922294	glycerol kinase [EC:2.7.1.30]	-	-	-
Unigene0003546	ORTHOMCL25655	--	XP_013051910.1	162	4e-48	PREDICTED: otolin-1-like [Anser cygnoides domesticus]	--	--	--	--	--	--	--	--	--	--	--	--	--	--	-	-	-
Unigene0003547	ORTHOMCL25656	--	BAA88337.1	76.3	6e-23	ORF2 [Acanthochelys spixii]	--	--	--	--	--	--	--	--	--	K06782	4.28e-20	62.4	mgp:100544636	cell adhesion molecule 2	-	-	-
Unigene0003552	ORTHOMCL25657	--	KFP01647.1	67.8	2e-12	Hemicentin-1, partial [Calypte anna]	--	--	--	--	--	--	--	--	--	K17481	7.47e-10	58.5	apla:101804531	myosin XVI	-	-	-
Unigene0003585	ORTHOMCL25658	--	KFW87208.1	50.8	1e-06	hypothetical protein N305_05415, partial [Manacus vitellinus]	--	--	--	--	--	--	--	--	--	--	--	--	--	--	-	-	-
Unigene0003586	ORTHOMCL25659	Brca1	XP_013056361.1	570	0.0	PREDICTED: breast cancer type 1 susceptibility protein isoform X3 [Anser cygnoides domesticus]	sp|P48754|BRCA1_MOUSE	53.1	1.47e-06	Breast cancer type 1 susceptibility protein homolog OS=Mus musculus GN=Brca1 PE=1 SV=3	--	--	--	--	--	K10605	2.16e-159	491	apla:101789679	breast cancer type 1 susceptibility protein [EC:2.3.2.27]	GO:0044260//cellular macromolecule metabolic process;GO:0070647//protein modification by small protein conjugation or removal;GO:0006725//cellular aromatic compound metabolic process;GO:0006139//nucleobase-containing compound metabolic process;GO:0046483//heterocycle metabolic process;GO:0006464//cellular protein modification process;GO:0043170//macromolecule metabolic process;GO:0043412//macromo…	GO:0003824//catalytic activity;GO:0043169//cation binding;GO:0016740//transferase activity;GO:0046872//metal ion binding;GO:0019787//ubiquitin-like protein transferase activity;GO:0043167//ion binding;GO:0005488//binding;GO:0046914//transition metal ion binding	GO:0044424//intracellular part;GO:0043226//organelle;GO:0043229//intracellular organelle;GO:0043231//intracellular membrane-bounded organelle;GO:0044464//cell part;GO:0005623//cell;GO:0005622//intracellular;GO:0043227//membrane-bounded organelle
Unigene0003592	ORTHOMCL25661	--	XP_006038989.1	70.9	7e-13	PREDICTED: immediate early response 3-interacting protein 1, partial [Alligator sinensis]	--	--	--	--	--	--	--	--	--	--	--	--	--	--	-	-	-
Unigene0003596	ORTHOMCL25662	KIF21B	XP_012950275.1	186	2e-53	PREDICTED: LOW QUALITY PROTEIN: kinesin-like protein KIF21B, partial [Anas platyrhynchos]	sp|O75037|KI21B_HUMAN	173	1.21e-50	Kinesin-like protein KIF21B OS=Homo sapiens GN=KIF21B PE=1 SV=2	Hs22059543	110	2.18e-29	KOG0244	Kinesin-like protein	K10395	3.46e-54	186	apla:101801503	kinesin family member 4/21/27	GO:0009987//cellular process;GO:0044699//single-organism process;GO:0044763//single-organism cellular process;GO:0007017//microtubule-based process	GO:0015631//tubulin binding;GO:0097159//organic cyclic compound binding;GO:0036094//small molecule binding;GO:0001882//nucleoside binding;GO:1901363//heterocyclic compound binding;GO:0097367//carbohydrate derivative binding;GO:0032549//ribonucleoside binding;GO:0001883//purine nucleoside binding;GO:0005515//protein binding;GO:0032550//purine ribonucleoside binding;GO:0008092//cytoskeletal protein…	GO:0005623//cell;GO:0043234//protein complex;GO:0044430//cytoskeletal part;GO:0043228//non-membrane-bounded organelle;GO:0043232//intracellular non-membrane-bounded organelle;GO:0043229//intracellular organelle;GO:0044424//intracellular part;GO:0005622//intracellular;GO:0044464//cell part;GO:0005875//microtubule associated complex;GO:0044446//intracellular organelle part;GO:0032991//macromolecula…
Unigene0003602	ORTHOMCL25663	Acsl1	ADO00273.1	80.1	9e-17	long-chain fatty acyl-CoA synthetase 1 [Anser cygnoides]	sp|P41216|ACSL1_MOUSE	69.7	1.72e-14	Long-chain-fatty-acid--CoA ligase 1 OS=Mus musculus GN=Acsl1 PE=1 SV=2	Hs11276083	67.0	3.02e-14	KOG1256	Long-chain acyl-CoA synthetases (AMP-forming)	K01897	2.15e-17	80.1	apla:101798039	long-chain acyl-CoA synthetase [EC:6.2.1.3]	GO:0042221//response to chemical;GO:0042325//regulation of phosphorylation;GO:0043549//regulation of kinase activity;GO:0051246//regulation of protein metabolic process;GO:0044238//primary metabolic process;GO:0051716//cellular response to stimulus;GO:0015849//organic acid transport;GO:0031401//positive regulation of protein modification process;GO:0010562//positive regulation of phosphorus metab…	GO:0003824//catalytic activity	GO:0043231//intracellular membrane-bounded organelle;GO:0043229//intracellular organelle;GO:0044464//cell part;GO:0005623//cell;GO:0005622//intracellular;GO:0044424//intracellular part;GO:0043226//organelle;GO:0043227//membrane-bounded organelle
Unigene0003610	ORTHOMCL25664	--	XP_019472307.1	135	7e-39	PREDICTED: calcitonin receptor-like [Meleagris gallopavo]	--	--	--	--	--	--	--	--	--	K04576	1.39e-36	135	ccw:104689170	calcitonin receptor	GO:0023052//signaling;GO:0007166//cell surface receptor signaling pathway;GO:0051716//cellular response to stimulus;GO:0009987//cellular process;GO:0050789//regulation of biological process;GO:0065007//biological regulation;GO:0044700//single organism signaling;GO:0044699//single-organism process;GO:0044763//single-organism cellular process;GO:0050896//response to stimulus;GO:0007165//signal tran…	GO:0004888//transmembrane signaling receptor activity;GO:0008528//G-protein coupled peptide receptor activity;GO:0001653//peptide receptor activity;GO:0099600//transmembrane receptor activity;GO:0004871//signal transducer activity;GO:0004930//G-protein coupled receptor activity;GO:0060089//molecular transducer activity;GO:0038023//signaling receptor activity;GO:0004872//receptor activity	GO:0044425//membrane part;GO:0031224//intrinsic component of membrane;GO:0016020//membrane
Unigene0003623	ORTHOMCL25666	--	XP_015508075.1	57.4	3e-09	PREDICTED: uncharacterized protein LOC107216079 [Parus major]	--	--	--	--	--	--	--	--	--	--	--	--	--	--	-	-	-
Unigene0003624	ORTHOMCL25667	--	XP_012964647.1	134	1e-38	PREDICTED: small proline-rich protein 2G [Anas platyrhynchos]	--	--	--	--	--	--	--	--	--	--	--	--	--	--	-	-	-
Unigene0003639	ORTHOMCL25668	--	XP_005312571.1	49.7	4e-06	PREDICTED: interferon-induced guanylate-binding protein 1-like [Chrysemys picta bellii]	--	--	--	--	--	--	--	--	--	--	--	--	--	--	-	-	-
Unigene0003652	ORTHOMCL25670	MIMI_L668	XP_012964996.1	157	4e-41	PREDICTED: dentin sialophosphoprotein [Anas platyrhynchos]	sp|Q5UQ50|COLL6_MIMIV	89.0	7.56e-17	Collagen-like protein 6 OS=Acanthamoeba polyphaga mimivirus GN=MIMI_L668 PE=4 SV=1	--	--	--	--	--	--	--	--	--	--	-	-	-
Unigene0003660	ORTHOMCL25671	--	XP_008176421.1	70.5	4e-13	PREDICTED: LOW QUALITY PROTEIN: uncharacterized protein LOC101949398, partial [Chrysemys picta bellii]	--	--	--	--	--	--	--	--	--	--	--	--	--	--	-	-	-
Unigene0003673	ORTHOMCL3242	GIP	XP_007429850.1	69.7	1e-12	PREDICTED: androglobin-like [Python bivittatus]	sp|P10978|POLX_TOBAC	97.8	9.37e-24	Retrovirus-related Pol polyprotein from transposon TNT 1-94 OS=Nicotiana tabacum PE=2 SV=1	At3g29775	112	6.94e-30	KOG0017	FOG: Transposon-encoded proteins with TYA, reverse transcriptase, integrase domains in various combinations	--	--	--	--	--	-	-	-
Unigene0003711	ORTHOMCL25673	LAMB1	XP_009322661.1	157	7e-37	PREDICTED: laminin subunit beta-1 [Pygoscelis adeliae]	sp|Q01635|LAMB1_CHICK	109	5.42e-25	Laminin subunit beta-1 (Fragment) OS=Gallus gallus GN=LAMB1 PE=2 SV=1	Hs4504951	103	3.08e-22	KOG0994	Extracellular matrix glycoprotein Laminin subunit beta	K05636	2.05e-37	156	ccw:104686917	laminin, beta 1	-	-	-
Unigene0003716	ORTHOMCL25674	--	XP_011596822.1	67.8	2e-15	PREDICTED: semaphorin-6C [Aquila chrysaetos canadensis]	--	--	--	--	--	--	--	--	--	K06842	1.52e-10	67.0	clv:102083454	semaphorin 6	-	-	-
Unigene0003725	ORTHOMCL25675	SRD5A2	XP_001235447.1	149	2e-44	PREDICTED: 3-oxo-5-alpha-steroid 4-dehydrogenase 2 [Gallus gallus]	sp|O18765|S5A2_PIG	76.6	1.41e-17	3-oxo-5-alpha-steroid 4-dehydrogenase 2 OS=Sus scrofa GN=SRD5A2 PE=2 SV=2	Hs4557855	76.3	3.25e-18	KOG1638	Steroid reductase	K12344	5.12e-45	149	gga:772291	3-oxo-5-alpha-steroid 4-dehydrogenase 2 [EC:1.3.1.22]	GO:0044707//single-multicellular organism process;GO:0007548//sex differentiation;GO:1901576//organic substance biosynthetic process;GO:0044767//single-organism developmental process;GO:0009058//biosynthetic process;GO:0008202//steroid metabolic process;GO:0032501//multicellular organismal process;GO:0044699//single-organism process;GO:0007275//multicellular organism development;GO:0044711//singl…	GO:0016491//oxidoreductase activity;GO:0003824//catalytic activity	GO:0044464//cell part;GO:0016020//membrane;GO:0044424//intracellular part;GO:0005623//cell;GO:0005622//intracellular;GO:0031224//intrinsic component of membrane;GO:0044425//membrane part
Unigene0003730	ORTHOMCL25676	F2RL2	XP_013034031.1	270	3e-89	PREDICTED: proteinase-activated receptor 3-like [Anser cygnoides domesticus]	sp|O00254|PAR3_HUMAN	95.9	5.40e-23	Proteinase-activated receptor 3 OS=Homo sapiens GN=F2RL2 PE=1 SV=1	Hs4502631	58.9	1.54e-10	KOG3656	FOG: 7 transmembrane receptor	--	--	--	--	--	-	-	-
Unigene0003751	ORTHOMCL25677	MED15	XP_013151199.1	338	4e-111	PREDICTED: mediator of RNA polymerase II transcription subunit 15 [Falco peregrinus]	sp|Q96RN5|MED15_HUMAN	216	2.01e-65	Mediator of RNA polymerase II transcription subunit 15 OS=Homo sapiens GN=MED15 PE=1 SV=2	Hs21312134	217	1.15e-66	KOG4274	Positive cofactor 2 (PC2), subunit of a multiprotein coactivator of RNA polymerase II	K15157	2.64e-111	339	fpg:101915140	mediator of RNA polymerase II transcription subunit 15	-	-	-
Unigene0003752	ORTHOMCL25678	--	XP_010583984.1	257	2e-74	PREDICTED: LOW QUALITY PROTEIN: probable G-protein coupled receptor 179 [Haliaeetus leucocephalus]	--	--	--	--	--	--	--	--	--	--	--	--	--	--	-	-	-
Unigene0003756	ORTHOMCL25679	GBP7	XP_013026315.1	83.2	2e-17	PREDICTED: interferon-induced guanylate-binding protein 2-like [Anser cygnoides domesticus]	sp|Q8N8V2|GBP7_HUMAN	57.8	7.33e-10	Guanylate-binding protein 7 OS=Homo sapiens GN=GBP7 PE=2 SV=2	Hs16418423	57.0	1.93e-10	KOG2037	Guanylate-binding protein	--	--	--	--	--	GO:0009987//cellular process;GO:1901564//organonitrogen compound metabolic process;GO:0055086//nucleobase-containing small molecule metabolic process;GO:1901575//organic substance catabolic process;GO:0009117//nucleotide metabolic process;GO:0006163//purine nucleotide metabolic process;GO:1901136//carbohydrate derivative catabolic process;GO:1901135//carbohydrate derivative metabolic process;GO:0…	GO:0005488//binding;GO:0097159//organic cyclic compound binding;GO:0032550//purine ribonucleoside binding;GO:0036094//small molecule binding;GO:0001882//nucleoside binding;GO:1901363//heterocyclic compound binding;GO:0001883//purine nucleoside binding;GO:0097367//carbohydrate derivative binding;GO:0032549//ribonucleoside binding	-
Unigene0003757	ORTHOMCL25680	GBP7	XP_013026315.1	124	6e-32	PREDICTED: interferon-induced guanylate-binding protein 2-like [Anser cygnoides domesticus]	sp|Q8N8V2|GBP7_HUMAN	71.6	7.68e-15	Guanylate-binding protein 7 OS=Homo sapiens GN=GBP7 PE=2 SV=2	Hs4758418	68.6	1.62e-14	KOG2037	Guanylate-binding protein	--	--	--	--	--	-	-	-
Unigene0003763	ORTHOMCL25681	PADI4	NP_990374.1	276	7e-88	protein-arginine deiminase type-3 [Gallus gallus]	sp|Q9UM07|PADI4_HUMAN	223	4.04e-69	Protein-arginine deiminase type-4 OS=Homo sapiens GN=PADI4 PE=1 SV=2	--	--	--	--	--	K01481	1.57e-88	276	gga:395910	protein-arginine deiminase [EC:3.5.3.15]	GO:0044238//primary metabolic process;GO:0009987//cellular process;GO:0043412//macromolecule modification;GO:0044237//cellular metabolic process;GO:0044267//cellular protein metabolic process;GO:0071704//organic substance metabolic process;GO:0019538//protein metabolic process;GO:0043170//macromolecule metabolic process;GO:0018193//peptidyl-amino acid modification;GO:0036211//protein modification…	GO:0046872//metal ion binding;GO:0043169//cation binding;GO:0043167//ion binding;GO:0005488//binding	GO:0005623//cell;GO:0044424//intracellular part;GO:0005622//intracellular;GO:0044464//cell part
Unigene0003771	ORTHOMCL25682	BTF3	EPQ02600.1	91.3	6e-22	Transcription factor BTF3 [Myotis brandtii]	sp|P20290|BTF3_HUMAN	48.1	3.77e-07	Transcription factor BTF3 OS=Homo sapiens GN=BTF3 PE=1 SV=1	Hs20070130	48.1	4.20e-08	KOG2240	RNA polymerase II general transcription factor BTF3 and related proteins	K01527	1.80e-08	53.5	gga:426154	nascent polypeptide-associated complex subunit beta	-	-	-
Unigene0003773	ORTHOMCL25683	--	XP_014043390.1	55.5	1e-06	PREDICTED: adhesive plaque matrix protein-like, partial [Salmo salar]	--	--	--	--	--	--	--	--	--	--	--	--	--	--	-	-	-
Unigene0003775	ORTHOMCL25684	ATP6V1B	ADI40549.1	329	1e-113	lysosomal H+-transporting ATPase 56/58kDa, V1 subunit B2, partial [Miniopterus schreibersii]	sp|P49712|VATB_CHICK	328	3.44e-112	V-type proton ATPase subunit B OS=Gallus gallus GN=ATP6V1B PE=3 SV=1	Hs19913428	328	3.08e-112	KOG1351	Vacuolar H+-ATPase V1 sector, subunit B	K02147	1.43e-113	330	acs:100561536	V-type H+-transporting ATPase subunit B	-	-	-
Unigene0003785	ORTHOMCL25685	Casp8ap2	XP_013035524.1	319	5e-99	PREDICTED: CASP8-associated protein 2 [Anser cygnoides domesticus]	sp|Q9WUF3|C8AP2_MOUSE	69.7	3.06e-13	CASP8-associated protein 2 OS=Mus musculus GN=Casp8ap2 PE=1 SV=2	--	--	--	--	--	--	--	--	--	--	-	-	-
Unigene0003786	ORTHOMCL25686	FLVCR1	XP_013029494.1	479	2e-168	PREDICTED: feline leukemia virus subgroup C receptor-related protein 1 [Anser cygnoides domesticus]	sp|Q9Y5Y0|FLVC1_HUMAN	407	2.16e-138	Feline leukemia virus subgroup C receptor-related protein 1 OS=Homo sapiens GN=FLVCR1 PE=1 SV=1	Hs7661708	407	3.36e-139	KOG2563	Permease of the major facilitator superfamily	K08220	2.21e-161	460	mgp:100539440	MFS transporter, FLVCR family, feline leukemia virus subgroup C receptor-related protein	-	-	-
Unigene0003793	ORTHOMCL25687	RELB	AAD41539.1	73.9	3e-14	transcription factor RelB [Gallus gallus]	sp|P51509|RELB_CHICK	73.9	1.47e-15	Transcription factor RelB homolog OS=Gallus gallus GN=RELB PE=1 SV=2	--	--	--	--	--	K09253	1.41e-08	55.8	amj:102571096	transcription factor RelB	-	-	-
Unigene0003813	ORTHOMCL25688	CNTN1	XP_010281696.1	398	7e-140	PREDICTED: contactin-1-like, partial [Phaethon lepturus]	sp|P14781|CNTN1_CHICK	400	3.74e-133	Contactin-1 OS=Gallus gallus GN=CNTN1 PE=1 SV=1	Hs4502933	311	4.23e-100	KOG3513	Neural cell adhesion molecule L1	K06759	1.92e-132	400	gga:417786	contactin 1	-	-	-
Unigene0003816	ORTHOMCL25689	Arpc5l	XP_005231482.1	187	2e-56	PREDICTED: actin-related protein 2/3 complex subunit 5-like protein, partial [Falco peregrinus]	sp|A1L108|ARP5L_RAT	167	3.42e-52	Actin-related protein 2/3 complex subunit 5-like protein OS=Rattus norvegicus GN=Arpc5l PE=1 SV=2	Hs13569956	167	4.26e-50	KOG3380	Actin-related protein Arp2/3 complex, subunit ARPC5	K05754	5.20e-57	187	fpg:101913874	actin related protein 2/3 complex, subunit 5	-	-	-
Unigene0003830	ORTHOMCL25690	Kif16b	XP_010084347.1	471	4e-166	PREDICTED: kinesin-like protein KIF16B, partial [Pterocles gutturalis]	sp|B1AVY7|KI16B_MOUSE	436	1.14e-143	Kinesin-like protein KIF16B OS=Mus musculus GN=Kif16b PE=1 SV=1	7301599	275	3.77e-85	KOG0245	Kinesin-like protein	K17916	2.08e-157	442	asn:102385411	kinesin family member 16B	-	-	-
Unigene0003840	ORTHOMCL25691	--	XP_012723431.1	57.8	7e-06	PREDICTED: neurogenic locus notch homolog protein 1-like isoform X1 [Fundulus heteroclitus]	--	--	--	--	--	--	--	--	--	K02599	1.86e-06	57.4	asn:102379085	Notch	-	-	-
Unigene0003843	ORTHOMCL25692	sec14l1	XP_005025950.1	331	3e-178	PREDICTED: SEC14-like protein 5 [Anas platyrhynchos]	sp|Q0V9N0|S14L5_XENTR	288	1.59e-136	SEC14-like protein 5 OS=Xenopus tropicalis GN=sec14l1 PE=2 SV=1	Hs14779875	272	7.67e-128	KOG1471	Phosphatidylinositol transfer protein SEC14 and related proteins	--	--	--	--	--	GO:0051234//establishment of localization;GO:0051179//localization	-	GO:0005623//cell;GO:0044464//cell part;GO:0044425//membrane part;GO:0031224//intrinsic component of membrane;GO:0016020//membrane
Unigene0003857	ORTHOMCL25693	ARSD	KFP46775.1	337	2e-114	Arylsulfatase D, partial [Cathartes aura]	sp|P51689|ARSD_HUMAN	259	3.53e-83	Arylsulfatase D OS=Homo sapiens GN=ARSD PE=1 SV=2	Hs6806885	261	1.52e-87	KOG3867	Sulfatase	K12374	1.02e-113	340	apla:101792097	arylsulfatase D/F/H [EC:3.1.6.-]	-	-	-
Unigene0003866	ORTHOMCL25694	GFRA4	XP_012957809.1	838	0.0	PREDICTED: GDNF family receptor alpha-3 [Anas platyrhynchos]	sp|O93512|GFRA4_CHICK	301	3.07e-90	GDNF family receptor alpha-4 OS=Gallus gallus GN=GFRA4 PE=2 SV=1	--	--	--	--	--	--	--	--	--	--	-	-	-
Unigene0003876	ORTHOMCL25695	ZNF438	XP_013047184.1	352	2e-114	PREDICTED: zinc finger protein 438 [Anser cygnoides domesticus]	sp|Q5RC05|ZN438_PONAB	117	1.23e-28	Zinc finger protein 438 OS=Pongo abelii GN=ZNF438 PE=2 SV=1	--	--	--	--	--	--	--	--	--	--	GO:1901362//organic cyclic compound biosynthetic process;GO:0034645//cellular macromolecule biosynthetic process;GO:0044271//cellular nitrogen compound biosynthetic process;GO:0006807//nitrogen compound metabolic process;GO:0044238//primary metabolic process;GO:0006351//transcription, DNA-templated;GO:0071704//organic substance metabolic process;GO:1901576//organic substance biosynthetic process;…	GO:0005488//binding;GO:0043167//ion binding;GO:0001071//nucleic acid binding transcription factor activity;GO:0043169//cation binding	GO:0043229//intracellular organelle;GO:0005622//intracellular;GO:0043226//organelle;GO:0043231//intracellular membrane-bounded organelle;GO:0005623//cell;GO:0044464//cell part;GO:0044424//intracellular part;GO:0043227//membrane-bounded organelle
Unigene0003882	ORTHOMCL25696	--	XP_014107341.1	56.6	1e-07	PREDICTED: circumsporozoite protein-like [Pseudopodoces humilis]	--	--	--	--	--	--	--	--	--	--	--	--	--	--	-	-	-
Unigene0003899	ORTHOMCL25697	--	EOB01401.1	120	2e-44	Amino-terminal enhancer of split [Anas platyrhynchos]	--	--	--	--	--	--	--	--	--	--	--	--	--	--	-	-	-
Unigene0003907	ORTHOMCL25698	--	EOA96931.1	94.4	3e-24	hypothetical protein Anapl_06542 [Anas platyrhynchos]	--	--	--	--	--	--	--	--	--	--	--	--	--	--	-	-	-
Unigene0003915	ORTHOMCL25699	CTBP2	XP_013800393.1	249	1e-79	PREDICTED: C-terminal-binding protein 2 [Apteryx australis mantelli]	sp|P56545|CTBP2_HUMAN	248	4.21e-78	C-terminal-binding protein 2 OS=Homo sapiens GN=CTBP2 PE=1 SV=1	Hs4557499	248	6.54e-79	KOG0067	Transcription factor CtBP	K04496	4.18e-78	250	gfr:102041811	C-terminal binding protein	GO:0044767//single-organism developmental process;GO:0009059//macromolecule biosynthetic process;GO:0009987//cellular process;GO:0044238//primary metabolic process;GO:1901576//organic substance biosynthetic process;GO:0048869//cellular developmental process;GO:0010467//gene expression;GO:0008152//metabolic process;GO:0045444//fat cell differentiation;GO:0044699//single-organism process;GO:0019438…	GO:0036094//small molecule binding;GO:0003824//catalytic activity;GO:0016614//oxidoreductase activity, acting on CH-OH group of donors;GO:0097159//organic cyclic compound binding;GO:1901363//heterocyclic compound binding;GO:0000166//nucleotide binding;GO:0005488//binding;GO:0016491//oxidoreductase activity;GO:1901265//nucleoside phosphate binding	GO:0043234//protein complex;GO:0043227//membrane-bounded organelle;GO:0043226//organelle;GO:0032991//macromolecular complex;GO:0005622//intracellular;GO:0043231//intracellular membrane-bounded organelle;GO:0044424//intracellular part;GO:0005623//cell;GO:0043229//intracellular organelle;GO:0044464//cell part
Unigene0003916	ORTHOMCL25700	--	XP_014809313.1	100	3e-22	PREDICTED: E3 ubiquitin-protein ligase RNF38 isoform X7 [Calidris pugnax]	--	--	--	--	--	--	--	--	--	--	--	--	--	--	-	-	-
Unigene0003925	ORTHOMCL25702	MYCL	XP_009274523.1	585	0.0	PREDICTED: protein L-Myc [Aptenodytes forsteri]	sp|P12524|MYCL_HUMAN	357	3.06e-116	Protein L-Myc OS=Homo sapiens GN=MYCL PE=1 SV=2	Hs21704263	51.6	3.46e-07	KOG2483	Upstream transcription factor 2/L-myc-2 protein	K09110	0.0	581	fch:102045776	L-myc proto-oncogene protein	GO:0044249//cellular biosynthetic process;GO:0044237//cellular metabolic process;GO:1901362//organic cyclic compound biosynthetic process;GO:0006351//transcription, DNA-templated;GO:0034641//cellular nitrogen compound metabolic process;GO:0090304//nucleic acid metabolic process;GO:0043170//macromolecule metabolic process;GO:0071704//organic substance metabolic process;GO:0006139//nucleobase-conta…	GO:0005515//protein binding;GO:0005488//binding	GO:0044464//cell part;GO:0044424//intracellular part;GO:0005623//cell;GO:0005622//intracellular;GO:0043227//membrane-bounded organelle;GO:0043229//intracellular organelle;GO:0043231//intracellular membrane-bounded organelle;GO:0043226//organelle
Unigene0003948	ORTHOMCL25703	Kdm4c	XP_013052837.1	434	8e-154	PREDICTED: lysine-specific demethylase 4C isoform X9 [Anser cygnoides domesticus]	sp|Q8VCD7|KDM4C_MOUSE	395	1.94e-129	Lysine-specific demethylase 4C OS=Mus musculus GN=Kdm4c PE=1 SV=1	Hs18573213	393	1.14e-129	KOG0958	DNA damage-responsive repressor GIS1/RPH1, jumonji superfamily	K06709	4.85e-143	432	gga:427231	jumonji domain-containing protein 2 [EC:1.14.11.-]	-	-	-
Unigene0003956	ORTHOMCL25704	ESYT3	XP_013041795.1	451	3e-155	PREDICTED: extended synaptotagmin-3 [Anser cygnoides domesticus]	sp|A0FGR9|ESYT3_HUMAN	258	1.50e-79	Extended synaptotagmin-3 OS=Homo sapiens GN=ESYT3 PE=1 SV=1	Hs22045984	174	3.89e-50	KOG1012	Ca2+-dependent lipid-binding protein CLB1/vesicle protein vp115/Granuphilin A, contains C2 domain	--	--	--	--	--	-	-	-
Unigene0003980	ORTHOMCL25705	--	XP_015485904.1	61.6	5e-08	PREDICTED: zinc finger and BTB domain-containing protein 25 isoform X3 [Parus major]	--	--	--	--	--	--	--	--	--	--	--	--	--	--	-	-	-
Unigene0003982	ORTHOMCL25706	--	XP_012964872.1	88.2	1e-19	PREDICTED: keratin, type II cytoskeletal 6A-like [Anas platyrhynchos]	--	--	--	--	--	--	--	--	--	--	--	--	--	--	-	-	-
Unigene0003989	ORTHOMCL25707	CC2D2A	XP_013035581.1	383	5e-121	PREDICTED: coiled-coil and C2 domain-containing protein 2A [Anser cygnoides domesticus]	sp|Q9P2K1|C2D2A_HUMAN	135	3.50e-35	Coiled-coil and C2 domain-containing protein 2A OS=Homo sapiens GN=CC2D2A PE=1 SV=3	Hs22044427	136	4.41e-36	KOG3639	C2 Ca2+-binding motif-containing protein	K19352	1.49e-71	242	ccw:104690722	coiled-coil and C2 domain-containing protein 2A	-	-	-
Unigene0003996	ORTHOMCL25708	--	XP_013041100.1	65.9	5e-10	PREDICTED: mitochondrial ribonuclease P protein 3 isoform X2 [Anser cygnoides domesticus]	--	--	--	--	--	--	--	--	--	K17655	7.22e-10	63.5	ccw:104684761	mitochondrial ribonuclease P protein 3	-	-	-
Unigene0004002	ORTHOMCL2376	DCPS	XP_013043963.1	77.0	1e-12	PREDICTED: m7GpppX diphosphatase [Anser cygnoides domesticus]	sp|Q8MJJ7|DCPS_BOVIN	62.8	2.17e-09	m7GpppX diphosphatase OS=Bos taurus GN=DCPS PE=2 SV=1	Hs7661734	58.9	5.66e-09	KOG3969	Uncharacterized conserved protein	K12584	8.49e-12	72.4	apla:101792448	m7GpppX diphosphatase [EC:3.6.1.59]	-	-	-
Unigene0004007	ORTHOMCL25709	Nos1	XP_010294743.1	459	1e-158	PREDICTED: LOW QUALITY PROTEIN: nitric oxide synthase, brain-like, partial [Phaethon lepturus]	sp|P29476|NOS1_RAT	443	8.86e-146	Nitric oxide synthase, brain OS=Rattus norvegicus GN=Nos1 PE=1 SV=1	Hs10835173_2	439	2.82e-147	KOG1158	NADP/FAD dependent oxidoreductase	K13240	1.17e-154	466	tgu:100231414	nitric-oxide synthase, brain [EC:1.14.13.39]	-	-	-
Unigene0004015	ORTHOMCL25710	KIF21A	XP_007442053.1	279	1e-90	PREDICTED: kinesin-like protein KIF21A, partial [Python bivittatus]	sp|Q7Z4S6|KI21A_HUMAN	264	1.17e-80	Kinesin-like protein KIF21A OS=Homo sapiens GN=KIF21A PE=1 SV=2	7297691	162	4.31e-46	KOG0244	Kinesin-like protein	K10395	2.78e-91	279	pbi:103057788	kinesin family member 4/21/27	GO:0009987//cellular process;GO:0044699//single-organism process;GO:0044763//single-organism cellular process;GO:0007017//microtubule-based process	GO:1901363//heterocyclic compound binding;GO:0008092//cytoskeletal protein binding;GO:0097367//carbohydrate derivative binding;GO:0001882//nucleoside binding;GO:0032549//ribonucleoside binding;GO:0097159//organic cyclic compound binding;GO:0001883//purine nucleoside binding;GO:0032550//purine ribonucleoside binding;GO:0005488//binding;GO:0005515//protein binding;GO:0015631//tubulin binding;GO:003…	GO:0005623//cell;GO:0043229//intracellular organelle;GO:0044424//intracellular part;GO:0005856//cytoskeleton;GO:0044430//cytoskeletal part;GO:0032991//macromolecular complex;GO:0044464//cell part;GO:0005875//microtubule associated complex;GO:0043228//non-membrane-bounded organelle;GO:0043232//intracellular non-membrane-bounded organelle;GO:0044422//organelle part;GO:0015630//microtubule cytoskele…
Unigene0004057	ORTHOMCL25712	--	KFO70758.1	61.6	7e-09	Connector enhancer of kinase suppressor of ras 3, partial [Cuculus canorus]	--	--	--	--	--	--	--	--	--	--	--	--	--	--	-	-	-
Unigene0004059	ORTHOMCL25714	CSRP1	XP_015158073.1	94.0	2e-20	PREDICTED: cysteine-rich protein 3-like [Gallus gallus]	sp|P67967|CSRP1_COTJA	81.6	4.86e-17	Cysteine and glycine-rich protein 1 OS=Coturnix coturnix japonica GN=CSRP1 PE=2 SV=2	Hs4758086	78.6	8.45e-17	KOG1700	Regulatory protein MLP and related LIM proteins	K09377	9.69e-17	83.2	apla:101798549	cysteine and glycine-rich protein	GO:0006996//organelle organization;GO:0071840//cellular component organization or biogenesis;GO:0007010//cytoskeleton organization;GO:0016043//cellular component organization;GO:0009987//cellular process	GO:0046914//transition metal ion binding;GO:0043167//ion binding;GO:0003723//RNA binding;GO:1901363//heterocyclic compound binding;GO:0046872//metal ion binding;GO:0097159//organic cyclic compound binding;GO:0003676//nucleic acid binding;GO:0005488//binding;GO:0043169//cation binding	GO:0031988//membrane-bounded vesicle;GO:0043228//non-membrane-bounded organelle;GO:0043226//organelle;GO:0044464//cell part;GO:0005622//intracellular;GO:0005856//cytoskeleton;GO:0031982//vesicle;GO:0043231//intracellular membrane-bounded organelle;GO:0043227//membrane-bounded organelle;GO:0043229//intracellular organelle;GO:0005623//cell;GO:0044424//intracellular part;GO:0043232//intracellular no…
Unigene0004060	ORTHOMCL25715	MED12L	XP_010583205.1	236	4e-86	PREDICTED: mediator of RNA polymerase II transcription subunit 12-like protein [Haliaeetus leucocephalus]	sp|Q86YW9|MD12L_HUMAN	227	2.10e-84	Mediator of RNA polymerase II transcription subunit 12-like protein OS=Homo sapiens GN=MED12L PE=1 SV=2	Hs17443156	227	4.28e-85	KOG3598	Thyroid hormone receptor-associated protein complex, subunit TRAP230	K15162	9.37e-87	236	fch:102058938	mediator of RNA polymerase II transcription subunit 12	GO:0018130//heterocycle biosynthetic process;GO:0046483//heterocycle metabolic process;GO:0034654//nucleobase-containing compound biosynthetic process;GO:0006366//transcription from RNA polymerase II promoter;GO:0009058//biosynthetic process;GO:0006139//nucleobase-containing compound metabolic process;GO:0044271//cellular nitrogen compound biosynthetic process;GO:0032774//RNA biosynthetic process…	GO:0005515//protein binding;GO:0005488//binding	GO:0043234//protein complex;GO:0032991//macromolecular complex
Unigene0004064	ORTHOMCL25716	PTPRD	XP_009079815.1	387	8e-134	PREDICTED: receptor-type tyrosine-protein phosphatase delta-like, partial [Acanthisitta chloris]	sp|P23468|PTPRD_HUMAN	385	4.32e-123	Receptor-type tyrosine-protein phosphatase delta OS=Homo sapiens GN=PTPRD PE=1 SV=2	Hs18860894	385	4.97e-125	KOG4228	Protein tyrosine phosphatase	K06777	7.26e-126	377	bom:102280901	receptor-type tyrosine-protein phosphatase delta [EC:3.1.3.48]	GO:0044802//single-organism membrane organization;GO:0051130//positive regulation of cellular component organization;GO:0071709//membrane assembly;GO:0044085//cellular component biogenesis;GO:0044238//primary metabolic process;GO:0048869//cellular developmental process;GO:0050794//regulation of cellular process;GO:0044767//single-organism developmental process;GO:0031346//positive regulation of c…	GO:0003824//catalytic activity;GO:0016787//hydrolase activity;GO:0005515//protein binding;GO:0016791//phosphatase activity;GO:0004721//phosphoprotein phosphatase activity;GO:0016788//hydrolase activity, acting on ester bonds;GO:0005488//binding;GO:0042578//phosphoric ester hydrolase activity	GO:0044425//membrane part;GO:0031224//intrinsic component of membrane;GO:0016020//membrane
Unigene0004065	ORTHOMCL25717	murc	XP_013036666.1	709	0.0	PREDICTED: muscle-related coiled-coil protein [Anser cygnoides domesticus]	sp|A2VDA9|MURC_XENLA	407	3.96e-134	Muscle-related coiled-coil protein OS=Xenopus laevis GN=murc PE=2 SV=1	--	--	--	--	--	--	--	--	--	--	GO:0032774//RNA biosynthetic process;GO:0006807//nitrogen compound metabolic process;GO:0034645//cellular macromolecule biosynthetic process;GO:0009987//cellular process;GO:1901362//organic cyclic compound biosynthetic process;GO:0018130//heterocycle biosynthetic process;GO:0097659//nucleic acid-templated transcription;GO:0044238//primary metabolic process;GO:0010467//gene expression;GO:0046483//…	-	GO:0043229//intracellular organelle;GO:0030016//myofibril;GO:0005623//cell;GO:0043232//intracellular non-membrane-bounded organelle;GO:0043228//non-membrane-bounded organelle;GO:0044424//intracellular part;GO:0044444//cytoplasmic part;GO:0044422//organelle part;GO:0031674//I band;GO:0005737//cytoplasm;GO:0043226//organelle;GO:0044449//contractile fiber part;GO:0043292//contractile fiber;GO:003001…
Unigene0004066	ORTHOMCL25718	Stab2	XP_013036271.1	531	2e-171	PREDICTED: stabilin-2 [Anser cygnoides domesticus]	sp|Q8CFM6|STAB2_RAT	377	1.80e-120	Stabilin-2 (Fragment) OS=Rattus norvegicus GN=Stab2 PE=1 SV=1	Hs20806091	375	3.34e-119	KOG1218	Proteins containing Ca2+-binding EGF-like domains	K19013	2.47e-169	523	apla:101794499	stabilin-2	-	-	-
Unigene0004072	ORTHOMCL25720	METTL4	XP_013034955.1	278	1e-90	PREDICTED: methyltransferase-like protein 4 [Anser cygnoides domesticus]	sp|Q8N3J2|METL4_HUMAN	68.6	7.63e-13	Methyltransferase-like protein 4 OS=Homo sapiens GN=METTL4 PE=2 SV=3	--	--	--	--	--	--	--	--	--	--	GO:0008152//metabolic process;GO:0044237//cellular metabolic process;GO:0006725//cellular aromatic compound metabolic process;GO:0009987//cellular process	GO:0003824//catalytic activity;GO:0016741//transferase activity, transferring one-carbon groups;GO:0016740//transferase activity	-
Unigene0004073	ORTHOMCL25721	CEP290	XP_013038047.1	341	2e-106	PREDICTED: centrosomal protein of 290 kDa isoform X2 [Anser cygnoides domesticus]	sp|O15078|CE290_HUMAN	238	4.18e-72	Centrosomal protein of 290 kDa OS=Homo sapiens GN=CEP290 PE=1 SV=2	--	--	--	--	--	K16533	2.39e-101	324	apla:101805282	centrosomal protein CEP290	-	-	-
Unigene0004083	ORTHOMCL25722	STAB2	XP_013036271.1	369	4e-116	PREDICTED: stabilin-2 [Anser cygnoides domesticus]	sp|Q8WWQ8|STAB2_HUMAN	218	7.24e-65	Stabilin-2 OS=Homo sapiens GN=STAB2 PE=1 SV=3	Hs20806091	218	1.14e-65	KOG1218	Proteins containing Ca2+-binding EGF-like domains	K19013	7.93e-114	360	apla:101794499	stabilin-2	-	-	-
Unigene0004085	ORTHOMCL25723	Abcc6	XP_013032406.1	359	1e-113	PREDICTED: LOW QUALITY PROTEIN: multidrug resistance-associated protein 6-like [Anser cygnoides domesticus]	sp|Q9R1S7|MRP6_MOUSE	138	5.27e-37	Multidrug resistance-associated protein 6 OS=Mus musculus GN=Abcc6 PE=1 SV=3	Hs6715561	136	3.23e-37	KOG0054	Multidrug resistance-associated protein/mitoxantrone resistance protein, ABC superfamily	K05669	5.01e-105	332	apla:101804322	ATP-binding cassette, subfamily C (CFTR/MRP), member 6	GO:0071704//organic substance metabolic process;GO:0009166//nucleotide catabolic process;GO:0019637//organophosphate metabolic process;GO:0044270//cellular nitrogen compound catabolic process;GO:0006195//purine nucleotide catabolic process;GO:1901565//organonitrogen compound catabolic process;GO:1901360//organic cyclic compound metabolic process;GO:0072521//purine-containing compound metabolic pr…	GO:0016462//pyrophosphatase activity;GO:0005215//transporter activity;GO:0003824//catalytic activity;GO:0015399//primary active transmembrane transporter activity;GO:0016787//hydrolase activity;GO:0036094//small molecule binding;GO:0017111//nucleoside-triphosphatase activity;GO:0015405//P-P-bond-hydrolysis-driven transmembrane transporter activity;GO:0016817//hydrolase activity, acting on acid an…	GO:0031224//intrinsic component of membrane;GO:0016020//membrane;GO:0044425//membrane part
Unigene0004090	ORTHOMCL25724	--	XP_010130267.1	63.5	1e-09	PREDICTED: skin secretory protein xP2-like [Buceros rhinoceros silvestris]	--	--	--	--	--	--	--	--	--	K00253	1.19e-10	64.7	clv:102086614	isovaleryl-CoA dehydrogenase [EC:1.3.8.4]	-	-	-
Unigene0004093	ORTHOMCL25725	Cyth1	XP_018864082.1	73.9	2e-11	PREDICTED: cytohesin-1 isoform X1 [Parus major]	sp|P97694|CYH1_RAT	53.1	2.95e-06	Cytohesin-1 OS=Rattus norvegicus GN=Cyth1 PE=1 SV=1	Hs8670544	53.1	4.45e-07	KOG0930	Guanine nucleotide exchange factor Cytohesin, contains PH and Sec7 domains	K18441	3.59e-13	77.0	fpg:101917606	cytohesin	-	-	-
Unigene0004104	ORTHOMCL25726	UCK1	XP_010569198.1	544	0.0	PREDICTED: uridine-cytidine kinase 1 [Haliaeetus leucocephalus]	sp|Q0P5A4|UCK1_BOVIN	494	4.87e-171	Uridine-cytidine kinase 1 OS=Bos taurus GN=UCK1 PE=2 SV=1	Hs13899253	486	1.10e-168	KOG4203	Armadillo/beta-Catenin/plakoglobin	K00876	0.0	531	phi:102101285	uridine kinase [EC:2.7.1.48]	GO:0009173//pyrimidine ribonucleoside monophosphate metabolic process;GO:0006221//pyrimidine nucleotide biosynthetic process;GO:0009174//pyrimidine ribonucleoside monophosphate biosynthetic process;GO:0046049//UMP metabolic process;GO:0072527//pyrimidine-containing compound metabolic process;GO:0006807//nitrogen compound metabolic process;GO:0009260//ribonucleotide biosynthetic process;GO:0019438…	GO:0097159//organic cyclic compound binding;GO:0019205//nucleobase-containing compound kinase activity;GO:0036094//small molecule binding;GO:0001883//purine nucleoside binding;GO:0032549//ribonucleoside binding;GO:0097367//carbohydrate derivative binding;GO:0005488//binding;GO:0016301//kinase activity;GO:0016740//transferase activity;GO:0016772//transferase activity, transferring phosphorus-conta…	-
Unigene0004120	ORTHOMCL25727	Tbx4	EOB05167.1	361	8e-123	T-box transcription factor TBX4, partial [Anas platyrhynchos]	sp|P70325|TBX4_MOUSE	313	8.72e-105	T-box transcription factor TBX4 OS=Mus musculus GN=Tbx4 PE=2 SV=3	Hs18129690	308	1.34e-103	KOG3585	TBX2 and related T-box transcription factors	K10178	5.95e-123	361	apla:101797412	T-box protein 4	GO:0046483//heterocycle metabolic process;GO:1901360//organic cyclic compound metabolic process;GO:0044260//cellular macromolecule metabolic process;GO:0006351//transcription, DNA-templated;GO:0009987//cellular process;GO:0044271//cellular nitrogen compound biosynthetic process;GO:0044249//cellular biosynthetic process;GO:0044238//primary metabolic process;GO:1901362//organic cyclic compound bios…	GO:0001071//nucleic acid binding transcription factor activity	GO:0043231//intracellular membrane-bounded organelle;GO:0044424//intracellular part;GO:0043226//organelle;GO:0005622//intracellular;GO:0043227//membrane-bounded organelle;GO:0044464//cell part;GO:0043229//intracellular organelle;GO:0005623//cell
Unigene0004123	ORTHOMCL25728	SLC16A1	EOB07089.1	322	1e-106	Monocarboxylate transporter 2, partial [Anas platyrhynchos]	sp|Q03064|MOT1_CRILO	256	2.87e-82	Monocarboxylate transporter 1 OS=Cricetulus longicaudatus GN=SLC16A1 PE=1 SV=1	Hs19923753	250	2.44e-80	KOG2504	Monocarboxylate transporter	K08184	6.75e-103	311	apla:101800546	MFS transporter, MCP family, solute carrier family 16 (monocarboxylic acid transporters), member 7	GO:0044699//single-organism process;GO:1902578//single-organism localization;GO:0046942//carboxylic acid transport;GO:0015849//organic acid transport;GO:0044763//single-organism cellular process;GO:0051179//localization;GO:0015711//organic anion transport;GO:0006810//transport;GO:0006811//ion transport;GO:0051234//establishment of localization;GO:0071702//organic substance transport;GO:0009987//c…	-	GO:0031224//intrinsic component of membrane;GO:0016020//membrane;GO:0044425//membrane part
Unigene0004136	ORTHOMCL25729	SCRN1	XP_005019913.1	123	7e-49	PREDICTED: secernin-1 isoform X2 [Anas platyrhynchos]	sp|Q12765|SCRN1_HUMAN	96.3	2.96e-40	Secernin-1 OS=Homo sapiens GN=SCRN1 PE=1 SV=2	--	--	--	--	--	K14358	1.92e-49	123	apla:101797168	secernin	-	GO:0003824//catalytic activity;GO:0070011//peptidase activity, acting on L-amino acid peptides;GO:0008233//peptidase activity;GO:0008238//exopeptidase activity;GO:0016787//hydrolase activity	-
Unigene0004161	ORTHOMCL25730	--	EMC81737.1	73.6	5e-13	hypothetical protein A306_10394 [Columba livia]	--	--	--	--	--	--	--	--	--	--	--	--	--	--	-	-	-
Unigene0004174	ORTHOMCL25731	NFXL1	XP_009919827.1	450	2e-159	PREDICTED: NF-X1-type zinc finger protein NFXL1-like, partial [Haliaeetus albicilla]	sp|Q6ZNB6|NFXL1_HUMAN	382	9.31e-127	NF-X1-type zinc finger protein NFXL1 OS=Homo sapiens GN=NFXL1 PE=1 SV=2	7292467	200	2.13e-59	KOG1952	Transcription factor NF-X1, contains NFX-type Zn2+-binding and R3H domains	K15683	2.31e-157	462	apla:101802888	NF-X1-type zinc finger protein NFXL1	GO:0006807//nitrogen compound metabolic process;GO:0009987//cellular process;GO:0044260//cellular macromolecule metabolic process;GO:1901362//organic cyclic compound biosynthetic process;GO:1901360//organic cyclic compound metabolic process;GO:0018130//heterocycle biosynthetic process;GO:0016070//RNA metabolic process;GO:0046483//heterocycle metabolic process;GO:0034654//nucleobase-containing com…	GO:0043169//cation binding;GO:0005488//binding;GO:0046914//transition metal ion binding;GO:0043167//ion binding;GO:0046872//metal ion binding	GO:0043226//organelle;GO:0044424//intracellular part;GO:0043229//intracellular organelle;GO:0044464//cell part;GO:0005622//intracellular;GO:0043227//membrane-bounded organelle;GO:0005623//cell;GO:0043231//intracellular membrane-bounded organelle
Unigene0004177	ORTHOMCL25732	Hdac3	XP_010129644.1	78.2	2e-16	PREDICTED: histone deacetylase 3, partial [Buceros rhinoceros silvestris]	sp|Q6P6W3|HDAC3_RAT	79.0	3.04e-16	Histone deacetylase 3 OS=Rattus norvegicus GN=Hdac3 PE=1 SV=1	Hs13128862	78.6	4.81e-17	KOG1342	Histone deacetylase complex, catalytic component RPD3	K11404	1.29e-15	79.0	apla:101795547	histone deacetylase 3 [EC:3.5.1.98]	GO:0000278//mitotic cell cycle;GO:0050793//regulation of developmental process;GO:0065003//macromolecular complex assembly;GO:0006796//phosphate-containing compound metabolic process;GO:0097659//nucleic acid-templated transcription;GO:0006725//cellular aromatic compound metabolic process;GO:0050896//response to stimulus;GO:0090304//nucleic acid metabolic process;GO:0043412//macromolecule modifica…	GO:0034979//NAD-dependent protein deacetylase activity;GO:1901363//heterocyclic compound binding;GO:0016787//hydrolase activity;GO:0019213//deacetylase activity;GO:0000988//transcription factor activity, protein binding;GO:0003824//catalytic activity;GO:0016810//hydrolase activity, acting on carbon-nitrogen (but not peptide) bonds;GO:0033558//protein deacetylase activity;GO:0019899//enzyme bindin…	GO:0015630//microtubule cytoskeleton;GO:0005819//spindle;GO:0005623//cell;GO:0043226//organelle;GO:0044424//intracellular part;GO:0043232//intracellular non-membrane-bounded organelle;GO:0043231//intracellular membrane-bounded organelle;GO:0043227//membrane-bounded organelle;GO:0044428//nuclear part;GO:0005622//intracellular;GO:0044430//cytoskeletal part;GO:0044446//intracellular organelle part;G…
Unigene0004181	ORTHOMCL25734	Klhl29	KFZ46831.1	380	3e-132	Kelch-like 29, partial [Antrostomus carolinensis]	sp|Q80T74|KLH29_MOUSE	375	4.48e-125	Kelch-like protein 29 OS=Mus musculus GN=Klhl29 PE=2 SV=3	Hs22049708	110	6.66e-28	KOG4441	Proteins containing BTB/POZ and Kelch domains, involved in regulatory/signal transduction processes	K10465	1.15e-132	387	ccw:104685405	kelch-like protein 29	-	-	-
Unigene0004206	ORTHOMCL25735	REC8	XP_006036603.1	103	5e-25	PREDICTED: meiotic recombination protein REC8 homolog [Alligator sinensis]	sp|O95072|REC8_HUMAN	78.6	2.43e-16	Meiotic recombination protein REC8 homolog OS=Homo sapiens GN=REC8 PE=1 SV=1	Hs9845293	78.2	4.62e-17	KOG1213	Sister chromatid cohesion complex Cohesin, subunit RAD21/SCC1	K13054	1.13e-25	103	asn:102386709	meiotic recombination protein REC8, animal type	GO:0000280//nuclear division;GO:0009987//cellular process;GO:0071840//cellular component organization or biogenesis;GO:0016043//cellular component organization;GO:0000003//reproduction;GO:0019953//sexual reproduction;GO:0044702//single organism reproductive process;GO:0007276//gamete generation;GO:0007126//meiotic nuclear division;GO:0044699//single-organism process;GO:0007127//meiosis I;GO:00325…	-	GO:0005634//nucleus;GO:0044464//cell part;GO:0005622//intracellular;GO:0043227//membrane-bounded organelle;GO:0043229//intracellular organelle;GO:0043231//intracellular membrane-bounded organelle;GO:0043226//organelle;GO:0005623//cell;GO:0044424//intracellular part
Unigene0004212	ORTHOMCL25736	HSD17B2	XP_013050521.1	345	4e-118	PREDICTED: estradiol 17-beta-dehydrogenase 2 [Anser cygnoides domesticus]	sp|P37059|DHB2_HUMAN	176	3.07e-53	Estradiol 17-beta-dehydrogenase 2 OS=Homo sapiens GN=HSD17B2 PE=1 SV=1	Hs4504503	176	4.77e-54	KOG1610	Corticosteroid 11-beta-dehydrogenase and related short chain-type dehydrogenases	K13368	1.12e-109	322	apla:101792379	17beta-estradiol 17-dehydrogenase / 3alpha(17beta)-hydroxysteroid dehydrogenase (NAD+) [EC:1.1.1.62 1.1.1.239]	GO:0032502//developmental process;GO:0008152//metabolic process;GO:0044767//single-organism developmental process;GO:0050896//response to stimulus;GO:0042221//response to chemical;GO:0044699//single-organism process;GO:0044710//single-organism metabolic process;GO:0001101//response to acid chemical	GO:0016616//oxidoreductase activity, acting on the CH-OH group of donors, NAD or NADP as acceptor;GO:0003824//catalytic activity;GO:0016614//oxidoreductase activity, acting on CH-OH group of donors;GO:0016229//steroid dehydrogenase activity;GO:0016491//oxidoreductase activity;GO:0033764//steroid dehydrogenase activity, acting on the CH-OH group of donors, NAD or NADP as acceptor	-
Unigene0004216	ORTHOMCL25737	--	KYO37553.1	60.8	6e-09	tumor necrosis factor ligand superfamily member 9 [Alligator mississippiensis]	--	--	--	--	--	--	--	--	--	K05472	1.84e-09	60.8	amj:102566299	tumor necrosis factor ligand superfamily member 9	-	-	-
Unigene0004220	ORTHOMCL3445	Asb16	XP_015741463.1	272	2e-88	PREDICTED: ankyrin repeat and SOCS box protein 16 [Coturnix japonica]	sp|Q8VHS5|ASB16_MOUSE	194	1.32e-59	Ankyrin repeat and SOCS box protein 16 OS=Mus musculus GN=Asb16 PE=2 SV=1	Hs18254462	173	1.87e-52	KOG0504	FOG: Ankyrin repeat	K10338	6.63e-81	251	phi:102103642	ankyrin repeat and SOCS box protein 16	-	-	-
Unigene0004229	ORTHOMCL25739	ASNS	XP_010146165.1	292	4e-100	PREDICTED: asparagine synthetase [glutamine-hydrolyzing]-like, partial [Eurypyga helias]	sp|Q5ZJU3|ASNS_CHICK	299	1.21e-98	Asparagine synthetase [glutamine-hydrolyzing] OS=Gallus gallus GN=ASNS PE=2 SV=3	Hs19718772	269	7.29e-88	KOG0571	Asparagine synthase (glutamine-hydrolyzing)	K01953	5.91e-99	301	apla:101797455	asparagine synthase (glutamine-hydrolysing) [EC:6.3.5.4]	GO:0019752//carboxylic acid metabolic process;GO:1901605//alpha-amino acid metabolic process;GO:0046394//carboxylic acid biosynthetic process;GO:0012501//programmed cell death;GO:0044271//cellular nitrogen compound biosynthetic process;GO:0016265//death;GO:0007049//cell cycle;GO:0044283//small molecule biosynthetic process;GO:0044281//small molecule metabolic process;GO:0043604//amide biosyntheti…	GO:0097159//organic cyclic compound binding;GO:0032549//ribonucleoside binding;GO:0001883//purine nucleoside binding;GO:0016874//ligase activity;GO:0016884//carbon-nitrogen ligase activity, with glutamine as amido-N-donor;GO:0001882//nucleoside binding;GO:0005488//binding;GO:1901363//heterocyclic compound binding;GO:0097367//carbohydrate derivative binding;GO:0036094//small molecule binding;GO:00…	-
Unigene0004231	ORTHOMCL1045	Ip6k1	EOA95337.1	244	2e-77	Inositol hexaphosphate kinase 1, partial [Anas platyrhynchos]	sp|Q9ESM0|IP6K1_RAT	204	4.15e-63	Inositol hexakisphosphate kinase 1 OS=Rattus norvegicus GN=Ip6k1 PE=2 SV=1	Hs7705553	110	2.53e-28	KOG1620	Inositol polyphosphate multikinase, component of the ARGR transcription regulatory complex	K07756	2.03e-65	211	apla:101792669	inositol-hexakisphosphate 5-kinase [EC:2.7.4.21]	GO:0044763//single-organism cellular process;GO:0008152//metabolic process;GO:0006650//glycerophospholipid metabolic process;GO:0006793//phosphorus metabolic process;GO:0006644//phospholipid metabolic process;GO:0006796//phosphate-containing compound metabolic process;GO:0044237//cellular metabolic process;GO:0019637//organophosphate metabolic process;GO:0044699//single-organism process;GO:000998…	GO:0001883//purine nucleoside binding;GO:0097159//organic cyclic compound binding;GO:0051766//inositol trisphosphate kinase activity;GO:0016301//kinase activity;GO:0032549//ribonucleoside binding;GO:0016773//phosphotransferase activity, alcohol group as acceptor;GO:0032550//purine ribonucleoside binding;GO:0001882//nucleoside binding;GO:0036094//small molecule binding;GO:0016740//transferase acti…	GO:0044446//intracellular organelle part;GO:0043233//organelle lumen;GO:0070013//intracellular organelle lumen;GO:0031981//nuclear lumen;GO:0044428//nuclear part;GO:0044422//organelle part;GO:0005622//intracellular;GO:0044424//intracellular part;GO:0044464//cell part;GO:0043231//intracellular membrane-bounded organelle;GO:0005634//nucleus;GO:0043226//organelle;GO:0043227//membrane-bounded organel…
Unigene0004245	ORTHOMCL25740	CACNA1B	XP_012962339.1	1276	0.0	PREDICTED: voltage-dependent N-type calcium channel subunit alpha-1B, partial [Anas platyrhynchos]	sp|Q05152|CAC1B_RABIT	778	0.0	Voltage-dependent N-type calcium channel subunit alpha-1B OS=Oryctolagus cuniculus GN=CACNA1B PE=1 SV=1	Hs4502523	763	0.0	KOG2301	Voltage-gated Ca2+ channels, alpha1 subunits	K04849	0.0	1222	apla:101794161	voltage-dependent calcium channel N type alpha-1B	-	-	-
Unigene0004256	ORTHOMCL25741	Hhipl2	KQK76579.1	245	3e-73	HHIP-like protein 2 [Amazona aestiva]	sp|Q9D2G9|HIPL2_MOUSE	190	9.11e-56	HHIP-like protein 2 OS=Mus musculus GN=Hhipl2 PE=2 SV=2	--	--	--	--	--	--	--	--	--	--	-	GO:0016614//oxidoreductase activity, acting on CH-OH group of donors;GO:0005488//binding;GO:0003824//catalytic activity;GO:0016491//oxidoreductase activity;GO:0048037//cofactor binding	-
Unigene0004275	ORTHOMCL25742	--	XP_012952887.1	91.3	5e-18	PREDICTED: LOW QUALITY PROTEIN: alpha-1,6-mannosyl-glycoprotein 2-beta-N-acetylglucosaminyltransferase, partial [Anas platyrhynchos]	--	--	--	--	--	--	--	--	--	--	--	--	--	--	-	-	-
Unigene0004284	ORTHOMCL25743	Rcor2	XP_014381855.1	295	1e-99	PREDICTED: REST corepressor 2 [Alligator sinensis]	sp|Q5FWT8|RCOR2_RAT	281	2.44e-92	REST corepressor 2 OS=Rattus norvegicus GN=Rcor2 PE=2 SV=1	Hs8922733	177	1.75e-53	KOG1194	Predicted DNA-binding protein, contains Myb-like, SANT and ELM2 domains	--	--	--	--	--	GO:1901360//organic cyclic compound metabolic process;GO:0090304//nucleic acid metabolic process;GO:0044238//primary metabolic process;GO:0006807//nitrogen compound metabolic process;GO:0034645//cellular macromolecule biosynthetic process;GO:0018130//heterocycle biosynthetic process;GO:0034654//nucleobase-containing compound biosynthetic process;GO:0006351//transcription, DNA-templated;GO:0006725…	GO:0005488//binding;GO:0001071//nucleic acid binding transcription factor activity;GO:0003712//transcription cofactor activity;GO:0000988//transcription factor activity, protein binding;GO:0000989//transcription factor activity, transcription factor binding	GO:0044464//cell part;GO:0043227//membrane-bounded organelle;GO:0005622//intracellular;GO:0044424//intracellular part;GO:0032991//macromolecular complex;GO:0043234//protein complex;GO:0043229//intracellular organelle;GO:0043226//organelle;GO:0005623//cell;GO:0043231//intracellular membrane-bounded organelle
Unigene0004293	ORTHOMCL25745	TBX6L	XP_013029048.1	333	3e-112	PREDICTED: T-box-containing protein TBX6L [Anser cygnoides domesticus]	sp|P79779|TBX6L_CHICK	211	4.78e-67	T-box-containing protein TBX6L (Fragment) OS=Gallus gallus GN=TBX6L PE=2 SV=1	--	--	--	--	--	K10180	1.03e-112	332	apla:101798203	T-box protein 6	-	-	-
Unigene0004308	ORTHOMCL25746	Mroh2b	XP_015157795.1	179	3e-50	PREDICTED: maestro heat-like repeat-containing protein family member 2B, partial [Gallus gallus]	sp|Q7M6Y6|MRO2B_MOUSE	63.5	3.67e-11	Maestro heat-like repeat-containing protein family member 2B OS=Mus musculus GN=Mroh2b PE=2 SV=2	Hs22047444	56.2	2.41e-09	KOG2032	Uncharacterized conserved protein	--	--	--	--	--	-	-	-
Unigene0004336	ORTHOMCL25748	--	EGW00840.1	59.3	1e-08	Xin actin-binding repeat-containing protein 1 [Cricetulus griseus]	--	--	--	--	--	--	--	--	--	K14356	4.50e-08	55.8	bfo:BRAFLDRAFT_199004	solute carrier organic anion transporter family, member 5A	-	-	-
Unigene0004339	ORTHOMCL25749	--	XP_011486059.1	54.3	8e-06	PREDICTED: IgGFc-binding protein-like [Oryzias latipes]	--	--	--	--	--	--	--	--	--	--	--	--	--	--	-	-	-
Unigene0004344	ORTHOMCL1049	--	XP_010216416.1	71.2	5e-13	PREDICTED: DNA-directed RNA polymerase II subunit RPB1-like [Tinamus guttatus]	--	--	--	--	--	--	--	--	--	K03006	8.60e-09	58.5	fab:101812881	DNA-directed RNA polymerase II subunit RPB1 [EC:2.7.7.6]	-	-	-
Unigene0004350	ORTHOMCL25750	RFX1	XP_008101931.1	181	2e-50	PREDICTED: MHC class II regulatory factor RFX1 isoform X2 [Anolis carolinensis]	sp|P22670|RFX1_HUMAN	159	5.73e-44	MHC class II regulatory factor RFX1 OS=Homo sapiens GN=RFX1 PE=1 SV=2	Hs19743877	159	8.90e-45	KOG3712	RFX family transcription factor	K09173	3.59e-47	168	oaa:100089181	regulatory factor X 1/2/3	-	-	-
Unigene0004376	ORTHOMCL25751	--	XP_019474606.1	156	9e-42	PREDICTED: collagen alpha-1(I) chain-like [Meleagris gallopavo]	--	--	--	--	--	--	--	--	--	--	--	--	--	--	-	-	-
Unigene0004378	ORTHOMCL25752	PCDHA10	XP_013057258.1	361	3e-125	PREDICTED: protocadherin alpha-11-like [Anser cygnoides domesticus]	sp|Q9Y5I2|PCDAA_HUMAN	216	1.64e-64	Protocadherin alpha-10 OS=Homo sapiens GN=PCDHA10 PE=2 SV=1	Hs14165383	216	1.14e-66	KOG3594	FOG: Cadherin repeats	K16493	1.23e-116	341	mgp:104915815	protocadherin alpha	-	-	-
Unigene0004387	ORTHOMCL25753	PDE4D	XP_013811547.1	459	4e-157	PREDICTED: cAMP-specific 3',5'-cyclic phosphodiesterase 4C [Apteryx australis mantelli]	sp|Q08499|PDE4D_HUMAN	345	1.18e-109	cAMP-specific 3',5'-cyclic phosphodiesterase 4D OS=Homo sapiens GN=PDE4D PE=1 SV=2	Hs22050327	347	4.67e-113	KOG3689	Cyclic nucleotide phosphodiesterase	K13293	1.45e-156	465	phi:102113026	cAMP-specific phosphodiesterase 4 [EC:3.1.4.53]	-	-	-
Unigene0004391	ORTHOMCL25754	METRNL	XP_013034403.1	353	4e-123	PREDICTED: meteorin-like protein isoform X1 [Anser cygnoides domesticus]	sp|Q641Q3|METRL_HUMAN	182	2.98e-56	Meteorin-like protein OS=Homo sapiens GN=METRNL PE=2 SV=1	--	--	--	--	--	--	--	--	--	--	-	-	-
Unigene0004401	ORTHOMCL25755	CDK18	XP_013045212.1	361	3e-122	PREDICTED: cyclin-dependent kinase 18 [Anser cygnoides domesticus]	sp|Q5RD01|CDK18_PONAB	232	7.94e-74	Cyclin-dependent kinase 18 OS=Pongo abelii GN=CDK18 PE=2 SV=2	Hs16160923	230	1.01e-73	KOG0594	Protein kinase PCTAIRE and related kinases	K15596	6.35e-110	327	clv:102098349	cyclin-dependent kinase 18 [EC:2.7.11.22]	-	-	-
Unigene0004407	ORTHOMCL25756	OSBPL6	XP_009708942.1	423	1e-141	PREDICTED: oxysterol-binding protein-related protein 6 isoform X3 [Cariama cristata]	sp|Q9BZF3|OSBL6_HUMAN	369	6.29e-122	Oxysterol-binding protein-related protein 6 OS=Homo sapiens GN=OSBPL6 PE=1 SV=1	Hs14210532	369	9.76e-123	KOG1737	Oxysterol-binding protein	--	--	--	--	--	GO:0051179//localization;GO:0010876//lipid localization;GO:0051234//establishment of localization;GO:0033036//macromolecule localization	-	GO:0005623//cell;GO:0043226//organelle;GO:0043227//membrane-bounded organelle;GO:0031967//organelle envelope;GO:0005783//endoplasmic reticulum;GO:0044446//intracellular organelle part;GO:0012505//endomembrane system;GO:0005634//nucleus;GO:0005737//cytoplasm;GO:0044424//intracellular part;GO:0043229//intracellular organelle;GO:0005635//nuclear envelope;GO:0044444//cytoplasmic part;GO:0005622//intr…
Unigene0004408	ORTHOMCL25757	Fry	XP_012949582.1	246	3e-95	PREDICTED: protein furry homolog isoform X3 [Anas platyrhynchos]	sp|E9Q8I9|FRY_MOUSE	192	2.20e-75	Protein furry homolog OS=Mus musculus GN=Fry PE=1 SV=1	Hs12957488	192	9.23e-75	KOG1825	Fry-like conserved proteins	--	--	--	--	--	-	-	-
Unigene0004416	ORTHOMCL25759	--	XP_010720965.2	60.8	9e-09	PREDICTED: V-set and transmembrane domain-containing protein 2-like protein [Meleagris gallopavo]	--	--	--	--	--	--	--	--	--	--	--	--	--	--	-	-	-
Unigene0004439	ORTHOMCL25761	MADPRT	CAA57793.1	143	4e-41	mono-ADP-ribosyltransferase, partial [Gallus sp.]	sp|Q92080|NARE_CHICK	143	2.21e-42	Erythroblast NAD(P)(+)--arginine ADP-ribosyltransferase OS=Gallus gallus GN=MADPRT PE=2 SV=1	--	--	--	--	--	K06716	1.08e-40	140	mgp:100541644	ADP-ribosyltransferase 1 [EC:2.4.2.31]	GO:0071704//organic substance metabolic process;GO:0044237//cellular metabolic process;GO:0044763//single-organism cellular process;GO:0006464//cellular protein modification process;GO:0036211//protein modification process;GO:0043412//macromolecule modification;GO:0034645//cellular macromolecule biosynthetic process;GO:1901137//carbohydrate derivative biosynthetic process;GO:0044238//primary meta…	GO:0016763//transferase activity, transferring pentosyl groups;GO:0016757//transferase activity, transferring glycosyl groups;GO:0003824//catalytic activity;GO:0016740//transferase activity	-
Unigene0004440	ORTHOMCL25762	MADPRT	EOA93073.1	122	4e-34	Erythroblast NAD(P)(+)--arginine ADP-ribosyltransferase, partial [Anas platyrhynchos]	sp|Q92080|NARE_CHICK	109	1.68e-29	Erythroblast NAD(P)(+)--arginine ADP-ribosyltransferase OS=Gallus gallus GN=MADPRT PE=2 SV=1	--	--	--	--	--	K06716	1.72e-34	119	apla:101803400	ADP-ribosyltransferase 1 [EC:2.4.2.31]	-	-	-
Unigene0004441	ORTHOMCL25763	MADPRT	XP_013055999.1	117	6e-31	PREDICTED: GPI-linked NAD(P)(+)--arginine ADP-ribosyltransferase 1, partial [Anser cygnoides domesticus]	sp|Q92080|NARE_CHICK	82.4	1.43e-18	Erythroblast NAD(P)(+)--arginine ADP-ribosyltransferase OS=Gallus gallus GN=MADPRT PE=2 SV=1	--	--	--	--	--	K06716	1.95e-24	100	gga:428124	ADP-ribosyltransferase 1 [EC:2.4.2.31]	-	-	-
Unigene0004451	ORTHOMCL25764	Fam150b	XP_013808394.1	131	6e-37	PREDICTED: protein FAM150B isoform X1 [Apteryx australis mantelli]	sp|Q80UG6|F150B_MOUSE	91.7	4.09e-23	Protein FAM150B OS=Mus musculus GN=Fam150b PE=2 SV=3	--	--	--	--	--	--	--	--	--	--	-	-	-
Unigene0004453	ORTHOMCL25765	MYO18B	XP_019476474.1	243	1e-75	PREDICTED: unconventional myosin-XVIIIb-like [Meleagris gallopavo]	sp|Q8IUG5|MY18B_HUMAN	150	5.21e-41	Unconventional myosin-XVIIIb OS=Homo sapiens GN=MYO18B PE=1 SV=1	Hs20373153	150	9.09e-42	KOG0161	Myosin class II heavy chain	K10362	3.70e-72	241	gga:416905	myosin XVIII	-	-	-
Unigene0004463	ORTHOMCL25766	H2B-I	XP_017318376.1	150	1e-42	PREDICTED: histone H2B-like, partial [Ictalurus punctatus]	sp|P0C1H3|H2B1_CHICK	139	3.23e-40	Histone H2B 1/2/3/4/6 OS=Gallus gallus GN=H2B-I PE=1 SV=2	HsM4504267	140	4.60e-41	KOG1744	Histone H2B	K11252	4.88e-42	147	rro:104670099	histone H2B	GO:0006325//chromatin organization;GO:0051707//response to other organism;GO:0002376//immune system process;GO:0071822//protein complex subunit organization;GO:0042742//defense response to bacterium;GO:0006996//organelle organization;GO:0016043//cellular component organization;GO:0050896//response to stimulus;GO:0002251//organ or tissue specific immune response;GO:0009617//response to bacterium;G…	GO:0097159//organic cyclic compound binding;GO:0005515//protein binding;GO:0005488//binding;GO:0046983//protein dimerization activity;GO:0003676//nucleic acid binding;GO:1901363//heterocyclic compound binding	GO:0044464//cell part;GO:0005622//intracellular;GO:0005623//cell;GO:0005576//extracellular region;GO:0044446//intracellular organelle part;GO:0043231//intracellular membrane-bounded organelle;GO:0043233//organelle lumen;GO:0043227//membrane-bounded organelle;GO:0044421//extracellular region part;GO:0031982//vesicle;GO:0043226//organelle;GO:0031974//membrane-enclosed lumen;GO:0031981//nuclear lume…
Unigene0004469	ORTHOMCL25767	MFHAS1	XP_010559328.1	244	1e-73	PREDICTED: malignant fibrous histiocytoma-amplified sequence 1 [Haliaeetus leucocephalus]	sp|Q9Y4C4|MFHA1_HUMAN	141	1.24e-38	Malignant fibrous histiocytoma-amplified sequence 1 OS=Homo sapiens GN=MFHAS1 PE=1 SV=2	Hs4758704	141	1.96e-39	KOG0619	FOG: Leucine rich repeat	--	--	--	--	--	-	-	-
Unigene0004471	ORTHOMCL25768	Fsd1l	XP_013043769.1	224	1e-91	PREDICTED: FSD1-like protein isoform X1 [Anser cygnoides domesticus]	sp|Q8BYN5|FSD1L_MOUSE	152	1.20e-63	FSD1-like protein OS=Mus musculus GN=Fsd1l PE=2 SV=2	Hs13994289	155	2.60e-48	KOG2177	Predicted E3 ubiquitin ligase	--	--	--	--	--	-	-	-
Unigene0004478	ORTHOMCL25769	tfap2e	XP_013039766.1	244	1e-80	PREDICTED: transcription factor AP-2-epsilon-like [Anser cygnoides domesticus]	sp|Q2T9K2|AP2E_XENLA	223	3.13e-70	Transcription factor AP-2-epsilon OS=Xenopus laevis GN=tfap2e PE=2 SV=1	Hs4507443	190	3.26e-58	KOG3811	Transcription factor AP-2	K09179	1.30e-79	243	fpg:101913829	transcription factor AP-2 epsilon	-	-	-
Unigene0004485	ORTHOMCL25770	ST5	XP_009678544.1	363	4e-123	PREDICTED: suppression of tumorigenicity 5 protein-like [Struthio camelus australis]	sp|P78524|ST5_HUMAN	153	4.08e-42	Suppression of tumorigenicity 5 protein OS=Homo sapiens GN=ST5 PE=1 SV=3	HsM4885613	139	9.92e-38	KOG3569	RAS signaling inhibitor ST5	--	--	--	--	--	-	-	-
Unigene0004489	ORTHOMCL25771	Ttll3	XP_019475707.1	312	9e-122	PREDICTED: tubulin monoglycylase TTLL3 isoform X9 [Meleagris gallopavo]	sp|A4Q9E5|TTLL3_MOUSE	228	1.33e-89	Tubulin monoglycylase TTLL3 OS=Mus musculus GN=Ttll3 PE=1 SV=1	Hs7661564	202	1.13e-60	KOG2157	Predicted tubulin-tyrosine ligase	K16608	8.56e-123	312	mgp:100543064	tubulin monoglycylase TTLL3/8 [EC:6.3.2.-]	-	-	-
Unigene0004498	ORTHOMCL25772	NRG1	XP_013043789.1	359	4e-121	PREDICTED: pro-neuregulin-1, membrane-bound isoform isoform X4 [Anser cygnoides domesticus]	sp|Q05199|NRG1_CHICK	350	1.35e-118	Pro-neuregulin-1, membrane-bound isoform OS=Gallus gallus GN=NRG1 PE=1 SV=1	--	--	--	--	--	K05455	8.81e-120	355	apla:101791354	neuregulin 1	GO:0014706//striated muscle tissue development;GO:0003158//endothelium development;GO:0003157//endocardium development;GO:0034654//nucleobase-containing compound biosynthetic process;GO:0048870//cell motility;GO:0055008//cardiac muscle tissue morphogenesis;GO:0051716//cellular response to stimulus;GO:0009892//negative regulation of metabolic process;GO:0030154//cell differentiation;GO:0009894//re…	GO:0008047//enzyme activator activity;GO:0030295//protein kinase activator activity;GO:0005488//binding;GO:0019209//kinase activator activity;GO:0019207//kinase regulator activity;GO:0005515//protein binding;GO:0019887//protein kinase regulator activity;GO:0030234//enzyme regulator activity;GO:0000988//transcription factor activity, protein binding;GO:0000989//transcription factor activity, trans…	GO:0044421//extracellular region part;GO:0005622//intracellular;GO:0005623//cell;GO:0044424//intracellular part;GO:0044464//cell part;GO:0045202//synapse;GO:0044425//membrane part;GO:0031224//intrinsic component of membrane;GO:0005886//plasma membrane;GO:0071944//cell periphery;GO:0097458//neuron part;GO:0043005//neuron projection;GO:0016021//integral component of membrane;GO:0042995//cell projec…
Unigene0004510	ORTHOMCL25773	Sf1	XP_019345761.1	76.6	3e-25	PREDICTED: splicing factor 1 isoform X3 [Alligator mississippiensis]	sp|Q64213|SF01_MOUSE	67.4	1.79e-12	Splicing factor 1 OS=Mus musculus GN=Sf1 PE=1 SV=6	Hs4759340	60.8	4.90e-11	KOG0119	Splicing factor 1/branch point binding protein (RRM superfamily)	K13095	1.12e-15	78.6	amj:102569195	splicing factor 1	GO:0044763//single-organism cellular process;GO:1901362//organic cyclic compound biosynthetic process;GO:1901576//organic substance biosynthetic process;GO:0009719//response to endogenous stimulus;GO:0032502//developmental process;GO:0009755//hormone-mediated signaling pathway;GO:0018130//heterocycle biosynthetic process;GO:0009059//macromolecule biosynthetic process;GO:0044707//single-multicellu…	GO:0004872//receptor activity;GO:0046872//metal ion binding;GO:0043169//cation binding;GO:0043167//ion binding;GO:0005488//binding;GO:0038023//signaling receptor activity;GO:0004871//signal transducer activity;GO:0001071//nucleic acid binding transcription factor activity;GO:0060089//molecular transducer activity	GO:0005622//intracellular;GO:0043227//membrane-bounded organelle;GO:0043231//intracellular membrane-bounded organelle;GO:0005623//cell;GO:0044464//cell part;GO:0044424//intracellular part;GO:0043226//organelle;GO:0043229//intracellular organelle
Unigene0004528	ORTHOMCL25774	C5orf42	XP_010393482.1	308	1e-93	PREDICTED: protein JBTS17 isoform X7 [Corvus cornix cornix]	sp|Q9H799|CE042_HUMAN	95.5	5.97e-21	Uncharacterized protein C5orf42 OS=Homo sapiens GN=C5orf42 PE=1 SV=4	--	--	--	--	--	--	--	--	--	--	-	-	-
Unigene0004540	ORTHOMCL25775	Slitrk2	KFW04091.1	300	2e-94	SLIT and NTRK-like 2, partial [Fulmarus glacialis]	sp|Q810C0|SLIK2_MOUSE	260	2.50e-80	SLIT and NTRK-like protein 2 OS=Mus musculus GN=Slitrk2 PE=1 SV=1	--	--	--	--	--	--	--	--	--	--	-	-	-
Unigene0004545	ORTHOMCL25776	KCTD19	XP_013031921.1	339	9e-110	PREDICTED: BTB/POZ domain-containing protein KCTD19 [Anser cygnoides domesticus]	sp|Q17RG1|KCD19_HUMAN	160	4.20e-45	BTB/POZ domain-containing protein KCTD19 OS=Homo sapiens GN=KCTD19 PE=2 SV=1	--	--	--	--	--	--	--	--	--	--	-	-	-
Unigene0004554	ORTHOMCL25778	TUBGCP6	XP_009477512.1	397	3e-139	PREDICTED: gamma-tubulin complex component 6-like [Pelecanus crispus]	sp|Q96RT7|GCP6_HUMAN	301	1.16e-93	Gamma-tubulin complex component 6 OS=Homo sapiens GN=TUBGCP6 PE=1 SV=3	Hs15982588	301	1.64e-94	KOG2000	Gamma-tubulin complex, DGRIP91/SPC98 component	K16573	2.15e-129	403	apla:101793218	gamma-tubulin complex component 6	-	-	-
Unigene0004564	ORTHOMCL25779	GEN1	XP_013028123.1	672	0.0	PREDICTED: flap endonuclease GEN homolog 1 [Anser cygnoides domesticus]	sp|Q17RS7|GEN_HUMAN	400	3.69e-132	Flap endonuclease GEN homolog 1 OS=Homo sapiens GN=GEN1 PE=1 SV=2	7295491	106	4.25e-25	KOG2519	5'-3' exonuclease	K15338	0.0	653	apla:101800161	flap endonuclease GEN [EC:3.1.-.-]	GO:0034641//cellular nitrogen compound metabolic process;GO:0006725//cellular aromatic compound metabolic process;GO:1901360//organic cyclic compound metabolic process;GO:0044237//cellular metabolic process;GO:0006807//nitrogen compound metabolic process;GO:0009987//cellular process;GO:0044260//cellular macromolecule metabolic process;GO:0090304//nucleic acid metabolic process;GO:0006139//nucleob…	GO:0003824//catalytic activity;GO:0004518//nuclease activity;GO:0016788//hydrolase activity, acting on ester bonds;GO:0016787//hydrolase activity	-
Unigene0004566	ORTHOMCL25780	RASGEF1C	XP_009876102.1	89.7	4e-18	PREDICTED: ras-GEF domain-containing family member 1C, partial [Apaloderma vittatum]	sp|Q8N431|RGF1C_HUMAN	81.6	1.41e-15	Ras-GEF domain-containing family member 1C OS=Homo sapiens GN=RASGEF1C PE=2 SV=2	Hs21687177	58.9	4.52e-09	KOG3541	Predicted guanine nucleotide exchange factor	--	--	--	--	--	GO:0044763//single-organism cellular process;GO:0050794//regulation of cellular process;GO:0051716//cellular response to stimulus;GO:0050789//regulation of biological process;GO:0035556//intracellular signal transduction;GO:0009987//cellular process;GO:0065007//biological regulation;GO:0007154//cell communication;GO:0050896//response to stimulus;GO:0023052//signaling;GO:0007165//signal transducti…	-	GO:0044464//cell part;GO:0005623//cell
Unigene0004567	ORTHOMCL25781	CARF	XP_012952352.1	426	8e-144	PREDICTED: calcium-responsive transcription factor isoform X1 [Anas platyrhynchos]	sp|Q8N187|CARTF_HUMAN	220	5.01e-66	Calcium-responsive transcription factor OS=Homo sapiens GN=CARF PE=1 SV=2	--	--	--	--	--	--	--	--	--	--	-	-	-
Unigene0004570	ORTHOMCL25782	Abcc5	XP_009957653.1	190	8e-56	PREDICTED: multidrug resistance-associated protein 5-like [Leptosomus discolor]	sp|Q9R1X5|MRP5_MOUSE	177	4.51e-46	Multidrug resistance-associated protein 5 OS=Mus musculus GN=Abcc5 PE=1 SV=2	Hs5032101	177	1.36e-46	KOG0054	Multidrug resistance-associated protein/mitoxantrone resistance protein, ABC superfamily	K05668	5.51e-52	188	pbi:103056213	ATP-binding cassette, subfamily C (CFTR/MRP), member 5	GO:0009987//cellular process;GO:0051179//localization;GO:0044763//single-organism cellular process;GO:0051234//establishment of localization;GO:0044699//single-organism process	GO:0003824//catalytic activity;GO:0036094//small molecule binding;GO:0015405//P-P-bond-hydrolysis-driven transmembrane transporter activity;GO:0005488//binding;GO:0032550//purine ribonucleoside binding;GO:0016817//hydrolase activity, acting on acid anhydrides;GO:0017111//nucleoside-triphosphatase activity;GO:0016818//hydrolase activity, acting on acid anhydrides, in phosphorus-containing anhydrid…	GO:0044444//cytoplasmic part;GO:0005623//cell;GO:0044464//cell part;GO:0031224//intrinsic component of membrane;GO:0044424//intracellular part;GO:0005622//intracellular;GO:0005737//cytoplasm;GO:0016020//membrane;GO:0044425//membrane part
Unigene0004571	ORTHOMCL25783	SEC61B	XP_013224946.1	191	8e-60	PREDICTED: protein transport protein Sec61 subunit beta, partial [Columba livia]	sp|Q5RB31|SC61B_PONAB	181	2.27e-57	Protein transport protein Sec61 subunit beta OS=Pongo abelii GN=SEC61B PE=3 SV=3	Hs5803165	181	3.52e-58	KOG3457	Sec61 protein translocation complex, beta subunit	K09481	2.52e-60	190	mgp:100538573	protein transport protein SEC61 subunit beta	GO:0051170//nuclear import;GO:0006511//ubiquitin-dependent protein catabolic process;GO:0006508//proteolysis;GO:0008104//protein localization;GO:0030163//protein catabolic process;GO:0019941//modification-dependent protein catabolic process;GO:0071704//organic substance metabolic process;GO:0034504//protein localization to nucleus;GO:1902582//single-organism intracellular transport;GO:1902593//si…	GO:1901363//heterocyclic compound binding;GO:0005488//binding;GO:0003723//RNA binding;GO:0003676//nucleic acid binding;GO:0043021//ribonucleoprotein complex binding;GO:0005515//protein binding;GO:0044877//macromolecular complex binding;GO:0019838//growth factor binding;GO:0097159//organic cyclic compound binding	GO:0005622//intracellular;GO:0043229//intracellular organelle;GO:0043231//intracellular membrane-bounded organelle;GO:0043227//membrane-bounded organelle;GO:0044464//cell part;GO:0044424//intracellular part;GO:0043226//organelle;GO:0005623//cell
Unigene0004574	ORTHOMCL25784	PMM1	XP_008572392.1	56.6	6e-08	PREDICTED: phosphomannomutase 1 isoform X1 [Galeopterus variegatus]	sp|Q92871|PMM1_HUMAN	56.2	2.05e-08	Phosphomannomutase 1 OS=Homo sapiens GN=PMM1 PE=1 SV=2	Hs4505905	56.2	3.21e-09	KOG3189	Phosphomannomutase	K17497	6.67e-08	56.6	ssc:100151790	phosphomannomutase [EC:5.4.2.8]	GO:0009058//biosynthetic process;GO:0044699//single-organism process;GO:0071704//organic substance metabolic process;GO:0044281//small molecule metabolic process;GO:1901137//carbohydrate derivative biosynthetic process;GO:0009987//cellular process;GO:1901576//organic substance biosynthetic process;GO:1901135//carbohydrate derivative metabolic process;GO:0044237//cellular metabolic process;GO:0044…	GO:0003824//catalytic activity;GO:0016853//isomerase activity	GO:0005623//cell;GO:0005622//intracellular;GO:0044424//intracellular part;GO:0044464//cell part
Unigene0004578	ORTHOMCL25785	FLNA	NP_989905.1	248	2e-73	filamin-A [Gallus gallus]	sp|P21333|FLNA_HUMAN	219	9.50e-65	Filamin-A OS=Homo sapiens GN=FLNA PE=1 SV=4	Hs4503745	216	2.17e-64	KOG0518	Actin-binding cytoskeleton protein, filamin	K04437	5.06e-74	248	gga:395261	filamin	GO:0051716//cellular response to stimulus;GO:0044271//cellular nitrogen compound biosynthetic process;GO:1902589//single-organism organelle organization;GO:0007188//adenylate cyclase-modulating G-protein coupled receptor signaling pathway;GO:0000278//mitotic cell cycle;GO:0009894//regulation of catabolic process;GO:1901362//organic cyclic compound biosynthetic process;GO:0009059//macromolecule bi…	GO:0046983//protein dimerization activity;GO:0044877//macromolecular complex binding;GO:0017016//Ras GTPase binding;GO:0003676//nucleic acid binding;GO:0003723//RNA binding;GO:0001664//G-protein coupled receptor binding;GO:0097159//organic cyclic compound binding;GO:0005102//receptor binding;GO:0003779//actin binding;GO:0031267//small GTPase binding;GO:0019901//protein kinase binding;GO:0017048//…	GO:0043232//intracellular non-membrane-bounded organelle;GO:0044297//cell body;GO:0005737//cytoplasm;GO:0031982//vesicle;GO:0005856//cytoskeleton;GO:0043229//intracellular organelle;GO:0097458//neuron part;GO:0043228//non-membrane-bounded organelle;GO:0032991//macromolecular complex;GO:0044424//intracellular part;GO:0036477//somatodendritic compartment;GO:0043227//membrane-bounded organelle;GO:00…
Unigene0004590	ORTHOMCL25786	--	XP_013157310.1	90.1	4e-17	PREDICTED: BCL2/adenovirus E1B 19 kDa protein-interacting protein 2 isoform X1 [Falco peregrinus]	--	--	--	--	--	--	--	--	--	--	--	--	--	--	-	-	-
Unigene0004594	ORTHOMCL25787	--	XP_010577876.1	67.4	4e-10	PREDICTED: uncharacterized protein LOC104839336 [Haliaeetus leucocephalus]	--	--	--	--	--	--	--	--	--	--	--	--	--	--	-	-	-
Unigene0004599	ORTHOMCL25788	--	XP_013055201.1	135	1e-37	PREDICTED: zinc finger protein 385C-like [Anser cygnoides domesticus]	--	--	--	--	--	--	--	--	--	--	--	--	--	--	-	-	-
Unigene0004613	ORTHOMCL25789	SRGAP3	XP_010717070.1	90.9	4e-17	PREDICTED: SLIT-ROBO Rho GTPase-activating protein 3 [Meleagris gallopavo]	sp|O43295|SRGP3_HUMAN	80.5	5.24e-15	SLIT-ROBO Rho GTPase-activating protein 3 OS=Homo sapiens GN=SRGAP3 PE=1 SV=3	--	--	--	--	--	K07526	7.60e-18	90.9	mgp:100544459	SLIT-ROBO Rho GTPase activating protein	GO:0009987//cellular process;GO:0044699//single-organism process;GO:0007154//cell communication;GO:0044763//single-organism cellular process	-	-
Unigene0004634	ORTHOMCL25790	MUSK	XP_013047796.1	479	2e-162	PREDICTED: muscle, skeletal receptor tyrosine-protein kinase isoform X3 [Anser cygnoides domesticus]	sp|Q8AXY6|MUSK_CHICK	458	1.45e-155	Muscle, skeletal receptor tyrosine protein kinase OS=Gallus gallus GN=MUSK PE=2 SV=1	Hs5031927	380	4.09e-127	KOG1026	Nerve growth factor receptor TRKA and related tyrosine kinases	K05129	3.92e-156	461	mgp:100541385	muscle, skeletal, receptor tyrosine kinase [EC:2.7.10.1]	-	-	-
Unigene0004650	ORTHOMCL25791	FREM1	XP_013049009.1	424	3e-135	PREDICTED: FRAS1-related extracellular matrix protein 1 isoform X1 [Anser cygnoides domesticus]	sp|Q5H8C1|FREM1_HUMAN	267	1.68e-81	FRAS1-related extracellular matrix protein 1 OS=Homo sapiens GN=FREM1 PE=1 SV=3	Hs22043135_2	57.8	1.64e-09	KOG3597	Proteoglycan	--	--	--	--	--	-	-	-
Unigene0004651	ORTHOMCL25792	Acaa1a	XP_011570982.1	809	0.0	PREDICTED: 3-ketoacyl-CoA thiolase, peroxisomal [Aquila chrysaetos canadensis]	sp|P21775|THIKA_RAT	697	0.0	3-ketoacyl-CoA thiolase A, peroxisomal OS=Rattus norvegicus GN=Acaa1a PE=1 SV=2	Hs4501853	680	0.0	KOG1389	3-oxoacyl CoA thiolase	K07513	0.0	797	gga:770094	acetyl-CoA acyltransferase 1 [EC:2.3.1.16]	GO:0044242//cellular lipid catabolic process;GO:0006629//lipid metabolic process;GO:0044248//cellular catabolic process;GO:0044255//cellular lipid metabolic process;GO:0008152//metabolic process;GO:0009056//catabolic process;GO:1901360//organic cyclic compound metabolic process;GO:0009062//fatty acid catabolic process;GO:0006082//organic acid metabolic process;GO:1901575//organic substance catabo…	GO:0003997//acyl-CoA oxidase activity;GO:0016746//transferase activity, transferring acyl groups;GO:0016627//oxidoreductase activity, acting on the CH-CH group of donors;GO:0003824//catalytic activity;GO:0016740//transferase activity;GO:0016634//oxidoreductase activity, acting on the CH-CH group of donors, oxygen as acceptor;GO:0016491//oxidoreductase activity	GO:0044444//cytoplasmic part;GO:0043227//membrane-bounded organelle;GO:0043226//organelle;GO:0005737//cytoplasm;GO:0043229//intracellular organelle;GO:0005623//cell;GO:0043231//intracellular membrane-bounded organelle;GO:0044464//cell part;GO:0005622//intracellular;GO:0042579//microbody;GO:0044424//intracellular part
Unigene0004676	ORTHOMCL25793	Tmem117	XP_013054611.1	130	5e-34	PREDICTED: transmembrane protein 117 isoform X7 [Anser cygnoides domesticus]	sp|Q8BH18|TM117_MOUSE	108	2.91e-26	Transmembrane protein 117 OS=Mus musculus GN=Tmem117 PE=2 SV=1	--	--	--	--	--	--	--	--	--	--	-	-	-
Unigene0004695	ORTHOMCL25795	--	XP_017667234.1	60.8	2e-08	PREDICTED: protein RD3 isoform X1 [Lepidothrix coronata]	--	--	--	--	--	--	--	--	--	--	--	--	--	--	-	-	-
Unigene0004699	ORTHOMCL25796	--	XP_013033759.1	142	3e-32	PREDICTED: band 4.1-like protein 5, partial [Anser cygnoides domesticus]	--	--	--	--	--	--	--	--	--	--	--	--	--	--	-	GO:0005488//binding;GO:0005515//protein binding	GO:0044425//membrane part;GO:0005623//cell;GO:0044424//intracellular part;GO:0005622//intracellular;GO:0016020//membrane;GO:0043228//non-membrane-bounded organelle;GO:0043232//intracellular non-membrane-bounded organelle;GO:0044464//cell part;GO:0043229//intracellular organelle;GO:0043226//organelle
Unigene0004718	ORTHOMCL25797	--	EOB04386.1	223	7e-63	hypothetical protein Anapl_11911 [Anas platyrhynchos]	--	--	--	--	--	--	--	--	--	--	--	--	--	--	-	-	-
Unigene0004719	ORTHOMCL25798	chrnb1	KKF25818.1	375	8e-126	Acetylcholine receptor subunit beta [Larimichthys crocea]	sp|P49579|ACHB_XENLA	362	4.51e-122	Acetylcholine receptor subunit beta (Fragment) OS=Xenopus laevis GN=chrnb1 PE=2 SV=1	Hs4557459	340	4.01e-114	KOG3645	Acetylcholine receptor	K04812	7.15e-125	371	tru:446025	nicotinic acetylcholine receptor beta-1	-	-	-
Unigene0004743	ORTHOMCL25801	CPXM2	XP_013041305.1	333	5e-109	PREDICTED: inactive carboxypeptidase-like protein X2 [Anser cygnoides domesticus]	sp|Q8N436|CPXM2_HUMAN	136	3.03e-36	Inactive carboxypeptidase-like protein X2 OS=Homo sapiens GN=CPXM2 PE=2 SV=3	Hs9994201	67.4	5.91e-13	KOG2649	Zinc carboxypeptidase	K08639	6.62e-109	332	apla:101793162	carboxypeptidase X2	GO:0008152//metabolic process;GO:0071704//organic substance metabolic process;GO:0022610//biological adhesion;GO:0006508//proteolysis;GO:0010467//gene expression;GO:0051604//protein maturation;GO:0016485//protein processing;GO:0043170//macromolecule metabolic process;GO:0044238//primary metabolic process;GO:0019538//protein metabolic process	GO:0043169//cation binding;GO:0043167//ion binding;GO:0046914//transition metal ion binding;GO:0005488//binding;GO:0046872//metal ion binding	-
Unigene0004758	ORTHOMCL25803	Slc20a1	XP_010134452.1	134	2e-36	PREDICTED: sodium-dependent phosphate transporter 1-like, partial [Buceros rhinoceros silvestris]	sp|O97596|S20A1_FELCA	132	6.02e-33	Sodium-dependent phosphate transporter 1 OS=Felis catus GN=Slc20a1 PE=2 SV=2	Hs15321373	130	2.87e-33	KOG2493	Na+/Pi symporter	K14640	3.94e-36	134	fpg:101912774	solute carrier family 20 (sodium-dependent phosphate transporter)	GO:0006814//sodium ion transport;GO:0050794//regulation of cellular process;GO:0006820//anion transport;GO:0051716//cellular response to stimulus;GO:0044700//single organism signaling;GO:0044763//single-organism cellular process;GO:0006793//phosphorus metabolic process;GO:1902578//single-organism localization;GO:0023052//signaling;GO:0050789//regulation of biological process;GO:0009987//cellular …	GO:0022891//substrate-specific transmembrane transporter activity;GO:0046873//metal ion transmembrane transporter activity;GO:0005215//transporter activity;GO:0015293//symporter activity;GO:0015114//phosphate ion transmembrane transporter activity;GO:0015294//solute:cation symporter activity;GO:0008509//anion transmembrane transporter activity;GO:0015291//secondary active transmembrane transporte…	GO:0044425//membrane part;GO:0031224//intrinsic component of membrane;GO:0016020//membrane;GO:0016021//integral component of membrane
Unigene0004768	ORTHOMCL25805	NHS	XP_015741478.1	670	0.0	PREDICTED: Nance-Horan syndrome protein isoform X1 [Coturnix japonica]	sp|Q6T4R5|NHS_HUMAN	526	1.83e-173	Nance-Horan syndrome protein OS=Homo sapiens GN=NHS PE=1 SV=2	--	--	--	--	--	--	--	--	--	--	GO:0044699//single-organism process;GO:0009987//cellular process;GO:0044767//single-organism developmental process;GO:0032502//developmental process;GO:0048869//cellular developmental process;GO:0044763//single-organism cellular process	-	GO:0016020//membrane;GO:0030054//cell junction;GO:0005886//plasma membrane;GO:0044464//cell part;GO:0031252//cell leading edge;GO:0005623//cell;GO:0043296//apical junction complex;GO:0071944//cell periphery;GO:0005924//cell-substrate adherens junction;GO:0005622//intracellular;GO:0030055//cell-substrate junction;GO:0005912//adherens junction;GO:0070161//anchoring junction;GO:0044424//intracellula…
Unigene0004775	ORTHOMCL25806	--	XP_014163109.1	120	8e-29	PREDICTED: slit homolog 2 protein [Geospiza fortis]	--	--	--	--	--	--	--	--	--	K06839	3.46e-14	76.6	gfr:102034605	slit 2	-	-	-
Unigene0004810	ORTHOMCL25808	--	KFM01314.1	63.5	3e-08	RUN domain-containing protein 1, partial [Aptenodytes forsteri]	--	--	--	--	--	--	--	--	--	--	--	--	--	--	-	-	-
Unigene0004814	ORTHOMCL25809	Pdlim5	XP_012964404.1	108	1e-34	PREDICTED: LOW QUALITY PROTEIN: PDZ and LIM domain protein 7 [Anas platyrhynchos]	sp|Q62920|PDLI5_RAT	53.1	5.29e-06	PDZ and LIM domain protein 5 OS=Rattus norvegicus GN=Pdlim5 PE=1 SV=2	Hs5453714	53.1	8.39e-07	KOG1703	Adaptor protein Enigma and related PDZ-LIM proteins	--	--	--	--	--	-	-	-
Unigene0004823	ORTHOMCL25810	--	XP_005512454.1	55.8	8e-06	PREDICTED: zinc finger and BTB domain-containing protein 40 [Columba livia]	--	--	--	--	--	--	--	--	--	K10512	1.78e-06	55.8	clv:102098556	zinc finger and BTB domain-containing protein 40	-	-	-
Unigene0004830	ORTHOMCL25811	CFTR	XP_013046254.1	763	0.0	PREDICTED: cystic fibrosis transmembrane conductance regulator [Anser cygnoides domesticus]	sp|Q2QLA3|CFTR_HORSE	519	1.18e-171	Cystic fibrosis transmembrane conductance regulator OS=Equus caballus GN=CFTR PE=3 SV=1	Hs6995996	494	4.12e-163	KOG0054	Multidrug resistance-associated protein/mitoxantrone resistance protein, ABC superfamily	K05031	0.0	719	apla:101803386	cystic fibrosis transmembrane conductance regulator [EC:3.6.3.49]	GO:0009150//purine ribonucleotide metabolic process;GO:0033036//macromolecule localization;GO:0044281//small molecule metabolic process;GO:0044712//single-organism catabolic process;GO:0006811//ion transport;GO:0014070//response to organic cyclic compound;GO:0050801//ion homeostasis;GO:0015698//inorganic anion transport;GO:0019693//ribose phosphate metabolic process;GO:0065008//regulation of biol…	GO:0032550//purine ribonucleoside binding;GO:0097159//organic cyclic compound binding;GO:0005488//binding;GO:0015405//P-P-bond-hydrolysis-driven transmembrane transporter activity;GO:0042623//ATPase activity, coupled;GO:0015075//ion transmembrane transporter activity;GO:0015399//primary active transmembrane transporter activity;GO:0036094//small molecule binding;GO:0008200//ion channel inhibitor …	GO:0005789//endoplasmic reticulum membrane;GO:0044425//membrane part;GO:0031224//intrinsic component of membrane;GO:0016020//membrane;GO:0005768//endosome;GO:0031090//organelle membrane;GO:0044432//endoplasmic reticulum part;GO:0005622//intracellular;GO:0044446//intracellular organelle part;GO:0005791//rough endoplasmic reticulum;GO:0005623//cell;GO:0012505//endomembrane system;GO:0098588//boundi…
Unigene0004832	ORTHOMCL25812	--	XP_009581551.1	68.2	5e-10	PREDICTED: somatostatin receptor type 1-like [Fulmarus glacialis]	--	--	--	--	--	--	--	--	--	--	--	--	--	--	-	-	-
Unigene0004857	ORTHOMCL25814	Zfyve19	XP_013048122.1	399	5e-133	PREDICTED: abscission/NoCut checkpoint regulator isoform X2 [Anser cygnoides domesticus]	sp|Q9DAZ9|ANCHR_MOUSE	215	8.94e-63	Abscission/NoCut checkpoint regulator OS=Mus musculus GN=Zfyve19 PE=1 SV=2	Hs14249574	214	3.81e-63	KOG1818	Membrane trafficking and cell signaling protein HRS, contains VHS and FYVE domains	--	--	--	--	--	-	-	-
Unigene0004858	ORTHOMCL25815	--	XP_010218741.1	125	1e-32	PREDICTED: LOW QUALITY PROTEIN: KRAB-A domain-containing protein 2, partial [Tinamus guttatus]	--	--	--	--	At2g10780	82.4	1.44e-19	KOG0017	FOG: Transposon-encoded proteins with TYA, reverse transcriptase, integrase domains in various combinations	--	--	--	--	--	-	-	-
Unigene0004881	ORTHOMCL25816	STAT3	XP_011723959.1	397	9e-128	PREDICTED: signal transducer and activator of transcription 3 [Macaca nemestrina]	sp|Q6DV79|STAT3_CHICK	397	6.13e-127	Signal transducer and activator of transcription 3 OS=Gallus gallus GN=STAT3 PE=1 SV=2	Hs21618338	395	3.77e-127	KOG3667	STAT protein	K04692	8.00e-127	394	xtr:100498278	signal transducer and activator of transcription 3	GO:0048871//multicellular organismal homeostasis;GO:0048731//system development;GO:0006139//nucleobase-containing compound metabolic process;GO:0040013//negative regulation of locomotion;GO:0002526//acute inflammatory response;GO:2000145//regulation of cell motility;GO:0007399//nervous system development;GO:0006954//inflammatory response;GO:0044260//cellular macromolecule metabolic process;GO:003…	GO:0042379//chemokine receptor binding;GO:0060089//molecular transducer activity;GO:0043169//cation binding;GO:0005488//binding;GO:0000975//regulatory region DNA binding;GO:0008134//transcription factor binding;GO:0046872//metal ion binding;GO:0001664//G-protein coupled receptor binding;GO:0005102//receptor binding;GO:0035258//steroid hormone receptor binding;GO:0005515//protein binding;GO:004316…	GO:0044424//intracellular part;GO:0044422//organelle part;GO:0016020//membrane;GO:0044428//nuclear part;GO:0043233//organelle lumen;GO:0031974//membrane-enclosed lumen;GO:0005622//intracellular;GO:0043227//membrane-bounded organelle;GO:0044446//intracellular organelle part;GO:0031981//nuclear lumen;GO:0044464//cell part;GO:0044444//cytoplasmic part;GO:0043229//intracellular organelle;GO:0005634//…
Unigene0004882	ORTHOMCL25817	STAT3	XP_010183574.1	297	3e-89	PREDICTED: signal transducer and activator of transcription 3, partial [Mesitornis unicolor]	sp|Q6DV79|STAT3_CHICK	298	4.04e-87	Signal transducer and activator of transcription 3 OS=Gallus gallus GN=STAT3 PE=1 SV=2	Hs21618340	268	6.19e-77	KOG3667	STAT protein	K04692	1.32e-86	299	ccw:104697761	signal transducer and activator of transcription 3	GO:0030154//cell differentiation;GO:0009987//cellular process;GO:0006351//transcription, DNA-templated;GO:0046530//photoreceptor cell differentiation;GO:0040013//negative regulation of locomotion;GO:0044763//single-organism cellular process;GO:0071345//cellular response to cytokine stimulus;GO:0010033//response to organic substance;GO:0097659//nucleic acid-templated transcription;GO:0042221//resp…	GO:0043169//cation binding;GO:0003676//nucleic acid binding;GO:0003677//DNA binding;GO:0005515//protein binding;GO:0000975//regulatory region DNA binding;GO:0019900//kinase binding;GO:0000981//RNA polymerase II transcription factor activity, sequence-specific DNA binding;GO:0046872//metal ion binding;GO:0060089//molecular transducer activity;GO:1901363//heterocyclic compound binding;GO:0003700//t…	GO:0044464//cell part;GO:0043231//intracellular membrane-bounded organelle;GO:0043229//intracellular organelle;GO:0043227//membrane-bounded organelle;GO:0016020//membrane;GO:0043226//organelle;GO:0005623//cell;GO:0044424//intracellular part;GO:0005622//intracellular
Unigene0004883	ORTHOMCL25818	STAT3	XP_009950791.1	209	5e-65	PREDICTED: LOW QUALITY PROTEIN: signal transducer and activator of transcription 3-like, partial [Leptosomus discolor]	sp|Q6DV79|STAT3_CHICK	200	3.31e-59	Signal transducer and activator of transcription 3 OS=Gallus gallus GN=STAT3 PE=1 SV=2	Hs21618338	200	7.58e-60	KOG3667	STAT protein	K04692	6.55e-60	205	mcf:102118402	signal transducer and activator of transcription 3	GO:0097659//nucleic acid-templated transcription;GO:0007165//signal transduction;GO:0051641//cellular localization;GO:0046907//intracellular transport;GO:0071704//organic substance metabolic process;GO:0007166//cell surface receptor signaling pathway;GO:0015031//protein transport;GO:0009059//macromolecule biosynthetic process;GO:0044260//cellular macromolecule metabolic process;GO:0033036//macrom…	GO:0019902//phosphatase binding;GO:0046872//metal ion binding;GO:0043169//cation binding;GO:0003677//DNA binding;GO:0019899//enzyme binding;GO:0003676//nucleic acid binding;GO:0003700//transcription factor activity, sequence-specific DNA binding;GO:0005488//binding;GO:0001067//regulatory region nucleic acid binding;GO:0043167//ion binding;GO:1901363//heterocyclic compound binding;GO:0000981//RNA …	GO:0044424//intracellular part;GO:0005623//cell;GO:0043226//organelle;GO:0043227//membrane-bounded organelle;GO:0005622//intracellular;GO:0043231//intracellular membrane-bounded organelle;GO:0044464//cell part;GO:0043229//intracellular organelle
Unigene0004885	ORTHOMCL25819	--	XP_009900511.1	69.3	3e-10	PREDICTED: LOW QUALITY PROTEIN: RNA-directed DNA polymerase from mobile element jockey-like, partial [Picoides pubescens]	--	--	--	--	--	--	--	--	--	K12958	4.76e-08	58.9	fpg:101912583	caveolin 2	-	-	-
Unigene0004892	ORTHOMCL25820	CDK2AP1	XP_005055203.1	289	3e-95	PREDICTED: cyclin-dependent kinase 2-associated protein 1 [Ficedula albicollis]	sp|O14519|CDKA1_HUMAN	206	7.29e-65	Cyclin-dependent kinase 2-associated protein 1 OS=Homo sapiens GN=CDK2AP1 PE=1 SV=1	Hs4758188	206	1.13e-65	KOG4713	Cyclin-dependent kinase 2-associated protein	--	--	--	--	--	-	-	-
Unigene0004906	ORTHOMCL25822	TLL1	XP_010297053.1	410	8e-143	PREDICTED: tolloid-like protein 1 [Balearica regulorum gibbericeps]	sp|Q9DER7|TLL1_CHICK	412	4.66e-135	Tolloid-like protein 1 OS=Gallus gallus GN=TLL1 PE=2 SV=1	HsM6912722	372	2.38e-120	KOG3714	Meprin A metalloprotease	K09608	1.84e-138	420	apla:101794710	tolloid-like protein 1 [EC:3.4.24.-]	-	-	-
Unigene0004918	ORTHOMCL25823	--	EOB00130.1	60.8	3e-07	hypothetical protein Anapl_06901 [Anas platyrhynchos]	--	--	--	--	--	--	--	--	--	--	--	--	--	--	-	-	-
Unigene0004953	ORTHOMCL25824	Kmt2c	XP_013053662.1	735	0.0	PREDICTED: histone-lysine N-methyltransferase 2C [Anser cygnoides domesticus]	sp|Q8BRH4|KMT2C_MOUSE	375	1.45e-116	Histone-lysine N-methyltransferase 2C OS=Mus musculus GN=Kmt2c PE=1 SV=2	Hs10864041	352	5.33e-109	KOG4443	Putative transcription factor HALR/MLL3, involved in embryonic development	K09188	0.0	580	gga:420437	histone-lysine N-methyltransferase MLL3 [EC:2.1.1.43]	-	-	-
Unigene0004955	ORTHOMCL25825	--	XP_010381290.1	72.0	1e-11	PREDICTED: uncharacterized protein LOC104677848 [Rhinopithecus roxellana]	--	--	--	--	--	--	--	--	--	--	--	--	--	--	-	-	-
Unigene0004963	ORTHOMCL25826	Cebpd	XP_014729775.1	284	1e-89	PREDICTED: CCAAT/enhancer-binding protein delta [Sturnus vulgaris]	sp|Q00322|CEBPD_MOUSE	111	3.25e-27	CCAAT/enhancer-binding protein delta OS=Mus musculus GN=Cebpd PE=1 SV=2	Hs4885131	110	8.52e-28	KOG3119	Basic region leucine zipper transcription factor	K10050	3.92e-69	223	tgu:100222090	CCAAT/enhancer binding protein (C/EBP), delta	-	-	-
Unigene0004988	ORTHOMCL3848	--	ERE85666.1	80.5	3e-13	thyroid hormone receptor-associated protein 3 [Cricetulus griseus]	--	--	--	--	--	--	--	--	--	--	--	--	--	--	-	-	-
Unigene0004995	ORTHOMCL1066	GTF3C5	EOB05934.1	416	5e-136	General transcription factor 3C polypeptide 5, partial [Anas platyrhynchos]	sp|Q9Y5Q8|TF3C5_HUMAN	335	1.05e-105	General transcription factor 3C polypeptide 5 OS=Homo sapiens GN=GTF3C5 PE=1 SV=2	Hs6912402	336	1.12e-106	KOG2473	RNA polymerase III transcription factor (TF)IIIC subunit	K15202	9.75e-137	416	apla:101791263	general transcription factor 3C polypeptide 5 (transcription factor C subunit 1)	-	-	-
Unigene0005023	ORTHOMCL25827	--	BAA88337.1	121	3e-34	ORF2 [Acanthochelys spixii]	--	--	--	--	CE25363	52.4	4.42e-07	KOG1075	FOG: Reverse transcriptase	--	--	--	--	--	-	-	-
Unigene0005063	ORTHOMCL25830	Esyt3	XP_005020632.1	595	0.0	PREDICTED: extended synaptotagmin-3 [Anas platyrhynchos]	sp|Q5DTI8|ESYT3_MOUSE	236	5.01e-69	Extended synaptotagmin-3 OS=Mus musculus GN=Esyt3 PE=2 SV=2	Hs22043833	191	1.18e-59	KOG1012	Ca2+-dependent lipid-binding protein CLB1/vesicle protein vp115/Granuphilin A, contains C2 domain	--	--	--	--	--	-	-	-
Unigene0005064	ORTHOMCL25831	Gpcpd1	XP_014748108.1	62.4	2e-07	PREDICTED: glycerophosphocholine phosphodiesterase GPCPD1 [Sturnus vulgaris]	sp|Q8C0L9|GPCP1_MOUSE	54.7	2.62e-06	Glycerophosphocholine phosphodiesterase GPCPD1 OS=Mus musculus GN=Gpcpd1 PE=1 SV=1	Hs14771844	53.5	8.41e-07	KOG2421	Predicted starch-binding protein	K18695	8.26e-08	61.6	ccw:104696625	glycerophosphocholine phosphodiesterase GPCPD1 [EC:3.1.4.2]	-	-	-
Unigene0005076	ORTHOMCL25832	Psd	XP_010712735.1	630	0.0	PREDICTED: PH and SEC7 domain-containing protein 1 isoform X2 [Meleagris gallopavo]	sp|Q9ESQ7|PSD1_RAT	420	3.11e-127	PH and SEC7 domain-containing protein 1 OS=Rattus norvegicus GN=Psd PE=2 SV=1	Hs4506161	428	4.11e-131	KOG0932	Guanine nucleotide exchange factor EFA6	K12494	0.0	629	mgp:100551264	PH and SEC7 domain-containing protein	-	-	-
Unigene0005087	ORTHOMCL25833	--	EOB05138.1	68.2	5e-09	Chromodomain-helicase-DNA-binding protein 1 [Anas platyrhynchos]	--	--	--	--	--	--	--	--	--	--	--	--	--	--	-	-	-
Unigene0005122	ORTHOMCL25834	JAG1	XP_013037547.1	293	2e-131	PREDICTED: protein jagged-1 [Anser cygnoides domesticus]	sp|P78504|JAG1_HUMAN	262	5.67e-122	Protein jagged-1 OS=Homo sapiens GN=JAG1 PE=1 SV=3	Hs4557679	262	1.07e-122	KOG1217	Fibrillins and related proteins containing Ca2+-binding EGF-like domains	K06052	6.08e-132	292	apla:101801713	jagged	GO:0050789//regulation of biological process;GO:0032501//multicellular organismal process;GO:0044707//single-multicellular organism process;GO:0051716//cellular response to stimulus;GO:0009987//cellular process;GO:0007154//cell communication;GO:0023052//signaling;GO:0044700//single organism signaling;GO:0050896//response to stimulus;GO:0044699//single-organism process;GO:0065007//biological regul…	GO:0043169//cation binding;GO:0043167//ion binding;GO:0046872//metal ion binding;GO:0005488//binding	GO:0016020//membrane;GO:0031224//intrinsic component of membrane;GO:0044425//membrane part
Unigene0005151	ORTHOMCL25836	--	EOB00956.1	77.4	2e-14	hypothetical protein Anapl_00490 [Anas platyrhynchos]	--	--	--	--	--	--	--	--	--	--	--	--	--	--	-	-	-
Unigene0005166	ORTHOMCL25837	Hfe2	XP_014814872.1	751	0.0	PREDICTED: hemojuvelin [Calidris pugnax]	sp|Q7TQ32|RGMC_MOUSE	498	1.35e-157	Hemojuvelin OS=Mus musculus GN=Hfe2 PE=1 SV=1	--	--	--	--	--	K06847	0.0	705	amj:102571180	RGM domain family	-	-	-
Unigene0005172	ORTHOMCL25838	Usp43	XP_015150683.1	548	0.0	PREDICTED: ubiquitin carboxyl-terminal hydrolase 43 [Gallus gallus]	sp|Q8BUM9|UBP43_MOUSE	433	2.99e-142	Ubiquitin carboxyl-terminal hydrolase 43 OS=Mus musculus GN=Usp43 PE=2 SV=2	Hs22063256	426	2.10e-145	KOG1870	Ubiquitin C-terminal hydrolase	K11856	0.0	546	gga:101751148	ubiquitin carboxyl-terminal hydrolase 43 [EC:3.4.19.12]	-	-	-
Unigene0005186	ORTHOMCL25839	PCGF3	XP_010137877.1	115	5e-28	PREDICTED: polycomb group RING finger protein 3, partial [Buceros rhinoceros silvestris]	sp|Q3KNV8|PCGF3_HUMAN	116	5.61e-28	Polycomb group RING finger protein 3 OS=Homo sapiens GN=PCGF3 PE=1 SV=1	Hs5454012	116	1.24e-28	KOG2660	Locus-specific chromosome binding proteins	K11488	5.15e-28	117	cfr:102504555	polycomb group RING finger protein 3	-	-	-
Unigene0005189	ORTHOMCL25840	cnot6	XP_013031384.1	645	0.0	PREDICTED: CCR4-NOT transcription complex subunit 6 isoform X2 [Anser cygnoides domesticus]	sp|Q5BJ41|CNOT6_XENLA	617	0.0	CCR4-NOT transcription complex subunit 6 OS=Xenopus laevis GN=cnot6 PE=1 SV=1	Hs14785495	473	3.64e-152	KOG0620	Glucose-repressible alcohol dehydrogenase transcriptional effector CCR4 and related proteins	K12603	0.0	645	apla:101798399	CCR4-NOT transcription complex subunit 6 [EC:3.1.13.4]	-	-	-
Unigene0005203	ORTHOMCL25841	--	--	--	--	--	--	--	--	--	--	--	--	--	--	K19348	4.90e-13	79.3	apla:101795109	meckelin	-	-	-
Unigene0005214	ORTHOMCL25842	Vopp1	XP_014743140.1	317	3e-103	PREDICTED: vesicular, overexpressed in cancer, prosurvival protein 1 isoform X1 [Sturnus vulgaris]	sp|B5DEK8|VOPP1_RAT	275	1.44e-88	Vesicular, overexpressed in cancer, prosurvival protein 1 OS=Rattus norvegicus GN=Vopp1 PE=2 SV=1	--	--	--	--	--	--	--	--	--	--	-	-	GO:0043226//organelle;GO:0005622//intracellular;GO:0016020//membrane;GO:0043231//intracellular membrane-bounded organelle;GO:0044424//intracellular part;GO:0031224//intrinsic component of membrane;GO:0005623//cell;GO:0012506//vesicle membrane;GO:0044422//organelle part;GO:0016021//integral component of membrane;GO:0043229//intracellular organelle;GO:0031982//vesicle;GO:0031988//membrane-bounded v…
Unigene0005217	ORTHOMCL25843	--	XP_013046671.1	173	3e-53	PREDICTED: LOW QUALITY PROTEIN: potassium voltage-gated channel subfamily E member 3 [Anser cygnoides domesticus]	--	--	--	--	--	--	--	--	--	--	--	--	--	--	-	-	-
Unigene0005235	ORTHOMCL25844	FAIM	XP_013041849.1	380	1e-126	PREDICTED: fas apoptotic inhibitory molecule 1 isoform X1 [Anser cygnoides domesticus]	sp|Q0IIF6|FAIM1_BOVIN	334	4.17e-110	Fas apoptotic inhibitory molecule 1 OS=Bos taurus GN=FAIM PE=2 SV=1	Hs8922536	327	2.90e-108	KOG4352	Fas-mediated apoptosis inhibitor FAIM	--	--	--	--	--	-	-	-
Unigene0005240	ORTHOMCL25845	--	XP_015737216.1	67.0	6e-11	PREDICTED: aspartate and glycine-rich protein-like [Coturnix japonica]	--	--	--	--	--	--	--	--	--	--	--	--	--	--	-	-	-
Unigene0005248	ORTHOMCL25846	TMED2	EDL19579.1	58.5	4e-08	transmembrane emp24 domain trafficking protein 2, isoform CRA_a [Mus musculus]	sp|P49020|TMED2_CRIGR	55.5	1.08e-07	Transmembrane emp24 domain-containing protein 2 (Fragment) OS=Cricetulus griseus GN=TMED2 PE=1 SV=1	Hs5803149	55.5	1.76e-08	KOG1692	Putative cargo transport protein EMP24 (p24 protein family)	--	--	--	--	--	GO:0035148//tube formation;GO:0050789//regulation of biological process;GO:0006810//transport;GO:0044763//single-organism cellular process;GO:0006612//protein targeting to membrane;GO:0008152//metabolic process;GO:0033036//macromolecule localization;GO:0009790//embryo development;GO:0071704//organic substance metabolic process;GO:0046907//intracellular transport;GO:0048568//embryonic organ develo…	-	GO:0043229//intracellular organelle;GO:0005798//Golgi-associated vesicle;GO:0044464//cell part;GO:0044422//organelle part;GO:0031410//cytoplasmic vesicle;GO:0012505//endomembrane system;GO:0043227//membrane-bounded organelle;GO:0043226//organelle;GO:0044424//intracellular part;GO:0030141//secretory granule;GO:0044446//intracellular organelle part;GO:0012506//vesicle membrane;GO:0098588//bounding …
Unigene0005251	ORTHOMCL25847	GFAP	XP_011593340.1	743	0.0	PREDICTED: glial fibrillary acidic protein [Aquila chrysaetos canadensis]	sp|Q5RA72|GFAP_PONAB	589	0.0	Glial fibrillary acidic protein OS=Pongo abelii GN=GFAP PE=2 SV=1	CE24961	153	4.32e-39	KOG0977	Nuclear envelope protein lamin, intermediate filament superfamily	K05640	0.0	718	fch:102050376	glial fibrillary acidic protein	-	-	GO:0032991//macromolecular complex;GO:0043234//protein complex
Unigene0005256	ORTHOMCL25848	ZC3H12C	XP_013043653.1	987	0.0	PREDICTED: probable ribonuclease ZC3H12C isoform X1 [Anser cygnoides domesticus]	sp|Q9C0D7|ZC12C_HUMAN	855	0.0	Probable ribonuclease ZC3H12C OS=Homo sapiens GN=ZC3H12C PE=1 SV=2	Hs18604558	848	0.0	KOG3777	Uncharacterized conserved protein	K18668	0.0	963	apla:101793702	ribonuclease ZC3H12 [EC:3.1.-.-]	-	-	-
Unigene0005265	ORTHOMCL25849	--	EOB03963.1	113	2e-27	hypothetical protein Anapl_16263, partial [Anas platyrhynchos]	--	--	--	--	--	--	--	--	--	--	--	--	--	--	-	-	-
Unigene0005302	ORTHOMCL25850	--	EOA96702.1	102	1e-20	hypothetical protein Anapl_10810 [Anas platyrhynchos]	--	--	--	--	--	--	--	--	--	--	--	--	--	--	-	-	-
Unigene0005328	ORTHOMCL25852	--	XP_013154404.1	63.5	3e-10	PREDICTED: src kinase-associated phosphoprotein 2 isoform X5 [Falco peregrinus]	--	--	--	--	--	--	--	--	--	--	--	--	--	--	-	-	-
Unigene0005331	ORTHOMCL25853	--	KFP04774.1	66.2	3e-09	Mucin-19, partial [Calypte anna]	--	--	--	--	--	--	--	--	--	--	--	--	--	--	-	-	-
Unigene0005339	ORTHOMCL25854	ZFYVE26	KFV92658.1	437	4e-146	Zinc finger FYVE domain-containing protein 26, partial [Eurypyga helias]	sp|Q68DK2|ZFY26_HUMAN	195	2.58e-55	Zinc finger FYVE domain-containing protein 26 OS=Homo sapiens GN=ZFYVE26 PE=1 SV=3	--	--	--	--	--	K19027	4.51e-137	432	clv:102090277	zinc finger FYVE domain-containing protein 26	-	-	-
Unigene0005340	ORTHOMCL25855	--	XP_013037287.1	58.5	5e-07	PREDICTED: perilipin-1 [Anser cygnoides domesticus]	--	--	--	--	--	--	--	--	--	--	--	--	--	--	-	-	-
Unigene0005341	ORTHOMCL25856	Cacna1b	XP_009666449.1	583	0.0	PREDICTED: voltage-dependent N-type calcium channel subunit alpha-1B isoform X14 [Struthio camelus australis]	sp|O55017|CAC1B_MOUSE	543	2.10e-177	Voltage-dependent N-type calcium channel subunit alpha-1B OS=Mus musculus GN=Cacna1b PE=1 SV=1	Hs4502523	538	3.30e-176	KOG2301	Voltage-gated Ca2+ channels, alpha1 subunits	K04849	0.0	582	fpg:101922058	voltage-dependent calcium channel N type alpha-1B	-	-	-
Unigene0005354	ORTHOMCL25857	CEP290	EDM16803.1	529	1e-178	rCG48689, isoform CRA_b [Rattus norvegicus]	sp|Q9TU23|CE290_BOVIN	117	3.56e-25	Centrosomal protein of 290 kDa (Fragment) OS=Bos taurus GN=CEP290 PE=1 SV=2	--	--	--	--	--	--	--	--	--	--	-	-	-
Unigene0005355	ORTHOMCL25858	CEP192	XP_013034908.1	889	0.0	PREDICTED: LOW QUALITY PROTEIN: centrosomal protein of 192 kDa [Anser cygnoides domesticus]	sp|Q8TEP8|CE192_HUMAN	510	2.58e-164	Centrosomal protein of 192 kDa OS=Homo sapiens GN=CEP192 PE=1 SV=2	--	--	--	--	--	K16725	0.0	848	apla:101796574	centrosomal protein CEP192	-	-	-
Unigene0005362	ORTHOMCL25859	--	XP_013035321.1	452	2e-147	PREDICTED: microtubule-associated tumor suppressor 1 isoform X1 [Anser cygnoides domesticus]	--	--	--	--	--	--	--	--	--	--	--	--	--	--	-	-	-
Unigene0005365	ORTHOMCL25860	FRY	XP_013817568.1	391	7e-120	PREDICTED: protein furry homolog [Apteryx australis mantelli]	sp|Q5TBA9|FRY_HUMAN	382	2.68e-118	Protein furry homolog OS=Homo sapiens GN=FRY PE=1 SV=1	Hs12957488	382	5.05e-119	KOG1825	Fry-like conserved proteins	--	--	--	--	--	-	-	-
Unigene0005366	ORTHOMCL25861	IP6K3	XP_013052404.1	473	5e-166	PREDICTED: inositol hexakisphosphate kinase 3 [Anser cygnoides domesticus]	sp|Q96PC2|IP6K3_HUMAN	255	8.65e-82	Inositol hexakisphosphate kinase 3 OS=Homo sapiens GN=IP6K3 PE=1 SV=2	Hs7705553	167	1.03e-48	KOG1620	Inositol polyphosphate multikinase, component of the ARGR transcription regulatory complex	K07756	2.63e-164	466	apla:101790367	inositol-hexakisphosphate 5-kinase [EC:2.7.4.21]	GO:0009987//cellular process;GO:0006793//phosphorus metabolic process;GO:0044237//cellular metabolic process;GO:0008152//metabolic process;GO:0006796//phosphate-containing compound metabolic process	-	-
Unigene0005412	ORTHOMCL25862	PAIP2	XP_009688508.1	108	2e-25	PREDICTED: polyadenylate-binding protein-interacting protein 2 isoform X1 [Struthio camelus australis]	sp|Q5ZJS6|PAIP2_CHICK	98.2	4.10e-23	Polyadenylate-binding protein-interacting protein 2 OS=Gallus gallus GN=PAIP2 PE=2 SV=1	--	--	--	--	--	--	--	--	--	--	-	-	-
Unigene0005427	ORTHOMCL25864	--	KFV79766.1	164	7e-47	hypothetical protein N308_04312, partial [Struthio camelus australis]	--	--	--	--	--	--	--	--	--	K11657	7.30e-15	80.5	fab:101817576	remodeling and spacing factor 1	-	-	-
Unigene0005431	ORTHOMCL25865	COL13A1	XP_012859683.1	59.7	3e-07	PREDICTED: collagen alpha-1(XIII) chain [Echinops telfairi]	sp|Q5TAT6|CODA1_HUMAN	56.2	1.30e-07	Collagen alpha-1(XIII) chain OS=Homo sapiens GN=COL13A1 PE=1 SV=1	7300167	55.5	4.68e-09	KOG3544	Collagens (type IV and type XIII), and related proteins	--	--	--	--	--	-	-	-
Unigene0005433	ORTHOMCL25866	ankrd37	XP_013035253.1	400	2e-137	PREDICTED: ankyrin repeat domain-containing protein 37 isoform X1 [Anser cygnoides domesticus]	sp|Q28FJ2|ANR37_XENTR	176	1.88e-52	Ankyrin repeat domain-containing protein 37 OS=Xenopus tropicalis GN=ankrd37 PE=2 SV=1	Hs8923104	108	2.96e-25	KOG0504	FOG: Ankyrin repeat	--	--	--	--	--	-	-	GO:0044464//cell part;GO:0044424//intracellular part;GO:0005623//cell;GO:0005622//intracellular
Unigene0005440	ORTHOMCL25867	ACTR3B	XP_010283159.1	145	8e-41	PREDICTED: actin-related protein 3B-like [Phaethon lepturus]	sp|Q9P1U1|ARP3B_HUMAN	143	3.45e-38	Actin-related protein 3B OS=Homo sapiens GN=ACTR3B PE=2 SV=1	Hs9966913	143	5.36e-39	KOG0678	Actin-related protein Arp2/3 complex, subunit Arp3	K18584	8.01e-41	142	pps:100967918	actin-related protein 3	-	GO:0097159//organic cyclic compound binding;GO:0097367//carbohydrate derivative binding;GO:0001883//purine nucleoside binding;GO:0032549//ribonucleoside binding;GO:1901363//heterocyclic compound binding;GO:0005488//binding;GO:0036094//small molecule binding;GO:0032550//purine ribonucleoside binding;GO:0001882//nucleoside binding	GO:0043232//intracellular non-membrane-bounded organelle;GO:0043229//intracellular organelle;GO:0043228//non-membrane-bounded organelle;GO:0043226//organelle;GO:0005623//cell;GO:0005622//intracellular;GO:0044464//cell part;GO:0044424//intracellular part
Unigene0005441	ORTHOMCL4138	NEB	XP_012957334.1	1553	0.0	PREDICTED: nebulin isoform X22 [Anas platyrhynchos]	sp|P20929|NEBU_HUMAN	1109	0.0	Nebulin OS=Homo sapiens GN=NEB PE=1 SV=5	Hs4758794	1108	0.0	KOG1702	Nebulin repeat protein	K18267	0.0	1529	fch:102056186	nebulin	-	-	-
Unigene0005444	ORTHOMCL25868	PCDHB18	XP_013222759.1	134	9e-36	PREDICTED: LOW QUALITY PROTEIN: protocadherin Fat 4-like [Columba livia]	sp|Q5DRD4|PCDBI_PANTR	89.4	3.18e-21	Protocadherin beta-18 OS=Pan troglodytes GN=PCDHB18 PE=3 SV=1	Hs11036654	86.3	4.86e-21	KOG3594	FOG: Cadherin repeats	K16494	2.35e-34	128	gga:100857740	protocadherin beta	-	-	-
Unigene0005445	ORTHOMCL25869	PCDHB6	XP_009490133.1	297	3e-101	PREDICTED: protocadherin beta-15-like, partial [Pelecanus crispus]	sp|Q5DRC8|PCDB6_PANTR	200	3.00e-59	Protocadherin beta-6 OS=Pan troglodytes GN=PCDHB6 PE=3 SV=1	Hs9256610	197	6.18e-59	KOG3594	FOG: Cadherin repeats	K16494	1.72e-96	293	gga:100858139	protocadherin beta	-	-	-
Unigene0005446	ORTHOMCL25870	PCDHB6	KFQ21079.1	316	6e-108	Protocadherin beta-15, partial [Mesitornis unicolor]	sp|Q5DRC8|PCDB6_PANTR	216	5.99e-65	Protocadherin beta-6 OS=Pan troglodytes GN=PCDHB6 PE=3 SV=1	Hs11276081	213	3.02e-64	KOG3594	FOG: Cadherin repeats	K16494	5.88e-97	294	gga:776042	protocadherin beta	-	-	-
Unigene0005447	ORTHOMCL25871	PCDHB15	XP_009462506.1	298	3e-97	PREDICTED: protocadherin beta-15-like [Nipponia nippon]	sp|Q5DRD3|PCDBF_PANTR	202	6.79e-60	Protocadherin beta-15 OS=Pan troglodytes GN=PCDHB15 PE=3 SV=1	Hs9256610	202	1.81e-60	KOG3594	FOG: Cadherin repeats	K16494	2.25e-93	293	clv:102085570	protocadherin beta	-	-	-
Unigene0005449	ORTHOMCL25872	PCDHB4	XP_013057747.1	260	4e-81	PREDICTED: protocadherin beta-5-like [Anser cygnoides domesticus]	sp|Q5DRD0|PCDB4_PANTR	152	1.32e-42	Protocadherin beta-4 OS=Pan troglodytes GN=PCDHB4 PE=3 SV=1	Hs9256616	152	2.57e-43	KOG3594	FOG: Cadherin repeats	K16494	2.40e-73	240	clv:102085750	protocadherin beta	-	-	-
Unigene0005451	ORTHOMCL25873	plk4	XP_013046765.1	350	2e-165	PREDICTED: serine/threonine-protein kinase PLK4, partial [Anser cygnoides domesticus]	sp|Q6PAD2|PLK4_XENLA	270	7.03e-83	Serine/threonine-protein kinase PLK4 OS=Xenopus laevis GN=plk4 PE=2 SV=1	Hs21361433	238	2.98e-80	KOG0575	Polo-like serine/threonine protein kinase	K08863	1.11e-162	348	apla:101799170	polo-like kinase 4 [EC:2.7.11.21]	-	-	-
Unigene0005485	ORTHOMCL25874	IDO2	KFQ48716.1	176	6e-50	Indoleamine 2,3-dioxygenase 2, partial [Nestor notabilis]	sp|Q6ZQW0|I23O2_HUMAN	108	9.09e-26	Indoleamine 2,3-dioxygenase 2 OS=Homo sapiens GN=IDO2 PE=1 SV=3	--	--	--	--	--	K00463	1.83e-43	157	fpg:101914440	indoleamine 2,3-dioxygenase [EC:1.13.11.52]	-	-	-
Unigene0005493	ORTHOMCL25875	--	--	--	--	--	--	--	--	--	--	--	--	--	--	--	--	--	--	--	-	-	-
Unigene0005520	ORTHOMCL25876	SLC41A2	XP_013036422.1	229	6e-70	PREDICTED: solute carrier family 41 member 2 [Anser cygnoides domesticus]	sp|Q5ZHX6|S41A2_CHICK	211	2.44e-64	Solute carrier family 41 member 2 OS=Gallus gallus GN=SLC41A2 PE=2 SV=1	--	--	--	--	--	K15122	3.17e-69	225	apla:101802511	solute carrier family 41	-	GO:0022857//transmembrane transporter activity;GO:0015075//ion transmembrane transporter activity;GO:0022892//substrate-specific transporter activity;GO:0005215//transporter activity;GO:0022891//substrate-specific transmembrane transporter activity	-
Unigene0005526	ORTHOMCL25877	Fam91a1	XP_015711772.1	464	4e-159	PREDICTED: protein FAM91A1 isoform X2 [Coturnix japonica]	sp|Q3UVG3|F91A1_MOUSE	449	7.94e-153	Protein FAM91A1 OS=Mus musculus GN=Fam91a1 PE=2 SV=1	CE17765	273	5.91e-86	KOG3707	Uncharacterized conserved protein	--	--	--	--	--	-	-	-
Unigene0005529	ORTHOMCL25878	--	EOA98902.1	70.9	3e-13	hypothetical protein Anapl_06548 [Anas platyrhynchos]	--	--	--	--	--	--	--	--	--	--	--	--	--	--	-	-	-
Unigene0005547	ORTHOMCL4192	--	XP_011569949.1	50.8	7e-11	PREDICTED: endothelial cell-specific chemotaxis regulator isoform X2 [Aquila chrysaetos canadensis]	--	--	--	--	--	--	--	--	--	--	--	--	--	--	-	-	-
Unigene0005549	ORTHOMCL25879	TNFSF15	XP_013038291.1	103	9e-23	PREDICTED: tumor necrosis factor ligand superfamily member 15 [Anser cygnoides domesticus]	sp|O95150|TNF15_HUMAN	82.8	7.99e-17	Tumor necrosis factor ligand superfamily member 15 OS=Homo sapiens GN=TNFSF15 PE=1 SV=2	--	--	--	--	--	K05478	9.27e-23	101	apla:101789486	tumor necrosis factor ligand superfamily member 15	GO:0008219//cell death;GO:0044699//single-organism process;GO:0001932//regulation of protein phosphorylation;GO:0006915//apoptotic process;GO:0010604//positive regulation of macromolecule metabolic process;GO:0042325//regulation of phosphorylation;GO:0051174//regulation of phosphorus metabolic process;GO:0080090//regulation of primary metabolic process;GO:0060255//regulation of macromolecule meta…	GO:0005126//cytokine receptor binding;GO:0005515//protein binding;GO:0005102//receptor binding;GO:0032813//tumor necrosis factor receptor superfamily binding;GO:0005488//binding	GO:0016020//membrane;GO:0044421//extracellular region part;GO:0005576//extracellular region
Unigene0005559	ORTHOMCL25881	--	XP_017691491.1	84.3	1e-16	PREDICTED: interleukin-18-binding protein [Lepidothrix coronata]	--	--	--	--	--	--	--	--	--	--	--	--	--	--	-	-	-
Unigene0005562	ORTHOMCL25882	FAM180B	XP_013049066.1	401	4e-141	PREDICTED: protein FAM180B [Anser cygnoides domesticus]	sp|Q6P0A1|F180B_HUMAN	87.8	2.52e-19	Protein FAM180B OS=Homo sapiens GN=FAM180B PE=2 SV=2	--	--	--	--	--	--	--	--	--	--	-	-	-
Unigene0005607	ORTHOMCL25883	FRY	XP_012949585.1	668	0.0	PREDICTED: protein furry homolog isoform X7 [Anas platyrhynchos]	sp|Q5TBA9|FRY_HUMAN	613	0.0	Protein furry homolog OS=Homo sapiens GN=FRY PE=1 SV=1	Hs12957488	506	8.22e-164	KOG1825	Fry-like conserved proteins	--	--	--	--	--	-	-	-
Unigene0005613	ORTHOMCL25884	BRICD5	XP_015732476.1	350	2e-121	PREDICTED: BRICHOS domain-containing protein 5 isoform X2 [Coturnix japonica]	sp|Q6PL45|BRID5_HUMAN	152	2.72e-44	BRICHOS domain-containing protein 5 OS=Homo sapiens GN=BRICD5 PE=1 SV=3	--	--	--	--	--	--	--	--	--	--	-	-	-
Unigene0005614	ORTHOMCL25885	--	KFW62425.1	60.1	8e-09	NudC domain-containing protein 3, partial [Pygoscelis adeliae]	--	--	--	--	--	--	--	--	--	--	--	--	--	--	-	-	-
Unigene0005670	ORTHOMCL4262	--	XP_009247884.1	53.9	4e-07	PREDICTED: MAGE-like protein 2 [Pongo abelii]	--	--	--	--	--	--	--	--	--	--	--	--	--	--	-	-	-
Unigene0005684	ORTHOMCL25887	--	XP_013051459.1	133	4e-33	PREDICTED: BMP-binding endothelial regulator protein [Anser cygnoides domesticus]	--	--	--	--	--	--	--	--	--	--	--	--	--	--	-	-	-
Unigene0005685	ORTHOMCL4	NRAP	XP_013030016.1	642	0.0	PREDICTED: nebulin-related-anchoring protein [Anser cygnoides domesticus]	sp|Q86VF7|NRAP_HUMAN	505	1.73e-165	Nebulin-related-anchoring protein OS=Homo sapiens GN=NRAP PE=2 SV=2	Hs4758794	300	3.69e-92	KOG1702	Nebulin repeat protein	--	--	--	--	--	-	-	-
Unigene0005686	ORTHOMCL25888	rbbp8	XP_013039050.1	501	7e-171	PREDICTED: DNA endonuclease RBBP8 isoform X3 [Anser cygnoides domesticus]	sp|Q6GNV6|COM1_XENLA	311	3.06e-98	DNA endonuclease RBBP8 OS=Xenopus laevis GN=rbbp8 PE=1 SV=1	--	--	--	--	--	--	--	--	--	--	GO:0044772//mitotic cell cycle phase transition;GO:0044707//single-multicellular organism process;GO:0000278//mitotic cell cycle;GO:0006310//DNA recombination;GO:0000077//DNA damage checkpoint;GO:0044260//cellular macromolecule metabolic process;GO:1901360//organic cyclic compound metabolic process;GO:0050896//response to stimulus;GO:0043009//chordate embryonic development;GO:0034641//cellular ni…	GO:0000989//transcription factor activity, transcription factor binding;GO:0000988//transcription factor activity, protein binding;GO:0005515//protein binding;GO:0003712//transcription cofactor activity;GO:0008134//transcription factor binding;GO:0097159//organic cyclic compound binding;GO:0003676//nucleic acid binding;GO:0001104//RNA polymerase II transcription cofactor activity;GO:1901363//hete…	GO:0043234//protein complex;GO:0032991//macromolecular complex
Unigene0005710	ORTHOMCL25889	gag-pro-pol	XP_013807657.1	95.1	9e-20	PREDICTED: endogenous retrovirus group K member 18 Pol protein-like [Apteryx australis mantelli]	sp|P11283|POL_MMTVC	58.9	9.32e-09	Gag-Pro-Pol polyprotein OS=Mouse mammary tumor virus (strain C3H) GN=gag-pro-pol PE=1 SV=2	--	--	--	--	--	K13908	5.63e-20	94.0	ccw:104687998	mucin-5B	-	-	-
Unigene0005720	ORTHOMCL25890	--	EDM01136.1	63.9	6e-10	similar to Traf2 and NCK interacting kinase, splice variant 4 (predicted), isoform CRA_c [Rattus norvegicus]	--	--	--	--	--	--	--	--	--	--	--	--	--	--	-	-	-
Unigene0005722	ORTHOMCL25891	PASK	XP_013041517.1	498	1e-165	PREDICTED: PAS domain-containing serine/threonine-protein kinase [Anser cygnoides domesticus]	sp|Q96RG2|PASK_HUMAN	134	1.30e-34	PAS domain-containing serine/threonine-protein kinase OS=Homo sapiens GN=PASK PE=1 SV=3	7291707	60.5	5.42e-10	KOG1152	Signal transduction serine/threonine kinase with PAS/PAC sensor domain	K08801	7.01e-153	463	apla:101789428	PAS domain containing serine/threonine kinase [EC:2.7.11.1]	-	-	-
Unigene0005723	ORTHOMCL25892	TLR4	XP_013038383.1	496	5e-170	PREDICTED: toll-like receptor 4 [Anser cygnoides domesticus]	sp|Q68Y56|TLR4_PIG	194	1.03e-55	Toll-like receptor 4 OS=Sus scrofa GN=TLR4 PE=2 SV=1	Hs19924153	171	7.72e-49	KOG4641	FOG: Toll/interleukin receptor and related proteins containing LRR and TIR repeats	K10160	6.43e-162	474	apla:101799388	toll-like receptor 4	GO:0090087//regulation of peptide transport;GO:0032615//interleukin-12 production;GO:0019220//regulation of phosphate metabolic process;GO:0007154//cell communication;GO:0042325//regulation of phosphorylation;GO:0023057//negative regulation of signaling;GO:0042108//positive regulation of cytokine biosynthetic process;GO:1900046//regulation of hemostasis;GO:0031098//stress-activated protein kinase…	GO:0008329//signaling pattern recognition receptor activity;GO:0038023//signaling receptor activity;GO:0038187//pattern recognition receptor activity;GO:0004872//receptor activity;GO:0060089//molecular transducer activity;GO:0004871//signal transducer activity	GO:0005623//cell;GO:0031224//intrinsic component of membrane;GO:0044464//cell part;GO:0016020//membrane;GO:0005886//plasma membrane;GO:0044424//intracellular part;GO:0016021//integral component of membrane;GO:0005622//intracellular;GO:0044425//membrane part;GO:0005737//cytoplasm;GO:0044444//cytoplasmic part;GO:0071944//cell periphery
Unigene0005729	ORTHOMCL25893	Ikbip	XP_013038128.1	243	9e-77	PREDICTED: inhibitor of nuclear factor kappa-B kinase-interacting protein isoform X1 [Anser cygnoides domesticus]	sp|Q9DBZ1|IKIP_MOUSE	89.4	2.31e-19	Inhibitor of nuclear factor kappa-B kinase-interacting protein OS=Mus musculus GN=Ikbip PE=2 SV=2	--	--	--	--	--	--	--	--	--	--	-	-	-
Unigene0005740	ORTHOMCL4	NEB	XP_012957341.1	645	0.0	PREDICTED: nebulin isoform X24 [Anas platyrhynchos]	sp|P20929|NEBU_HUMAN	513	1.71e-165	Nebulin OS=Homo sapiens GN=NEB PE=1 SV=5	Hs4758794	512	8.02e-166	KOG1702	Nebulin repeat protein	K18267	0.0	644	apla:101801298	nebulin	-	-	-
Unigene0005750	ORTHOMCL25894	Napb	KFQ85114.1	230	1e-67	Beta-soluble NSF attachment protein, partial [Phoenicopterus ruber ruber]	sp|P85969|SNAB_RAT	219	3.70e-63	Beta-soluble NSF attachment protein OS=Rattus norvegicus GN=Napb PE=1 SV=1	Hs17484764	219	5.93e-64	KOG1586	Protein required for fusion of vesicles in vesicular transport, alpha-SNAP	--	--	--	--	--	-	-	-
Unigene0005760	ORTHOMCL25895	HSPA12A	XP_009817111.1	477	2e-167	PREDICTED: heat shock 70 kDa protein 12A, partial [Gavia stellata]	sp|O43301|HS12A_HUMAN	437	4.18e-149	Heat shock 70 kDa protein 12A OS=Homo sapiens GN=HSPA12A PE=1 SV=2	Hs18576822	437	6.49e-150	KOG0101	Molecular chaperones HSP70/HSC70, HSP70 superfamily	--	--	--	--	--	-	-	-
Unigene0005765	ORTHOMCL25896	xirp1	XP_013037952.1	1436	0.0	PREDICTED: xin actin-binding repeat-containing protein 1 [Anser cygnoides domesticus]	sp|Q5PZ43|XIRP1_DANRE	254	1.65e-70	Xin actin-binding repeat-containing protein 1 OS=Danio rerio GN=xirp1 PE=1 SV=1	--	--	--	--	--	--	--	--	--	--	-	-	-
Unigene0005792	ORTHOMCL25897	HAS2	XP_013040507.1	275	3e-86	PREDICTED: hyaluronan synthase 2 [Anser cygnoides domesticus]	sp|O97711|HYAS2_BOVIN	259	1.90e-81	Hyaluronan synthase 2 OS=Bos taurus GN=HAS2 PE=2 SV=1	Hs4885391	258	5.84e-82	KOG2571	Chitin synthase/hyaluronan synthase (glycosyltransferases)	K00752	8.61e-87	275	apla:101798379	hyaluronan synthase [EC:2.4.1.212]	GO:0006807//nitrogen compound metabolic process;GO:0030203//glycosaminoglycan metabolic process;GO:0008152//metabolic process;GO:1901137//carbohydrate derivative biosynthetic process;GO:1901135//carbohydrate derivative metabolic process;GO:1901564//organonitrogen compound metabolic process;GO:0009059//macromolecule biosynthetic process;GO:0043170//macromolecule metabolic process;GO:0044699//singl…	GO:0003824//catalytic activity;GO:0016740//transferase activity;GO:0016757//transferase activity, transferring glycosyl groups;GO:0008194//UDP-glycosyltransferase activity	-
Unigene0005796	ORTHOMCL25898	CEP350	XP_013046835.1	448	5e-142	PREDICTED: centrosome-associated protein 350 [Anser cygnoides domesticus]	sp|Q5VT06|CE350_HUMAN	212	3.38e-61	Centrosome-associated protein 350 OS=Homo sapiens GN=CEP350 PE=1 SV=1	Hs18378735	210	1.95e-61	KOG4568	Cytoskeleton-associated protein and related proteins	K16768	1.22e-122	390	apla:101789723	centrosomal protein CEP350	-	-	-
Unigene0005797	ORTHOMCL25899	Dos	XP_014814049.1	392	2e-131	PREDICTED: protein Dos [Calidris pugnax]	sp|Q66L44|DOS_MOUSE	90.9	3.34e-19	Protein Dos OS=Mus musculus GN=Dos PE=1 SV=3	--	--	--	--	--	--	--	--	--	--	-	-	-
Unigene0005798	ORTHOMCL4342	NRN1	XP_010571559.1	287	1e-94	PREDICTED: neuritin [Haliaeetus leucocephalus]	sp|Q9NPD7|NRN1_HUMAN	241	4.07e-78	Neuritin OS=Homo sapiens GN=NRN1 PE=2 SV=1	--	--	--	--	--	--	--	--	--	--	GO:0048731//system development;GO:0044767//single-organism developmental process;GO:0032502//developmental process;GO:0007275//multicellular organism development;GO:0044707//single-multicellular organism process;GO:0048856//anatomical structure development;GO:0044699//single-organism process;GO:0032501//multicellular organismal process	-	GO:0043234//protein complex;GO:1990351//transporter complex;GO:0034702//ion channel complex;GO:0016021//integral component of membrane;GO:0008328//ionotropic glutamate receptor complex;GO:1902495//transmembrane transporter complex;GO:0016020//membrane;GO:0005623//cell;GO:0044425//membrane part;GO:0031224//intrinsic component of membrane;GO:0032991//macromolecular complex;GO:0044459//plasma membra…
Unigene0005807	ORTHOMCL25900	--	EOB04890.1	99.4	1e-22	Neural proliferation differentiation and control protein 1, partial [Anas platyrhynchos]	--	--	--	--	--	--	--	--	--	--	--	--	--	--	-	-	-
Unigene0005810	ORTHOMCL25902	--	--	--	--	--	--	--	--	--	--	--	--	--	--	--	--	--	--	--	-	-	-
Unigene0005817	ORTHOMCL25903	--	XP_013041268.1	457	3e-146	PREDICTED: transforming acidic coiled-coil-containing protein 2 isoform X1 [Anser cygnoides domesticus]	--	--	--	--	--	--	--	--	--	K14282	6.79e-114	361	apla:101795782	transforming acidic coiled-coil-containing protein 2	-	-	-
Unigene0005818	ORTHOMCL25904	--	EOA96963.1	111	1e-23	hypothetical protein Anapl_14624 [Anas platyrhynchos]	--	--	--	--	--	--	--	--	--	--	--	--	--	--	-	-	-
Unigene0005821	ORTHOMCL25905	TY3B-I	XP_010218741.1	206	2e-58	PREDICTED: LOW QUALITY PROTEIN: KRAB-A domain-containing protein 2, partial [Tinamus guttatus]	sp|Q7LHG5|YI31B_YEAST	174	1.16e-48	Transposon Ty3-I Gag-Pol polyprotein OS=Saccharomyces cerevisiae (strain ATCC 204508 / S288c) GN=TY3B-I PE=3 SV=2	At1g35647	374	4.05e-120	KOG0017	FOG: Transposon-encoded proteins with TYA, reverse transcriptase, integrase domains in various combinations	K14297	1.79e-40	152	ola:101162063	nuclear pore complex protein Nup98-Nup96	-	-	-
Unigene0005822	ORTHOMCL25906	TRDN	XP_009555548.1	372	5e-127	PREDICTED: triadin [Cuculus canorus]	sp|P82179|TRDN_CANFA	73.2	1.04e-13	Triadin OS=Canis familiaris GN=TRDN PE=1 SV=2	--	--	--	--	--	--	--	--	--	--	-	-	-
Unigene0005824	ORTHOMCL25907	ERICH6	XP_013054745.1	311	1e-102	PREDICTED: glutamate-rich protein 6 isoform X3 [Anser cygnoides domesticus]	sp|Q7L0X2|ERIP6_HUMAN	140	8.78e-37	Glutamate-rich protein 6 OS=Homo sapiens GN=ERICH6 PE=2 SV=1	--	--	--	--	--	--	--	--	--	--	-	-	-
Unigene0005826	ORTHOMCL25908	LAMA3	XP_015710913.1	254	2e-75	PREDICTED: laminin subunit alpha-3 isoform X2 [Coturnix japonica]	sp|Q16787|LAMA3_HUMAN	171	1.15e-47	Laminin subunit alpha-3 OS=Homo sapiens GN=LAMA3 PE=1 SV=2	Hs21264602	145	3.11e-39	KOG1836	Extracellular matrix glycoprotein Laminin subunits alpha and gamma	K06240	8.72e-72	243	gga:428524	laminin, alpha 3/5	GO:0044763//single-organism cellular process;GO:0022610//biological adhesion;GO:0032501//multicellular organismal process;GO:0006928//movement of cell or subcellular component;GO:0051674//localization of cell;GO:0048870//cell motility;GO:0044699//single-organism process;GO:0009987//cellular process;GO:0040011//locomotion;GO:0051179//localization;GO:0044767//single-organism developmental process;G…	-	GO:0043256//laminin complex;GO:0044420//extracellular matrix component;GO:0031012//extracellular matrix;GO:0005604//basement membrane;GO:0032991//macromolecular complex;GO:0005578//proteinaceous extracellular matrix;GO:0043234//protein complex;GO:0044421//extracellular region part;GO:0005605//basal lamina;GO:0005576//extracellular region
Unigene0005827	ORTHOMCL25909	--	--	--	--	--	--	--	--	--	--	--	--	--	--	K04951	2.16e-19	65.5	apla:101790629	cyclic nucleotide gated channel alpha 4	-	-	-
Unigene0005831	ORTHOMCL25910	ADGRD1	XP_009664965.1	283	1e-86	PREDICTED: probable G-protein coupled receptor 133 isoform X2 [Struthio camelus australis]	sp|Q6QNK2|AGRD1_HUMAN	176	5.37e-49	Adhesion G-protein coupled receptor D1 OS=Homo sapiens GN=ADGRD1 PE=1 SV=1	--	--	--	--	--	K08465	2.24e-80	265	gga:416803	G protein-coupled receptor 133	GO:0044700//single organism signaling;GO:0007186//G-protein coupled receptor signaling pathway;GO:0065007//biological regulation;GO:0050794//regulation of cellular process;GO:0009987//cellular process;GO:0023052//signaling;GO:0007165//signal transduction;GO:0051716//cellular response to stimulus;GO:0050789//regulation of biological process;GO:0044699//single-organism process;GO:0044763//single-or…	GO:0099600//transmembrane receptor activity;GO:0004872//receptor activity;GO:0060089//molecular transducer activity;GO:0038023//signaling receptor activity;GO:0004871//signal transducer activity;GO:0004888//transmembrane signaling receptor activity	GO:0016020//membrane;GO:0044425//membrane part;GO:0031224//intrinsic component of membrane
Unigene0005845	ORTHOMCL25911	TASP1	KFO12121.1	402	7e-141	Threonine aspartase 1, partial [Balearica regulorum gibbericeps]	sp|Q9H6P5|TASP1_HUMAN	365	9.41e-126	Threonine aspartase 1 OS=Homo sapiens GN=TASP1 PE=1 SV=1	Hs8923202	365	1.58e-126	KOG1592	Asparaginase	K08657	5.37e-140	402	tgu:100222283	taspase, threonine aspartase, 1 [EC:3.4.25.-]	-	GO:0003824//catalytic activity	-
Unigene0005848	ORTHOMCL25912	--	XP_009472670.1	147	1e-38	PREDICTED: CAP-Gly domain-containing linker protein 1-like [Nipponia nippon]	--	--	--	--	--	--	--	--	--	K10382	1.28e-36	139	gga:421884	dystonin	-	-	-
Unigene0005876	ORTHOMCL25913	Trak1	XP_009992507.1	153	2e-42	PREDICTED: huntingtin-associated protein 1 [Chaetura pelagica]	sp|Q6PD31|TRAK1_MOUSE	79.3	2.25e-17	Trafficking kinesin-binding protein 1 OS=Mus musculus GN=Trak1 PE=1 SV=1	Hs7662458	72.8	7.00e-16	KOG4360	Uncharacterized coiled coil protein	K15369	1.25e-30	119	phi:102114516	trafficking kinesin-binding protein 1	-	GO:0005102//receptor binding;GO:0005515//protein binding;GO:0005488//binding	GO:0005737//cytoplasm;GO:0044464//cell part;GO:0043231//intracellular membrane-bounded organelle;GO:0005622//intracellular;GO:0043227//membrane-bounded organelle;GO:0044424//intracellular part;GO:0043229//intracellular organelle;GO:0005623//cell;GO:0044444//cytoplasmic part;GO:0043226//organelle
Unigene0005881	ORTHOMCL25914	Tex2	XP_009466238.1	212	3e-62	PREDICTED: testis-expressed sequence 2 protein-like [Nipponia nippon]	sp|Q6ZPJ0|TEX2_MOUSE	60.8	5.79e-10	Testis-expressed sequence 2 protein OS=Mus musculus GN=Tex2 PE=1 SV=2	--	--	--	--	--	--	--	--	--	--	-	-	-
Unigene0005883	ORTHOMCL25915	HMCN2	XP_013054083.1	332	1e-103	PREDICTED: hemicentin-2-like, partial [Anser cygnoides domesticus]	sp|Q8NDA2|HMCN2_HUMAN	150	2.28e-41	Hemicentin-2 OS=Homo sapiens GN=HMCN2 PE=2 SV=2	Hs20536571	116	2.50e-30	KOG4475	FOG: Immunoglobin and related proteins	K17341	1.50e-75	250	apla:101789391	hemicentin	-	-	-
Unigene0005892	ORTHOMCL1118	--	KFP15638.1	81.6	5e-17	Signal transducer and activator of transcription 2, partial [Egretta garzetta]	--	--	--	--	--	--	--	--	--	--	--	--	--	--	-	-	-
Unigene0005893	ORTHOMCL25916	Spats2	XP_013026152.1	75.5	2e-11	PREDICTED: spermatogenesis-associated serine-rich protein 2 isoform X1 [Anser cygnoides domesticus]	sp|Q8K1N4|SPAS2_MOUSE	66.2	9.81e-10	Spermatogenesis-associated serine-rich protein 2 OS=Mus musculus GN=Spats2 PE=1 SV=1	--	--	--	--	--	--	--	--	--	--	-	-	-
Unigene0005901	ORTHOMCL25918	GRIK4	XP_010184266.1	236	3e-75	PREDICTED: glutamate receptor ionotropic, kainate 4-like, partial [Mesitornis unicolor]	sp|Q5IS46|GRIK4_PANTR	236	7.70e-73	Glutamate receptor ionotropic, kainate 4 OS=Pan troglodytes GN=GRIK4 PE=2 SV=1	Hs7657144	235	1.93e-73	KOG1052	Glutamate-gated kainate-type ion channel receptor subunit GluR5 and related subunits	K05204	2.13e-73	236	umr:103662300	glutamate receptor, ionotropic kainate 4	-	-	-
Unigene0005906	ORTHOMCL25919	--	XP_009635790.1	62.4	2e-08	PREDICTED: cyclin-Y-like protein 1 [Egretta garzetta]	--	--	--	--	--	--	--	--	--	--	--	--	--	--	-	-	-
Unigene0005937	ORTHOMCL25921	Pde4d	XP_011594146.1	327	5e-159	PREDICTED: cAMP-specific 3',5'-cyclic phosphodiesterase 4C isoform X5 [Aquila chrysaetos canadensis]	sp|Q01063|PDE4D_MOUSE	280	1.38e-144	cAMP-specific 3',5'-cyclic phosphodiesterase 4D OS=Mus musculus GN=Pde4d PE=1 SV=2	Hs22050327	279	5.70e-145	KOG3689	Cyclic nucleotide phosphodiesterase	K13293	4.62e-159	325	phi:102113026	cAMP-specific phosphodiesterase 4 [EC:3.1.4.53]	-	-	-
Unigene0005938	ORTHOMCL25922	pol	XP_010218741.1	222	7e-66	PREDICTED: LOW QUALITY PROTEIN: KRAB-A domain-containing protein 2, partial [Tinamus guttatus]	sp|P04323|POL3_DROME	112	1.22e-28	Retrovirus-related Pol polyprotein from transposon 17.6 OS=Drosophila melanogaster GN=pol PE=3 SV=1	At4g03650	181	7.65e-54	KOG0017	FOG: Transposon-encoded proteins with TYA, reverse transcriptase, integrase domains in various combinations	--	--	--	--	--	-	-	-
Unigene0005942	ORTHOMCL25923	REXO4	XP_013049430.1	810	0.0	PREDICTED: RNA exonuclease 4 [Anser cygnoides domesticus]	sp|Q9GZR2|REXO4_HUMAN	398	5.95e-132	RNA exonuclease 4 OS=Homo sapiens GN=REXO4 PE=1 SV=2	Hs9966857_2	361	1.07e-120	KOG2249	3'-5' exonuclease	K18327	0.0	644	gga:417153	RNA exonuclease 4 [EC:3.1.-.-]	-	-	-
Unigene0005944	ORTHOMCL25924	NSUN5	XP_013044709.1	131	2e-32	PREDICTED: E3 ubiquitin-protein ligase TRIM50 [Anser cygnoides domesticus]	sp|Q96P11|NSUN5_HUMAN	94.7	1.97e-21	Probable 28S rRNA (cytosine-C(5))-methyltransferase OS=Homo sapiens GN=NSUN5 PE=1 SV=2	Hs8922322	94.7	3.06e-22	KOG2360	Proliferation-associated nucleolar protein (NOL1)	K15264	3.65e-32	124	apla:101804506	putative methyltransferase [EC:2.1.1.-]	-	-	-
Unigene0005948	ORTHOMCL25925	--	XP_011508738.1	117	3e-27	PREDICTED: P-selectin glycoprotein ligand 1-like isoform X2 [Homo sapiens]	--	--	--	--	--	--	--	--	--	--	--	--	--	--	-	-	-
Unigene0005959	ORTHOMCL25926	--	KYO28210.1	49.7	8e-06	transcription factor NF-E2 subunit [Alligator mississippiensis]	--	--	--	--	--	--	--	--	--	K09039	1.90e-06	49.7	amj:102561367	nuclear factor erythroid 2	-	-	-
Unigene0005979	ORTHOMCL25927	Zfat	XP_010308124.1	256	3e-81	PREDICTED: zinc finger protein ZFAT, partial [Balearica regulorum gibbericeps]	sp|Q7TS63|ZFAT_MOUSE	238	4.73e-73	Zinc finger protein ZFAT OS=Mus musculus GN=Zfat PE=1 SV=2	Hs22047964	234	1.06e-72	KOG1721	FOG: Zn-finger	--	--	--	--	--	-	GO:0043167//ion binding;GO:0043169//cation binding;GO:0005488//binding	-
Unigene0005983	ORTHOMCL25929	--	XP_013049826.1	84.7	2e-15	PREDICTED: transforming acidic coiled-coil-containing protein 1 [Anser cygnoides domesticus]	--	--	--	--	--	--	--	--	--	--	--	--	--	--	-	-	-
Unigene0005985	ORTHOMCL25930	--	--	--	--	--	--	--	--	--	--	--	--	--	--	--	--	--	--	--	-	-	-
Unigene0005997	ORTHOMCL25931	FANCL	XP_010573150.1	192	2e-59	PREDICTED: E3 ubiquitin-protein ligase FANCL isoform X1 [Haliaeetus leucocephalus]	sp|Q9NW38|FANCL_HUMAN	140	1.52e-40	E3 ubiquitin-protein ligase FANCL OS=Homo sapiens GN=FANCL PE=1 SV=2	Hs8922360	140	4.57e-41	KOG3268	Predicted E3 ubiquitin ligase	K10606	1.97e-56	184	gga:421202	E3 ubiquitin-protein ligase FANCL [EC:2.3.2.27]	GO:0050896//response to stimulus;GO:0036211//protein modification process;GO:0051716//cellular response to stimulus;GO:0090304//nucleic acid metabolic process;GO:0000003//reproduction;GO:0006950//response to stress;GO:0006725//cellular aromatic compound metabolic process;GO:0046483//heterocycle metabolic process;GO:0044238//primary metabolic process;GO:0009987//cellular process;GO:0006259//DNA me…	GO:0044389//ubiquitin-like protein ligase binding;GO:0019899//enzyme binding;GO:0043169//cation binding;GO:0046872//metal ion binding;GO:0005515//protein binding;GO:0046914//transition metal ion binding;GO:0005488//binding;GO:0043167//ion binding	GO:0043234//protein complex;GO:0043233//organelle lumen;GO:0044428//nuclear part;GO:0005623//cell;GO:0043227//membrane-bounded organelle;GO:0044464//cell part;GO:0005622//intracellular;GO:0044422//organelle part;GO:0031981//nuclear lumen;GO:0043226//organelle;GO:0044446//intracellular organelle part;GO:0005634//nucleus;GO:0031974//membrane-enclosed lumen;GO:0044424//intracellular part;GO:0070013/…
Unigene0006001	ORTHOMCL25932	RGS12	XP_010310419.1	225	3e-72	PREDICTED: regulator of G-protein signaling 12-like, partial [Balearica regulorum gibbericeps]	sp|O14924|RGS12_HUMAN	228	1.99e-69	Regulator of G-protein signaling 12 OS=Homo sapiens GN=RGS12 PE=1 SV=1	Hs4506509	228	3.04e-70	KOG3589	G protein signaling regulators	K16449	2.49e-70	233	fpg:101912256	regulator of G-protein signaling	-	-	-
Unigene0006013	ORTHOMCL25933	Osbpl9	XP_012432395.1	65.1	1e-10	PREDICTED: oxysterol-binding protein-related protein 9-like [Taeniopygia guttata]	sp|A2A8Z1|OSBL9_MOUSE	62.0	3.17e-10	Oxysterol-binding protein-related protein 9 OS=Mus musculus GN=Osbpl9 PE=1 SV=1	Hs20070331	60.8	1.15e-10	KOG2210	Oxysterol-binding protein	--	--	--	--	--	-	-	-
Unigene0006019	ORTHOMCL25934	PNPLA4	EOB01923.1	247	3e-80	Patatin-like phospholipase domain-containing protein 4, partial [Anas platyrhynchos]	sp|P41247|PLPL4_HUMAN	197	5.48e-62	Patatin-like phospholipase domain-containing protein 4 OS=Homo sapiens GN=PNPLA4 PE=2 SV=3	Hs14762786	197	8.51e-63	KOG3773	Adiponutrin and related vesicular transport proteins; predicted alpha/beta hydrolase	K11157	2.96e-90	226	clv:102092592	patatin-like phospholipase domain-containing protein 4 [EC:3.1.1.-]	-	-	-
Unigene0006021	ORTHOMCL25935	CENPU	XP_013035274.1	93.2	1e-20	PREDICTED: centromere protein U [Anser cygnoides domesticus]	sp|Q2Z1W2|CENPU_CHICK	68.6	5.42e-13	Centromere protein U OS=Gallus gallus GN=CENPU PE=1 SV=1	--	--	--	--	--	K11513	1.01e-17	83.6	apla:101789695	centromere protein U	-	-	-
Unigene0006025	ORTHOMCL4463	--	XP_013055972.1	81.6	4e-15	PREDICTED: protein FAM214B isoform X2 [Anser cygnoides domesticus]	--	--	--	--	--	--	--	--	--	--	--	--	--	--	-	-	-
Unigene0006042	ORTHOMCL25936	--	KFW80123.1	73.2	1e-11	Unconventional myosin-X, partial [Manacus vitellinus]	--	--	--	--	--	--	--	--	--	K18026	1.58e-09	64.3	fab:101807816	tyrosine-protein phosphatase non-receptor type 2 [EC:3.1.3.48]	-	-	-
Unigene0006065	ORTHOMCL4477	--	XP_010160950.1	62.0	2e-08	PREDICTED: uncharacterized protein LOC104520842 [Antrostomus carolinensis]	--	--	--	--	--	--	--	--	--	--	--	--	--	--	-	-	-
Unigene0006098	ORTHOMCL25938	Dffb	XP_013054030.1	236	1e-77	PREDICTED: DNA fragmentation factor subunit beta [Anser cygnoides domesticus]	sp|Q99N34|DFFB_RAT	159	4.74e-48	DNA fragmentation factor subunit beta OS=Rattus norvegicus GN=Dffb PE=1 SV=1	--	--	--	--	--	K02311	4.27e-76	231	apla:101791331	DNA fragmentation factor, 40 kD, beta subunit [EC:3.-.-.-]	-	-	-
Unigene0006105	ORTHOMCL25939	--	XP_005025674.2	134	2e-37	PREDICTED: protein shisa-5 [Anas platyrhynchos]	--	--	--	--	--	--	--	--	--	K10135	3.37e-38	134	apla:101795611	scotin	-	-	-
Unigene0006110	ORTHOMCL25940	--	--	--	--	--	--	--	--	--	--	--	--	--	--	K05635	1.19e-15	77.4	apla:101793262	laminin, gamma 1	-	-	-
Unigene0006133	ORTHOMCL25943	Trim41	XP_012965156.1	211	4e-67	PREDICTED: butyrophilin subfamily 1 member A1-like isoform X1 [Anas platyrhynchos]	sp|Q5NCC3|TRI41_MOUSE	85.1	8.03e-19	E3 ubiquitin-protein ligase TRIM41 OS=Mus musculus GN=Trim41 PE=3 SV=1	Hs20127664	83.6	3.77e-19	KOG2177	Predicted E3 ubiquitin ligase	K06712	4.24e-45	157	apla:101797562	butyrophilin	-	-	-
Unigene0006137	ORTHOMCL25944	--	AAR28760.1	87.0	7e-20	DNA-dependent protein kinase catalytic subunit, partial [Gallus gallus]	--	--	--	--	--	--	--	--	--	K18026	8.12e-15	75.5	fab:101807816	tyrosine-protein phosphatase non-receptor type 2 [EC:3.1.3.48]	-	-	-
Unigene0006161	ORTHOMCL25945	Hsd17b6	EOA96881.1	199	3e-62	Retinol dehydrogenase 7, partial [Anas platyrhynchos]	sp|O54753|H17B6_RAT	124	2.28e-34	17-beta-hydroxysteroid dehydrogenase type 6 OS=Rattus norvegicus GN=Hsd17b6 PE=1 SV=2	HsM4506571	117	3.39e-32	KOG1610	Corticosteroid 11-beta-dehydrogenase and related short chain-type dehydrogenases	K11154	4.73e-57	185	phi:102113964	retinol dehydrogenase 16 [EC:1.1.1.-]	-	-	-
Unigene0006163	ORTHOMCL25946	Sez6l	XP_009980058.1	255	9e-86	PREDICTED: seizure 6-like protein, partial [Tauraco erythrolophus]	sp|Q6P1D5|SE6L1_MOUSE	254	1.18e-79	Seizure 6-like protein OS=Mus musculus GN=Sez6l PE=2 SV=1	7298598	64.3	1.25e-12	KOG4297	C-type lectin	--	--	--	--	--	GO:0044707//single-multicellular organism process;GO:0023051//regulation of signaling;GO:0010646//regulation of cell communication;GO:0050794//regulation of cellular process;GO:0007420//brain development;GO:0021695//cerebellar cortex development;GO:0048583//regulation of response to stimulus;GO:0044699//single-organism process;GO:0009966//regulation of signal transduction;GO:1902531//regulation o…	-	GO:0005623//cell;GO:0016020//membrane;GO:0031224//intrinsic component of membrane;GO:0044297//cell body;GO:0044425//membrane part;GO:0044464//cell part
Unigene0006166	ORTHOMCL25947	--	XP_010706180.1	597	0.0	PREDICTED: dystonin-like [Meleagris gallopavo]	--	--	--	--	--	--	--	--	--	--	--	--	--	--	-	-	-
Unigene0006177	ORTHOMCL25948	ACTG1	AIL92618.1	363	2e-127	beta-actin, partial [Petromyzon marinus]	sp|P63256|ACTG_ANSAN	362	2.79e-126	Actin, cytoplasmic 2 OS=Anser anser anser GN=ACTG1 PE=2 SV=1	Hs4501887	362	4.52e-127	KOG0676	Actin and related proteins	K05692	1.19e-127	363	apla:101799398	actin beta/gamma 1	GO:0007409//axonogenesis;GO:0002757//immune response-activating signal transduction;GO:1902589//single-organism organelle organization;GO:0048518//positive regulation of biological process;GO:0006996//organelle organization;GO:0061564//axon development;GO:0009653//anatomical structure morphogenesis;GO:0042592//homeostatic process;GO:0001894//tissue homeostasis;GO:0055001//muscle cell development;…	GO:0005488//binding;GO:1901363//heterocyclic compound binding;GO:0036094//small molecule binding;GO:0097367//carbohydrate derivative binding;GO:0005515//protein binding;GO:0032549//ribonucleoside binding;GO:0005198//structural molecule activity;GO:0032550//purine ribonucleoside binding;GO:0001882//nucleoside binding;GO:0001883//purine nucleoside binding;GO:0097159//organic cyclic compound binding	GO:0031982//vesicle;GO:0005576//extracellular region;GO:0015629//actin cytoskeleton;GO:0044464//cell part;GO:0005622//intracellular;GO:0044446//intracellular organelle part;GO:0005737//cytoplasm;GO:0005623//cell;GO:0044444//cytoplasmic part;GO:0043229//intracellular organelle;GO:0043226//organelle;GO:0044424//intracellular part;GO:0043228//non-membrane-bounded organelle;GO:0044430//cytoskeletal p…
Unigene0006181	ORTHOMCL25949	ndhK	XP_009980506.1	120	4e-33	PREDICTED: NADH dehydrogenase [ubiquinone] iron-sulfur protein 7, mitochondrial, partial [Tauraco erythrolophus]	sp|P0C343|NDHK_ORYSJ	218	2.77e-72	NAD(P)H-quinone oxidoreductase subunit K, chloroplastic OS=Oryza sativa subsp. japonica GN=ndhK PE=3 SV=2	AtCh027	205	5.79e-68	KOG1687	NADH-ubiquinone oxidoreductase, NUFS7/PSST/20 kDa subunit	K03940	1.40e-33	120	pss:102459001	NADH dehydrogenase (ubiquinone) Fe-S protein 7 [EC:1.6.5.3 1.6.99.3]	-	-	-
Unigene0006184	ORTHOMCL25950	C5orf42	XP_019329188.1	211	7e-62	PREDICTED: protein JBTS17 [Aptenodytes forsteri]	sp|Q9H799|CE042_HUMAN	121	6.35e-32	Uncharacterized protein C5orf42 OS=Homo sapiens GN=C5orf42 PE=1 SV=4	--	--	--	--	--	--	--	--	--	--	-	-	-
Unigene0006199	ORTHOMCL25951	LEMD3	EMP26393.1	303	4e-95	Inner nuclear membrane protein Man1 [Chelonia mydas]	sp|Q9Y2U8|MAN1_HUMAN	300	8.31e-88	Inner nuclear membrane protein Man1 OS=Homo sapiens GN=LEMD3 PE=1 SV=2	Hs7706607_2	295	3.14e-95	KOG0147	Transcriptional coactivator CAPER (RRM superfamily)	K19410	8.08e-94	303	amj:102562946	inner nuclear membrane protein Man1	GO:0070848//response to growth factor;GO:0050794//regulation of cellular process;GO:0019222//regulation of metabolic process;GO:0007517//muscle organ development;GO:0030509//BMP signaling pathway;GO:0048731//system development;GO:0044707//single-multicellular organism process;GO:0044699//single-organism process;GO:0051171//regulation of nitrogen compound metabolic process;GO:0007167//enzyme linke…	GO:0003676//nucleic acid binding;GO:1901363//heterocyclic compound binding;GO:0005488//binding;GO:0097159//organic cyclic compound binding	GO:0031965//nuclear membrane;GO:0016020//membrane;GO:0005635//nuclear envelope;GO:0044453//nuclear membrane part;GO:0044422//organelle part;GO:0043226//organelle;GO:0005623//cell;GO:0044425//membrane part;GO:0005634//nucleus;GO:0044428//nuclear part;GO:0031967//organelle envelope;GO:0044464//cell part;GO:0031224//intrinsic component of membrane;GO:0005622//intracellular;GO:0031300//intrinsic comp…
Unigene0006201	ORTHOMCL25952	--	KFP61952.1	50.8	8e-07	hypothetical protein N322_08356, partial [Cariama cristata]	--	--	--	--	--	--	--	--	--	--	--	--	--	--	-	-	-
Unigene0006207	ORTHOMCL25953	fgfr3	ACY66662.1	110	4e-30	fibroblast growth factor receptor 3-IIIb, partial [Gallus gallus]	sp|O42127|FGFR3_XENLA	75.1	1.38e-15	Fibroblast growth factor receptor 3 OS=Xenopus laevis GN=fgfr3 PE=2 SV=1	Hs13186263	50.4	8.08e-08	KOG0200	Fibroblast/platelet-derived growth factor receptor and related receptor tyrosine kinases	K05094	2.84e-29	116	pss:102444715	fibroblast growth factor receptor 3 [EC:2.7.10.1]	GO:0050896//response to stimulus;GO:0051246//regulation of protein metabolic process;GO:0048812//neuron projection morphogenesis;GO:0021782//glial cell development;GO:0007167//enzyme linked receptor protein signaling pathway;GO:0010562//positive regulation of phosphorus metabolic process;GO:0043550//regulation of lipid kinase activity;GO:0007049//cell cycle;GO:0048869//cellular developmental proc…	GO:0004872//receptor activity;GO:0005515//protein binding;GO:0003824//catalytic activity;GO:0097159//organic cyclic compound binding;GO:0001883//purine nucleoside binding;GO:0032550//purine ribonucleoside binding;GO:0038023//signaling receptor activity;GO:1901363//heterocyclic compound binding;GO:0097367//carbohydrate derivative binding;GO:0060089//molecular transducer activity;GO:0036094//small …	GO:0005623//cell;GO:0044464//cell part;GO:0043231//intracellular membrane-bounded organelle;GO:0044425//membrane part;GO:0000323//lytic vacuole;GO:0005622//intracellular;GO:0005737//cytoplasm;GO:0043227//membrane-bounded organelle;GO:0043226//organelle;GO:0005773//vacuole;GO:0044424//intracellular part;GO:0044444//cytoplasmic part;GO:0016021//integral component of membrane;GO:0005886//plasma memb…
Unigene0006220	ORTHOMCL25955	DAPK3	XP_010145953.1	254	8e-82	PREDICTED: death-associated protein kinase 2 isoform X1 [Eurypyga helias]	sp|O43293|DAPK3_HUMAN	105	1.23e-26	Death-associated protein kinase 3 OS=Homo sapiens GN=DAPK3 PE=1 SV=1	Hs4557511	105	1.91e-27	KOG0032	Ca2+/calmodulin-dependent protein kinase, EF-Hand protein superfamily	K08803	5.65e-81	250	apla:101802579	death-associated protein kinase [EC:2.7.11.1]	GO:0044267//cellular protein metabolic process;GO:0019538//protein metabolic process;GO:0036211//protein modification process;GO:0044237//cellular metabolic process;GO:0006464//cellular protein modification process;GO:0043170//macromolecule metabolic process;GO:0044260//cellular macromolecule metabolic process;GO:0009987//cellular process;GO:0008152//metabolic process;GO:0044238//primary metaboli…	GO:0004672//protein kinase activity;GO:0003824//catalytic activity;GO:0016740//transferase activity;GO:0097159//organic cyclic compound binding;GO:0005488//binding;GO:0001883//purine nucleoside binding;GO:0001882//nucleoside binding;GO:0016773//phosphotransferase activity, alcohol group as acceptor;GO:1901363//heterocyclic compound binding;GO:0097367//carbohydrate derivative binding;GO:0016772//t…	-
Unigene0006232	ORTHOMCL25956	SOST	XP_013056364.1	292	4e-99	PREDICTED: sclerostin [Anser cygnoides domesticus]	sp|Q9BQB4|SOST_HUMAN	195	2.02e-62	Sclerostin OS=Homo sapiens GN=SOST PE=1 SV=1	Hs4758208	59.3	8.89e-11	KOG1716	Dual specificity phosphatase	K16834	2.70e-98	288	apla:101804474	sclerostin	-	-	-
Unigene0006242	ORTHOMCL25957	--	XP_013807930.1	51.6	2e-06	PREDICTED: RNA-directed DNA polymerase from mobile element jockey-like, partial [Apteryx australis mantelli]	--	--	--	--	--	--	--	--	--	K00972	4.48e-06	49.3	clv:102083611	UDP-N-acetylglucosamine/UDP-N-acetylgalactosamine diphosphorylase [EC:2.7.7.23 2.7.7.83]	-	-	-
Unigene0006246	ORTHOMCL25958	RDM1	XP_013053632.1	516	0.0	PREDICTED: RAD52 motif-containing protein 1-like isoform X4 [Anser cygnoides domesticus]	sp|Q8JFQ4|RDM1_CHICK	492	3.99e-174	RAD52 motif-containing protein 1 OS=Gallus gallus GN=RDM1 PE=1 SV=1	--	--	--	--	--	K10874	1.05e-178	505	apla:101793298	RAD52 motif-containing protein 1	GO:0006139//nucleobase-containing compound metabolic process;GO:0034641//cellular nitrogen compound metabolic process;GO:0044237//cellular metabolic process;GO:0006807//nitrogen compound metabolic process;GO:0044238//primary metabolic process;GO:0006259//DNA metabolic process;GO:0009987//cellular process;GO:0044260//cellular macromolecule metabolic process;GO:0090304//nucleic acid metabolic proce…	GO:0003676//nucleic acid binding;GO:1901363//heterocyclic compound binding;GO:0097159//organic cyclic compound binding;GO:0005488//binding	GO:0043226//organelle;GO:0031981//nuclear lumen;GO:0043229//intracellular organelle;GO:0043233//organelle lumen;GO:0044464//cell part;GO:0043227//membrane-bounded organelle;GO:0070013//intracellular organelle lumen;GO:0044422//organelle part;GO:0044446//intracellular organelle part;GO:0005622//intracellular;GO:0005623//cell;GO:0005634//nucleus;GO:0043231//intracellular membrane-bounded organelle;…
Unigene0006249	ORTHOMCL25959	--	XP_013048236.1	172	3e-49	PREDICTED: lamin-L(III)-like isoform X3 [Anser cygnoides domesticus]	sp|P10999|LAML3_XENLA	55.1	1.14e-07	Lamin-L(III) OS=Xenopus laevis PE=2 SV=2	--	--	--	--	--	K07611	2.66e-36	139	phi:102101024	lamin B	-	-	-
Unigene0006266	ORTHOMCL25960	Net1	XP_010579336.1	172	2e-49	PREDICTED: neuroepithelial cell-transforming gene 1 protein isoform X1 [Haliaeetus leucocephalus]	sp|Q9Z206|ARHG8_MOUSE	89.4	1.38e-20	Neuroepithelial cell-transforming gene 1 protein OS=Mus musculus GN=Net1 PE=1 SV=2	--	--	--	--	--	--	--	--	--	--	GO:0044763//single-organism cellular process;GO:0050794//regulation of cellular process;GO:0044699//single-organism process;GO:0065007//biological regulation;GO:0050789//regulation of biological process;GO:0009987//cellular process	-	-
Unigene0006273	ORTHOMCL4570	--	XP_005427676.1	57.0	3e-08	PREDICTED: solute carrier family 35 member E4, partial [Geospiza fortis]	--	--	--	--	--	--	--	--	--	K15286	5.93e-09	57.0	gfr:102044032	solute carrier family 35, member E4	-	-	-
Unigene0006289	ORTHOMCL25962	--	XP_013057365.1	158	2e-43	PREDICTED: CUGBP Elav-like family member 5 isoform X1 [Anser cygnoides domesticus]	--	--	--	--	--	--	--	--	--	K13207	2.55e-08	58.9	phi:102103153	CUG-BP- and ETR3-like factor	-	-	-
Unigene0006296	ORTHOMCL25964	MED12L	XP_005023715.2	337	4e-104	PREDICTED: mediator of RNA polymerase II transcription subunit 12-like protein [Anas platyrhynchos]	sp|Q86YW9|MD12L_HUMAN	181	3.09e-51	Mediator of RNA polymerase II transcription subunit 12-like protein OS=Homo sapiens GN=MED12L PE=1 SV=2	Hs17443156	180	1.14e-51	KOG3598	Thyroid hormone receptor-associated protein complex, subunit TRAP230	K15162	8.30e-105	337	apla:101802056	mediator of RNA polymerase II transcription subunit 12	GO:0034641//cellular nitrogen compound metabolic process;GO:0090304//nucleic acid metabolic process;GO:0006725//cellular aromatic compound metabolic process;GO:0034654//nucleobase-containing compound biosynthetic process;GO:0044260//cellular macromolecule metabolic process;GO:0006807//nitrogen compound metabolic process;GO:0009987//cellular process;GO:0044237//cellular metabolic process;GO:001607…	GO:0005488//binding;GO:0005515//protein binding	GO:0043234//protein complex;GO:0032991//macromolecular complex
Unigene0006305	ORTHOMCL25965	--	XP_013041521.1	85.5	2e-19	PREDICTED: pituitary tumor-transforming gene 1 protein-interacting protein-like [Anser cygnoides domesticus]	--	--	--	--	--	--	--	--	--	--	--	--	--	--	-	-	-
Unigene0006309	ORTHOMCL25966	TIAM2	XP_009910195.1	340	4e-111	PREDICTED: T-lymphoma invasion and metastasis-inducing protein 2-like, partial [Haliaeetus albicilla]	sp|Q8IVF5|TIAM2_HUMAN	246	6.81e-75	T-lymphoma invasion and metastasis-inducing protein 2 OS=Homo sapiens GN=TIAM2 PE=2 SV=4	Hs4507501	131	2.30e-35	KOG3519	Invasion-inducing protein TIAM1/CDC24 and related RhoGEF GTPases	K16847	2.40e-108	343	apla:101791458	T-lymphoma invasion and metastasis-inducing protein 2	GO:0065007//biological regulation;GO:0009987//cellular process;GO:0051716//cellular response to stimulus;GO:0050790//regulation of catalytic activity;GO:0019222//regulation of metabolic process;GO:0044763//single-organism cellular process;GO:0007264//small GTPase mediated signal transduction;GO:0044699//single-organism process;GO:0007154//cell communication;GO:0051336//regulation of hydrolase act…	GO:0005085//guanyl-nucleotide exchange factor activity;GO:0098772//molecular function regulator;GO:0005088//Ras guanyl-nucleotide exchange factor activity	-
Unigene0006313	ORTHOMCL25967	PAX3	XP_013037044.1	241	3e-79	PREDICTED: paired box protein Pax-3 [Anser cygnoides domesticus]	sp|P23760|PAX3_HUMAN	236	2.71e-76	Paired box protein Pax-3 OS=Homo sapiens GN=PAX3 PE=1 SV=2	Hs4505619	130	3.24e-36	KOG0849	Transcription factor PRD and related proteins, contain PAX and HOX domains	K09381	3.72e-79	241	apla:101797445	paired box protein 3/7	-	-	-
Unigene0006328	ORTHOMCL25968	ZNF438	XP_013047184.1	246	7e-76	PREDICTED: zinc finger protein 438 [Anser cygnoides domesticus]	sp|Q5RC05|ZN438_PONAB	55.8	6.48e-09	Zinc finger protein 438 OS=Pongo abelii GN=ZNF438 PE=2 SV=1	--	--	--	--	--	--	--	--	--	--	GO:0044249//cellular biosynthetic process;GO:0008152//metabolic process;GO:0071704//organic substance metabolic process;GO:0010467//gene expression;GO:0044271//cellular nitrogen compound biosynthetic process;GO:0018130//heterocycle biosynthetic process;GO:0019438//aromatic compound biosynthetic process;GO:0090304//nucleic acid metabolic process;GO:0097659//nucleic acid-templated transcription;GO:…	GO:0005488//binding;GO:0043169//cation binding;GO:0043167//ion binding;GO:0001071//nucleic acid binding transcription factor activity	GO:0043227//membrane-bounded organelle;GO:0005622//intracellular;GO:0044464//cell part;GO:0043231//intracellular membrane-bounded organelle;GO:0044424//intracellular part;GO:0043226//organelle;GO:0043229//intracellular organelle;GO:0005623//cell
Unigene0006331	ORTHOMCL25969	ZNF22	XP_009703243.1	149	2e-43	PREDICTED: zinc finger protein 22-like, partial [Cariama cristata]	sp|Q5R4X5|ZNF22_PONAB	112	7.06e-29	Zinc finger protein 22 OS=Pongo abelii GN=ZNF22 PE=2 SV=1	Hs20472496	112	1.10e-29	KOG1721	FOG: Zn-finger	K09228	8.29e-39	144	apla:101792726	KRAB domain-containing zinc finger protein	-	-	-
Unigene0006332	ORTHOMCL25970	PDE8B	XP_009971676.1	390	6e-133	PREDICTED: high affinity cAMP-specific and IBMX-insensitive 3',5'-cyclic phosphodiesterase 8A-like, partial [Tyto alba]	sp|O95263|PDE8B_HUMAN	205	2.02e-59	High affinity cAMP-specific and IBMX-insensitive 3',5'-cyclic phosphodiesterase 8B OS=Homo sapiens GN=PDE8B PE=1 SV=2	Hs22057512	176	1.42e-51	KOG1229	3'5'-cyclic nucleotide phosphodiesterases	K18437	1.49e-129	392	apla:101793360	high affinity cAMP-specific and IBMX-insensitive 3',5'-cyclic phosphodiesterase 8 [EC:3.1.4.53]	-	-	-
Unigene0006340	ORTHOMCL25971	NHS	EOB05303.1	417	2e-132	Nance-Horan syndrome protein, partial [Anas platyrhynchos]	sp|Q6T4R5|NHS_HUMAN	315	2.40e-96	Nance-Horan syndrome protein OS=Homo sapiens GN=NHS PE=1 SV=2	--	--	--	--	--	--	--	--	--	--	-	-	-
Unigene0006342	ORTHOMCL25973	POC1B	XP_013038076.1	895	0.0	PREDICTED: POC1 centriolar protein homolog B isoform X1 [Anser cygnoides domesticus]	sp|Q8TC44|POC1B_HUMAN	613	0.0	POC1 centriolar protein homolog B OS=Homo sapiens GN=POC1B PE=1 SV=1	Hs16554627	149	1.64e-40	KOG0266	WD40 repeat-containing protein	K16482	0.0	877	gga:417889	centriolar protein POC1	GO:0032989//cellular component morphogenesis;GO:0009987//cellular process;GO:0044763//single-organism cellular process;GO:0009653//anatomical structure morphogenesis;GO:0010927//cellular component assembly involved in morphogenesis;GO:0016043//cellular component organization;GO:0032502//developmental process;GO:0048646//anatomical structure formation involved in morphogenesis;GO:0044767//single-o…	-	GO:0005623//cell;GO:0044446//intracellular organelle part;GO:0044424//intracellular part;GO:0005815//microtubule organizing center;GO:0005622//intracellular;GO:0043229//intracellular organelle;GO:0044422//organelle part;GO:0044430//cytoskeletal part;GO:0044464//cell part;GO:0015630//microtubule cytoskeleton;GO:0043226//organelle;GO:0005813//centrosome;GO:0043228//non-membrane-bounded organelle;GO…
Unigene0006343	ORTHOMCL25974	--	XP_013047972.1	195	2e-56	PREDICTED: sialoadhesin, partial [Anser cygnoides domesticus]	--	--	--	--	--	--	--	--	--	--	--	--	--	--	-	-	-
Unigene0006348	ORTHOMCL25975	--	KQK77652.1	72.0	4e-13	pol [Amazona aestiva]	--	--	--	--	--	--	--	--	--	--	--	--	--	--	-	-	-
Unigene0006365	ORTHOMCL25976	PTPN3	XP_017943371.1	79.7	1e-17	PREDICTED: tyrosine-protein phosphatase non-receptor type 3 [Manacus vitellinus]	sp|P26045|PTN3_HUMAN	70.9	6.07e-14	Tyrosine-protein phosphatase non-receptor type 3 OS=Homo sapiens GN=PTPN3 PE=1 SV=2	Hs18104986	70.9	9.33e-15	KOG0792	Protein tyrosine phosphatase PTPMEG, contains FERM domain	K18027	1.01e-16	80.9	apla:101790817	tyrosine-protein phosphatase non-receptor type 3 [EC:3.1.3.48]	GO:0036211//protein modification process;GO:0071704//organic substance metabolic process;GO:0043412//macromolecule modification;GO:0009987//cellular process;GO:0006793//phosphorus metabolic process;GO:0006464//cellular protein modification process;GO:0006470//protein dephosphorylation;GO:0043170//macromolecule metabolic process;GO:0044237//cellular metabolic process;GO:0044267//cellular protein m…	GO:0003824//catalytic activity;GO:0004721//phosphoprotein phosphatase activity;GO:0016787//hydrolase activity;GO:0005515//protein binding;GO:0016788//hydrolase activity, acting on ester bonds;GO:0042578//phosphoric ester hydrolase activity;GO:0016791//phosphatase activity;GO:0005488//binding	GO:0005623//cell;GO:0043229//intracellular organelle;GO:0043228//non-membrane-bounded organelle;GO:0043232//intracellular non-membrane-bounded organelle;GO:0005622//intracellular;GO:0044464//cell part;GO:0043226//organelle;GO:0044424//intracellular part
Unigene0006370	ORTHOMCL25977	POMT2	XP_014797111.1	115	3e-41	PREDICTED: protein O-mannosyl-transferase 2, partial [Calidris pugnax]	sp|Q9UKY4|POMT2_HUMAN	108	6.46e-38	Protein O-mannosyl-transferase 2 OS=Homo sapiens GN=POMT2 PE=1 SV=2	Hs7019495	108	1.03e-38	KOG3359	Dolichyl-phosphate-mannose:protein O-mannosyl transferase	K00728	2.31e-41	113	gga:423373	dolichyl-phosphate-mannose-protein mannosyltransferase [EC:2.4.1.109]	GO:0044249//cellular biosynthetic process;GO:0044723//single-organism carbohydrate metabolic process;GO:1901576//organic substance biosynthetic process;GO:0044763//single-organism cellular process;GO:0009059//macromolecule biosynthetic process;GO:0044699//single-organism process;GO:0044238//primary metabolic process;GO:0036211//protein modification process;GO:0009058//biosynthetic process;GO:0070…	-	-
Unigene0006376	ORTHOMCL25978	SRCIN1	XP_018781370.1	75.5	9e-17	PREDICTED: SRC kinase signaling inhibitor 1-like [Serinus canaria]	sp|Q9C0H9|SRCN1_HUMAN	57.8	1.07e-09	SRC kinase signaling inhibitor 1 OS=Homo sapiens GN=SRCIN1 PE=1 SV=3	--	--	--	--	--	--	--	--	--	--	-	-	-
Unigene0006385	ORTHOMCL25979	NT5C2	XP_015488627.1	462	1e-142	PREDICTED: cytosolic purine 5'-nucleotidase isoform X1 [Parus major]	sp|Q5ZIZ4|5NTC_CHICK	445	3.88e-138	Cytosolic purine 5'-nucleotidase OS=Gallus gallus GN=NT5C2 PE=2 SV=1	Hs6912598	420	4.68e-130	KOG2469	IMP-GMP specific 5'-nucleotidase	K01081	1.43e-140	456	ccw:104695491	5'-nucleotidase [EC:3.1.3.5]	GO:0044237//cellular metabolic process;GO:0009987//cellular process;GO:0006796//phosphate-containing compound metabolic process;GO:0006793//phosphorus metabolic process;GO:0008152//metabolic process	GO:0043169//cation binding;GO:0043167//ion binding;GO:0005488//binding	-
Unigene0006400	ORTHOMCL25980	--	XP_012956542.1	149	2e-40	PREDICTED: transforming acidic coiled-coil-containing protein 2 isoform X6 [Anas platyrhynchos]	--	--	--	--	--	--	--	--	--	K14282	4.68e-40	146	apla:101795782	transforming acidic coiled-coil-containing protein 2	-	-	-
Unigene0006415	ORTHOMCL25982	CNTRL	XP_013044136.1	313	1e-96	PREDICTED: centriolin [Anser cygnoides domesticus]	sp|Q7Z7A1|CNTRL_HUMAN	229	7.11e-69	Centriolin OS=Homo sapiens GN=CNTRL PE=1 SV=2	--	--	--	--	--	K16770	1.72e-96	311	apla:101793183	centriolin	GO:0044763//single-organism cellular process;GO:0009987//cellular process;GO:0044699//single-organism process	-	-
Unigene0006450	ORTHOMCL25985	--	XP_009467484.1	61.6	6e-08	PREDICTED: LOW QUALITY PROTEIN: chromodomain-helicase-DNA-binding protein 1-like, partial [Nipponia nippon]	--	--	--	--	--	--	--	--	--	--	--	--	--	--	-	-	-
Unigene0006459	ORTHOMCL25987	ACSL1	XP_017936578.1	266	3e-86	PREDICTED: long-chain-fatty-acid--CoA ligase 6 isoform X4 [Manacus vitellinus]	sp|Q9JID6|ACSL1_CAVPO	234	8.33e-74	Long-chain-fatty-acid--CoA ligase 1 OS=Cavia porcellus GN=ACSL1 PE=2 SV=1	Hs11276083	234	3.01e-74	KOG1256	Long-chain acyl-CoA synthetases (AMP-forming)	K01897	2.90e-85	265	fpg:101912585	long-chain acyl-CoA synthetase [EC:6.2.1.3]	-	-	-
Unigene0006460	ORTHOMCL25988	Asb12	XP_013054463.1	343	2e-117	PREDICTED: ankyrin repeat and SOCS box protein 12 [Anser cygnoides domesticus]	sp|Q9D738|ASB12_MOUSE	234	1.04e-75	Ankyrin repeat and SOCS box protein 12 OS=Mus musculus GN=Asb12 PE=2 SV=1	Hs18390335	233	5.07e-76	KOG0504	FOG: Ankyrin repeat	K10334	4.55e-107	315	apla:101791994	ankyrin repeat and SOCS box protein 12	GO:0050896//response to stimulus;GO:0007154//cell communication;GO:0050789//regulation of biological process;GO:0044700//single organism signaling;GO:0044763//single-organism cellular process;GO:0007165//signal transduction;GO:0023052//signaling;GO:0065007//biological regulation;GO:0050794//regulation of cellular process;GO:0051716//cellular response to stimulus;GO:0044699//single-organism proces…	-	-
Unigene0006461	ORTHOMCL25989	--	XP_013028499.1	226	3e-65	PREDICTED: LOW QUALITY PROTEIN: uncharacterized protein KIAA1551 homolog [Anser cygnoides domesticus]	--	--	--	--	--	--	--	--	--	--	--	--	--	--	-	-	-
Unigene0006464	ORTHOMCL25990	--	XP_009462705.1	80.5	4e-15	PREDICTED: SH2 domain-containing protein 2A [Nipponia nippon]	--	--	--	--	--	--	--	--	--	K08273	1.33e-15	79.0	fpg:101920648	SH2 domain protein 2A	-	-	-
Unigene0006475	ORTHOMCL25991	--	XP_013049731.1	145	3e-39	PREDICTED: kelch-like protein 17 isoform X5 [Anser cygnoides domesticus]	--	--	--	--	--	--	--	--	--	--	--	--	--	--	-	-	-
Unigene0006482	ORTHOMCL25992	SYT16	EOA94059.1	300	1e-100	Synaptotagmin-16, partial [Anas platyrhynchos]	sp|Q17RD7|SYT16_HUMAN	277	2.79e-90	Synaptotagmin-16 OS=Homo sapiens GN=SYT16 PE=1 SV=2	Hs20543310	277	1.40e-89	KOG1028	Ca2+-dependent phospholipid-binding protein Synaptotagmin, required for synaptic vesicle and secretory granule exocytosis	K19328	3.29e-99	301	apla:101792545	synaptotagmin-14/16	-	-	-
Unigene0006488	ORTHOMCL25993	Mpp3	KQK79083.1	73.2	3e-13	MAGUK p55 subfamily member 3 [Amazona aestiva]	sp|O88954|MPP3_RAT	56.2	1.06e-08	MAGUK p55 subfamily member 3 OS=Rattus norvegicus GN=Mpp3 PE=1 SV=3	Hs21536464	50.4	1.96e-07	KOG0609	Calcium/calmodulin-dependent serine protein kinase/membrane-associated guanylate kinase	--	--	--	--	--	-	-	-
Unigene0006489	ORTHOMCL25994	--	XP_012953972.1	73.6	1e-11	PREDICTED: LOW QUALITY PROTEIN: centrosomal protein of 131 kDa, partial [Anas platyrhynchos]	--	--	--	--	--	--	--	--	--	K16540	7.78e-17	87.0	apla:101792636	5-azacytidine-induced protein 1	-	-	-
Unigene0006502	ORTHOMCL25995	Hist2h2ac	XP_013057456.1	251	6e-85	PREDICTED: histone H2A type 2-C-like [Anser cygnoides domesticus]	sp|Q64523|H2A2C_MOUSE	244	1.30e-83	Histone H2A type 2-C OS=Mus musculus GN=Hist2h2ac PE=1 SV=3	Hs16158282	244	2.03e-84	KOG1756	Histone 2A	K11251	5.26e-85	249	fpg:101924665	histone H2A	-	-	-
Unigene0006511	ORTHOMCL25996	PRDM15	XP_010146029.1	285	6e-94	PREDICTED: PR domain zinc finger protein 15-like, partial [Eurypyga helias]	sp|P57071|PRD15_HUMAN	167	1.25e-47	PR domain zinc finger protein 15 OS=Homo sapiens GN=PRDM15 PE=2 SV=4	Hs9910504	95.1	5.36e-23	KOG1721	FOG: Zn-finger	--	--	--	--	--	-	GO:0005488//binding;GO:0043169//cation binding;GO:0043167//ion binding	-
Unigene0006512	ORTHOMCL25997	--	BAV83032.1	57.8	7e-06	connectin b, partial [Danio rerio]	--	--	--	--	--	--	--	--	--	--	--	--	--	--	-	-	-
Unigene0006514	ORTHOMCL25998	pro-pol	XP_017695613.1	81.3	4e-31	PREDICTED: protein NYNRIN-like [Lepidothrix coronata]	sp|Q9TTC1|POL_KORV	46.6	6.82e-06	Pro-Pol polyprotein OS=Koala retrovirus GN=pro-pol PE=3 SV=1	--	--	--	--	--	K08665	7.36e-09	57.0	cmy:102934816	hepsin [EC:3.4.21.106]	-	-	-
Unigene0006517	ORTHOMCL25999	--	EHH64134.1	62.8	7e-10	Histone acetyltransferase MYST3 [Macaca fascicularis]	--	--	--	--	--	--	--	--	--	--	--	--	--	--	-	-	-
Unigene0006520	ORTHOMCL26000	Pol	XP_009555356.1	77.0	5e-14	PREDICTED: dual specificity protein phosphatase 12 [Cuculus canorus]	sp|P10400|POL1_MOUSE	61.2	3.46e-11	Retrovirus-related Pol polyprotein (Fragment) OS=Mus musculus GN=Pol PE=2 SV=1	--	--	--	--	--	--	--	--	--	--	-	-	-
Unigene0006523	ORTHOMCL26001	--	AAR28760.1	77.0	2e-16	DNA-dependent protein kinase catalytic subunit, partial [Gallus gallus]	--	--	--	--	--	--	--	--	--	K18026	3.22e-07	52.0	fab:101807816	tyrosine-protein phosphatase non-receptor type 2 [EC:3.1.3.48]	-	-	-
Unigene0006550	ORTHOMCL26002	--	EMC78389.1	77.0	3e-13	hypothetical protein A306_14224, partial [Columba livia]	--	--	--	--	--	--	--	--	--	--	--	--	--	--	-	-	-
Unigene0006553	ORTHOMCL26003	--	XP_013057752.1	94.0	2e-21	PREDICTED: myelin-oligodendrocyte glycoprotein-like, partial [Anser cygnoides domesticus]	--	--	--	--	--	--	--	--	--	K17270	7.85e-22	91.7	apla:101795504	myelin-oligodendrocyte glycoprotein	-	-	-
Unigene0006554	ORTHOMCL26004	Btnl10	XP_005030990.2	154	4e-43	PREDICTED: butyrophilin subfamily 1 member A1-like, partial [Anas platyrhynchos]	sp|Q9JK39|BTNLA_MOUSE	75.9	4.36e-16	Butyrophilin-like protein 10 OS=Mus musculus GN=Btnl10 PE=2 SV=2	--	--	--	--	--	K06712	1.39e-45	154	apla:101797027	butyrophilin	-	-	-
Unigene0006556	ORTHOMCL26006	BTN1A1	XP_012965389.1	153	5e-43	PREDICTED: butyrophilin subfamily 3 member A2-like [Anas platyrhynchos]	sp|P18892|BT1A1_BOVIN	72.4	8.85e-13	Butyrophilin subfamily 1 member A1 OS=Bos taurus GN=BTN1A1 PE=1 SV=2	--	--	--	--	--	K06712	1.38e-49	175	apla:101797204	butyrophilin	-	-	-
Unigene0006557	ORTHOMCL26007	Mog	XP_005030990.2	233	5e-69	PREDICTED: butyrophilin subfamily 1 member A1-like, partial [Anas platyrhynchos]	sp|Q63345|MOG_RAT	106	3.50e-25	Myelin-oligodendrocyte glycoprotein OS=Rattus norvegicus GN=Mog PE=1 SV=1	--	--	--	--	--	K06712	3.22e-74	238	apla:101797027	butyrophilin	-	-	-
Unigene0006558	ORTHOMCL26008	BTN3A3	XP_012965155.1	290	2e-93	PREDICTED: butyrophilin subfamily 1 member A1 [Anas platyrhynchos]	sp|O00478|BT3A3_HUMAN	131	3.85e-34	Butyrophilin subfamily 3 member A3 OS=Homo sapiens GN=BTN3A3 PE=1 SV=1	Hs19923536	85.9	5.68e-19	KOG2177	Predicted E3 ubiquitin ligase	K06712	4.26e-85	266	apla:101800843	butyrophilin	-	-	-
Unigene0006559	ORTHOMCL26009	BTN2A1	XP_013057761.1	288	5e-98	PREDICTED: butyrophilin subfamily 2 member A1-like isoform X2 [Anser cygnoides domesticus]	sp|Q7KYR7|BT2A1_HUMAN	120	2.47e-31	Butyrophilin subfamily 2 member A1 OS=Homo sapiens GN=BTN2A1 PE=1 SV=3	Hs10864061	107	1.27e-27	KOG2177	Predicted E3 ubiquitin ligase	K06712	8.19e-67	206	apla:101793739	butyrophilin	-	-	-
Unigene0006560	ORTHOMCL26010	BTN1A1	XP_013026343.1	224	1e-69	PREDICTED: butyrophilin subfamily 1 member A1-like, partial [Anser cygnoides domesticus]	sp|Q13410|BT1A1_HUMAN	66.2	9.72e-11	Butyrophilin subfamily 1 member A1 OS=Homo sapiens GN=BTN1A1 PE=1 SV=3	Hs20555851	64.3	1.77e-11	KOG2177	Predicted E3 ubiquitin ligase	K06712	4.75e-69	229	apla:101800843	butyrophilin	-	-	-
Unigene0006561	ORTHOMCL26011	Btn1a1	XP_013057733.1	182	1e-56	PREDICTED: butyrophilin subfamily 1 member A1-like [Anser cygnoides domesticus]	sp|Q62556|BT1A1_MOUSE	75.9	3.48e-16	Butyrophilin subfamily 1 member A1 OS=Mus musculus GN=Btn1a1 PE=1 SV=2	Hs15100170	69.3	1.21e-14	KOG2177	Predicted E3 ubiquitin ligase	K06712	5.15e-57	180	apla:101793739	butyrophilin	-	-	-
Unigene0006565	ORTHOMCL26012	--	EOA97857.1	140	2e-39	hypothetical protein Anapl_11749 [Anas platyrhynchos]	--	--	--	--	--	--	--	--	--	--	--	--	--	--	-	-	-
Unigene0006567	ORTHOMCL26013	RABGEF1	XP_013045384.1	253	1e-80	PREDICTED: rab5 GDP/GTP exchange factor isoform X5 [Anser cygnoides domesticus]	sp|O18973|RABX5_BOVIN	218	1.22e-68	Rab5 GDP/GTP exchange factor OS=Bos taurus GN=RABGEF1 PE=1 SV=1	Hs7657496_1	130	1.93e-40	KOG3173	Predicted Zn-finger protein	--	--	--	--	--	-	-	-
Unigene0006575	ORTHOMCL26015	--	XP_013047919.1	112	4e-27	PREDICTED: stonin-1 isoform X1 [Anser cygnoides domesticus]	--	--	--	--	--	--	--	--	--	--	--	--	--	--	-	-	-
Unigene0006578	ORTHOMCL26017	CC2D2A	XP_013035581.1	357	7e-112	PREDICTED: coiled-coil and C2 domain-containing protein 2A [Anser cygnoides domesticus]	sp|Q9P2K1|C2D2A_HUMAN	209	2.19e-61	Coiled-coil and C2 domain-containing protein 2A OS=Homo sapiens GN=CC2D2A PE=1 SV=3	Hs22044427	209	3.72e-62	KOG3639	C2 Ca2+-binding motif-containing protein	K19352	2.88e-107	342	apla:101798247	coiled-coil and C2 domain-containing protein 2A	-	-	-
Unigene0006584	ORTHOMCL26018	--	--	--	--	--	--	--	--	--	--	--	--	--	--	K09093	1.07e-09	58.2	apla:101793031	aryl hydrocarbon receptor	-	-	-
Unigene0006601	ORTHOMCL26019	STEAP1	EOB02521.1	271	6e-92	Metalloreductase STEAP1, partial [Anas platyrhynchos]	sp|Q9GL50|STEA1_PIG	219	4.01e-71	Metalloreductase STEAP1 OS=Sus scrofa GN=STEAP1 PE=2 SV=1	--	--	--	--	--	K14737	4.24e-91	272	apla:101795397	metalloreductase STEAP1 [EC:1.16.1.-]	-	-	-
Unigene0006604	ORTHOMCL26020	CCDC101	XP_010714309.1	217	4e-68	PREDICTED: SAGA-associated factor 29 isoform X2 [Meleagris gallopavo]	sp|Q5ZL38|SGF29_CHICK	214	7.09e-68	SAGA-associated factor 29 homolog OS=Gallus gallus GN=CCDC101 PE=2 SV=1	Hs19923935	213	3.15e-68	KOG3038	Histone acetyltransferase SAGA associated factor SGF29	K11364	1.09e-67	214	mcf:101866583	SAGA-associated factor 29	GO:0051276//chromosome organization;GO:0043933//macromolecular complex subunit organization;GO:0018130//heterocycle biosynthetic process;GO:0051641//cellular localization;GO:0032774//RNA biosynthetic process;GO:0051179//localization;GO:0009058//biosynthetic process;GO:0043543//protein acylation;GO:0016570//histone modification;GO:0006996//organelle organization;GO:0034613//cellular protein locali…	GO:0005515//protein binding;GO:0042393//histone binding;GO:0005488//binding	GO:0043229//intracellular organelle;GO:0043231//intracellular membrane-bounded organelle;GO:1902493//acetyltransferase complex;GO:0070013//intracellular organelle lumen;GO:0044428//nuclear part;GO:0044424//intracellular part;GO:0031974//membrane-enclosed lumen;GO:0043234//protein complex;GO:0044464//cell part;GO:0031981//nuclear lumen;GO:0043226//organelle;GO:0005654//nucleoplasm;GO:1902494//cata…
Unigene0006614	ORTHOMCL26021	NR2F1	XP_017668225.1	488	1e-173	PREDICTED: COUP transcription factor 1 isoform X5 [Lepidothrix coronata]	sp|P10589|COT1_HUMAN	487	2.12e-172	COUP transcription factor 1 OS=Homo sapiens GN=NR2F1 PE=1 SV=1	Hs5032173	487	3.29e-173	KOG3575	FOG: Hormone receptors	K08547	9.55e-174	486	pale:102887081	COUP transcription factor 1	GO:0007389//pattern specification process;GO:0044763//single-organism cellular process;GO:0051674//localization of cell;GO:0009987//cellular process;GO:0016477//cell migration;GO:0032502//developmental process;GO:0040011//locomotion;GO:0003002//regionalization;GO:0007275//multicellular organism development;GO:0051179//localization;GO:0044699//single-organism process;GO:0044707//single-multicellul…	GO:0003676//nucleic acid binding;GO:0046872//metal ion binding;GO:0003677//DNA binding;GO:0001071//nucleic acid binding transcription factor activity;GO:0060089//molecular transducer activity;GO:0005488//binding;GO:0043167//ion binding;GO:0046914//transition metal ion binding;GO:0043169//cation binding;GO:0097159//organic cyclic compound binding;GO:0038023//signaling receptor activity;GO:0000981/…	GO:0043229//intracellular organelle;GO:0044464//cell part;GO:0043227//membrane-bounded organelle;GO:0043226//organelle;GO:0005622//intracellular;GO:0005623//cell;GO:0044424//intracellular part;GO:0043231//intracellular membrane-bounded organelle
Unigene0006623	ORTHOMCL26023	ACKR4	XP_005017000.1	148	4e-42	PREDICTED: CX3C chemokine receptor 1 [Anas platyrhynchos]	sp|Q9NPB9|ACKR4_HUMAN	55.5	6.43e-09	Atypical chemokine receptor 4 OS=Homo sapiens GN=ACKR4 PE=1 SV=1	--	--	--	--	--	K04192	8.01e-43	148	apla:101794421	CX3C chemokine receptor 1	GO:0051674//localization of cell;GO:0007165//signal transduction;GO:0048731//system development;GO:0048585//negative regulation of response to stimulus;GO:0071345//cellular response to cytokine stimulus;GO:0044699//single-organism process;GO:0009653//anatomical structure morphogenesis;GO:0050794//regulation of cellular process;GO:0042330//taxis;GO:1901099//negative regulation of signal transducti…	GO:0004930//G-protein coupled receptor activity;GO:0001637//G-protein coupled chemoattractant receptor activity;GO:0004872//receptor activity;GO:0004871//signal transducer activity;GO:0004888//transmembrane signaling receptor activity;GO:0038023//signaling receptor activity;GO:0008528//G-protein coupled peptide receptor activity;GO:0060089//molecular transducer activity;GO:0099600//transmembrane …	GO:0016020//membrane;GO:0031224//intrinsic component of membrane;GO:0044425//membrane part
Unigene0006625	ORTHOMCL26024	--	--	--	--	--	--	--	--	--	--	--	--	--	--	K12854	3.94e-06	48.9	apla:101793534	pre-mRNA-splicing helicase BRR2 [EC:3.6.4.13]	-	-	-
Unigene0006631	ORTHOMCL26025	ATM	XP_012960884.1	517	1e-166	PREDICTED: serine-protein kinase ATM isoform X4 [Anas platyrhynchos]	sp|Q6PQD5|ATM_PIG	379	9.00e-120	Serine-protein kinase ATM OS=Sus scrofa GN=ATM PE=3 SV=2	Hs20336199	376	4.52e-120	KOG0892	Protein kinase ATM/Tel1, involved in telomere length regulation and DNA repair	K04728	5.44e-167	516	apla:101803327	ataxia telangiectasia mutated family protein [EC:2.7.11.1]	GO:0009314//response to radiation;GO:0032501//multicellular organismal process;GO:0007389//pattern specification process;GO:0043170//macromolecule metabolic process;GO:0007088//regulation of mitotic nuclear division;GO:0022414//reproductive process;GO:0070997//neuron death;GO:0032944//regulation of mononuclear cell proliferation;GO:0019222//regulation of metabolic process;GO:0003006//developmenta…	GO:0004672//protein kinase activity;GO:0001883//purine nucleoside binding;GO:1901363//heterocyclic compound binding;GO:0005488//binding;GO:0097159//organic cyclic compound binding;GO:0001882//nucleoside binding;GO:0032549//ribonucleoside binding;GO:0052742//phosphatidylinositol kinase activity;GO:0016772//transferase activity, transferring phosphorus-containing groups;GO:0016301//kinase activity;…	GO:0005622//intracellular;GO:0043232//intracellular non-membrane-bounded organelle;GO:0044464//cell part;GO:0005623//cell;GO:0044424//intracellular part;GO:0043226//organelle;GO:0005856//cytoskeleton;GO:0043228//non-membrane-bounded organelle;GO:0043229//intracellular organelle;GO:0015630//microtubule cytoskeleton
Unigene0006633	ORTHOMCL26026	Gcgr	XP_012957480.1	304	5e-103	PREDICTED: glucagon receptor isoform X1 [Anas platyrhynchos]	sp|Q61606|GLR_MOUSE	199	3.08e-61	Glucagon receptor OS=Mus musculus GN=Gcgr PE=2 SV=2	Hs4503947	189	4.69e-58	KOG4564	Adenylate cyclase-coupled calcitonin receptor	K04583	2.35e-102	303	apla:101794077	glucagon receptor	-	-	-
Unigene0006640	ORTHOMCL26028	GPR98	XP_011584366.1	94.4	1e-20	PREDICTED: G-protein coupled receptor 98 [Aquila chrysaetos canadensis]	sp|Q8WXG9|GPR98_HUMAN	48.9	3.67e-06	G-protein coupled receptor 98 OS=Homo sapiens GN=GPR98 PE=1 SV=2	Hs19882213	47.8	1.60e-06	KOG1306	Ca2+/Na+ exchanger NCX1 and related proteins	K18263	1.02e-19	90.1	gga:431566	G-protein coupled receptor 98	-	-	-
Unigene0006655	ORTHOMCL26029	Wasf3	XP_009945788.1	141	3e-42	PREDICTED: wiskott-Aldrich syndrome protein family member 3-like, partial [Leptosomus discolor]	sp|Q8VHI6|WASF3_MOUSE	127	1.96e-34	Wiskott-Aldrich syndrome protein family member 3 OS=Mus musculus GN=Wasf3 PE=2 SV=1	Hs13699803	126	9.02e-35	KOG1830	Wiskott Aldrich syndrome proteins	K06083	1.69e-41	143	apla:101797872	WAS protein family, member 3	GO:0009987//cellular process;GO:0071840//cellular component organization or biogenesis;GO:0016043//cellular component organization;GO:0006996//organelle organization;GO:0007010//cytoskeleton organization	-	-
Unigene0006668	ORTHOMCL26030	--	XP_014142818.1	87.8	3e-18	PREDICTED: guanine nucleotide-binding protein-like 1 [Falco cherrug]	--	--	--	--	--	--	--	--	--	--	--	--	--	--	-	-	-
Unigene0006669	ORTHOMCL26031	--	EPY83155.1	68.9	6e-10	hypothetical protein CB1_000594019 [Camelus ferus]	--	--	--	--	--	--	--	--	--	--	--	--	--	--	-	-	-
Unigene0006671	ORTHOMCL26032	Rbm20	KFQ85557.1	224	5e-71	RNA-binding protein 20, partial [Phoenicopterus ruber ruber]	sp|E9PT37|RBM20_RAT	191	1.41e-56	RNA-binding protein 20 OS=Rattus norvegicus GN=Rbm20 PE=2 SV=1	Hs10863997	75.5	7.41e-17	KOG1190	Polypyrimidine tract-binding protein	--	--	--	--	--	-	-	-
Unigene0006678	ORTHOMCL26033	Sytl2	EOA94174.1	357	1e-119	Synaptotagmin-like protein 2, partial [Anas platyrhynchos]	sp|Q99N50|SYTL2_MOUSE	310	5.68e-97	Synaptotagmin-like protein 2 OS=Mus musculus GN=Sytl2 PE=1 SV=2	Hs15011900	303	7.05e-101	KOG1028	Ca2+-dependent phospholipid-binding protein Synaptotagmin, required for synaptic vesicle and secretory granule exocytosis	K17598	2.57e-116	367	apla:101804717	synaptotagmin-like protein	GO:0016192//vesicle-mediated transport;GO:0051234//establishment of localization;GO:0006810//transport;GO:0051179//localization	GO:0019899//enzyme binding;GO:0005515//protein binding;GO:0051020//GTPase binding;GO:0031267//small GTPase binding;GO:0005488//binding;GO:0017016//Ras GTPase binding	-
Unigene0006680	ORTHOMCL26034	NME4	XP_015732719.1	341	9e-119	PREDICTED: nucleoside diphosphate kinase, mitochondrial-like [Coturnix japonica]	sp|P87355|NDKM_COLLI	311	3.14e-108	Nucleoside diphosphate kinase, mitochondrial OS=Columba livia GN=NME4 PE=1 SV=3	Hs4826862	222	7.47e-74	KOG0888	Nucleoside diphosphate kinase	K00940	1.50e-118	339	gga:395915	nucleoside-diphosphate kinase [EC:2.7.4.6]	GO:0044249//cellular biosynthetic process;GO:0009208//pyrimidine ribonucleoside triphosphate metabolic process;GO:1901135//carbohydrate derivative metabolic process;GO:0009152//purine ribonucleotide biosynthetic process;GO:0006725//cellular aromatic compound metabolic process;GO:0006164//purine nucleotide biosynthetic process;GO:1901576//organic substance biosynthetic process;GO:0006796//phosphat…	GO:0032549//ribonucleoside binding;GO:0097159//organic cyclic compound binding;GO:0032550//purine ribonucleoside binding;GO:0036094//small molecule binding;GO:0001883//purine nucleoside binding;GO:0005488//binding;GO:0097367//carbohydrate derivative binding;GO:0001882//nucleoside binding;GO:1901363//heterocyclic compound binding	GO:0043231//intracellular membrane-bounded organelle;GO:0005623//cell;GO:0043227//membrane-bounded organelle;GO:0044464//cell part;GO:0005622//intracellular;GO:0043229//intracellular organelle;GO:0044424//intracellular part;GO:0043226//organelle
Unigene0006701	ORTHOMCL26035	Gm996	XP_015135017.1	352	5e-112	PREDICTED: 14 kDa phosphohistidine phosphatase isoform X1 [Gallus gallus]	sp|A2AJA9|CI172_MOUSE	136	1.99e-35	Uncharacterized protein C9orf172 homolog OS=Mus musculus GN=Gm996 PE=1 SV=1	--	--	--	--	--	--	--	--	--	--	-	-	-
Unigene0006713	ORTHOMCL26036	--	EOB05849.1	74.7	3e-15	hypothetical protein Anapl_01185 [Anas platyrhynchos]	--	--	--	--	--	--	--	--	--	--	--	--	--	--	-	-	-
Unigene0006728	ORTHOMCL26037	TUBD1	XP_012950089.1	201	4e-63	PREDICTED: tubulin delta chain isoform X3 [Anas platyrhynchos]	sp|Q8HZV4|TBD_CANFA	169	4.29e-50	Tubulin delta chain OS=Canis familiaris GN=TUBD1 PE=2 SV=1	Hs7705913	160	1.29e-47	KOG1374	Gamma tubulin	K10390	3.98e-62	202	apla:101793200	tubulin delta	GO:0070271//protein complex biogenesis;GO:0006753//nucleoside phosphate metabolic process;GO:0044281//small molecule metabolic process;GO:0043623//cellular protein complex assembly;GO:0034641//cellular nitrogen compound metabolic process;GO:0006807//nitrogen compound metabolic process;GO:0043933//macromolecular complex subunit organization;GO:0009261//ribonucleotide catabolic process;GO:0009259//…	GO:0016818//hydrolase activity, acting on acid anhydrides, in phosphorus-containing anhydrides;GO:0032549//ribonucleoside binding;GO:0036094//small molecule binding;GO:0005198//structural molecule activity;GO:0032550//purine ribonucleoside binding;GO:0016462//pyrophosphatase activity;GO:0097159//organic cyclic compound binding;GO:0003824//catalytic activity;GO:0001882//nucleoside binding;GO:00167…	GO:0044424//intracellular part;GO:0015630//microtubule cytoskeleton;GO:0043228//non-membrane-bounded organelle;GO:0043229//intracellular organelle;GO:0044464//cell part;GO:0043232//intracellular non-membrane-bounded organelle;GO:0043226//organelle;GO:0005622//intracellular;GO:0043227//membrane-bounded organelle;GO:0005856//cytoskeleton;GO:0043231//intracellular membrane-bounded organelle;GO:00329…
Unigene0006751	ORTHOMCL26039	--	XP_006116595.2	84.7	7e-18	PREDICTED: zinc finger protein 532 isoform X1 [Pelodiscus sinensis]	--	--	--	--	--	--	--	--	--	--	--	--	--	--	-	GO:0005488//binding;GO:0043169//cation binding;GO:0043167//ion binding	-
Unigene0006769	ORTHOMCL26040	--	XP_017164324.1	57.4	2e-08	PREDICTED: protein FAM35A [Poecilia reticulata]	--	--	--	--	--	--	--	--	--	--	--	--	--	--	-	-	-
Unigene0006770	ORTHOMCL26041	RPLP2	KYO41518.1	90.1	9e-20	60S acidic ribosomal protein P2 isoform B [Alligator mississippiensis]	sp|P19943|RLA2_RABIT	73.2	8.61e-16	60S acidic ribosomal protein P2 (Fragment) OS=Oryctolagus cuniculus GN=RPLP2 PE=1 SV=1	Hs4506671	72.8	9.25e-16	KOG3449	60S acidic ribosomal protein P2	K02943	5.29e-19	85.9	gfr:102044618	large subunit ribosomal protein LP2	GO:0008152//metabolic process;GO:0044267//cellular protein metabolic process;GO:0043604//amide biosynthetic process;GO:0044271//cellular nitrogen compound biosynthetic process;GO:0034645//cellular macromolecule biosynthetic process;GO:0006807//nitrogen compound metabolic process;GO:0019538//protein metabolic process;GO:0043043//peptide biosynthetic process;GO:0009987//cellular process;GO:0043170/…	-	GO:0030529//intracellular ribonucleoprotein complex;GO:0015934//large ribosomal subunit;GO:0043229//intracellular organelle;GO:0044391//ribosomal subunit;GO:0043228//non-membrane-bounded organelle;GO:0044424//intracellular part;GO:0032991//macromolecular complex;GO:0044446//intracellular organelle part;GO:0044464//cell part;GO:0044444//cytoplasmic part;GO:0005623//cell;GO:0043232//intracellular n…
Unigene0006773	ORTHOMCL26042	NOP9	XP_009472684.1	447	4e-150	PREDICTED: nucleolar protein 9 [Nipponia nippon]	sp|Q86U38|NOP9_HUMAN	271	2.34e-81	Nucleolar protein 9 OS=Homo sapiens GN=NOP9 PE=1 SV=1	Hs20541981	184	1.15e-50	KOG2188	Predicted RNA-binding protein, contains Pumilio domains	K14790	1.75e-99	318	amj:102560218	nucleolar protein 9	-	-	-
Unigene0006810	ORTHOMCL26044	FREM1	XP_013049009.1	210	3e-60	PREDICTED: FRAS1-related extracellular matrix protein 1 isoform X1 [Anser cygnoides domesticus]	sp|Q5H8C1|FREM1_HUMAN	147	5.97e-40	FRAS1-related extracellular matrix protein 1 OS=Homo sapiens GN=FREM1 PE=1 SV=3	--	--	--	--	--	--	--	--	--	--	-	GO:0005488//binding	GO:0044425//membrane part;GO:0016020//membrane;GO:0031224//intrinsic component of membrane
Unigene0006818	ORTHOMCL26045	TBC1D2	XP_013043272.1	362	1e-118	PREDICTED: TBC1 domain family member 2A [Anser cygnoides domesticus]	sp|D2H0G5|TBD2A_AILME	136	2.99e-36	TBC1 domain family member 2A OS=Ailuropoda melanoleuca GN=TBC1D2 PE=3 SV=1	--	--	--	--	--	--	--	--	--	--	GO:0065007//biological regulation;GO:0051336//regulation of hydrolase activity;GO:0043087//regulation of GTPase activity;GO:0050789//regulation of biological process;GO:0019222//regulation of metabolic process;GO:0050790//regulation of catalytic activity;GO:0065009//regulation of molecular function	-	-
Unigene0006819	ORTHOMCL26046	REC8	XP_017664663.1	196	3e-57	PREDICTED: meiotic recombination protein REC8 homolog isoform X2 [Lepidothrix coronata]	sp|O95072|REC8_HUMAN	161	1.41e-44	Meiotic recombination protein REC8 homolog OS=Homo sapiens GN=REC8 PE=1 SV=1	Hs9845293	162	1.05e-45	KOG1213	Sister chromatid cohesion complex Cohesin, subunit RAD21/SCC1	K13054	8.15e-48	172	tup:102495123	meiotic recombination protein REC8, animal type	-	-	-
Unigene0006842	ORTHOMCL26047	PAAF1	XP_013046743.1	81.6	4e-15	PREDICTED: proteasomal ATPase-associated factor 1 isoform X1 [Anser cygnoides domesticus]	sp|Q5ZK69|PAAF1_CHICK	79.3	6.29e-15	Proteasomal ATPase-associated factor 1 OS=Gallus gallus GN=PAAF1 PE=2 SV=1	Hs13376751	65.9	2.36e-11	KOG0266	WD40 repeat-containing protein	K11887	3.02e-14	78.2	apla:101794697	proteasomal ATPase-associated factor 1	-	-	-
Unigene0006846	ORTHOMCL26048	--	XP_009938031.1	99.0	3e-21	PREDICTED: transmembrane protein 18 [Opisthocomus hoazin]	--	--	--	--	--	--	--	--	--	K09269	1.90e-19	95.5	mgp:104912001	transcription factor SOX5/6/13 (SOX group D)	-	-	-
Unigene0006858	ORTHOMCL26049	--	XP_009704217.1	56.2	3e-08	PREDICTED: LOW QUALITY PROTEIN: uncharacterized protein LOC104166090, partial [Cariama cristata]	--	--	--	--	--	--	--	--	--	--	--	--	--	--	-	-	-
Unigene0006870	ORTHOMCL26050	--	XP_013043000.1	94.4	1e-21	PREDICTED: uncharacterized protein LOC106039990 [Anser cygnoides domesticus]	--	--	--	--	--	--	--	--	--	--	--	--	--	--	-	-	-
Unigene0006875	ORTHOMCL4793	PLEKHA8	XP_013027388.1	315	8e-105	PREDICTED: pleckstrin homology domain-containing family A member 8 isoform X2 [Anser cygnoides domesticus]	sp|Q96JA3|PKHA8_HUMAN	272	6.33e-89	Pleckstrin homology domain-containing family A member 8 OS=Homo sapiens GN=PLEKHA8 PE=1 SV=3	Hs7705684_2	239	3.82e-81	KOG3221	Glycolipid transfer protein	K08051	1.63e-102	308	fch:102057766	pleckstrin homology domain containing, family A (phosphoinositide binding specific) member 8	-	-	-
Unigene0006878	ORTHOMCL26051	STRA6	XP_012956714.1	164	3e-46	PREDICTED: stimulated by retinoic acid gene 6 protein homolog [Anas platyrhynchos]	sp|Q0V8E7|STRA6_BOVIN	55.8	6.91e-09	Stimulated by retinoic acid gene 6 protein homolog OS=Bos taurus GN=STRA6 PE=1 SV=1	--	--	--	--	--	--	--	--	--	--	-	-	-
Unigene0006886	ORTHOMCL1140	Plec	XP_011597711.1	421	2e-133	PREDICTED: plectin isoform X11 [Aquila chrysaetos canadensis]	sp|Q9QXS1|PLEC_MOUSE	357	1.05e-112	Plectin OS=Mus musculus GN=Plec PE=1 SV=3	Hs4505877	338	1.18e-106	KOG0516	Dystonin, GAS (Growth-arrest-specific protein), and related proteins	K10388	1.57e-117	373	nle:100607794	plectin	GO:0044699//single-organism process;GO:0044763//single-organism cellular process;GO:0008219//cell death;GO:0044085//cellular component biogenesis;GO:0043062//extracellular structure organization;GO:0071840//cellular component organization or biogenesis;GO:0022607//cellular component assembly;GO:0007044//cell-substrate junction assembly;GO:0022411//cellular component disassembly;GO:0034329//cell j…	GO:0097159//organic cyclic compound binding;GO:0005515//protein binding;GO:1901363//heterocyclic compound binding;GO:0005488//binding;GO:0003723//RNA binding;GO:0005198//structural molecule activity;GO:0008092//cytoskeletal protein binding;GO:0003676//nucleic acid binding	GO:0071944//cell periphery;GO:0043228//non-membrane-bounded organelle;GO:0043232//intracellular non-membrane-bounded organelle;GO:0044444//cytoplasmic part;GO:0005886//plasma membrane;GO:0030054//cell junction;GO:0030016//myofibril;GO:0044424//intracellular part;GO:0043227//membrane-bounded organelle;GO:0043226//organelle;GO:0043292//contractile fiber;GO:0031982//vesicle;GO:0031988//membrane-boun…
Unigene0006896	ORTHOMCL26053	MRE11	XP_013033612.1	176	7e-50	PREDICTED: double-strand break repair protein MRE11A isoform X1 [Anser cygnoides domesticus]	sp|Q9IAM7|MRE11_CHICK	164	1.06e-46	Double-strand break repair protein MRE11 OS=Gallus gallus GN=MRE11 PE=2 SV=1	Hs5031923	140	4.95e-39	KOG2310	DNA repair exonuclease MRE11	K10865	9.19e-50	174	apla:101802731	double-strand break repair protein MRE11	-	-	-
Unigene0006902	ORTHOMCL26054	MDN1	XP_010155646.1	189	4e-55	PREDICTED: midasin-like, partial [Eurypyga helias]	sp|Q9NU22|MDN1_HUMAN	182	8.46e-54	Midasin OS=Homo sapiens GN=MDN1 PE=1 SV=2	YLR106c	145	7.42e-42	KOG1808	AAA ATPase containing von Willebrand factor type A (vWA) domain	K14572	3.35e-55	188	gfr:102041623	midasin	-	-	-
Unigene0006911	ORTHOMCL26055	ADAMTS13	XP_013049422.1	554	0.0	PREDICTED: A disintegrin and metalloproteinase with thrombospondin motifs 13 isoform X1 [Anser cygnoides domesticus]	sp|Q76LX8|ATS13_HUMAN	275	2.11e-83	A disintegrin and metalloproteinase with thrombospondin motifs 13 OS=Homo sapiens GN=ADAMTS13 PE=1 SV=1	Hs21265046	276	1.62e-84	KOG3538	Disintegrin metalloproteinases with thrombospondin repeats	K08627	3.13e-180	539	apla:101800615	a disintegrin and metalloproteinase with thrombospondin motifs 13 [EC:3.4.24.87]	-	-	-
Unigene0006912	ORTHOMCL26056	NAV3	XP_014819418.1	236	3e-70	PREDICTED: neuron navigator 3 isoform X2 [Calidris pugnax]	sp|Q8IVL0|NAV3_HUMAN	209	3.84e-62	Neuron navigator 3 OS=Homo sapiens GN=NAV3 PE=1 SV=3	--	--	--	--	--	--	--	--	--	--	-	-	-
Unigene0006920	ORTHOMCL26057	--	XP_009283615.1	125	1e-33	PREDICTED: parafibromin-like [Aptenodytes forsteri]	--	--	--	--	--	--	--	--	--	--	--	--	--	--	-	-	-
Unigene0006922	ORTHOMCL26058	--	--	--	--	--	--	--	--	--	--	--	--	--	--	--	--	--	--	--	-	-	-
Unigene0006933	ORTHOMCL26059	VIL1	XP_010199308.1	220	2e-70	PREDICTED: LOW QUALITY PROTEIN: villin-1-like, partial [Colius striatus]	sp|P02640|VILI_CHICK	231	2.15e-71	Villin-1 OS=Gallus gallus GN=VIL1 PE=1 SV=2	Hs6005944	157	1.86e-45	KOG0443	Actin regulatory proteins (gelsolin/villin family)	K05761	1.11e-70	231	gga:396423	villin 1	GO:0030036//actin cytoskeleton organization;GO:0040011//locomotion;GO:0008219//cell death;GO:0050794//regulation of cellular process;GO:0033043//regulation of organelle organization;GO:1902589//single-organism organelle organization;GO:0090066//regulation of anatomical structure size;GO:0044085//cellular component biogenesis;GO:0032535//regulation of cellular component size;GO:0051716//cellular r…	GO:0061135//endopeptidase regulator activity;GO:0043167//ion binding;GO:0030234//enzyme regulator activity;GO:0004869//cysteine-type endopeptidase inhibitor activity;GO:0043168//anion binding;GO:0061134//peptidase regulator activity;GO:0008092//cytoskeletal protein binding;GO:1901981//phosphatidylinositol phosphate binding;GO:0005543//phospholipid binding;GO:0004857//enzyme inhibitor activity;GO:…	GO:0005623//cell;GO:0005856//cytoskeleton;GO:0043229//intracellular organelle;GO:0043232//intracellular non-membrane-bounded organelle;GO:0044464//cell part;GO:0030175//filopodium;GO:0042995//cell projection;GO:0005622//intracellular;GO:0015629//actin cytoskeleton;GO:0043226//organelle;GO:0098858//actin-based cell projection;GO:0043228//non-membrane-bounded organelle;GO:0031252//cell leading edge…
Unigene0006935	ORTHOMCL26060	Adora3	XP_013045242.1	114	2e-28	PREDICTED: adenosine receptor A3-like [Anser cygnoides domesticus]	sp|Q61618|AA3R_MOUSE	61.2	3.03e-10	Adenosine receptor A3 OS=Mus musculus GN=Adora3 PE=2 SV=2	Hs4501953	54.7	8.40e-09	KOG3656	FOG: 7 transmembrane receptor	K04268	2.10e-24	102	apla:101792365	adenosine A3 receptor	-	-	-
Unigene0006936	ORTHOMCL4	NEB	XP_013053553.1	295	5e-91	PREDICTED: LOW QUALITY PROTEIN: nebulin [Anser cygnoides domesticus]	sp|P20929|NEBU_HUMAN	246	4.03e-75	Nebulin OS=Homo sapiens GN=NEB PE=1 SV=5	Hs4758794	244	1.27e-75	KOG1702	Nebulin repeat protein	K18267	4.50e-90	290	apla:101801298	nebulin	-	-	-
Unigene0006948	ORTHOMCL26061	QRICH2	XP_010719717.2	109	2e-26	PREDICTED: glutamine-rich protein 2 isoform X4 [Meleagris gallopavo]	sp|Q9H0J4|QRIC2_HUMAN	47.4	6.60e-06	Glutamine-rich protein 2 OS=Homo sapiens GN=QRICH2 PE=1 SV=1	--	--	--	--	--	--	--	--	--	--	-	-	-
Unigene0006953	ORTHOMCL26063	--	EOA96394.1	76.6	2e-17	hypothetical protein Anapl_12992 [Anas platyrhynchos]	--	--	--	--	--	--	--	--	--	--	--	--	--	--	-	-	-
Unigene0006965	ORTHOMCL26065	--	XP_009483338.1	56.6	1e-07	PREDICTED: UPF0606 protein KIAA1549L homolog [Pelecanus crispus]	--	--	--	--	--	--	--	--	--	--	--	--	--	--	-	-	-
Unigene0006966	ORTHOMCL26066	--	XP_010717975.1	100	5e-23	PREDICTED: SUN domain-containing protein 1-like isoform X1 [Meleagris gallopavo]	--	--	--	--	--	--	--	--	--	K19347	4.04e-15	77.8	apla:101790342	SUN domain-containing protein 1/2	-	-	-
Unigene0006968	ORTHOMCL26067	MYO5B	XP_010141196.1	199	2e-62	PREDICTED: unconventional myosin-Vb-like, partial [Buceros rhinoceros silvestris]	sp|Q9ULV0|MYO5B_HUMAN	185	7.88e-53	Unconventional myosin-Vb OS=Homo sapiens GN=MYO5B PE=1 SV=3	Hs10835119	155	1.85e-43	KOG0160	Myosin class V heavy chain	K10357	9.16e-60	207	clv:102091390	myosin V	-	-	-
Unigene0006977	ORTHOMCL26069	FCRL2	XP_013801018.1	238	1e-72	PREDICTED: Fc receptor-like protein 3 [Apteryx australis mantelli]	sp|Q96LA5|FCRL2_HUMAN	105	9.67e-24	Fc receptor-like protein 2 OS=Homo sapiens GN=FCRL2 PE=1 SV=1	7300932	58.5	4.89e-09	KOG3510	FOG: Immunoglobulin C-2 Type/fibronectin type III domains	--	--	--	--	--	-	-	-
Unigene0006992	ORTHOMCL26070	ADAMTSL2	XP_014798453.1	295	1e-94	PREDICTED: ADAMTS-like protein 2 isoform X5 [Calidris pugnax]	sp|Q86TH1|ATL2_HUMAN	262	4.72e-82	ADAMTS-like protein 2 OS=Homo sapiens GN=ADAMTSL2 PE=1 SV=1	Hs7662202	262	6.61e-83	KOG3538	Disintegrin metalloproteinases with thrombospondin repeats	--	--	--	--	--	-	GO:0005488//binding;GO:0046872//metal ion binding;GO:0043167//ion binding;GO:0046914//transition metal ion binding;GO:0043169//cation binding	GO:0031012//extracellular matrix
Unigene0007020	ORTHOMCL26071	--	CCQ43606.1	43.9	5e-06	alternative protein WNK1 [Homo sapiens]	--	--	--	--	--	--	--	--	--	--	--	--	--	--	-	-	-
Unigene0007023	ORTHOMCL26072	AADACL4	XP_009644814.1	200	4e-61	PREDICTED: arylacetamide deacetylase-like 4 [Egretta garzetta]	sp|Q5VUY2|ADCL4_HUMAN	67.0	1.13e-12	Arylacetamide deacetylase-like 4 OS=Homo sapiens GN=AADACL4 PE=3 SV=1	Hs17438979	67.0	1.76e-13	KOG1515	Arylacetamide deacetylase	K14351	4.48e-61	197	apla:101794553	arylacetamide deacetylase-like 3/4 [EC:3.1.1.-]	-	-	-
Unigene0007026	ORTHOMCL26073	--	XP_005031096.2	58.5	8e-08	PREDICTED: rab11 family-interacting protein 1 isoform X7 [Anas platyrhynchos]	--	--	--	--	--	--	--	--	--	--	--	--	--	--	-	-	-
Unigene0007028	ORTHOMCL26074	Plcg2	EOB02192.1	376	1e-120	1-phosphatidylinositol-4,5-bisphosphate phosphodiesterase gamma-2, partial [Anas platyrhynchos]	sp|P24135|PLCG2_RAT	293	4.92e-91	1-phosphatidylinositol 4,5-bisphosphate phosphodiesterase gamma-2 OS=Rattus norvegicus GN=Plcg2 PE=1 SV=1	Hs4505871	290	1.29e-90	KOG1264	Phospholipase C	K05859	4.74e-121	375	apla:101799246	phosphatidylinositol phospholipase C, gamma-2 [EC:3.1.4.11]	GO:0044699//single-organism process;GO:0007154//cell communication;GO:0050896//response to stimulus;GO:0050794//regulation of cellular process;GO:0019637//organophosphate metabolic process;GO:0008152//metabolic process;GO:0007165//signal transduction;GO:0050789//regulation of biological process;GO:0071704//organic substance metabolic process;GO:0044710//single-organism metabolic process;GO:000998…	GO:0060089//molecular transducer activity;GO:0016787//hydrolase activity;GO:0003824//catalytic activity;GO:0042578//phosphoric ester hydrolase activity;GO:0016788//hydrolase activity, acting on ester bonds	-
Unigene0007045	ORTHOMCL26075	TERF2IP	AAM08123.1	135	2e-36	TRF2-interacting telomeric Rap1 protein [Gallus gallus]	sp|Q7T0L4|TE2IP_CHICK	131	3.76e-36	Telomeric repeat-binding factor 2-interacting protein 1 OS=Gallus gallus GN=TERF2IP PE=1 SV=1	--	--	--	--	--	K11113	1.93e-35	131	gga:395122	telomeric repeat-binding factor 2-interacting protein 1	GO:0065009//regulation of molecular function;GO:0023052//signaling;GO:0051716//cellular response to stimulus;GO:0031328//positive regulation of cellular biosynthetic process;GO:0065007//biological regulation;GO:0016233//telomere capping;GO:0019222//regulation of metabolic process;GO:0006996//organelle organization;GO:0009987//cellular process;GO:0051276//chromosome organization;GO:0051091//positi…	GO:0005488//binding;GO:1901363//heterocyclic compound binding;GO:0097159//organic cyclic compound binding;GO:0003676//nucleic acid binding	GO:0044422//organelle part;GO:0031974//membrane-enclosed lumen;GO:0043234//protein complex;GO:0043227//membrane-bounded organelle;GO:0044446//intracellular organelle part;GO:0098687//chromosomal region;GO:0043228//non-membrane-bounded organelle;GO:0043229//intracellular organelle;GO:0043232//intracellular non-membrane-bounded organelle;GO:0044464//cell part;GO:0032993//protein-DNA complex;GO:0070…
Unigene0007104	ORTHOMCL26078	--	XP_013029232.1	73.6	7e-12	PREDICTED: procollagen galactosyltransferase 1-like [Anser cygnoides domesticus]	--	--	--	--	--	--	--	--	--	--	--	--	--	--	-	-	-
Unigene0007108	ORTHOMCL26079	AHNAK	XP_010018502.1	129	1e-36	PREDICTED: neuroblast differentiation-associated protein AHNAK-like, partial [Nestor notabilis]	sp|Q09666|AHNK_HUMAN	117	1.44e-31	Neuroblast differentiation-associated protein AHNAK OS=Homo sapiens GN=AHNAK PE=1 SV=2	--	--	--	--	--	--	--	--	--	--	-	-	-
Unigene0007122	ORTHOMCL26082	psaA	--	--	--	--	sp|P0C355|PSAA_ORYSJ	240	1.60e-75	Photosystem I P700 chlorophyll a apoprotein A1 OS=Oryza sativa subsp. japonica GN=psaA PE=3 SV=1	--	--	--	--	--	--	--	--	--	--	-	-	-
Unigene0007125	ORTHOMCL26083	OBSCN	XP_013037834.1	319	4e-99	PREDICTED: LOW QUALITY PROTEIN: obscurin [Anser cygnoides domesticus]	sp|Q5VST9|OBSCN_HUMAN	100	5.69e-24	Obscurin OS=Homo sapiens GN=OBSCN PE=1 SV=3	Hs22046684	71.2	1.24e-14	KOG0032	Ca2+/calmodulin-dependent protein kinase, EF-Hand protein superfamily	K17531	5.31e-88	285	apla:101802761	Obscurin-RhoGEF [EC:2.7.11.1]	-	-	-
Unigene0007127	ORTHOMCL26084	--	XP_013056478.1	80.9	4e-18	PREDICTED: serine/threonine-protein kinase 10-like [Anser cygnoides domesticus]	--	--	--	--	--	--	--	--	--	K08836	3.44e-11	64.3	fpg:101914443	STE20-like kinase [EC:2.7.11.1]	-	-	-
Unigene0007139	ORTHOMCL26085	--	--	--	--	--	--	--	--	--	--	--	--	--	--	--	--	--	--	--	-	-	-
Unigene0007140	ORTHOMCL26086	--	--	--	--	--	--	--	--	--	--	--	--	--	--	--	--	--	--	--	-	-	-
Unigene0007144	ORTHOMCL26087	ZNF574	XP_013811054.1	131	1e-32	PREDICTED: LOW QUALITY PROTEIN: zinc finger protein 574-like, partial [Apteryx australis mantelli]	sp|Q5R4P8|ZN574_PONAB	89.7	1.19e-18	Zinc finger protein 574 OS=Pongo abelii GN=ZNF574 PE=2 SV=1	Hs16174920	56.6	1.42e-08	KOG1721	FOG: Zn-finger	K05205	2.62e-23	105	fch:102048925	glutamate receptor, ionotropic kainate 5	-	-	-
Unigene0007173	ORTHOMCL26089	GJB6	XP_013043689.1	553	0.0	PREDICTED: gap junction beta-6 protein [Anser cygnoides domesticus]	sp|O93533|CXB6_CHICK	536	0.0	Gap junction beta-6 protein OS=Gallus gallus GN=GJB6 PE=2 SV=1	--	--	--	--	--	K07625	0.0	551	apla:101797703	gap junction protein, beta 6	-	-	-
Unigene0007188	ORTHOMCL26090	MYO18B	XP_011588384.1	213	1e-60	PREDICTED: unconventional myosin-XVIIIb isoform X1 [Aquila chrysaetos canadensis]	sp|Q8IUG5|MY18B_HUMAN	86.3	5.02e-18	Unconventional myosin-XVIIIb OS=Homo sapiens GN=MYO18B PE=1 SV=1	Hs20373153	84.7	2.42e-18	KOG0161	Myosin class II heavy chain	K10362	6.66e-61	211	clv:102096468	myosin XVIII	-	-	-
Unigene0007192	ORTHOMCL4893	--	XP_019138916.1	181	5e-51	PREDICTED: protein JBTS17 isoform X8 [Corvus cornix cornix]	--	--	--	--	--	--	--	--	--	--	--	--	--	--	-	-	-
Unigene0007196	ORTHOMCL26091	--	XP_013034130.1	914	0.0	PREDICTED: LOW QUALITY PROTEIN: ATP-binding cassette sub-family A member 12 [Anser cygnoides domesticus]	--	--	--	--	--	--	--	--	--	K05646	0.0	900	apla:101800575	ATP-binding cassette, subfamily A (ABC1), member 12	-	-	-
Unigene0007200	ORTHOMCL26092	ZMYM2	XP_008942540.1	359	1e-120	PREDICTED: zinc finger MYM-type protein 2-like, partial [Merops nubicus]	sp|Q9UBW7|ZMYM2_HUMAN	347	4.22e-111	Zinc finger MYM-type protein 2 OS=Homo sapiens GN=ZMYM2 PE=1 SV=1	--	--	--	--	--	--	--	--	--	--	-	-	-
Unigene0007202	ORTHOMCL26093	--	EOA95730.1	106	1e-38	hypothetical protein Anapl_16786 [Anas platyrhynchos]	--	--	--	--	--	--	--	--	--	--	--	--	--	--	-	-	-
Unigene0007209	ORTHOMCL26094	Tube1	XP_015714281.1	314	1e-107	PREDICTED: tubulin epsilon chain [Coturnix japonica]	sp|Q9D6T1|TBE_MOUSE	274	8.03e-91	Tubulin epsilon chain OS=Mus musculus GN=Tube1 PE=2 SV=1	Hs7705915	272	8.31e-91	KOG1375	Beta tubulin	K10391	3.01e-104	310	tgu:100231081	tubulin epsilon	GO:0071704//organic substance metabolic process;GO:0006753//nucleoside phosphate metabolic process;GO:1901361//organic cyclic compound catabolic process;GO:0007017//microtubule-based process;GO:0006195//purine nucleotide catabolic process;GO:0022607//cellular component assembly;GO:0009259//ribonucleotide metabolic process;GO:0071840//cellular component organization or biogenesis;GO:0034641//cellu…	GO:0097159//organic cyclic compound binding;GO:0032549//ribonucleoside binding;GO:0032550//purine ribonucleoside binding;GO:0001883//purine nucleoside binding;GO:0017111//nucleoside-triphosphatase activity;GO:0003824//catalytic activity;GO:0016818//hydrolase activity, acting on acid anhydrides, in phosphorus-containing anhydrides;GO:0005488//binding;GO:1901363//heterocyclic compound binding;GO:00…	GO:0044446//intracellular organelle part;GO:0005813//centrosome;GO:0044430//cytoskeletal part;GO:0043226//organelle;GO:0005856//cytoskeleton;GO:0032991//macromolecular complex;GO:0005815//microtubule organizing center;GO:0043232//intracellular non-membrane-bounded organelle;GO:0043228//non-membrane-bounded organelle;GO:0044424//intracellular part;GO:0044464//cell part;GO:0044422//organelle part;G…
Unigene0007219	ORTHOMCL4906	Fip1l1	XP_013028271.1	342	2e-113	PREDICTED: pre-mRNA 3'-end-processing factor FIP1, partial [Anser cygnoides domesticus]	sp|Q5U317|FIP1_RAT	244	2.25e-77	Pre-mRNA 3'-end-processing factor FIP1 OS=Rattus norvegicus GN=Fip1l1 PE=2 SV=1	Hs13569874	243	1.13e-77	KOG1049	Polyadenylation factor I complex, subunit FIP1	K14405	5.38e-111	333	apla:101797106	pre-mRNA 3'-end-processing factor FIP1	-	-	-
Unigene0007221	ORTHOMCL26096	HACD2	XP_014794661.1	496	1e-162	PREDICTED: very-long-chain (3R)-3-hydroxyacyl-CoA dehydratase 2 [Calidris pugnax]	sp|Q6Y1H2|HACD2_HUMAN	438	4.71e-142	Very-long-chain (3R)-3-hydroxyacyl-CoA dehydratase 2 OS=Homo sapiens GN=HACD2 PE=1 SV=1	Hs22043752	438	7.31e-143	KOG3187	Protein tyrosine phosphatase-like protein PTPLA (contains Pro instead of catalytic Arg)	K10703	2.52e-161	490	gga:424251	very-long-chain (3R)-3-hydroxyacyl-CoA dehydratase [EC:4.2.1.134]	-	-	-
Unigene0007223	ORTHOMCL26097	DDX27	XP_013053946.1	1217	0.0	PREDICTED: probable ATP-dependent RNA helicase DDX27, partial [Anser cygnoides domesticus]	sp|Q96GQ7|DDX27_HUMAN	956	0.0	Probable ATP-dependent RNA helicase DDX27 OS=Homo sapiens GN=DDX27 PE=1 SV=2	Hs19743937	956	0.0	KOG0338	ATP-dependent RNA helicase	K13181	0.0	1179	apla:101793037	ATP-dependent RNA helicase DDX27 [EC:3.6.4.13]	GO:1901564//organonitrogen compound metabolic process;GO:1901565//organonitrogen compound catabolic process;GO:0034641//cellular nitrogen compound metabolic process;GO:0009987//cellular process;GO:0044699//single-organism process;GO:0071704//organic substance metabolic process;GO:0008152//metabolic process;GO:0009154//purine ribonucleotide catabolic process;GO:0009261//ribonucleotide catabolic pr…	GO:0042623//ATPase activity, coupled;GO:0016818//hydrolase activity, acting on acid anhydrides, in phosphorus-containing anhydrides;GO:0016787//hydrolase activity;GO:0036094//small molecule binding;GO:0097159//organic cyclic compound binding;GO:1901363//heterocyclic compound binding;GO:0001883//purine nucleoside binding;GO:0005488//binding;GO:0001882//nucleoside binding;GO:0017111//nucleoside-tri…	-
Unigene0007262	ORTHOMCL26099	Rab3b	XP_012962083.1	327	2e-113	PREDICTED: ras-related protein Rab-3B isoform X1 [Anas platyrhynchos]	sp|Q9CZT8|RAB3B_MOUSE	306	1.03e-106	Ras-related protein Rab-3B OS=Mus musculus GN=Rab3b PE=1 SV=1	Hs19923750	306	2.20e-107	KOG0093	GTPase Rab3, small G protein superfamily	K06108	5.03e-114	327	apla:101799076	Ras-related protein Rab-3B	-	-	-
Unigene0007263	ORTHOMCL26100	--	XP_012706852.1	58.2	2e-07	PREDICTED: titin-like [Fundulus heteroclitus]	--	--	--	--	--	--	--	--	--	--	--	--	--	--	-	-	-
Unigene0007266	ORTHOMCL26101	--	BAE89995.1	68.9	2e-13	unnamed protein product [Macaca fascicularis]	--	--	--	--	--	--	--	--	--	--	--	--	--	--	-	-	-
Unigene0007276	ORTHOMCL26102	--	XP_014799939.1	166	9e-45	PREDICTED: coiled-coil domain-containing protein 142 [Calidris pugnax]	--	--	--	--	--	--	--	--	--	K16865	5.61e-37	142	cmy:102941005	programmed cell death protein 4	-	-	-
Unigene0007284	ORTHOMCL26103	SLC17A9	XP_013044466.1	450	4e-152	PREDICTED: solute carrier family 17 member 9 [Anser cygnoides domesticus]	sp|Q9BYT1|S17A9_HUMAN	328	8.00e-106	Solute carrier family 17 member 9 OS=Homo sapiens GN=SLC17A9 PE=1 SV=2	7295706	161	3.75e-43	KOG2532	Permease of the major facilitator superfamily	K12303	2.58e-151	447	apla:101792199	MFS transporter, ACS family, solute carrier family 17 (sodium-dependent inorganic phosphate cotransporter), member 9	GO:0044763//single-organism cellular process;GO:0051179//localization;GO:0044699//single-organism process;GO:0009987//cellular process;GO:0051234//establishment of localization	-	GO:0031224//intrinsic component of membrane;GO:0044425//membrane part;GO:0016020//membrane
Unigene0007298	ORTHOMCL26104	ACHE	XP_011599900.1	181	2e-52	PREDICTED: acetylcholinesterase, partial [Aquila chrysaetos canadensis]	sp|Q92035|ACES_BUNFA	159	4.96e-45	Acetylcholinesterase OS=Bungarus fasciatus GN=ACHE PE=1 SV=2	Hs4557239	145	1.51e-40	KOG4389	Acetylcholinesterase/Butyrylcholinesterase	K01049	5.29e-44	158	phi:102108729	acetylcholinesterase [EC:3.1.1.7]	GO:0009056//catabolic process;GO:0032502//developmental process;GO:0044260//cellular macromolecule metabolic process;GO:0065008//regulation of biological quality;GO:0044763//single-organism cellular process;GO:0043170//macromolecule metabolic process;GO:0044248//cellular catabolic process;GO:0071704//organic substance metabolic process;GO:0006581//acetylcholine catabolic process;GO:0032501//multi…	GO:0016787//hydrolase activity;GO:0003824//catalytic activity;GO:0005488//binding;GO:0004104//cholinesterase activity;GO:0016788//hydrolase activity, acting on ester bonds;GO:0052689//carboxylic ester hydrolase activity;GO:0005515//protein binding	GO:0044421//extracellular region part;GO:0044464//cell part;GO:0005576//extracellular region;GO:0045202//synapse;GO:0005623//cell;GO:0044424//intracellular part;GO:0016020//membrane;GO:0005737//cytoplasm;GO:0005622//intracellular;GO:0044444//cytoplasmic part
Unigene0007301	ORTHOMCL26105	Adamts13	XP_013049424.1	298	2e-92	PREDICTED: A disintegrin and metalloproteinase with thrombospondin motifs 13 isoform X2 [Anser cygnoides domesticus]	sp|Q769J6|ATS13_MOUSE	202	4.03e-60	A disintegrin and metalloproteinase with thrombospondin motifs 13 OS=Mus musculus GN=Adamts13 PE=2 SV=1	Hs21265043	193	9.92e-58	KOG3538	Disintegrin metalloproteinases with thrombospondin repeats	K08627	2.17e-89	288	apla:101800615	a disintegrin and metalloproteinase with thrombospondin motifs 13 [EC:3.4.24.87]	GO:0006508//proteolysis;GO:0019538//protein metabolic process;GO:0016485//protein processing;GO:0071704//organic substance metabolic process;GO:0051604//protein maturation;GO:0044238//primary metabolic process;GO:0043170//macromolecule metabolic process;GO:0008152//metabolic process;GO:0010467//gene expression	GO:0046872//metal ion binding;GO:0005488//binding;GO:0008233//peptidase activity;GO:0003824//catalytic activity;GO:0046914//transition metal ion binding;GO:0016787//hydrolase activity;GO:0043167//ion binding;GO:0043169//cation binding;GO:0070011//peptidase activity, acting on L-amino acid peptides	GO:0031012//extracellular matrix
Unigene0007310	ORTHOMCL26106	FKBP6	XP_013044787.1	349	8e-122	PREDICTED: inactive peptidyl-prolyl cis-trans isomerase FKBP6 [Anser cygnoides domesticus]	sp|F6PHZ6|FKBP6_HORSE	239	1.18e-78	Inactive peptidyl-prolyl cis-trans isomerase FKBP6 OS=Equus caballus GN=FKBP6 PE=1 SV=2	Hs18568013	222	1.40e-72	KOG0543	FKBP-type peptidyl-prolyl cis-trans isomerase	K09572	3.77e-118	338	apla:101799780	FK506-binding protein 6 [EC:5.2.1.8]	-	-	-
Unigene0007323	ORTHOMCL4947	MYH3	XP_010724734.1	226	1e-74	PREDICTED: myosin heavy chain, skeletal muscle, adult-like [Meleagris gallopavo]	sp|P13538|MYSS_CHICK	227	4.22e-68	Myosin heavy chain, skeletal muscle, adult OS=Gallus gallus PE=1 SV=4	Hs20558376	208	2.29e-62	KOG0161	Myosin class II heavy chain	K10352	7.20e-68	229	gga:374069	myosin heavy chain	-	-	-
Unigene0007329	ORTHOMCL26107	--	XP_012955137.1	134	2e-30	PREDICTED: delta-1-pyrroline-5-carboxylate synthase isoform X3 [Anas platyrhynchos]	--	--	--	--	--	--	--	--	--	K12657	6.31e-31	134	apla:101804818	delta-1-pyrroline-5-carboxylate synthetase [EC:2.7.2.11 1.2.1.41]	-	-	-
Unigene0007331	ORTHOMCL26108	FAN1	XP_013032886.1	449	6e-150	PREDICTED: LOW QUALITY PROTEIN: fanconi-associated nuclease 1 [Anser cygnoides domesticus]	sp|D2HNY3|FAN1_AILME	108	5.83e-26	Fanconi-associated nuclease 1 OS=Ailuropoda melanoleuca GN=FAN1 PE=3 SV=2	Hs7662450	106	4.67e-26	KOG2143	Uncharacterized conserved protein	K15363	3.41e-139	419	apla:101790167	fanconi-associated nuclease 1 [EC:3.1.21.- 3.1.4.1]	-	GO:0016787//hydrolase activity;GO:0003824//catalytic activity	-
Unigene0007335	ORTHOMCL26109	CDK8	XP_014698689.1	292	9e-101	PREDICTED: cyclin-dependent kinase 8 isoform X2 [Equus asinus]	sp|P49336|CDK8_HUMAN	288	2.03e-96	Cyclin-dependent kinase 8 OS=Homo sapiens GN=CDK8 PE=1 SV=1	Hs4502745	288	3.15e-97	KOG0666	Cyclin C-dependent kinase CDK8	K02208	1.55e-97	293	ecb:100050819	cyclin-dependent kinase 8/11 [EC:2.7.11.22 2.7.11.23]	GO:0044237//cellular metabolic process;GO:0009059//macromolecule biosynthetic process;GO:0032774//RNA biosynthetic process;GO:0044238//primary metabolic process;GO:0044763//single-organism cellular process;GO:0050896//response to stimulus;GO:0008152//metabolic process;GO:0065007//biological regulation;GO:0034641//cellular nitrogen compound metabolic process;GO:0044249//cellular biosynthetic proce…	GO:0001883//purine nucleoside binding;GO:0004674//protein serine/threonine kinase activity;GO:0016773//phosphotransferase activity, alcohol group as acceptor;GO:0036094//small molecule binding;GO:0016301//kinase activity;GO:1901363//heterocyclic compound binding;GO:0097367//carbohydrate derivative binding;GO:0004672//protein kinase activity;GO:0032550//purine ribonucleoside binding;GO:0016772//tr…	GO:0043226//organelle;GO:0070013//intracellular organelle lumen;GO:0043231//intracellular membrane-bounded organelle;GO:0044422//organelle part;GO:0043234//protein complex;GO:0005622//intracellular;GO:0044464//cell part;GO:0032991//macromolecular complex;GO:0043229//intracellular organelle;GO:0044424//intracellular part;GO:0005634//nucleus;GO:0031981//nuclear lumen;GO:0031974//membrane-enclosed l…
Unigene0007342	ORTHOMCL26110	MYO5B	XP_013038677.1	295	3e-91	PREDICTED: unconventional myosin-Vb isoform X3 [Anser cygnoides domesticus]	sp|Q9ULV0|MYO5B_HUMAN	255	1.69e-78	Unconventional myosin-Vb OS=Homo sapiens GN=MYO5B PE=1 SV=3	Hs16160857	219	1.42e-66	KOG0160	Myosin class V heavy chain	K10357	1.58e-84	262	asn:102378719	myosin V	-	-	-
Unigene0007354	ORTHOMCL26112	AGMAT	XP_012950773.1	279	4e-93	PREDICTED: LOW QUALITY PROTEIN: agmatinase, mitochondrial [Anas platyrhynchos]	sp|Q90XD2|SPEB_CHICK	264	1.71e-88	Agmatinase, mitochondrial OS=Gallus gallus GN=AGMAT PE=2 SV=1	Hs13376095	224	1.95e-73	KOG2964	Arginase family protein	K01480	5.20e-89	269	apla:101794990	agmatinase [EC:3.5.3.11]	GO:0009987//cellular process;GO:0044106//cellular amine metabolic process;GO:0006525//arginine metabolic process;GO:0009064//glutamine family amino acid metabolic process;GO:0006520//cellular amino acid metabolic process;GO:0044699//single-organism process;GO:0043436//oxoacid metabolic process;GO:1901564//organonitrogen compound metabolic process;GO:1901566//organonitrogen compound biosynthetic p…	GO:0043167//ion binding;GO:0016813//hydrolase activity, acting on carbon-nitrogen (but not peptide) bonds, in linear amidines;GO:0003824//catalytic activity;GO:0005488//binding;GO:0043169//cation binding;GO:0016787//hydrolase activity;GO:0016810//hydrolase activity, acting on carbon-nitrogen (but not peptide) bonds	-
Unigene0007369	ORTHOMCL26113	DPP10	XP_012955732.1	572	0.0	PREDICTED: inactive dipeptidyl peptidase 10 isoform X2 [Anas platyrhynchos]	sp|Q8N608|DPP10_HUMAN	511	1.52e-177	Inactive dipeptidyl peptidase 10 OS=Homo sapiens GN=DPP10 PE=1 SV=2	Hs22041021	511	5.34e-179	KOG2100	Dipeptidyl aminopeptidase	--	--	--	--	--	-	GO:0008233//peptidase activity;GO:0070011//peptidase activity, acting on L-amino acid peptides;GO:0016787//hydrolase activity;GO:0003824//catalytic activity	-
Unigene0007396	ORTHOMCL26114	KIZ	XP_013046563.1	484	2e-166	PREDICTED: centrosomal protein kizuna isoform X3 [Anser cygnoides domesticus]	sp|Q5ZK13|KIZ_CHICK	151	4.42e-40	Centrosomal protein kizuna OS=Gallus gallus GN=KIZ PE=2 SV=1	--	--	--	--	--	K16539	2.51e-128	385	apla:101794500	centrosomal protein kizuna	-	-	-
Unigene0007407	ORTHOMCL26115	--	XP_012960998.1	293	9e-91	PREDICTED: protein scribble homolog isoform X12 [Anas platyrhynchos]	--	--	--	--	--	--	--	--	--	K16175	3.12e-73	243	fpg:101915208	protein scribble	-	-	-
Unigene0007409	ORTHOMCL26116	Fnbp1	XP_020145108.1	116	3e-26	formin-binding protein 1 isoform X5 [Microcebus murinus]	sp|Q8R511|FNBP1_RAT	86.7	1.52e-17	Formin-binding protein 1 OS=Rattus norvegicus GN=Fnbp1 PE=1 SV=2	Hs22046132	85.9	3.73e-18	KOG3565	Cdc42-interacting protein CIP4	--	--	--	--	--	-	-	-
Unigene0007412	ORTHOMCL26117	--	XP_010167542.1	51.6	8e-06	PREDICTED: protein FAM115-like, partial [Antrostomus carolinensis]	--	--	--	--	--	--	--	--	--	K15601	8.25e-06	50.1	apla:101799682	lysine-specific demethylase 3 [EC:1.14.11.-]	-	-	-
[truncated: 9,533 more rows]
